# Supplementary material for: FaRIF as a key regulator of strawberry fruit ripening: deciphering its targets and interaction networks
Source: Hortic Res. 2026 Jan 6;13(4):uhaf362. doi: 10.1093/hr/uhaf362 (PMC13150854; doi:10.1093/hr/uhaf362)
Supplement: Web_Material_uhaf362 [file web_material_uhaf362.zip]

Archive with 20 entries (20 files):
- Supplementary Fig. S1.tif
- Supplementary Fig. S2.tif
- Supplementary Fig. S3.tif
- Supplementary Fig. S4.tif
- Supplementary Fig. S5.tif
- Supplementary Fig. S6.tif
- Supplementary Fig. S7.tif
- Supplementary Fig. S8.tif
- Supplementary Fig. S9.tif
- Supplementary Fig. S10.tif
- Supplementary Fig. S11.tif
- Supplementary Fig. S12.tif
- Table S1.xlsx
- Table S2.xlsx
- Table S3.xlsx
- Table S4.xlsx
- Table S5.xlsx
- Table S6.xlsx
- Table S7.xlsx
- Table S8.xlsx
