# Supplementary material for: FaRIF as a key regulator of strawberry fruit ripening: deciphering its targets and interaction networks
Source: Hortic Res. 2026 Jan 6;13(4):uhaf362. doi: 10.1093/hr/uhaf362 (PMC13150854; doi:10.1093/hr/uhaf362)
Supplement: Web_Material_uhaf362 [file web_material_uhaf362.zip › Table S1.xlsx]

## Sheet: ChIP-seq general info
Table S1. Numbers of raw and processed reads and alignment rates for the ChIP-seq experiment
Sample	Replicate 1	Replicate 2	Raw reads	Trimmed reads	Alignment rate (%)
ChIP rep 1	CM24_1_IP_1.fq.gz	CM24_1_IP_2.fq.gz	44210249	44103439	95.29
ChIP rep 2	CM24_2_IP_1.fq.gz	CM24_2_IP_2.fq.gz	43685695	43662323	88.83
Input rep 1	CM24_1_Input_1.fq.gz	CM24_1_Input_2.fq.gz	51895342	51718249	94.77
Input rep 2	CM24_2_Input_1.fq.gz	CM24_2_Input_2.fq.gz	103258954	102883577	93.68

## Sheet: ChIP-seq_all peaks
Table S1. List of FaRIF binding sites identified by ChIP-seq in both biological replicates
Chromosome	Start	End	Length	Abs_summit	-LOG10 (pvalue)	-LOG10 (qvalue)	Fold enrichment	Position	Distance to TSS	Gene ID F. x ananassa	Gene ID F. vesca	Validation Level
1A	1888274	1889626	1353	1888838	58.514	53.143	8.65715	Promoter (1-2kb)	-1113	FxaC_1g04490	FvH4_1g02210	VL1/VL2/VL3
1A	8964681	8966011	1331	8965150	42.1293	37.346	6.95621	Distal Intergenic	2607	FxaC_1g19810	FvH4_1g17380	VL1
1A	330495	331661	1167	331308	44.4949	39.6252	6.69185	Promoter (<=1kb)	-228	FxaC_1g00710	FvH4_1g05371	VL1/VL2/VL3
1A	8381338	8382223	886	8381804	34.0288	29.5866	6.48951	Distal Intergenic	6821	FxaC_1g18410	FvH4_1g16350	VL1/VL2/VL3
1A	11978172	11979195	1024	11978683	39.2173	34.5526	6.45752	Promoter (1-2kb)	-1784	FxaC_1g25020	FvH4_1g21210	VL1/VL2/VL3
1A	10664634	10668853	4220	10664913	35.1494	30.6551	6.44165	Promoter (2-3kb)	-2028	FxaC_1g22650	FvH4_1g19623	VL1/VL2/VL3
1A	7770211	7772852	2642	7771776	32.3216	27.9628	6.29865	Distal Intergenic	-5150	FxaC_1g17600	FvH4_1g15700	VL1/VL2
1A	9938746	9940194	1449	9939617	32.3216	27.9628	6.29865	Promoter (1-2kb)	-1613	FxaC_1g21590	FvH4_1g18910	VL1/VL2/VL3
1A	8400249	8401540	1292	8400737	30.5889	26.3268	5.99942	Promoter (2-3kb)	-2464	FxaC_1g18420	FvH4_1g16360	VL1/VL2/VL3
1A	2036027	2037017	991	2036256	31.0553	26.7645	5.91857	Distal Intergenic	1824	FxaC_1g04840	FvH4_1g01930	VL1/VL2/VL3
1A	2223812	2224720	909	2224474	30.8076	26.527	5.86462	Promoter (<=1kb)	-384	FxaC_1g05250	FvH4_1g01550	VL1
1A	3722685	3724484	1800	3723586	31.128	26.8354	5.84559	5' UTR	105	FxaC_1g08940	FvH4_1g08531	VL1
1A	2479263	2479847	585	2479603	27.1559	23.0854	5.67834	3' UTR	2203	FxaC_1g05770	FvH4_1g01070	VL1/VL2
1A	6533453	6535876	2424	6534508	25.7611	21.7725	5.53517	Promoter (<=1kb)	45	FxaC_1g15120	FvH4_1g13370	VL1/VL2/VL3
1A	1763703	1764404	702	1764016	30.3706	26.119	5.44786	Promoter (1-2kb)	-1861	FxaC_1g04220	FvH4_1g02460	VL1/VL2/VL3
1A	2071581	2072250	670	2071877	24.9729	21.0354	5.43974	Promoter (<=1kb)	-242	FxaC_1g04910	FvH4_1g01870	VL1
1A	6990448	6991107	660	6990797	24.9729	21.0354	5.43974	Promoter (<=1kb)	56	FxaC_1g15950	FvH4_1g14330	VL1/VL2/VL3
1A	11976299	11977224	926	11976839	24.9729	21.0354	5.43974	Promoter (<=1kb)	60	FxaC_1g25020	FvH4_1g21210	VL1/VL2/VL3
1A	2117175	2120391	3217	2118254	26.0428	22.0409	5.42213	Promoter (<=1kb)	-453	FxaC_1g05010	FvH4_1g01771	VL1
1A	8388637	8389706	1070	8389317	25.3591	21.4006	5.35292	Promoter (<=1kb)	-653	FxaC_1g18410	FvH4_1g16350	VL1/VL2/VL3
1A	8829319	8830312	994	8829996	24.5787	20.6738	5.34668	5' UTR	195	FxaC_1g19460	FvH4_1g17120	VL1/VL2/VL3
1A	8475028	8476706	1679	8475467	24.1923	20.3046	5.34431	3' UTR	2262	FxaC_1g18610	FvH4_1g16480	VL1
1A	9659491	9661439	1949	9659943	23.4194	19.5835	5.24887	Distal Intergenic	-3875	FxaC_1g21160	FvH4_1g18550	VL1/VL2/VL3
1A	5773920	5774542	623	5774121	22.6541	18.8729	5.15344	Promoter (<=1kb)	-2	FxaC_1g13340	FvH4_1g12060	VL1/VL2/VL3
1A	3581294	3582144	851	3581585	21.8968	18.1696	5.058	Promoter (<=1kb)	-196	FxaC_1g08560	FvH4_1g08190	VL1/VL2/VL3
1A	13433048	13433991	944	13433421	25.3134	21.3593	5.02587	Distal Intergenic	4909	FxaC_1g27600	FvH4_1g23130	VL1/VL2/VL3
1A	8384610	8385757	1148	8384921	22.3184	18.5661	4.99001	Distal Intergenic	3704	FxaC_1g18410	FvH4_1g16350	VL1/VL2/VL3
1A	891255	892231	977	891562	21.1476	17.4749	4.96257	Promoter (<=1kb)	-310	FxaC_1g02190	FvH4_1g04310	VL1/VL2/VL3
1A	1594947	1596127	1181	1595523	21.1476	17.4749	4.96257	Promoter (2-3kb)	-2785	FxaC_1g03830	FvH4_1g02720	VL1
1A	2622899	2626194	3296	2623906	21.1476	17.4749	4.96257	Distal Intergenic	1307	FxaC_1g06160	FvH4_1g06280	VL1/VL2
1A	4711431	4711848	418	4711617	21.1476	17.4749	4.96257	Promoter (1-2kb)	-1268	FxaC_1g11090	FvH4_3g17670	VL1/VL2/VL3
1A	9010389	9011127	739	9010738	22.0572	18.3208	4.77662	Promoter (1-2kb)	-1210	FxaC_1g19890	FvH4_1g17420	VL1/VL2/VL3
1A	756079	756867	789	756334	19.6738	16.114	4.7717	Promoter (<=1kb)	26	FxaC_1g01840	FvH4_1g04700	VL1/VL2/VL3
1A	8912033	8914115	2083	8912301	19.6738	16.114	4.7717	Distal Intergenic	2708	FxaC_1g19650	FvH4_1g17290	VL1
1A	8971859	8973257	1399	8972998	19.6738	16.114	4.7717	Promoter (2-3kb)	-2677	FxaC_1g19830	FvH4_1g17390	VL1/VL2/VL3
1A	2814864	2815571	708	2815174	22.6651	18.882	4.76242	Distal Intergenic	-5238	FxaC_1g06650	FvH4_1g06640	VL1/VL2/VL3
1A	3931275	3933650	2376	3932229	22.6651	18.882	4.76242	Distal Intergenic	-3518	FxaC_1g09490	FvH4_1g08900	VL1/VL2/VL3
1A	1101470	1101867	398	1101688	18.9496	15.4497	4.67627	5' UTR	118	FxaC_1g02610	FvH4_1g03920	VL1/VL2
1A	6775959	6776307	349	6776104	18.9496	15.4497	4.67627	Promoter (1-2kb)	-1507	FxaC_1g15620	FvH4_4g01271	VL1/VL2/VL3
1A	11304220	11304736	517	11304434	18.9496	15.4497	4.67627	Distal Intergenic	-15279	FxaC_1g23770	FvH4_1g20240	VL1/VL2/VL3
1A	12178253	12179056	804	12178804	18.9496	15.4497	4.67627	Promoter (1-2kb)	-1415	FxaC_1g25420	FvH4_1g27770	VL1/VL2/VL3
1A	15125044	15126312	1269	15125487	18.9496	15.4497	4.67627	Intron (FxaC_1g30230.t1/FxaC_1g30230, intron 2 of 4)	1668	FxaC_1g30230	FvH4_1g24940	VL1/VL2
1A	8207584	8208488	905	8208020	24.3969	20.5012	4.64434	Promoter (2-3kb)	-2355	FxaC_1g18210	FvH4_1g16230	VL1/VL2
1A	350933	354551	3619	353589	18.2341	14.7935	4.58083	3' UTR	6510	FxaC_1g00780	FvH4_1g05310	VL1/VL2
1A	9644077	9645865	1789	9644401	18.2341	14.7935	4.58083	Distal Intergenic	2695	FxaC_1g21130	FvH4_1g18530	VL1/VL2/VL3
1A	15180068	15180498	431	15180277	18.2341	14.7935	4.58083	Promoter (<=1kb)	79	FxaC_1g30320	FvH4_1g25000	VL1
1A	15411028	15411620	593	15411256	19.9236	16.3497	4.52522	Promoter (<=1kb)	-138	FxaC_1g30610	FvH4_1g25150	VL1
1A	9642105	9643219	1115	9642861	17.5275	14.1441	4.4854	Exon (FxaC_1g21130.t1/FxaC_1g21130, exon 3 of 3)	1155	FxaC_1g21130	FvH4_1g18530	VL1/VL2/VL3
1A	9455452	9456612	1161	9455781	21.6359	17.9365	4.48439	Promoter (<=1kb)	-249	FxaC_1g20810	FvH4_1g18181	VL1/VL2/VL3
1A	1992971	1993940	970	1993373	22.1825	18.4381	4.46775	Promoter (<=1kb)	-931	FxaC_1g04750	FvH4_1g01971	VL1/VL2/VL3
1A	3989062	3990081	1020	3989309	17.9932	14.5789	4.44565	Promoter (1-2kb)	-1236	FxaC_1g09670	FvH4_5g30951	VL1
1A	4003522	4006281	2760	4005358	17.9932	14.5789	4.44565	Exon (FxaC_1g09700.t1/FxaC_1g09700, exon 1 of 2)	431	FxaC_1g09700	FvH4_1g09090	VL1/VL2/VL3
1A	12816616	12817374	759	12817145	21.6984	17.9962	4.43465	5' UTR	135	FxaC_1g26450	FvH4_1g22230	VL1/VL2/VL3
1A	567683	568774	1092	568602	16.8298	13.5028	4.38996	Distal Intergenic	3254	FxaC_1g01420	FvH4_1g04960	VL1/VL2/VL3
1A	1464784	1466738	1955	1466489	16.8298	13.5028	4.38996	Promoter (<=1kb)	26	FxaC_1g03570	FvH4_1g03020	VL1/VL2/VL3
1A	7739020	7739457	438	7739263	16.8298	13.5028	4.38996	Distal Intergenic	2958	FxaC_1g17550	FvH4_1g15680	VL1/VL2
1A	13447988	13448715	728	13448268	22.2548	18.5065	4.36372	Promoter (1-2kb)	-1526	FxaC_1g27610	FvH4_6g19603	VL1/VL2/VL3
1A	368367	369003	637	368530	16.1415	12.8722	4.29453	Promoter (2-3kb)	-2035	FxaC_1g00790	FvH4_1g05280	VL1/VL2/VL3
1A	412111	412519	409	412337	16.1415	12.8722	4.29453	Promoter (<=1kb)	-779	FxaC_1g00940	FvH4_3g21471	VL1/VL2/VL3
1A	4323428	4323776	349	4323576	16.1415	12.8722	4.29453	Distal Intergenic	-3685	FxaC_1g10360	FvH4_1g09560	VL1/VL2/VL3
1A	5086339	5087597	1259	5086691	16.1415	12.8722	4.29453	Intron (FxaC_1g11930.t1/FxaC_1g11930, intron 3 of 7)	1035	FxaC_1g11930	FvH4_1g10900	VL1
1A	8906997	8908512	1516	8907762	16.1415	12.8722	4.29453	5' UTR	2055	FxaC_1g19640	FvH4_1g17280	VL1/VL2/VL3
1A	11169054	11169500	447	11169259	16.1415	12.8722	4.29453	Promoter (<=1kb)	-525	FxaC_1g23480	FvH4_1g20160	VL1/VL2
1A	11940355	11941186	832	11941024	16.1415	12.8722	4.29453	Distal Intergenic	7165	FxaC_1g24980	FvH4_1g21200	VL1/VL2/VL3
1A	5976038	5976605	568	5976287	19.1021	15.5898	4.28209	Promoter (1-2kb)	-1848	FxaC_1g13770	FvH4_1g12350	VL1/VL2/VL3
1A	2936960	2938027	1068	2937295	17.2402	13.8863	4.2692	Distal Intergenic	-3152	FxaC_1g07060	FvH4_1g06850	VL1
1A	1693995	1694621	627	1694296	16.9279	13.598	4.26633	Distal Intergenic	3181	FxaC_1g04090	FvH4_1g02570	VL1/VL2
1A	11972279	11973245	967	11972998	15.4625	12.2523	4.1991	Distal Intergenic	3901	FxaC_1g25020	FvH4_1g21210	VL1/VL2/VL3
1A	12205824	12206365	542	12206069	17.8116	14.4086	4.19739	Promoter (<=1kb)	36	FxaC_1g25460	FvH4_6g08370	VL1/VL2/VL3
1A	8122320	8123529	1210	8122503	14.7932	11.6431	4.10366	Distal Intergenic	1818	FxaC_1g18110	FvH4_1g16141	VL1
1A	9715781	9717599	1819	9716092	14.7932	11.6431	4.10366	Distal Intergenic	1852	FxaC_1g21270	FvH4_1g18640	VL1/VL2/VL3
1A	2385614	2386128	515	2385867	15.9045	12.6669	4.09494	Promoter (1-2kb)	-1068	FxaC_1g05550	FvH4_1g01300	VL1/VL2/VL3
1A	2680073	2681101	1029	2680344	15.9045	12.6669	4.09494	Exon (FxaC_1g06310.t1/FxaC_1g06310, exon 2 of 3)	2844	FxaC_1g06310	FvH4_1g06370	VL1
1A	9337036	9337658	623	9337255	14.6577	11.5334	4.06947	Promoter (<=1kb)	57	FxaC_1g20550	FvH4_1g17920	VL1/VL2/VL3
1A	5805900	5806904	1005	5806232	20.2045	16.6163	4.0443	5' UTR	128	FxaC_1g13440	FvH4_1g12110	VL1/VL2
1A	365749	367710	1962	366450	23.2887	19.4744	4.04134	Promoter (<=1kb)	45	FxaC_1g00790	FvH4_1g05280	VL1/VL2/VL3
1A	9779315	9780056	742	9779598	16.4964	13.2068	4.03595	Distal Intergenic	7726	FxaC_1g21370	FvH4_1g18730	VL1/VL2/VL3
1A	10138906	10139540	635	10139122	16.4964	13.2068	4.03595	Promoter (<=1kb)	-9	FxaC_1g22000	FvH4_1g19261	VL1/VL2/VL3
1A	2489872	2490638	767	2490478	14.1338	11.0426	4.00823	Distal Intergenic	4571	FxaC_1g05790	FvH4_1g01060	VL1/VL2/VL3
1A	4842708	4844252	1545	4843522	14.1338	11.0426	4.00823	Intron (FxaC_1g11330.t1/FxaC_1g11330, intron 2 of 7)	389	FxaC_1g11330	FvH4_1g10340	VL1
1A	5888487	5889652	1166	5889393	14.1338	11.0426	4.00823	Distal Intergenic	2055	FxaC_1g13560	FvH4_4g07610	VL1/VL2/VL3
1A	12558693	12559631	939	12559382	14.1338	11.0426	4.00823	Promoter (<=1kb)	-115	FxaC_1g26120	FvH4_1g21890	VL1
1A	9565737	9566166	430	9565941	16.4742	13.1878	3.97066	Distal Intergenic	-3859	FxaC_1g21080	FvH4_1g18490	VL1/VL2/VL3
1A	1779104	1779911	808	1779259	15.1446	11.981	3.91949	Promoter (<=1kb)	-400	FxaC_1g04250	FvH4_1g02440	VL1/VL2/VL3
1A	837228	838639	1412	837879	13.4844	10.4533	3.91279	Promoter (<=1kb)	-504	FxaC_1g02070	FvH4_1g04401	VL1/VL2/VL3
1A	1240113	1240751	639	1240420	13.4844	10.4533	3.91279	Distal Intergenic	2292	FxaC_1g02950	FvH4_1g03570	VL1
1A	1429440	1430251	812	1429745	13.4844	10.4533	3.91279	Promoter (2-3kb)	-2592	FxaC_1g03480	FvH4_1g03130	VL1/VL2
1A	1463197	1463995	799	1463709	13.4844	10.4533	3.91279	Promoter (2-3kb)	-2754	FxaC_1g03570	FvH4_1g03020	VL1/VL2/VL3
1A	1592726	1593514	789	1593080	13.4844	10.4533	3.91279	Promoter (<=1kb)	-376	FxaC_1g03821	FvH4_1g02730	VL1/VL2/VL3
1A	4031933	4033211	1279	4032277	13.4844	10.4533	3.91279	Distal Intergenic	4155	FxaC_1g09760	FvH4_1g09140	VL1/VL2/VL3
1A	13017883	13018299	417	13018127	13.4844	10.4533	3.91279	Promoter (<=1kb)	-31	FxaC_1g26850	FvH4_1g22590	VL1/VL2/VL3
1A	14704229	14704604	376	14704412	13.4844	10.4533	3.91279	Promoter (1-2kb)	-1922	FxaC_1g29530	FvH4_1g24510	VL1/VL2/VL3
1A	8706422	8707608	1187	8706920	16.4526	13.1713	3.85306	5' UTR	120	FxaC_1g19180	FvH4_1g16930	VL1
1A	8824840	8826920	2081	8826024	18.3122	14.8689	3.85171	3' UTR	4167	FxaC_1g19460	FvH4_1g17120	VL1/VL2/VL3
1A	1698815	1700142	1328	1699829	17.6923	14.3034	3.83549	Promoter (2-3kb)	-2352	FxaC_1g04090	FvH4_1g02570	VL1/VL2
1A	1251478	1253079	1602	1252154	12.8453	9.87504	3.81736	Promoter (<=1kb)	28	FxaC_1g02980	FvH4_1g03550	VL1/VL2
1A	5740282	5740913	632	5740708	12.8453	9.87504	3.81736	Promoter (<=1kb)	-60	FxaC_1g13280	FvH4_1g11990	VL1/VL2/VL3
1A	6455328	6456184	857	6455944	12.8453	9.87504	3.81736	5' UTR	1577	FxaC_1g14930	FvH4_1g13170	VL1/VL2/VL3
1A	13952589	13952977	389	13952799	12.8453	9.87504	3.81736	Promoter (<=1kb)	-460	FxaC_1g28440	FvH4_1g19462	VL1/VL2/VL3
1A	9019392	9020115	724	9019565	13.3457	10.3483	3.81055	Distal Intergenic	370	FxaC_1g19900	FvH4_6g46691	VL1/VL2/VL3
1A	11273676	11274700	1025	11273998	13.3457	10.3483	3.81055	Promoter (<=1kb)	0	FxaC_1g23700	FvH4_1g20230	VL1/VL2/VL3
1A	690068	690662	595	690304	15.1101	11.9477	3.79347	Exon (FxaC_1g01700.t1/FxaC_1g01700, exon 1 of 2)	167	FxaC_1g01700	FvH4_1g04810	VL1
1A	7780405	7781262	858	7780789	15.2109	12.0428	3.75947	Promoter (1-2kb)	-1313	FxaC_1g17610	FvH4_1g15710	VL1/VL2/VL3
1A	1521357	1523025	1669	1522521	13.5801	10.5444	3.74151	Promoter (<=1kb)	-943	FxaC_1g03700	FvH4_1g02850	VL1
1A	5424275	5425256	982	5424683	14.5902	11.4783	3.73709	Promoter (<=1kb)	10	FxaC_1g12700	FvH4_1g11490	VL1/VL2
1A	18514872	18516951	2080	18515803	23.3061	19.4914	3.73489	Exon (FxaC_1g36160.t1/FxaC_1g36160, exon 1 of 1)	1186	FxaC_1g36160	FvH4_1g30150	VL1/VL2/VL3
1A	7061139	7062883	1745	7061458	15.838	12.6098	3.72955	5' UTR	128	FxaC_1g16130	FvH4_1g14430	VL1/VL2
1A	3258775	3259827	1053	3259275	12.2168	9.30591	3.72193	Promoter (<=1kb)	-866	FxaC_1g07810	FvH4_1g07530	VL1/VL2/VL3
1A	4006851	4007758	908	4007042	12.2168	9.30591	3.72193	Promoter (1-2kb)	-1253	FxaC_1g09700	FvH4_1g09090	VL1/VL2/VL3
1A	5299261	5299675	415	5299498	12.2168	9.30591	3.72193	Distal Intergenic	1673	FxaC_1g12410	FvH4_1g11270	VL1/VL2/VL3
1A	5583715	5584041	327	5583878	12.2168	9.30591	3.72193	Distal Intergenic	-5724	FxaC_1g13000	FvH4_1g11750	VL1
1A	5890023	5890943	921	5890403	12.2168	9.30591	3.72193	Distal Intergenic	3065	FxaC_1g13560	FvH4_4g07610	VL1/VL2/VL3
1A	6363834	6364432	599	6364263	12.2168	9.30591	3.72193	5' UTR	126	FxaC_1g14690	FvH4_1g12950	VL1/VL2/VL3
1A	6968950	6970375	1426	6969775	12.2168	9.30591	3.72193	5' UTR	113	FxaC_1g15940	FvH4_1g14320	VL1/VL2/VL3
1A	8379619	8380385	767	8379837	12.2168	9.30591	3.72193	Distal Intergenic	-7459	FxaC_1g18390	FvH4_1g16340	VL1/VL2/VL3
1A	8390868	8391497	630	8391236	12.2168	9.30591	3.72193	Promoter (2-3kb)	-2572	FxaC_1g18410	FvH4_1g16350	VL1/VL2/VL3
1A	9028217	9029054	838	9028846	12.2168	9.30591	3.72193	5' UTR	235	FxaC_1g19920	FvH4_1g17440	VL1/VL2/VL3
1A	9515756	9517430	1675	9516326	12.2168	9.30591	3.72193	Distal Intergenic	-3238	FxaC_1g20930	FvH4_1g18280	VL1
1A	11954914	11955382	469	11955141	12.2168	9.30591	3.72193	Distal Intergenic	-6952	FxaC_1g24980	FvH4_1g21200	VL1/VL2/VL3
1A	18154592	18154912	321	18154799	12.2168	9.30591	3.72193	Promoter (<=1kb)	-454	FxaC_1g35372	FvH4_1g30510	VL1/VL2
1A	6540554	6541455	902	6540884	14.4168	11.3137	3.69948	Promoter (2-3kb)	-2863	FxaC_1g15140	FvH4_1g13390	VL1/VL2/VL3
1A	13029588	13030587	1000	13029774	12.5835	9.65418	3.68585	3' UTR	3762	FxaC_1g26870	FvH4_1g22591	VL1
1A	6539024	6539373	350	6539271	13.6103	10.5724	3.6328	Promoter (1-2kb)	-1250	FxaC_1g15140	FvH4_1g13390	VL1/VL2/VL3
1A	704731	705369	639	704998	11.5991	8.74872	3.62649	Distal Intergenic	4713	FxaC_1g01720	FvH4_1g04790	VL1/VL2/VL3
1A	1227339	1228067	729	1227495	11.5991	8.74872	3.62649	Promoter (<=1kb)	34	FxaC_1g02920	FvH4_1g03590	VL1
1A	1596646	1597602	957	1597416	11.5991	8.74872	3.62649	Promoter (<=1kb)	-892	FxaC_1g03830	FvH4_1g02720	VL1
1A	3632537	3633514	978	3632958	11.5991	8.74872	3.62649	Distal Intergenic	3118	FxaC_1g08710	FvH4_1g08320	VL1/VL2/VL3
1A	10671533	10671916	384	10671745	11.5991	8.74872	3.62649	Promoter (<=1kb)	-835	FxaC_1g22670	FvH4_1g19631	VL1/VL2/VL3
1A	11876339	11876737	399	11876512	11.5991	8.74872	3.62649	Promoter (1-2kb)	-1060	FxaC_1g24790	FvH4_5g38350	VL1/VL2/VL3
1A	9929078	9929590	513	9929465	13.996	10.9341	3.60909	Promoter (2-3kb)	-2075	FxaC_1g21580	FvH4_1g18900	VL1/VL2/VL3
1A	189648	190391	744	190092	14.6342	11.513	3.58881	Promoter (<=1kb)	-151	FxaC_1g00350	FvH4_1g05680	VL1/VL2/VL3
1A	5318830	5319354	525	5319186	12.1206	9.23865	3.57219	Promoter (<=1kb)	-59	FxaC_1g12470	FvH4_1g11310	VL1/VL2/VL3
1A	1646841	1647784	944	1647097	12.7602	9.81548	3.55164	Distal Intergenic	7498	FxaC_1g03960	FvH4_1g02630	VL1/VL2/VL3
1A	2127409	2129364	1956	2128383	11.5007	8.68053	3.53837	Exon (FxaC_1g05040.t1/FxaC_1g05040, exon 3 of 3)	1756	FxaC_1g05040	FvH4_1g01750	VL1
1A	16225084	16225879	796	16225218	11.5007	8.68053	3.53837	Promoter (<=1kb)	-313	FxaC_1g31810	FvH4_1g25850	VL1/VL2/VL3
1A	272367	273516	1150	272924	13.4017	10.3951	3.5339	5' UTR	281	FxaC_1g00540	FvH4_1g05480	VL1/VL2/VL3
1A	3084246	3085534	1289	3084754	10.9925	8.20367	3.53106	Distal Intergenic	2349	FxaC_1g07440	FvH4_1g07170	VL1/VL2/VL3
1A	3184472	3185297	826	3184663	10.9925	8.20367	3.53106	Promoter (2-3kb)	-2875	FxaC_1g07680	FvH4_1g07400	VL1
1A	3611892	3612596	705	3612158	10.9925	8.20367	3.53106	3' UTR	3551	FxaC_1g08630	FvH4_1g08261	VL1
1A	7627271	7628196	926	7627378	10.9925	8.20367	3.53106	Intron (FxaC_1g17220.t1/FxaC_1g17220, intron 1 of 1)	637	FxaC_1g17220	FvH4_1g15471	VL1
1A	8111942	8112486	545	8112203	10.9925	8.20367	3.53106	Distal Intergenic	1389	FxaC_1g18090	FvH4_1g16130	VL1/VL2/VL3
1A	8932045	8933585	1541	8933371	10.9925	8.20367	3.53106	Promoter (<=1kb)	-159	FxaC_1g19730	FvH4_1g17340	VL1/VL2
1A	11225759	11226258	500	11225995	10.9925	8.20367	3.53106	5' UTR	381	FxaC_1g23560	FvH4_1g20164	VL1/VL2/VL3
1A	11354348	11356763	2416	11355391	10.9925	8.20367	3.53106	Exon (FxaC_1g23810.t1/FxaC_1g23810, exon 7 of 9)	2137	FxaC_1g23810	FvH4_1g20310	VL1
1A	12068712	12068964	253	12068838	10.9925	8.20367	3.53106	Promoter (1-2kb)	-1535	FxaC_1g25210	FvH4_1g21331	VL1/VL2/VL3
1A	14247932	14248517	586	14248212	10.9925	8.20367	3.53106	5' UTR	312	FxaC_1g28900	FvH4_1g24090	VL1/VL2/VL3
1A	8803760	8804099	340	8803917	12.1423	9.25796	3.51962	Promoter (<=1kb)	-107	FxaC_1g19410	FvH4_1g17080	VL1/VL2/VL3
1A	6867512	6868841	1330	6867855	14.6889	11.5621	3.50484	Distal Intergenic	-3838	FxaC_1g15771	FvH4_2g14780	VL1/VL2/VL3
1A	402286	404666	2381	403125	13.4304	10.4217	3.48956	Exon (FxaC_1g00920.t1/FxaC_1g00920, exon 3 of 3)	414	FxaC_1g00920	FvH4_1g05180	VL1/VL2
1A	11357254	11358177	924	11357486	13.4304	10.4217	3.48956	Promoter (<=1kb)	42	FxaC_1g23810	FvH4_1g20310	VL1
1A	1635222	1639700	4479	1637808	11.7658	8.90561	3.48641	Distal Intergenic	-6586	FxaC_1g03930	FvH4_1g02680	VL1/VL2
1A	7615985	7616661	677	7616395	11.5246	8.70194	3.48506	Promoter (<=1kb)	89	FxaC_1g17200	FvH4_1g15440	VL1/VL2
1A	3560859	3562153	1295	3561537	12.1699	9.28328	3.47092	Promoter (<=1kb)	-126	FxaC_1g08491	FvH4_1g08141	VL1/VL2/VL3
1A	5571025	5571739	715	5571257	12.1699	9.28328	3.47092	Intron (FxaC_1g12980.t1/FxaC_1g12980, intron 1 of 8)	398	FxaC_1g12980	FvH4_1g11730	VL1/VL2
1A	5972321	5972835	515	5972641	14.7226	11.5939	3.46654	Promoter (2-3kb)	-2670	FxaC_1g13750	FvH4_1g12340	VL1/VL2/VL3
1A	2597243	2597699	457	2597451	11.1576	8.35793	3.45219	5' UTR	334	FxaC_1g06090	FvH4_1g06220	VL1/VL2/VL3
1A	7993747	7994155	409	7993921	11.1576	8.35793	3.45219	Promoter (<=1kb)	-147	FxaC_1g17950	FvH4_1g16050	VL1
1A	8157469	8159919	2451	8158086	13.4637	10.4523	3.44807	Exon (FxaC_1g18160.t1/FxaC_1g18160, exon 1 of 2)	1691	FxaC_1g18160	FvH4_1g16180	VL1
1A	1093913	1095930	2018	1095415	10.907	8.14638	3.44764	Distal Intergenic	2760	FxaC_1g02590	FvH4_1g03930	VL1/VL2/VL3
1A	1112893	1113489	597	1113032	10.3972	7.67027	3.43562	Distal Intergenic	-9102	FxaC_1g02630	FvH4_1g03910	VL1/VL2
1A	2414562	2415094	533	2414908	10.3972	7.67027	3.43562	Promoter (1-2kb)	-1824	FxaC_1g05630	FvH4_1g01230	VL1/VL2
1A	8478720	8479022	303	8478841	10.3972	7.67027	3.43562	Distal Intergenic	1101	FxaC_1g18620	FvH4_2g11357	VL1/VL2/VL3
1A	11783505	11783940	436	11783648	10.3972	7.67027	3.43562	Promoter (<=1kb)	-59	FxaC_1g24560	FvH4_1g20930	VL1
1A	8975566	8977664	2099	8976231	12.4185	9.49631	3.42248	5' UTR	556	FxaC_1g19830	FvH4_1g17390	VL1/VL2/VL3
1A	2822645	2823441	797	2823227	10.5775	7.83706	3.42237	Distal Intergenic	2815	FxaC_1g06650	FvH4_1g06640	VL1/VL2/VL3
1A	1680709	1681163	455	1680948	10.5754	7.83507	3.36367	Promoter (<=1kb)	-335	FxaC_1g04070	FvH4_1g02590	VL1/VL2/VL3
1A	6163767	6164430	664	6164072	11.6791	8.82314	3.35905	Intron (FxaC_1g14230.t1/FxaC_1g14230, intron 5 of 9)	1214	FxaC_1g14230	FvH4_3g00190	VL1/VL2/VL3
1A	2464101	2465047	947	2464245	10.1065	7.42078	3.35862	Downstream (<=300bp)	3370	FxaC_1g05740	FvH4_1g01100	VL1
1A	8374183	8374956	774	8374394	10.3243	7.624	3.35692	Promoter (2-3kb)	-2016	FxaC_1g18390	FvH4_1g16340	VL1/VL2/VL3
1A	8857636	8858264	629	8858039	14.0544	10.9865	3.34231	5' UTR	396	FxaC_1g19510	FvH4_1g17150	VL1
1A	479591	480079	489	479813	9.8136	7.14781	3.34019	5' UTR	308	FxaC_1g01091	FvH4_1g05050	VL1/VL2/VL3
1A	2216188	2216793	606	2216502	9.8136	7.14781	3.34019	Distal Intergenic	-3041	FxaC_1g05240	FvH4_1g01560	VL1/VL2
1A	2378584	2379033	450	2378683	9.8136	7.14781	3.34019	Promoter (1-2kb)	-1549	FxaC_1g05540	FvH4_1g01310	VL1/VL2/VL3
1A	3863848	3864690	843	3864254	9.8136	7.14781	3.34019	Promoter (1-2kb)	-1145	FxaC_1g09310	FvH4_1g08760	VL1/VL2
1A	5222810	5223441	632	5223245	9.8136	7.14781	3.34019	Distal Intergenic	1299	FxaC_1g12250	FvH4_7g06531	VL1/VL2/VL3
1A	5319966	5320339	374	5320164	9.8136	7.14781	3.34019	Promoter (1-2kb)	-1037	FxaC_1g12470	FvH4_1g11310	VL1/VL2/VL3
1A	5486031	5486470	440	5486231	9.8136	7.14781	3.34019	Distal Intergenic	4949	FxaC_1g12780	FvH4_1g11590	VL1/VL2/VL3
1A	6532250	6533116	867	6532622	9.8136	7.14781	3.34019	Intron (FxaC_1g15120.t1/FxaC_1g15120, intron 4 of 5)	1931	FxaC_1g15120	FvH4_1g13370	VL1/VL2/VL3
1A	6694426	6695404	979	6695204	9.8136	7.14781	3.34019	Promoter (1-2kb)	-1759	FxaC_1g15460	FvH4_1g13710	VL1/VL2/VL3
1A	6955470	6956155	686	6955989	9.8136	7.14781	3.34019	Distal Intergenic	-4953	FxaC_1g15920	FvH4_1g14310	VL1/VL2/VL3
1A	7991731	7992875	1145	7992509	9.8136	7.14781	3.34019	3' UTR	1265	FxaC_1g17950	FvH4_1g16050	VL1
1A	8205205	8206092	888	8205895	9.8136	7.14781	3.34019	Promoter (<=1kb)	-230	FxaC_1g18210	FvH4_1g16230	VL1/VL2
1A	8727740	8728506	767	8728017	9.8136	7.14781	3.34019	5' UTR	306	FxaC_1g19240	FvH4_1g16970	VL1/VL2
1A	9409372	9409693	322	9409516	9.8136	7.14781	3.34019	5' UTR	5209	FxaC_1g20700	FvH4_1g18080	VL1
1A	13664676	13665019	344	13664846	9.8136	7.14781	3.34019	Promoter (2-3kb)	-2074	FxaC_1g27880	FvH4_1g23350	VL1/VL2/VL3
1A	10032426	10034247	1822	10032801	13.5875	10.5508	3.33815	Promoter (<=1kb)	-188	FxaC_1g21800	FvH4_1g19090	VL1/VL2/VL3
1A	2595338	2596141	804	2595628	10.6206	7.87831	3.3196	Promoter (1-2kb)	-1489	FxaC_1g06090	FvH4_1g06220	VL1/VL2/VL3
1A	1056261	1057001	741	1056824	11.0191	8.2277	3.30948	Intron (FxaC_1g02510.t1/FxaC_1g02510, intron 1 of 1)	619	FxaC_1g02510	FvH4_1g04020	VL1
1A	1840688	1841595	908	1840897	11.6735	8.81784	3.30833	Promoter (<=1kb)	-181	FxaC_1g04391	FvH4_1g02152	VL1
1A	1643814	1645849	2036	1645062	13.0321	10.0508	3.27396	Distal Intergenic	9533	FxaC_1g03960	FvH4_1g02630	VL1/VL2/VL3
1A	2539522	2540127	606	2539817	9.75586	7.11694	3.26694	Intron (FxaC_1g05910.t1/FxaC_1g05910, intron 1 of 3)	846	FxaC_1g05910	FvH4_1g06040	VL1
1A	6523769	6524329	561	6523836	10.1739	7.48453	3.26341	3' UTR	2910	FxaC_1g15101	FvH4_1g13350	VL1/VL2
1A	3792911	3793847	937	3793613	9.24197	6.63979	3.24476	Promoter (<=1kb)	65	FxaC_1g09090	FvH4_1g08640	VL1/VL2/VL3
1A	4040907	4041455	549	4041085	9.24197	6.63979	3.24476	Promoter (1-2kb)	-1792	FxaC_1g09810	FvH4_1g09150	VL1/VL2/VL3
1A	5863816	5864548	733	5863958	9.24197	6.63979	3.24476	Downstream (<=300bp)	3272	FxaC_1g13520	FvH4_1g12210	VL1
1A	6950441	6951234	794	6950886	9.24197	6.63979	3.24476	Promoter (<=1kb)	21	FxaC_1g15920	FvH4_1g14310	VL1/VL2/VL3
1A	8606657	8607132	476	8606801	9.24197	6.63979	3.24476	Intron (FxaC_1g18890.t1/FxaC_1g18890, intron 1 of 4)	255	FxaC_1g18890	FvH4_4g11130	VL1/VL2/VL3
1A	9878084	9879219	1136	9878685	9.24197	6.63979	3.24476	Distal Intergenic	-4330	FxaC_1g21491	FvH4_1g18850	VL1/VL2/VL3
1A	12190628	12191603	976	12190767	9.24197	6.63979	3.24476	Distal Intergenic	3728	FxaC_1g25440	FvH4_1g21450	VL1/VL2/VL3
1A	12837954	12839007	1054	12838636	9.24197	6.63979	3.24476	Promoter (<=1kb)	-530	FxaC_1g26480	FvH4_1g22250	VL1
1A	14354553	14354999	447	14354779	9.24197	6.63979	3.24476	Intron (FxaC_1g29030.t1/FxaC_1g29030, intron 2 of 3)	1599	FxaC_1g29030	FvH4_1g24170	VL1
1A	16709929	16710920	992	16710694	9.24197	6.63979	3.24476	5' UTR	106	FxaC_1g32550	FvH4_1g26340	VL1
1A	7113454	7114060	607	7113654	10.4589	7.72639	3.22876	Promoter (1-2kb)	-1114	FxaC_1g16310	FvH4_1g14550	VL1/VL2
1A	2083652	2085328	1677	2084537	13.7972	10.7514	3.21845	Promoter (1-2kb)	-1046	FxaC_1g04940	FvH4_1g01840	VL1/VL2/VL3
1A	5570016	5570726	711	5570535	10.5122	7.77628	3.1921	Exon (FxaC_1g12980.t1/FxaC_1g12980, exon 4 of 9)	1120	FxaC_1g12980	FvH4_1g11730	VL1/VL2
1A	2481308	2481776	469	2481549	14.9796	11.8218	3.17239	5' UTR	257	FxaC_1g05770	FvH4_1g01070	VL1/VL2
1A	6863187	6864340	1154	6863758	12.4142	9.4923	3.15662	Promoter (<=1kb)	-43	FxaC_1g15770	FvH4_1g14090	VL1/VL2/VL3
1A	24214	24739	526	24585	8.68263	6.14236	3.14932	Distal Intergenic	1303	FxaC_1g00060	FvH4_1g05960	VL1
1A	1230278	1230906	629	1230419	8.68263	6.14236	3.14932	Promoter (<=1kb)	-94	FxaC_1g02940	FvH4_1g03580	VL1
1A	1641543	1642658	1116	1642514	8.68263	6.14236	3.14932	Distal Intergenic	-11292	FxaC_1g03930	FvH4_1g02680	VL1/VL2
1A	2455845	2456422	578	2456001	8.68263	6.14236	3.14932	3' UTR	3101	FxaC_1g05710	FvH4_1g01130	VL1
1A	3640381	3640913	533	3640640	8.68263	6.14236	3.14932	Promoter (<=1kb)	-71	FxaC_1g08720	FvH4_1g08340	VL1/VL2
1A	4816152	4817431	1280	4816624	8.68263	6.14236	3.14932	Promoter (<=1kb)	-38	FxaC_1g11240	FvH4_1g10290	VL1
1A	15794914	15795496	583	15795067	8.68263	6.14236	3.14932	Promoter (<=1kb)	76	FxaC_1g31270	FvH4_1g25551	VL1
1A	18042728	18043480	753	18042979	8.68263	6.14236	3.14932	Promoter (<=1kb)	-916	FxaC_1g34930	FvH4_1g27813	VL1
1A	1632958	1634871	1914	1633195	11.9463	9.07624	3.14557	Promoter (1-2kb)	-1973	FxaC_1g03930	FvH4_1g02680	VL1/VL2
1A	6543669	6544827	1159	6543836	13.9803	10.9209	3.14393	5' UTR	345	FxaC_1g15160	FvH4_1g13400	VL1
1A	2144845	2146413	1569	2145203	10.0873	7.40374	3.14173	Promoter (<=1kb)	-831	FxaC_1g05080	FvH4_1g01720	VL1
1A	1054738	1055316	579	1055048	9.24862	6.64428	3.13655	3' UTR	3155	FxaC_1g02500	FvH4_1g04030	VL1/VL2/VL3
1A	6778365	6778674	310	6778486	9.24862	6.64428	3.13655	Downstream (<=300bp)	875	FxaC_1g15620	FvH4_4g01271	VL1/VL2/VL3
1A	9637215	9637737	523	9637556	9.24862	6.64428	3.13655	Distal Intergenic	-4150	FxaC_1g21130	FvH4_1g18530	VL1/VL2/VL3
1A	9469286	9469875	590	9469697	11.288	8.48072	3.13642	Distal Intergenic	-3378	FxaC_1g20830	FvH4_1g18210	VL1/VL2/VL3
1A	6613485	6614388	904	6613779	10.6586	7.91387	3.13255	5' UTR	3512	FxaC_1g15300	FvH4_1g13530	VL1/VL2
1A	3716269	3716633	365	3716440	9.62862	7.00045	3.12969	Exon (FxaC_1g08900.t1/FxaC_1g08900, exon 1 of 5)	329	FxaC_1g08900	FvH4_1g08510	VL1/VL2
1A	9333670	9334190	521	9334018	10.6289	7.88539	3.12607	5' UTR	292	FxaC_1g20540	FvH4_1g17910	VL1/VL2/VL3
1A	8406977	8407304	328	8407164	8.58686	6.07666	3.12309	Downstream (<=300bp)	1257	FxaC_1g18430	FvH4_1g16370	VL1/VL2/VL3
1A	1400346	1401966	1621	1401030	9.96885	7.29125	3.11424	Intron (FxaC_1g03410.t1/FxaC_1g03410, intron 1 of 2)	663	FxaC_1g03410	FvH4_1g03200	VL1/VL2/VL3
1A	2630841	2631816	976	2631593	9.96885	7.29125	3.11424	Promoter (2-3kb)	-2714	FxaC_1g06170	FvH4_1g06290	VL1/VL2/VL3
1A	2584663	2585073	411	2584965	9.50662	6.8847	3.10015	Promoter (<=1kb)	-337	FxaC_1g06040	FvH4_1g06180	VL1/VL2/VL3
1A	1340176	1340715	540	1340370	10.0316	7.3502	3.08276	Promoter (<=1kb)	-259	FxaC_1g03250	FvH4_1g03360	VL1/VL2/VL3
1A	2575494	2575790	297	2575652	8.35104	5.85647	3.05893	Distal Intergenic	3022	FxaC_1g06000	FvH4_1g06150	VL1
1A	3006123	3006529	407	3006307	8.13594	5.65781	3.05389	Promoter (<=1kb)	89	FxaC_1g07200	FvH4_1g07000	VL1/VL2/VL3
1A	3482402	3482788	387	3482672	8.13594	5.65781	3.05389	Promoter (<=1kb)	-721	FxaC_1g08340	FvH4_1g08010	VL1/VL2/VL3
1A	5368871	5369293	423	5369042	8.13594	5.65781	3.05389	5' UTR	151	FxaC_1g12580	FvH4_1g11400	VL1/VL2
1A	10142687	10143363	677	10143128	8.13594	5.65781	3.05389	Distal Intergenic	-3086	FxaC_1g22001	FvH4_1g19265	VL1/VL2
1A	10358254	10359372	1119	10359028	8.13594	5.65781	3.05389	Distal Intergenic	1863	FxaC_1g22240	FvH4_1g19420	VL1/VL2
1A	15677349	15678089	741	15677901	8.13594	5.65781	3.05389	Promoter (<=1kb)	-99	FxaC_1g31140	FvH4_1g25430	VL1/VL2
1A	16856083	16856468	386	16856374	8.13594	5.65781	3.05389	Promoter (<=1kb)	-92	FxaC_1g32760	FvH4_1g26460	VL1/VL2
1A	18369549	18370208	660	18369941	8.13594	5.65781	3.05389	3' UTR	1551	FxaC_1g35710	FvH4_1g30270	VL1/VL2/VL3
1A	18535604	18535943	340	18535788	8.13594	5.65781	3.05389	Promoter (<=1kb)	85	FxaC_1g36200	FvH4_1g30110	VL1
1A	6341546	6341855	310	6341696	8.70797	6.16484	3.04943	Promoter (1-2kb)	-1075	FxaC_1g14660	FvH4_1g12901	VL1/VL2/VL3
1A	8928798	8929224	427	8929044	8.70797	6.16484	3.04943	Promoter (1-2kb)	-1698	FxaC_1g19700	FvH4_1g17330	VL1/VL2/VL3
1A	3176259	3177268	1010	3176540	9.43602	6.8185	3.03639	Promoter (1-2kb)	-1012	FxaC_1g07670	FvH4_1g07390	VL1/VL2/VL3
1A	7111415	7111715	301	7111540	8.2667	5.77779	3.03613	Promoter (<=1kb)	-276	FxaC_1g16290	FvH4_1g14540	VL1/VL2/VL3
1A	20619899	20620273	375	20620047	11.5534	8.72896	3.0324	Promoter (<=1kb)	-138	FxaC_1g38760	FvH4_2g00160	VL1/VL2/VL3
1A	4985673	4986354	682	4986276	8.03028	5.58435	3.02462	Exon (FxaC_1g11640.t1/FxaC_1g11640, exon 3 of 3)	1641	FxaC_1g11640	FvH4_1g10661	VL1
1A	7622701	7623032	332	7622878	8.77375	6.22589	3.01682	5' UTR	164	FxaC_1g17210	FvH4_1g15470	VL1/VL2/VL3
1A	7112652	7113038	387	7112862	9.50442	6.88254	3.00757	Promoter (1-2kb)	-1598	FxaC_1g16290	FvH4_1g14540	VL1/VL2/VL3
1A	6475101	6475671	571	6475388	12.3551	9.43602	3.0037	Exon (FxaC_1g14980.t1/FxaC_1g14980, exon 1 of 1)	251	FxaC_1g14980	FvH4_5g37091	VL1/VL2/VL3
1A	4700043	4700541	499	4700290	8.8425	6.28951	2.9866	Promoter (<=1kb)	60	FxaC_1g11070	FvH4_1g10190	VL1
1A	2041440	2041720	281	2041531	7.86469	5.43012	2.97901	Distal Intergenic	-3451	FxaC_1g04840	FvH4_1g01930	VL1/VL2/VL3
1A	6696283	6697396	1114	6696765	11.0408	8.24818	2.97175	Promoter (<=1kb)	-198	FxaC_1g15460	FvH4_1g13710	VL1/VL2/VL3
1A	6739956	6740479	524	6740131	8.17924	5.69673	2.9623	Promoter (<=1kb)	97	FxaC_1g15560	FvH4_1g13880	VL1/VL2/VL3
1A	993921	994583	663	993990	7.60226	5.18533	2.95845	5' UTR	141	FxaC_1g02350	FvH4_1g04160	VL1/VL2/VL3
1A	2070930	2071194	265	2071069	7.60226	5.18533	2.95845	Distal Intergenic	642	FxaC_1g04900	FvH4_2g34750	VL1
1A	5568570	5568997	428	5568775	7.60226	5.18533	2.95845	Promoter (<=1kb)	-717	FxaC_1g12970	FvH4_1g18970	VL1
1A	7768371	7769471	1101	7768857	7.60226	5.18533	2.95845	Promoter (2-3kb)	-2231	FxaC_1g17600	FvH4_1g15700	VL1/VL2
1A	9959839	9960211	373	9960081	7.60226	5.18533	2.95845	Promoter (2-3kb)	-2979	FxaC_1g21610	FvH4_1g18930	VL1/VL2/VL3
1A	14488157	14488555	399	14488449	7.60226	5.18533	2.95845	Promoter (<=1kb)	-776	FxaC_1g29220	FvH4_1g24310	VL1/VL2
1A	9478195	9478775	581	9478536	9.64843	7.01827	2.95549	5' UTR	126	FxaC_1g20850	FvH4_1g18230	VL1/VL2
1A	8622209	8622589	381	8622375	7.92738	5.48762	2.94522	5' UTR	188	FxaC_1g18891	Not assigned	VL1/VL2/VL3
1A	481723	482430	708	482027	7.51438	5.12813	2.93381	Intron (FxaC_1g01100.t1/FxaC_1g01100, intron 1 of 1)	282	FxaC_1g01100	FvH4_1g05040	VL1/VL2/VL3
1A	7779064	7779662	599	7779145	8.2513	5.76304	2.93302	Exon (FxaC_1g17610.t1/FxaC_1g17610, exon 1 of 3)	331	FxaC_1g17610	FvH4_1g15710	VL1/VL2/VL3
1A	7861551	7862464	914	7862083	8.98775	6.42525	2.93239	Promoter (1-2kb)	-1934	FxaC_1g17710	FvH4_1g15810	VL1/VL2/VL3
1A	8119108	8119452	345	8119276	8.32592	5.83323	2.90588	Promoter (<=1kb)	-27	FxaC_1g18100	FvH4_1g16140	VL1/VL2/VL3
1A	1035861	1036832	972	1036139	11.352	8.54155	2.89447	Promoter (1-2kb)	-1255	FxaC_1g02460	FvH4_1g04070	VL1/VL2/VL3
1A	8724812	8725648	837	8725315	9.14167	6.56927	2.88512	Promoter (2-3kb)	-2396	FxaC_1g19240	FvH4_1g16970	VL1/VL2
1A	2596439	2596728	290	2596532	7.83829	5.40426	2.8742	Promoter (<=1kb)	-585	FxaC_1g06090	FvH4_1g06220	VL1/VL2/VL3
1A	22164242	22164924	683	22164414	16.7347	13.4291	2.8724	Intron (FxaC_1g40810.t1/FxaC_1g40810, intron 10 of 10)	4082	FxaC_1g40810	FvH4_1g28390	VL1/VL2/VL3
1A	3125379	3125718	340	3125457	7.08197	4.72752	2.86302	Promoter (<=1kb)	53	FxaC_1g07540	FvH4_1g07240	VL1/VL2/VL3
1A	3869348	3870649	1302	3870071	7.08197	4.72752	2.86302	Promoter (<=1kb)	88	FxaC_1g09320	FvH4_1g08770	VL1
1A	3991317	3991855	539	3991639	7.08197	4.72752	2.86302	Distal Intergenic	1094	FxaC_1g09670	FvH4_5g30951	VL1
1A	6959383	6959641	259	6959530	7.08197	4.72752	2.86302	Distal Intergenic	-8494	FxaC_1g15920	FvH4_1g14310	VL1/VL2/VL3
1A	8386039	8386652	614	8386279	7.08197	4.72752	2.86302	Exon (FxaC_1g18410.t1/FxaC_1g18410, exon 8 of 10)	2385	FxaC_1g18410	FvH4_1g16350	VL1/VL2/VL3
1A	8804745	8805179	435	8804964	7.08197	4.72752	2.86302	Promoter (1-2kb)	-1154	FxaC_1g19410	FvH4_1g17080	VL1/VL2/VL3
1A	8973823	8974346	524	8974266	7.08197	4.72752	2.86302	Promoter (1-2kb)	-1409	FxaC_1g19830	FvH4_1g17390	VL1/VL2/VL3
1A	11796101	11797195	1095	11797063	7.08197	4.72752	2.86302	Promoter (<=1kb)	-30	FxaC_1g24590	FvH4_1g20950	VL1
1A	18368339	18368840	502	18368525	7.08197	4.72752	2.86302	Exon (FxaC_1g35710.t1/FxaC_1g35710, exon 1 of 2)	135	FxaC_1g35710	FvH4_1g30270	VL1/VL2/VL3
1A	18409408	18410044	637	18409603	7.08197	4.72752	2.86302	Intron (FxaC_1g35780.t1/FxaC_1g35780, intron 1 of 10)	286	FxaC_1g35780	FvH4_1g30220	VL1/VL2/VL3
1A	5899411	5900078	668	5899607	8.48181	5.97878	2.8572	3' UTR	2094	FxaC_1g13591	FvH4_1g12241	VL1
1A	2069112	2069523	412	2069306	9.30272	6.69589	2.84355	Promoter (<=1kb)	30	FxaC_1g04893	FvH4_1g01880	VL1/VL2/VL3
1A	5267822	5268308	487	5267988	9.30272	6.69589	2.84355	5' UTR	119	FxaC_1g12330	FvH4_1g11190	VL1/VL2/VL3
1A	9357769	9358582	814	9358045	6.99804	4.67559	2.83917	Promoter (<=1kb)	-522	FxaC_1g20571	FvH4_1g17970	VL1
1A	18472290	18472583	294	18472513	6.99804	4.67559	2.83917	Intron (FxaC_1g36090.t1/FxaC_1g36090, intron 1 of 6)	305	FxaC_1g36090	FvH4_1g30200	VL1/VL2/VL3
1A	21698142	21698398	257	21698284	6.99804	4.67559	2.83917	Promoter (<=1kb)	-14	FxaC_1g40420	FvH4_1g28540	VL1/VL2
1A	4590509	4592663	2155	4590985	8.56263	6.05454	2.83527	Distal Intergenic	3994	FxaC_1g10880	FvH4_1g09980	VL1/VL2/VL3
1A	8610950	8611491	542	8611128	9.38553	6.77135	2.82459	Distal Intergenic	-4072	FxaC_1g18890	FvH4_4g11130	VL1/VL2/VL3
1A	11306228	11309678	3451	11308306	10.9466	8.18289	2.82421	Distal Intergenic	-11407	FxaC_1g23770	FvH4_1g20240	VL1/VL2/VL3
1A	8362030	8363360	1331	8362250	9.02476	6.46017	2.82186	Promoter (<=1kb)	34	FxaC_1g18371	FvH4_1g16321	VL1/VL2/VL3
1A	11222919	11223900	982	11223272	6.93095	4.61546	2.82016	Distal Intergenic	3104	FxaC_1g23560	FvH4_1g20164	VL1/VL2/VL3
1A	13806917	13807690	774	13807294	6.93095	4.61546	2.82016	Intron (FxaC_1g28140.t1/FxaC_1g28140, intron 1 of 4)	184	FxaC_1g28140	FvH4_1g23490	VL1/VL2/VL3
1A	1614670	1615032	363	1614788	8.64512	6.12978	2.81475	Promoter (<=1kb)	-10	FxaC_1g03890	FvH4_1g02700	VL1/VL2/VL3
1A	17977810	17978402	593	17978069	8.64512	6.12978	2.81475	Promoter (<=1kb)	-105	FxaC_1g34820	FvH4_7g13660	VL1/VL2/VL3
1A	9653157	9654694	1538	9653940	7.07732	4.72752	2.81255	Distal Intergenic	2128	FxaC_1g21160	FvH4_1g18550	VL1/VL2/VL3
1A	8027564	8027821	258	8027734	7.58019	5.18533	2.80828	Promoter (<=1kb)	65	FxaC_1g17980	FvH4_1g16080	VL1/VL2
1A	580529	581199	671	581078	10.2942	7.59728	2.8003	Intron (FxaC_1g01480.t1/FxaC_1g01480, intron 1 of 8)	422	FxaC_1g01480	FvH4_4g21520	VL1/VL2/VL3
1A	9887777	9890485	2709	9890272	16.6971	13.3926	2.79174	Exon (FxaC_1g21501.t1/FxaC_1g21501, exon 2 of 2)	1888	FxaC_1g21501	FvH4_1g18891	VL1/VL2/VL3
1A	815025	815690	666	815533	7.98685	5.54298	2.78201	Exon (FxaC_1g01970.t1/FxaC_1g01970, exon 5 of 5)	2436	FxaC_1g01970	FvH4_1g04510	VL1
1A	20924970	20927825	2856	20927588	9.64164	7.01259	2.77382	5' UTR	131	FxaC_1g39340	FvH4_1g28960	VL1/VL2/VL3
1A	1168481	1169472	992	1168558	6.93101	4.61546	2.77244	3' UTR	942	FxaC_1g02760	FvH4_1g03790	VL1
1A	206668	206945	278	206736	6.57548	4.28544	2.76759	Promoter (<=1kb)	-127	FxaC_1g00380	FvH4_1g05650	VL1/VL2/VL3
1A	2450283	2450830	548	2450443	6.57548	4.28544	2.76759	Promoter (2-3kb)	-2457	FxaC_1g05710	FvH4_1g01130	VL1
1A	3192479	3192731	253	3192691	6.57548	4.28544	2.76759	Intron (FxaC_1g07710.t1/FxaC_1g07710, intron 6 of 16)	1810	FxaC_1g07710	FvH4_1g07410	VL1
1A	4095756	4096158	403	4095978	6.57548	4.28544	2.76759	Promoter (1-2kb)	-1240	FxaC_1g09930	FvH4_7g19510	VL1/VL2
1A	6520478	6520890	413	6520765	6.57548	4.28544	2.76759	3' UTR	5981	FxaC_1g15101	FvH4_1g13350	VL1/VL2
1A	7908693	7908963	271	7908803	6.57548	4.28544	2.76759	Promoter (1-2kb)	-1034	FxaC_1g17780	FvH4_1g15910	VL1/VL2/VL3
1A	9987143	9987515	373	9987273	6.57548	4.28544	2.76759	3' UTR	2074	FxaC_1g21700	FvH4_1g18980	VL1/VL2/VL3
1A	11351738	11352109	372	11351992	6.57548	4.28544	2.76759	Promoter (<=1kb)	50	FxaC_1g23790	FvH4_1g20340	VL1/VL2/VL3
1A	11544700	11545687	988	11545518	6.57548	4.28544	2.76759	Exon (FxaC_1g24130.t1/FxaC_1g24130, exon 2 of 2)	647	FxaC_1g24130	FvH4_1g20560	VL1/VL2/VL3
1A	11558038	11559088	1051	11558331	6.57548	4.28544	2.76759	Promoter (<=1kb)	-723	FxaC_1g24150	FvH4_6g52580	VL1
1A	12808950	12809370	421	12809256	6.57548	4.28544	2.76759	Promoter (<=1kb)	-38	FxaC_1g26430	FvH4_1g22200	VL1/VL2/VL3
1A	1410165	1410637	473	1410535	7.24246	4.8764	2.76541	Intron (FxaC_1g03430.t1/FxaC_1g03430, intron 9 of 9)	3661	FxaC_1g03430	FvH4_1g03180	VL1/VL2/VL3
1A	8934157	8934768	612	8934538	7.24246	4.8764	2.76541	Exon (FxaC_1g19730.t1/FxaC_1g19730, exon 3 of 5)	1008	FxaC_1g19730	FvH4_1g17340	VL1/VL2
1A	2724485	2725217	733	2724723	8.07223	5.62174	2.76257	Intron (FxaC_1g06440.t1/FxaC_1g06440, intron 1 of 5)	493	FxaC_1g06440	FvH4_1g06480	VL1
1A	9740016	9741267	1252	9740350	8.07223	5.62174	2.76257	Promoter (<=1kb)	66	FxaC_1g21320	FvH4_6g02760	VL1/VL2/VL3
1A	3646382	3646820	439	3646563	7.19055	4.82845	2.75198	Distal Intergenic	1550	FxaC_1g08740	FvH4_1g08360	VL1/VL2/VL3
1A	7746009	7746289	281	7746123	6.49549	4.23688	2.74453	Distal Intergenic	3195	FxaC_1g17580	FvH4_1g15681	VL1/VL2/VL3
1A	8727070	8727471	402	8727295	6.49549	4.23688	2.74453	Promoter (<=1kb)	-416	FxaC_1g19240	FvH4_1g16970	VL1/VL2
1A	9872669	9872976	308	9872876	6.46263	4.2079	2.73508	Exon (FxaC_1g21491.t1/FxaC_1g21491, exon 4 of 13)	1479	FxaC_1g21491	FvH4_1g18850	VL1/VL2/VL3
1A	14246836	14247089	254	14246989	10.2309	7.53922	2.72981	Exon (FxaC_1g28900.t1/FxaC_1g28900, exon 1 of 2)	1535	FxaC_1g28900	FvH4_1g24090	VL1/VL2/VL3
1A	8802514	8803454	941	8803284	9.07786	6.51009	2.72916	Exon (FxaC_1g19410.t1/FxaC_1g19410, exon 1 of 3)	526	FxaC_1g19410	FvH4_1g17080	VL1/VL2/VL3
1A	2072879	2073372	494	2073027	8.24708	5.76062	2.72732	Exon (FxaC_1g04910.t1/FxaC_1g04910, exon 3 of 4)	908	FxaC_1g04910	FvH4_1g01870	VL1
1A	11319756	11320222	467	11320054	7.41477	5.03669	2.72496	Exon (FxaC_1g23770.t1/FxaC_1g23770, exon 1 of 1)	341	FxaC_1g23770	FvH4_1g20240	VL1/VL2/VL3
1A	1394776	1395037	262	1394836	7.89661	5.45953	2.72241	5' UTR	163	FxaC_1g03380	FvH4_1g03240	VL1
1A	8725998	8726339	342	8726166	6.5808	4.28912	2.72182	Promoter (1-2kb)	-1545	FxaC_1g19240	FvH4_1g16970	VL1/VL2
1A	14722760	14723348	589	14723159	6.5808	4.28912	2.72182	Promoter (<=1kb)	-12	FxaC_1g29570	FvH4_1g24540	VL1/VL2/VL3
1A	8187532	8187918	387	8187721	7.50314	5.11983	2.70682	5' UTR	7444	FxaC_1g18190	FvH4_1g16212	VL1/VL2/VL3
1A	2482044	2482322	279	2482192	6.34947	4.10261	2.70264	Promoter (<=1kb)	-386	FxaC_1g05770	FvH4_1g01070	VL1/VL2
1A	1697281	1697757	477	1697529	9.25842	6.65361	2.7012	Promoter (<=1kb)	-52	FxaC_1g04090	FvH4_1g02570	VL1/VL2
1A	9605675	9606205	531	9606056	6.66795	4.36908	2.70092	Promoter (<=1kb)	-46	FxaC_1g21110	FvH4_1g18512	VL1/VL2
1A	7868272	7869805	1534	7868925	11.0094	8.2199	2.69773	5' UTR	170	FxaC_1g17720	FvH4_1g15820	VL1/VL2
1A	9655988	9656658	671	9656522	7.5928	5.18533	2.68987	Promoter (<=1kb)	-454	FxaC_1g21160	FvH4_1g18550	VL1/VL2/VL3
1A	22381007	22381945	939	22381234	7.5928	5.18533	2.68987	Exon (FxaC_1g41180.t1/FxaC_1g41180, exon 1 of 2)	707	FxaC_1g41180	FvH4_1g28230	VL1/VL2/VL3
1A	19969042	19969327	286	19969201	8.06395	5.61486	2.68748	Promoter (<=1kb)	96	FxaC_1g37870	FvH4_1g29330	VL1/VL2/VL3
1A	1432156	1432575	420	1432205	6.45123	4.19713	2.68579	Promoter (<=1kb)	-132	FxaC_1g03480	FvH4_1g03130	VL1/VL2
1A	3175436	3175714	279	3175628	6.88935	4.57546	2.67457	Promoter (<=1kb)	-100	FxaC_1g07670	FvH4_1g07390	VL1/VL2/VL3
1A	574478	574892	415	574660	6.08322	3.85791	2.67215	Downstream (<=300bp)	1862	FxaC_1g01460	FvH4_1g04931	VL1/VL2
1A	3461616	3461881	266	3461827	6.08322	3.85791	2.67215	Exon (FxaC_1g08300.t1/FxaC_1g08300, exon 1 of 13)	180	FxaC_1g08300	FvH4_1g07990	VL1/VL2/VL3
1A	3483401	3484152	752	3483827	6.08322	3.85791	2.67215	5' UTR	434	FxaC_1g08340	FvH4_1g08010	VL1/VL2/VL3
1A	3609968	3610290	323	3610221	6.08322	3.85791	2.67215	Exon (FxaC_1g08620.t1/FxaC_1g08620, exon 4 of 5)	2747	FxaC_1g08620	FvH4_1g08260	VL1/VL2/VL3
1A	6661124	6661519	396	6661282	6.08322	3.85791	2.67215	Promoter (<=1kb)	-597	FxaC_1g15380	FvH4_1g30201	VL1/VL2/VL3
1A	16226216	16226696	481	16226553	6.08322	3.85791	2.67215	Intron (FxaC_1g31810.t1/FxaC_1g31810, intron 2 of 7)	1022	FxaC_1g31810	FvH4_1g25850	VL1/VL2/VL3
1A	12175253	12176094	842	12175905	8.60993	6.09793	2.66851	Intron (FxaC_1g25410.t1/FxaC_1g25410, intron 1 of 1)	601	FxaC_1g25410	FvH4_1g21440	VL1
1A	3896600	3897011	412	3896807	6.84691	4.536	2.66373	Distal Intergenic	3336	FxaC_1g09390	FvH4_1g08831	VL1/VL2/VL3
1A	8870415	8872380	1966	8871456	11.4775	8.66209	2.64958	Promoter (<=1kb)	-326	FxaC_1g19550	FvH4_1g17200	VL1
1A	6512111	6512484	374	6512343	6.93838	4.62118	2.64711	5' UTR	109	FxaC_1g15090	FvH4_1g13320	VL1/VL2/VL3
1A	766532	766879	348	766770	6.72465	4.4233	2.6326	3' UTR	5191	FxaC_1g01860	FvH4_1g04670	VL1/VL2
1A	2468652	2468905	254	2468748	6.09804	3.87076	2.6311	Promoter (<=1kb)	-491	FxaC_1g05750	FvH4_1g01090	VL1
1A	6187574	6188044	471	6187706	8.05635	5.60748	2.61959	Exon (FxaC_1g14300.t1/FxaC_1g14300, exon 1 of 1)	277	FxaC_1g14300	FvH4_1g12660	VL1/VL2/VL3
1A	11874608	11875118	511	11874762	7.1246	4.76771	2.61717	Exon (FxaC_1g24790.t1/FxaC_1g24790, exon 1 of 1)	690	FxaC_1g24790	FvH4_5g38350	VL1/VL2/VL3
1A	1404609	1405045	437	1404808	6.19035	3.9552	2.61379	Promoter (<=1kb)	-728	FxaC_1g03420	FvH4_1g03190	VL1/VL2/VL3
1A	10131611	10132493	883	10132133	6.17685	3.94352	2.61009	Promoter (<=1kb)	-187	FxaC_1g21970	FvH4_1g16040	VL1
1A	3045417	3046108	692	3046004	6.2839	4.04152	2.59781	Promoter (<=1kb)	-377	FxaC_1g07330	FvH4_1g07090	VL1/VL2
1A	3569906	3570566	661	3570369	6.2839	4.04152	2.59781	Promoter (<=1kb)	-74	FxaC_1g08520	FvH4_1g08160	VL1/VL2/VL3
1A	4720864	4721183	320	4721028	6.2839	4.04152	2.59781	5' UTR	477	FxaC_1g11082	FvH4_1g10192	VL1/VL2/VL3
1A	12193506	12194716	1211	12194265	7.31451	4.9443	2.59096	5' UTR	230	FxaC_1g25440	FvH4_1g21450	VL1/VL2/VL3
1A	14532316	14532829	514	14532500	5.78189	3.60678	2.58437	Promoter (<=1kb)	26	FxaC_1g29290	FvH4_1g24350	VL1/VL2/VL3
1A	9523625	9524173	549	9524006	6.37854	4.12909	2.58301	Distal Intergenic	-3134	FxaC_1g20960	FvH4_1g18300	VL1/VL2/VL3
1A	3872086	3873132	1047	3872824	7.41062	5.03383	2.57903	Distal Intergenic	2841	FxaC_1g09320	FvH4_1g08770	VL1
1A	1671556	1672612	1057	1672063	9.49551	6.87492	2.57869	Exon (FxaC_1g04030.t1/FxaC_1g04030, exon 3 of 4)	1793	FxaC_1g04030	FvH4_1g02620	VL1
1A	327745	328029	285	327874	5.60565	3.44449	2.57672	Promoter (<=1kb)	-47	FxaC_1g00700	FvH4_1g05380	VL1
1A	624945	625515	571	624995	5.60565	3.44449	2.57672	Promoter (<=1kb)	33	FxaC_1g01550	FvH4_1g04892	VL1/VL2/VL3
1A	2692786	2693127	342	2692921	5.60565	3.44449	2.57672	Promoter (1-2kb)	-1595	FxaC_1g06340	FvH4_1g06410	VL1
1A	3726825	3727096	272	3727023	5.60565	3.44449	2.57672	Exon (FxaC_1g08941.t1/FxaC_1g08941, exon 1 of 1)	279	FxaC_1g08941	FvH4_1g08540	VL1
1A	6600774	6601037	264	6600931	5.60565	3.44449	2.57672	Promoter (<=1kb)	17	FxaC_1g15250	FvH4_1g13470	VL1
1A	10396194	10396461	268	10396413	5.60565	3.44449	2.57672	5' UTR	114	FxaC_1g22311	FvH4_1g19320	VL1/VL2
1A	11022307	11022927	621	11022722	5.60565	3.44449	2.57672	Distal Intergenic	1569	FxaC_1g23210	FvH4_1g20060	VL1/VL2/VL3
1A	2461846	2462643	798	2461958	6.0537	3.85617	2.57638	Intron (FxaC_1g05720.t1/FxaC_1g05720, intron 3 of 6)	1103	FxaC_1g05720	FvH4_1g01110	VL1/VL2/VL3
1A	9212236	9213180	945	9213089	8.4407	5.94013	2.57628	5' UTR	355	FxaC_1g20230	FvH4_1g17660	VL1/VL2
1A	1326671	1327020	350	1326837	6.04433	3.84777	2.57382	Promoter (<=1kb)	-673	FxaC_1g03230	FvH4_1g03372	VL1/VL2/VL3
1A	14199238	14199524	287	14199396	5.53351	3.40481	2.55525	3' UTR	1706	FxaC_1g28810	FvH4_1g24040	VL1/VL2
1A	14796509	14797463	955	14796970	6.66793	4.36908	2.54447	Distal Intergenic	3130	FxaC_1g29740	FvH4_1g24640	VL1/VL2/VL3
1A	8201585	8201962	378	8201640	6.05191	3.85466	2.53625	Promoter (<=1kb)	-374	FxaC_1g18192	FvH4_1g16212	VL1/VL2/VL3
1A	2670840	2671346	507	2671130	6.76589	4.46009	2.53328	Promoter (1-2kb)	-1105	FxaC_1g06300	FvH4_2g19510	VL1/VL2/VL3
1A	3456810	3457309	500	3456946	5.68638	3.51915	2.51549	3' UTR	1991	FxaC_1g08261	FvH4_1g07981	VL1
1A	11391355	11391815	461	11391710	5.82437	3.6447	2.51401	Promoter (<=1kb)	-627	FxaC_1g23870	FvH4_1g20290	VL1/VL2
1A	1974576	1974975	400	1974819	8.19954	5.71569	2.50449	Promoter (1-2kb)	-1741	FxaC_1g04700	FvH4_1g02000	VL1/VL2
1A	5885131	5886098	968	5885617	7.0633	4.72752	2.50361	Exon (FxaC_1g13550.t1/FxaC_1g13550, exon 2 of 3)	555	FxaC_1g13550	FvH4_1g12220	VL1
1A	8800627	8800890	264	8800699	5.14325	3.04954	2.48128	Promoter (2-3kb)	-2293	FxaC_1g19390	FvH4_1g17060	VL1
1A	9300647	9301007	361	9300724	5.14325	3.04954	2.48128	3' UTR	1587	FxaC_1g20460	FvH4_1g17840	VL1/VL2/VL3
1A	9783690	9784343	654	9783917	5.14325	3.04954	2.48128	Distal Intergenic	3407	FxaC_1g21370	FvH4_1g18730	VL1/VL2/VL3
1A	11678683	11678975	293	11678732	5.14325	3.04954	2.48128	Promoter (<=1kb)	-4	FxaC_1g24361	FvH4_1g20730	VL1/VL2
1A	13947215	13947523	309	13947480	5.14325	3.04954	2.48128	5' UTR	145	FxaC_1g28420	FvH4_1g23670	VL1
1A	2463030	2463817	788	2463368	8.60329	6.0919	2.47711	Exon (FxaC_1g05720.t1/FxaC_1g05720, exon 7 of 7)	2513	FxaC_1g05720	FvH4_1g01110	VL1/VL2/VL3
1A	11313233	11314311	1079	11313711	6.79693	4.48969	2.47612	Distal Intergenic	-6002	FxaC_1g23770	FvH4_1g20240	VL1/VL2/VL3
1A	1000317	1002158	1842	1000726	8.7049	6.16333	2.47101	Exon (FxaC_1g02360.t1/FxaC_1g02360, exon 2 of 3)	2311	FxaC_1g02360	FvH4_1g04150	VL1
1A	1051325	1051825	501	1051417	5.23042	3.1283	2.46574	Promoter (<=1kb)	-109	FxaC_1g02490	FvH4_1g04040	VL1
1A	3920108	3920425	318	3920396	5.23042	3.1283	2.46574	5' UTR	160	FxaC_1g09480	FvH4_1g08890	VL1/VL2/VL3
1A	7295127	7295653	527	7295603	5.23042	3.1283	2.46574	Exon (FxaC_1g16671.t1/FxaC_1g16671, exon 1 of 3)	173	FxaC_1g16671	FvH4_1g14860	VL1/VL2/VL3
1A	7870249	7870746	498	7870647	6.32414	4.07924	2.46291	Downstream (<=300bp)	1892	FxaC_1g17720	FvH4_1g15820	VL1/VL2
1A	9757882	9758138	257	9758037	5.07502	3.01279	2.46061	Distal Intergenic	6203	FxaC_1g21350	FvH4_1g18710	VL1
1A	344466	344777	312	344578	5.17553	3.07724	2.44964	Promoter (<=1kb)	63	FxaC_1g00721	FvH4_1g05350	VL1/VL2
1A	1030045	1030350	306	1030258	7.45965	5.07938	2.4434	Exon (FxaC_1g02420.t1/FxaC_1g02420, exon 1 of 1)	1859	FxaC_1g02420	FvH4_1g04080	VL1
1A	6526699	6527118	420	6526895	5.27674	3.16948	2.43954	Promoter (<=1kb)	-149	FxaC_1g15101	FvH4_1g13350	VL1/VL2
1A	7233878	7234324	447	7234211	5.27674	3.16948	2.43954	5' UTR	679	FxaC_1g16530	FvH4_1g14721	VL1
1A	16473240	16473540	301	16473440	6.62982	4.33487	2.43942	Exon (FxaC_1g32140.t1/FxaC_1g32140, exon 1 of 13)	257	FxaC_1g32140	FvH4_1g26120	VL1/VL2
1A	20597627	20598036	410	20597834	6.44946	4.19542	2.42927	Exon (FxaC_1g38740.t1/FxaC_1g38740, exon 1 of 3)	101	FxaC_1g38740	FvH4_2g00130	VL1/VL2/VL3
1A	9758612	9759311	700	9759159	5.23012	3.1283	2.42631	Distal Intergenic	5081	FxaC_1g21350	FvH4_1g18710	VL1
1A	843869	844499	631	844033	6.93843	4.62118	2.41972	Promoter (<=1kb)	-543	FxaC_1g02070	FvH4_1g04401	VL1/VL2/VL3
1A	682497	683128	632	682962	5.79034	3.61394	2.39908	5' UTR	149	FxaC_1g01690	FvH4_1g04820	VL1
1A	17177577	17178330	754	17177729	7.35318	4.97966	2.39791	Promoter (<=1kb)	-139	FxaC_1g33270	FvH4_1g26710	VL1/VL2/VL3
1A	4952771	4953386	616	4952903	5.89418	3.70977	2.39254	Distal Intergenic	2529	FxaC_1g11531	FvH4_1g10572	VL1/VL2
1A	14488903	14489667	765	14489636	5.89418	3.70977	2.39254	Exon (FxaC_1g29220.t1/FxaC_1g29220, exon 1 of 11)	411	FxaC_1g29220	FvH4_1g24310	VL1/VL2
1A	18387200	18387696	497	18387551	6.10266	3.87434	2.38065	Exon (FxaC_1g35760.t1/FxaC_1g35760, exon 11 of 11)	7114	FxaC_1g35760	FvH4_1g30230	VL1/VL2/VL3
1A	14526787	14528968	2182	14527800	7.77061	5.34238	2.37997	3' UTR	492	FxaC_1g29280	FvH4_1g24350	VL1
1A	5746621	5747190	570	5746732	5.19341	3.0933	2.37938	Promoter (<=1kb)	-5	FxaC_1g13320	FvH4_1g12020	VL1
1A	21131839	21132223	385	21132078	5.82819	3.64839	2.37674	5' UTR	145	FxaC_1g39610	FvH4_1g28870	VL1
1A	6041699	6042768	1070	6042297	6.31202	4.06843	2.37011	Exon (FxaC_1g13880.t1/FxaC_1g13880, exon 1 of 4)	573	FxaC_1g13880	FvH4_1g12420	VL1/VL2/VL3
1A	11392207	11392652	446	11392525	5.26821	3.16276	2.3649	3' UTR	1419	FxaC_1g23890	FvH4_1g20280	VL1/VL2
1A	2728729	2729078	350	2728873	5.64829	3.48339	2.3642	Downstream (<=300bp)	-3249	FxaC_1g06460	FvH4_1g06490	VL1/VL2/VL3
1A	8801211	8802144	934	8801835	6.62732	4.33305	2.35637	Distal Intergenic	1975	FxaC_1g19410	FvH4_1g17080	VL1/VL2/VL3
1A	3582418	3583856	1439	3582594	8.71597	6.17243	2.34928	Exon (FxaC_1g08560.t1/FxaC_1g08560, exon 2 of 5)	813	FxaC_1g08560	FvH4_1g08190	VL1/VL2/VL3
1A	20590373	20590804	432	20590570	10.6896	7.94398	2.3476	Exon (FxaC_1g38720.t1/FxaC_1g38720, exon 1 of 1)	1388	FxaC_1g38720	FvH4_2g00110	VL1/VL2/VL3
1A	15129075	15129501	427	15129373	5.26395	3.15888	2.33087	Promoter (1-2kb)	-1041	FxaC_1g30250	FvH4_1g24950	VL1/VL2/VL3
1A	587945	588359	415	588083	5.47632	3.35413	2.32217	Promoter (<=1kb)	-47	FxaC_1g01490	FvH4_3g00201	VL1/VL2/VL3
1A	3140002	3140273	272	3140050	5.47632	3.35413	2.32217	5' UTR	330	FxaC_1g07580	FvH4_1g07280	VL1/VL2/VL3
1A	4056930	4058814	1885	4057778	7.79113	5.36088	2.32032	Exon (FxaC_1g09850.t1/FxaC_1g09850, exon 1 of 1)	152	FxaC_1g09850	FvH4_1g09180	VL1/VL2/VL3
1A	20589086	20589833	748	20589432	10.0894	7.40544	2.31946	Exon (FxaC_1g38710.t1/FxaC_1g38710, exon 1 of 2)	149	FxaC_1g38710	FvH4_2g00100	VL1/VL2/VL3
1A	9013601	9014384	784	9013700	7.89679	5.4597	2.31775	Exon (FxaC_1g19890.t1/FxaC_1g19890, exon 3 of 3)	1752	FxaC_1g19890	FvH4_1g17420	VL1/VL2/VL3
1A	18043829	18044645	817	18044571	5.68921	3.5206	2.31452	Promoter (<=1kb)	-203	FxaC_1g34950	FvH4_7g12840	VL1/VL2
1A	6525635	6526421	787	6525988	5.79581	3.61863	2.31103	Exon (FxaC_1g15101.t1/FxaC_1g15101, exon 2 of 5)	758	FxaC_1g15101	FvH4_1g13350	VL1/VL2
1A	1737731	1739124	1394	1738948	6.00924	3.81486	2.30463	Promoter (<=1kb)	-982	FxaC_1g04180	FvH4_1g02500	VL1
1A	8594731	8594993	263	8594935	6.4368	4.18339	2.29373	Exon (FxaC_1g18870.t1/FxaC_1g18870, exon 1 of 2)	1569	FxaC_1g18870	FvH4_1g16750	VL1/VL2/VL3
1A	8820445	8821389	945	8820581	5.26211	3.15825	2.27011	Promoter (<=1kb)	-73	FxaC_1g19440	FvH4_1g17100	VL1
1A	18137294	18138339	1046	18138168	35.7335	31.219	2.26959	Promoter (<=1kb)	-535	FxaC_1g35360	FvH4_1g30540	VL1/VL2/VL3
1A	8477586	8477982	397	8477668	5.95449	3.76604	2.26773	Promoter (<=1kb)	61	FxaC_1g18610	FvH4_1g16480	VL1
1A	1523521	1524033	513	1523590	5.07087	3.01068	2.2518	Promoter (2-3kb)	-2012	FxaC_1g03700	FvH4_1g02850	VL1
1A	4955236	4955642	407	4955297	5.82886	3.64874	2.24142	5' UTR	135	FxaC_1g11531	FvH4_1g10572	VL1/VL2
1A	2621766	2622471	706	2621952	6.58581	4.2938	2.23426	Exon (FxaC_1g06150.t1/FxaC_1g06150, exon 1 of 9)	525	FxaC_1g06150	FvH4_1g06270	VL1/VL2/VL3
1A	8872654	8872989	336	8872700	5.06449	3.0055	2.22236	Promoter (<=1kb)	-3	FxaC_1g19560	FvH4_1g17210	VL1/VL2/VL3
1A	7155955	7156468	514	7156446	5.28673	3.1792	2.19674	5' UTR	280	FxaC_1g16370	FvH4_1g14590	VL1
1A	17165298	17165792	495	17165647	6.86044	4.54885	2.1868	Distal Intergenic	-9470	FxaC_1g33190	FvH4_1g26680	VL1/VL2/VL3
1A	3993031	3995533	2503	3994441	6.53481	4.27321	2.18628	Exon (FxaC_1g09680.t1/FxaC_1g09680, exon 3 of 5)	1067	FxaC_1g09680	FvH4_1g09070	VL1/VL2
1A	2732150	2732424	275	2732390	5.5546	3.42485	2.18424	5' UTR	268	FxaC_1g06460	FvH4_1g06490	VL1/VL2/VL3
1A	12176807	12177963	1157	12176910	5.44534	3.32549	2.18395	3' UTR	1606	FxaC_1g25410	FvH4_1g21440	VL1
1A	13155035	13155563	529	13155203	5.44534	3.32549	2.18395	5' UTR	257	FxaC_1g27170	FvH4_1g22820	VL1
1A	2060104	2060548	445	2060486	5.95003	3.76171	2.13837	5' UTR	131	FxaC_1g04890	FvH4_1g01880	VL1/VL2
1A	3206640	3207032	393	3206740	5.95003	3.76171	2.13837	Promoter (<=1kb)	88	FxaC_1g07730	FvH4_1g07430	VL1/VL2/VL3
1A	7659868	7660356	489	7660316	5.84069	3.66016	2.13712	Distal Intergenic	2435	FxaC_1g17350	FvH4_7g26640	VL1/VL2/VL3
1A	3579827	3580169	343	3579869	5.51212	3.38616	2.13299	5' UTR	249	FxaC_1g08550	FvH4_1g08180	VL1/VL2
1A	7059337	7060585	1249	7060331	6.77152	4.4656	2.07865	Exon (FxaC_1g16130.t1/FxaC_1g16130, exon 2 of 2)	1255	FxaC_1g16130	FvH4_1g14430	VL1/VL2
1A	3904696	3905613	918	3904879	7.08239	4.72792	2.05605	Exon (FxaC_1g09420.t1/FxaC_1g09420, exon 1 of 2)	1160	FxaC_1g09420	FvH4_1g08840	VL1/VL2
1A	8704729	8705890	1162	8705816	5.71593	3.54597	2.02985	Exon (FxaC_1g19180.t1/FxaC_1g19180, exon 1 of 2)	1224	FxaC_1g19180	FvH4_1g16930	VL1
1A	8201003	8201284	282	8201158	5.34173	3.23012	2.0117	5' UTR	108	FxaC_1g18192	FvH4_1g16212	VL1/VL2/VL3
1B	11153498	11157853	4356	11154503	35.7612	31.2397	6.68038	Promoter (2-3kb)	-2538	FxaC_2g23430	FvH4_1g17390	VL1/VL2/VL3
1B	12374361	12376124	1764	12374698	33.172	28.7707	6.39408	Promoter (2-3kb)	-2177	FxaC_2g25640	FvH4_1g18900	VL1
1B	4931744	4933384	1641	4932666	28.7746	24.6099	5.86761	Promoter (2-3kb)	-2826	FxaC_2g11040	FvH4_1g00770	VL1/VL2
1B	14293993	14296536	2544	14295833	30.4334	26.1765	5.69843	Exon (FxaC_2g28580.t1/FxaC_2g28580, exon 2 of 3)	1194	FxaC_2g28580	FvH4_5g06330	VL1/VL2
1B	10471756	10473825	2070	10472188	26.5565	22.5151	5.63061	Distal Intergenic	6632	FxaC_2g22060	FvH4_1g16350	VL1/VL2/VL3
1B	18357736	18358388	653	18358204	25.7611	21.7725	5.53517	Intron (FxaC_2g34210.t1/FxaC_2g34210, intron 2 of 3)	2062	FxaC_2g34210	FvH4_1g24940	VL1/VL2/VL3
1B	12892339	12894233	1895	12892875	27.1295	23.0629	5.49373	Promoter (2-3kb)	-2590	FxaC_2g26340	FvH4_1g19623	VL1/VL2
1B	3197178	3199709	2532	3197898	24.9729	21.0354	5.43974	Promoter (2-3kb)	-2402	FxaC_2g06820	FvH4_1g04940	VL1
1B	14499213	14502950	3738	14502592	24.9729	21.0354	5.43974	Distal Intergenic	3442	FxaC_2g28860	FvH4_1g21440	VL1/VL2/VL3
1B	13510771	13512451	1681	13511031	28.2239	24.0831	5.39976	Distal Intergenic	13232	FxaC_2g27350	FvH4_1g20230	VL1/VL2/VL3
1B	13456716	13460003	3288	13459360	25.8685	21.8751	5.38273	3' UTR	7691	FxaC_2g27300	FvH4_1g20200	VL1/VL2
1B	6986433	6987601	1169	6987123	28.2871	24.1427	5.33512	Promoter (1-2kb)	-1013	FxaC_2g15350	FvH4_1g10191	VL1/VL2/VL3
1B	11572183	11572835	653	11572577	23.4194	19.5835	5.24887	Promoter (<=1kb)	-484	FxaC_2g24270	FvH4_1g17980	VL1
1B	10024401	10026274	1874	10025482	32.159	27.8159	5.2242	Distal Intergenic	1910	FxaC_2g21330	FvH4_6g10161	VL1/VL2
1B	19816792	19818673	1882	19817100	23.566	19.7229	5.19648	Promoter (1-2kb)	-1159	FxaC_2g36390	FvH4_1g26130	VL1
1B	15535464	15536228	765	15535748	23.8237	19.969	5.17147	Promoter (<=1kb)	43	FxaC_2g30340	FvH4_1g21730	VL1/VL2/VL3
1B	5357061	5358407	1347	5358031	22.6541	18.8729	5.15344	Promoter (<=1kb)	-55	FxaC_2g12100	FvH4_1g02440	VL1/VL2/VL3
1B	12903035	12904013	979	12903242	22.6541	18.8729	5.15344	Promoter (<=1kb)	-439	FxaC_2g26360	FvH4_7g28260	VL1
1B	12067687	12068456	770	12067931	21.8968	18.1696	5.058	Distal Intergenic	-3852	FxaC_2g25060	FvH4_1g18540	VL1/VL2
1B	13503576	13505035	1460	13504621	21.8968	18.1696	5.058	Distal Intergenic	6822	FxaC_2g27350	FvH4_1g20230	VL1/VL2/VL3
1B	10078578	10079793	1216	10079533	23.5612	19.7184	5.03098	Promoter (<=1kb)	-724	FxaC_2g21410	FvH4_1g15810	VL1/VL2/VL3
1B	4163414	4164216	803	4163910	21.7214	18.0171	5.01586	Promoter (<=1kb)	-416	FxaC_2g09062	FvH4_1g02730	VL1/VL2/VL3
1B	10872673	10875505	2833	10873903	25.0975	21.1545	4.91074	Promoter (<=1kb)	-894	FxaC_2g22800	FvH4_1g16970	VL1/VL2/VL3
1B	12062458	12067303	4846	12066973	20.4065	16.7879	4.86713	Distal Intergenic	3749	FxaC_2g25050	FvH4_1g18530	VL1/VL2
1B	28085851	28087639	1789	28086254	20.4065	16.7879	4.86713	Promoter (<=1kb)	95	FxaC_2g44040	FvH4_1g28230	VL1/VL2
1B	8681399	8684455	3057	8683971	22.3961	18.6413	4.7769	Promoter (<=1kb)	-37	FxaC_2g19000	FvH4_1g13370	VL1
1B	3766727	3767328	602	3767129	19.6738	16.114	4.7717	Promoter (1-2kb)	-1597	FxaC_2g08180	FvH4_1g03770	VL1
1B	14547809	14548987	1179	14547995	19.6738	16.114	4.7717	Distal Intergenic	-4632	FxaC_2g28910	FvH4_4g10471	VL1/VL2/VL3
1B	21545959	21547872	1914	21547502	21.6742	17.9738	4.76661	Distal Intergenic	2701	FxaC_2g38480	FvH4_1g27440	VL1
1B	9803265	9804165	901	9803832	29.3067	25.1098	4.5925	Distal Intergenic	-3310	FxaC_2g20930	FvH4_1g14970	VL1/VL2
1B	8592539	8594184	1646	8593535	19.8428	16.2737	4.5789	Promoter (<=1kb)	-921	FxaC_2g18741	FvH4_1g13090	VL1/VL2/VL3
1B	11143499	11144824	1326	11144131	20.3639	16.7643	4.5515	Distal Intergenic	2638	FxaC_2g23400	FvH4_1g17380	VL1/VL2/VL3
1B	9189612	9192264	2653	9190674	28.0027	23.8814	4.54032	Distal Intergenic	-14432	FxaC_2g19830	FvH4_1g14320	VL1/VL2/VL3
1B	5399521	5400058	538	5399878	23.003	19.2018	4.5036	Promoter (2-3kb)	-2682	FxaC_2g12190	FvH4_1g13930	VL1/VL2/VL3
1B	3007823	3008939	1117	3008522	17.5275	14.1441	4.4854	Intron (FxaC_2g06300.t1/FxaC_2g06300, intron 15 of 15)	4660	FxaC_2g06300	FvH4_1g05350	VL1/VL2/VL3
1B	5129335	5130098	764	5129674	19.9686	16.3931	4.46598	Promoter (<=1kb)	-51	FxaC_2g11570	FvH4_1g00250	VL1/VL2/VL3
1B	10951490	10952377	888	10951969	19.1304	15.6172	4.41985	Promoter (1-2kb)	-1527	FxaC_2g22900	FvH4_1g17110	VL1/VL2
1B	9519860	9520163	304	9520025	16.8298	13.5028	4.38996	Distal Intergenic	-4220	FxaC_2g20420	FvH4_1g14840	VL1/VL2/VL3
1B	16943031	16943678	648	16943214	19.7922	16.2244	4.36274	Promoter (<=1kb)	-195	FxaC_2g32360	FvH4_1g23490	VL1/VL2/VL3
1B	11407070	11407418	349	11407216	17.2295	13.8779	4.3377	Promoter (<=1kb)	-198	FxaC_2g23840	FvH4_1g17760	VL1/VL2
1B	10328236	10329464	1229	10329103	27.7748	23.6647	4.318	Distal Intergenic	1105	FxaC_2g21840	FvH4_1g16141	VL1/VL2
1B	13497392	13498320	929	13497642	22.912	19.1169	4.31696	Promoter (<=1kb)	-129	FxaC_2g27350	FvH4_1g20230	VL1/VL2/VL3
1B	3727436	3728275	840	3728024	16.1415	12.8722	4.29453	Promoter (<=1kb)	-186	FxaC_2g08030	FvH4_1g03850	VL1/VL2/VL3
1B	4165005	4166516	1512	4165397	16.1415	12.8722	4.29453	Promoter (1-2kb)	-1903	FxaC_2g09062	FvH4_1g02730	VL1/VL2/VL3
1B	5325094	5327010	1917	5325700	16.1415	12.8722	4.29453	Distal Intergenic	-6411	FxaC_2g12010	FvH4_1g02670	VL1/VL2/VL3
1B	7406084	7406856	773	7406481	16.1415	12.8722	4.29453	5' UTR	371	FxaC_2g16420	FvH4_1g11120	VL1
1B	9010987	9012228	1242	9011777	16.1415	12.8722	4.29453	Promoter (<=1kb)	-127	FxaC_2g19550	FvH4_1g14050	VL1/VL2
1B	5163395	5163869	475	5163609	19.1021	15.5898	4.28209	Downstream (<=300bp)	2119	FxaC_2g11610	FvH4_1g00300	VL1/VL2/VL3
1B	16156621	16158220	1600	16157560	17.1215	13.7771	4.2418	3' UTR	4319	FxaC_2g31271	FvH4_1g22591	VL1/VL2/VL3
1B	4443697	4444193	497	4443864	24.6012	20.6924	4.20045	Promoter (<=1kb)	53	FxaC_2g09810	FvH4_1g01960	VL1/VL2
1B	3146478	3147133	656	3146948	15.4625	12.2523	4.1991	Exon (FxaC_2g06680.t1/FxaC_2g06680, exon 1 of 2)	116	FxaC_2g06680	FvH4_1g05040	VL1/VL2
1B	13509409	13510310	902	13509590	15.4625	12.2523	4.1991	Distal Intergenic	11791	FxaC_2g27350	FvH4_1g20230	VL1/VL2/VL3
1B	11209486	11210234	749	11209926	17.8116	14.4086	4.19739	5' UTR	305	FxaC_2g23500	FvH4_1g17440	VL1/VL2/VL3
1B	7033429	7036011	2583	7034398	17.1899	13.8398	4.19002	5' UTR	268	FxaC_2g15450	FvH4_1g10290	VL1/VL2/VL3
1B	8800631	8801220	590	8800851	28.9073	24.7368	4.18613	Promoter (<=1kb)	-126	FxaC_2g19190	FvH4_1g13530	VL1/VL2
1B	7949896	7950676	781	7950438	15.9456	12.7042	4.17346	Promoter (<=1kb)	24	FxaC_2g17590	FvH4_1g11990	VL1/VL2
1B	8202821	8203975	1155	8203214	23.9513	20.0911	4.14445	Distal Intergenic	-4491	FxaC_2g17970	FvH4_1g12340	VL1/VL2/VL3
1B	12943782	12944330	549	12944101	15.7512	12.5312	4.12676	Promoter (<=1kb)	-227	FxaC_2g26410	FvH4_1g19680	VL1/VL2
1B	3383479	3384761	1283	3383856	14.7932	11.6431	4.10366	Promoter (<=1kb)	-126	FxaC_2g07330	FvH4_1g04420	VL1/VL2
1B	6960688	6963801	3114	6961826	14.7932	11.6431	4.10366	Promoter (<=1kb)	-230	FxaC_2g15320	FvH4_1g10180	VL1/VL2
1B	9170584	9171645	1062	9170949	14.7932	11.6431	4.10366	5' UTR	315	FxaC_2g19810	FvH4_1g14310	VL1/VL2
1B	4364144	4364921	778	4364712	14.7617	11.6313	4.09569	Promoter (<=1kb)	-859	FxaC_2g09580	FvH4_1g02190	VL1/VL2/VL3
1B	15979892	15981098	1207	15980206	15.9045	12.6669	4.09494	5' UTR	192	FxaC_2g31010	FvH4_1g22250	VL1/VL2
1B	11548972	11549447	476	11549156	18.1863	14.765	4.093	Promoter (<=1kb)	38	FxaC_2g24200	FvH4_1g17920	VL1/VL2/VL3
1B	11031956	11034611	2656	11033991	17.3214	13.9633	4.09169	Exon (FxaC_2g23130.t1/FxaC_2g23130, exon 3 of 3)	2174	FxaC_2g23130	FvH4_1g17290	VL1
1B	16614629	16615490	862	16614970	19.6066	16.0668	4.09099	Distal Intergenic	5409	FxaC_2g31880	FvH4_1g23130	VL1/VL2/VL3
1B	10594970	10596894	1925	10595804	18.9851	15.4817	4.08139	3' UTR	2012	FxaC_2g22220	FvH4_1g16480	VL1
1B	11187687	11188417	731	11188118	22.0666	18.3294	4.07221	Promoter (1-2kb)	-1357	FxaC_2g23490	FvH4_1g17420	VL1/VL2/VL3
1B	11844798	11845727	930	11845088	17.7413	14.3439	4.06023	Promoter (2-3kb)	-2026	FxaC_2g24760	FvH4_1g22261	VL1/VL2/VL3
1B	11094333	11095410	1078	11095210	16.4964	13.2068	4.03595	Promoter (<=1kb)	44	FxaC_2g23280	FvH4_1g17340	VL1
1B	5552229	5552768	540	5552438	14.1338	11.0426	4.00823	Promoter (<=1kb)	-746	FxaC_2g12470	FvH4_1g07530	VL1/VL2/VL3
1B	8678943	8680309	1367	8679619	14.1338	11.0426	4.00823	Promoter (<=1kb)	-600	FxaC_2g18970	FvH4_1g13350	VL1
1B	9609305	9610199	895	9609531	14.3925	11.2903	4.00305	Promoter (2-3kb)	-2182	FxaC_2g20610	FvH4_7g28260	VL1/VL2
1B	4805797	4806523	727	4806255	17.8986	14.4903	3.97899	Promoter (<=1kb)	-12	FxaC_2g10710	FvH4_1g01070	VL1
1B	16701276	16702645	1370	16701722	14.0023	10.9385	3.97484	Promoter (1-2kb)	-1909	FxaC_2g31960	FvH4_1g23211	VL1/VL2/VL3
1B	12410216	12411624	1409	12411447	16.4742	13.1878	3.97066	Distal Intergenic	-3061	FxaC_2g25700	FvH4_1g18930	VL1
1B	9051362	9052025	664	9051490	14.5275	11.4208	3.96793	Distal Intergenic	3239	FxaC_2g19620	FvH4_1g14090	VL1/VL2/VL3
1B	8939368	8940175	808	8939940	18.3247	14.8782	3.95462	5' UTR	145	FxaC_2g19370	FvH4_1g13880	VL1/VL2
1B	4559783	4561220	1438	4560974	17.7033	14.3113	3.94065	Promoter (<=1kb)	-933	FxaC_2g10130	FvH4_1g01720	VL1/VL2/VL3
1B	4861354	4861815	462	4861601	15.2284	12.0552	3.93862	Promoter (<=1kb)	56	FxaC_2g10830	FvH4_1g00990	VL1/VL2
1B	9204028	9205533	1506	9204506	14.605	11.4882	3.92069	Promoter (<=1kb)	-600	FxaC_2g19830	FvH4_1g14320	VL1/VL2/VL3
1B	4621397	4622103	707	4621756	16.7507	13.4444	3.91383	Intron (FxaC_2g10290.t1/FxaC_2g10290, intron 1 of 3)	188	FxaC_2g10290	FvH4_1g01540	VL1/VL2/VL3
1B	15489086	15490649	1564	15490038	13.4844	10.4533	3.91279	Promoter (<=1kb)	-911	FxaC_2g30250	FvH4_1g21900	VL1
1B	7450139	7450830	692	7450348	15.1114	11.9489	3.91194	Promoter (<=1kb)	-90	FxaC_2g16490	FvH4_1g11181	VL1
1B	10391865	10392480	616	10392241	17.6947	14.3048	3.88644	Distal Intergenic	-5619	FxaC_2g21930	FvH4_1g16230	VL1/VL2/VL3
1B	21619827	21620481	655	21620110	14.657	11.5334	3.8697	Promoter (<=1kb)	-27	FxaC_2g38590	FvH4_1g27480	VL1/VL2/VL3
1B	3791076	3792260	1185	3791437	13.8192	10.7727	3.86163	Promoter (<=1kb)	25	FxaC_2g08240	FvH4_1g03550	VL1
1B	15697567	15697989	423	15697726	15.8312	12.6061	3.83466	Distal Intergenic	-6539	FxaC_2g30660	FvH4_4g00892	VL1/VL2/VL3
1B	10851224	10851780	557	10851635	14.9787	11.8211	3.82218	Promoter (1-2kb)	-1628	FxaC_2g22750	FvH4_1g16930	VL1/VL2
1B	7400718	7401731	1014	7400970	12.8453	9.87504	3.81736	Promoter (<=1kb)	-12	FxaC_2g16400	FvH4_1g11110	VL1/VL2
1B	9192929	9194820	1892	9194600	12.8453	9.87504	3.81736	Distal Intergenic	-10506	FxaC_2g19830	FvH4_1g14320	VL1/VL2/VL3
1B	14254104	14254858	755	14254304	12.8453	9.87504	3.81736	Distal Intergenic	-6802	FxaC_2g28500	FvH4_1g21150	VL1/VL2
1B	14705487	14705845	359	14705650	12.8453	9.87504	3.81736	Promoter (2-3kb)	-2691	FxaC_2g29080	FvH4_1g20310	VL1/VL2/VL3
1B	15991609	15992123	515	15991830	12.8453	9.87504	3.81736	Promoter (<=1kb)	36	FxaC_2g31030	FvH4_1g22350	VL1/VL2/VL3
1B	3661722	3662777	1056	3662463	13.3457	10.3483	3.81055	Promoter (1-2kb)	-1335	FxaC_2g07850	FvH4_1g03940	VL1/VL2
1B	7521475	7521947	473	7521819	13.1886	10.201	3.77183	Promoter (2-3kb)	-2286	FxaC_2g16650	FvH4_1g11320	VL1/VL2
1B	14518674	14519322	649	14518921	17.0764	13.7394	3.76936	Distal Intergenic	3551	FxaC_2g28890	FvH4_1g21450	VL1
1B	16632015	16633223	1209	16632743	17.0764	13.7394	3.76936	Promoter (1-2kb)	-1468	FxaC_2g31890	FvH4_6g34350	VL1/VL2/VL3
1B	7558195	7558905	711	7558710	12.8978	9.92374	3.76415	Promoter (<=1kb)	35	FxaC_2g16740	FvH4_1g11410	VL1
1B	20781448	20782277	830	20781946	16.4572	13.1749	3.75007	Promoter (<=1kb)	-243	FxaC_2g37420	FvH4_1g26700	VL1/VL2
1B	3306878	3307842	965	3307234	13.3431	10.3475	3.74644	Promoter (<=1kb)	-70	FxaC_2g07100	FvH4_1g04700	VL1/VL2/VL3
1B	16021431	16022411	981	16022085	13.3431	10.3475	3.74644	Distal Intergenic	-3402	FxaC_2g31080	FvH4_1g22540	VL1/VL2
1B	4803291	4804333	1043	4803470	13.5801	10.5444	3.74151	Distal Intergenic	1943	FxaC_2g10700	FvH4_1g01080	VL1
1B	7765878	7766872	995	7766473	14.5902	11.4783	3.73709	Distal Intergenic	-3451	FxaC_2g17190	FvH4_1g11750	VL1/VL2/VL3
1B	10947815	10948736	922	10948426	14.5902	11.4783	3.73709	5' UTR	476	FxaC_2g22890	FvH4_1g17120	VL1/VL2/VL3
1B	9809000	9809472	473	9809318	12.2168	9.30591	3.72193	Promoter (<=1kb)	-564	FxaC_2g20950	FvH4_1g14960	VL1/VL2/VL3
1B	21673030	21673703	674	21673357	12.7203	9.78323	3.71983	Distal Intergenic	5317	FxaC_2g38600	FvH4_1g04960	VL1/VL2/VL3
1B	8134262	8135221	960	8134921	13.9437	10.8928	3.70732	Promoter (<=1kb)	-205	FxaC_2g17850	FvH4_1g12220	VL1/VL2
1B	18078364	18079349	986	18078597	13.9283	10.8778	3.70387	Promoter (1-2kb)	-1343	FxaC_2g33830	FvH4_1g24520	VL1/VL2/VL3
1B	5328176	5328715	540	5328529	12.7268	9.78647	3.65931	Distal Intergenic	-3582	FxaC_2g12010	FvH4_1g02670	VL1/VL2/VL3
1B	9743859	9744659	801	9744484	12.7268	9.78647	3.65931	Distal Intergenic	8851	FxaC_2g20832	FvH4_1g15003	VL1/VL2/VL3
1B	5494077	5494951	875	5494620	15.232	12.0579	3.65918	Exon (FxaC_2g12390.t1/FxaC_2g12390, exon 10 of 13)	7485	FxaC_2g12390	FvH4_1g10560	VL1/VL2/VL3
1B	7590906	7591673	768	7591457	18.9859	15.4821	3.65905	Promoter (<=1kb)	69	FxaC_2g16800	FvH4_1g11490	VL1/VL2/VL3
1B	8043141	8043795	655	8043332	16.6254	13.3252	3.6394	Promoter (<=1kb)	-342	FxaC_2g17730	FvH4_1g12110	VL1/VL2
1B	4065985	4066746	762	4066531	11.8481	8.98313	3.62676	5' UTR	248	FxaC_2g08870	FvH4_1g03020	VL1/VL2/VL3
1B	14125246	14126295	1050	14125825	12.3237	9.40711	3.62181	5' UTR	268	FxaC_2g28330	FvH4_1g21020	VL1
1B	21711033	21711588	556	21711189	12.8145	9.86667	3.62085	Promoter (<=1kb)	88	FxaC_2g38620	FvH4_1g29000	VL1
1B	5049059	5050102	1044	5049902	17.7571	14.359	3.62076	Promoter (<=1kb)	-510	FxaC_2g11370	FvH4_1g00430	VL1/VL2/VL3
1B	15879985	15880396	412	15880170	13.996	10.9341	3.60909	Promoter (1-2kb)	-1531	FxaC_2g30890	FvH4_1g22150	VL1/VL2/VL3
1B	24648886	24650075	1190	24649355	17.143	13.7977	3.60007	5' UTR	177	FxaC_2g41240	FvH4_1g28870	VL1/VL2/VL3
1B	13076236	13077138	903	13076650	11.9878	9.11661	3.5997	Downstream (<=300bp)	3013	FxaC_2g26560	FvH4_1g19840	VL1/VL2/VL3
1B	16898103	16899131	1029	16898920	11.4835	8.66601	3.59628	5' UTR	620	FxaC_2g32320	FvH4_1g23460	VL1
1B	10487490	10488010	521	10487738	12.1206	9.23865	3.57219	Distal Intergenic	-8918	FxaC_2g22060	FvH4_1g16350	VL1/VL2/VL3
1B	11846032	11846496	465	11846243	12.1206	9.23865	3.57219	Promoter (<=1kb)	-871	FxaC_2g24760	FvH4_1g22261	VL1/VL2/VL3
1B	7774099	7775119	1021	7774276	12.3606	9.44123	3.57144	Promoter (2-3kb)	-2831	FxaC_2g17260	FvH4_1g11760	VL1/VL2/VL3
1B	17885615	17887501	1887	17886107	15.7453	12.5253	3.56831	Promoter (<=1kb)	-31	FxaC_2g33510	FvH4_1g24350	VL1/VL2/VL3
1B	8215908	8217583	1676	8216414	15.9154	12.6771	3.55516	Promoter (<=1kb)	-943	FxaC_2g17980	FvH4_1g12350	VL1/VL2/VL3
1B	7513999	7514417	419	7514264	11.5334	8.71045	3.54663	Promoter (1-2kb)	-1140	FxaC_2g16630	FvH4_1g11310	VL1/VL2
1B	16185965	16186614	650	16186134	14.6481	11.5262	3.5433	Promoter (<=1kb)	-183	FxaC_2g31290	FvH4_1g22590	VL1/VL2/VL3
1B	7523433	7524384	952	7524126	11.7505	8.89081	3.54071	Promoter (<=1kb)	21	FxaC_2g16650	FvH4_1g11320	VL1/VL2
1B	3658135	3660099	1965	3659335	13.4017	10.3951	3.5339	Distal Intergenic	-4463	FxaC_2g07850	FvH4_1g03940	VL1/VL2
1B	588333	588606	274	588466	10.9925	8.20367	3.53106	Promoter (1-2kb)	-1356	FxaC_2g01130	FvH4_1g08530	VL1/VL2/VL3
1B	3470108	3470743	636	3470591	10.9925	8.20367	3.53106	Downstream (<=300bp)	4144	FxaC_2g07480	FvH4_1g04250	VL1/VL2/VL3
1B	5160850	5161961	1112	5161249	10.9925	8.20367	3.53106	Promoter (<=1kb)	-241	FxaC_2g11610	FvH4_1g00300	VL1/VL2/VL3
1B	5384060	5384649	590	5384339	10.9925	8.20367	3.53106	Promoter (<=1kb)	-21	FxaC_2g12170	FvH4_1g01350	VL1/VL2/VL3
1B	10309078	10309968	891	10309294	10.9925	8.20367	3.53106	Intron (FxaC_2g21791.t1/FxaC_2g21791, intron 1 of 4)	977	FxaC_2g21791	FvH4_1g16104	VL1/VL2/VL3
1B	3612206	3614385	2180	3613948	11.4453	8.63109	3.52438	Promoter (<=1kb)	90	FxaC_2g07781	FvH4_1g04020	VL1/VL2/VL3
1B	14521743	14522888	1146	14522500	15.9458	12.7042	3.51759	Promoter (<=1kb)	-28	FxaC_2g28890	FvH4_1g21450	VL1
1B	19815567	19816386	820	19815778	11.5906	8.74872	3.50127	5' UTR	163	FxaC_2g36390	FvH4_1g26130	VL1
1B	7371859	7372508	650	7372078	12.0556	9.18145	3.49915	5' UTR	124	FxaC_2g16320	FvH4_1g11070	VL1/VL2
1B	3500328	3500613	286	3500470	12.9999	10.0204	3.49854	Distal Intergenic	-6437	FxaC_2g07540	FvH4_1g04210	VL1/VL2
1B	10766835	10768191	1357	10767888	15.334	12.1485	3.49279	Distal Intergenic	5654	FxaC_2g22530	FvH4_4g11130	VL1/VL2/VL3
1B	3582292	3583189	898	3582993	12.4499	9.5259	3.48121	Promoter (<=1kb)	65	FxaC_2g07680	FvH4_1g04110	VL1/VL2/VL3
1B	3871517	3872125	609	3871811	12.9014	9.92724	3.47712	Promoter (1-2kb)	-1200	FxaC_2g08480	FvH4_1g03340	VL1
1B	10325007	10325707	701	10325407	15.1874	12.0227	3.4661	Promoter (<=1kb)	-114	FxaC_2g21830	FvH4_1g16140	VL1
1B	4485600	4486837	1238	4486596	12.8164	9.86728	3.45871	Exon (FxaC_2g09940.t1/FxaC_2g09940, exon 1 of 5)	222	FxaC_2g09940	FvH4_1g01870	VL1/VL2/VL3
1B	4505574	4506606	1033	4505849	12.8164	9.86728	3.45871	Promoter (1-2kb)	-1112	FxaC_2g10000	FvH4_1g01840	VL1/VL2/VL3
1B	15881482	15881944	463	15881780	12.8164	9.86728	3.45871	Promoter (<=1kb)	79	FxaC_2g30890	FvH4_1g22150	VL1/VL2/VL3
1B	8619004	8620417	1414	8619925	13.4637	10.4523	3.44807	5' UTR	1539	FxaC_2g18820	FvH4_1g13170	VL1/VL2/VL3
1B	13283488	13284143	656	13283836	10.907	8.14638	3.44764	Distal Intergenic	1483	FxaC_2g27030	FvH4_1g20060	VL1/VL2/VL3
1B	4276049	4277304	1256	4276953	11.7873	8.92499	3.43621	Promoter (<=1kb)	91	FxaC_2g09360	FvH4_3g01840	VL1/VL2/VL3
1B	3044165	3044431	267	3044281	10.3972	7.67027	3.43562	Promoter (<=1kb)	-15	FxaC_2g06381	FvH4_1g05280	VL1/VL2/VL3
1B	4810343	4811219	877	4810908	10.3972	7.67027	3.43562	Distal Intergenic	-4665	FxaC_2g10710	FvH4_1g01070	VL1
1B	9768878	9769550	673	9769120	10.3972	7.67027	3.43562	Distal Intergenic	2741	FxaC_2g20870	FvH4_7g25310	VL1/VL2/VL3
1B	10464407	10465056	650	10464930	10.3972	7.67027	3.43562	Promoter (2-3kb)	-2267	FxaC_2g22050	FvH4_1g16340	VL1
1B	10470013	10471187	1175	10470591	10.3972	7.67027	3.43562	Distal Intergenic	-7928	FxaC_2g22050	FvH4_1g16340	VL1
1B	13576497	13577968	1472	13577139	10.3972	7.67027	3.43562	Exon (FxaC_2g27460.t1/FxaC_2g27460, exon 3 of 5)	1466	FxaC_2g27460	FvH4_1g20300	VL1
1B	15316391	15316928	538	15316502	10.3972	7.67027	3.43562	Promoter (<=1kb)	-35	FxaC_2g30050	FvH4_1g21660	VL1
1B	4269391	4270822	1432	4270251	10.5494	7.81158	3.41506	Distal Intergenic	3137	FxaC_2g09340	FvH4_1g02570	VL1/VL2
1B	3969642	3970128	487	3969860	10.9391	8.17585	3.39793	Promoter (<=1kb)	-511	FxaC_2g08720	FvH4_1g03160	VL1/VL2/VL3
1B	8952024	8952657	634	8952336	10.9391	8.17585	3.39793	Promoter (1-2kb)	-1888	FxaC_2g19390	FvH4_1g13911	VL1
1B	4191491	4193094	1604	4192861	16.1017	12.8528	3.38599	Promoter (2-3kb)	-2945	FxaC_2g09140	FvH4_1g02680	VL1
1B	10841062	10841797	736	10841495	13.1496	10.1633	3.38424	Promoter (<=1kb)	23	FxaC_2g22730	FvH4_1g16870	VL1
1B	3434382	3435389	1008	3434496	11.5532	8.72896	3.38179	Promoter (<=1kb)	-467	FxaC_2g07460	FvH4_1g04290	VL1/VL2/VL3
1B	7056310	7059183	2874	7058920	12.8913	9.91738	3.3777	Promoter (<=1kb)	-96	FxaC_2g15530	FvH4_1g10340	VL1/VL2/VL3
1B	10980290	10980712	423	10980504	12.8913	9.91738	3.3777	5' UTR	232	FxaC_2g22970	FvH4_1g17060	VL1
1B	10379540	10380973	1434	10380004	10.3243	7.624	3.35692	5' UTR	215	FxaC_2g21922	FvH4_1g16212	VL1/VL2/VL3
1B	13276610	13279303	2694	13278115	10.9767	8.20367	3.35202	Distal Intergenic	-4238	FxaC_2g27030	FvH4_1g20060	VL1/VL2/VL3
1B	3583509	3583971	463	3583729	11.1971	8.39499	3.35123	Promoter (<=1kb)	-671	FxaC_2g07680	FvH4_1g04110	VL1/VL2/VL3
1B	6985630	6986105	476	6985930	11.418	8.60499	3.35058	5' UTR	180	FxaC_2g15350	FvH4_1g10191	VL1/VL2/VL3
1B	1902616	1903005	390	1902825	9.8136	7.14781	3.34019	Promoter (<=1kb)	-21	FxaC_2g03841	FvH4_1g05280	VL1/VL2/VL3
1B	12317523	12318718	1196	12317941	9.8136	7.14781	3.34019	Distal Intergenic	-3268	FxaC_2g25530	FvH4_1g18850	VL1
1B	14700984	14701398	415	14701253	9.8136	7.14781	3.34019	Exon (FxaC_2g29080.t1/FxaC_2g29080, exon 3 of 6)	1706	FxaC_2g29080	FvH4_1g20310	VL1/VL2/VL3
1B	18363472	18364504	1033	18363916	14.8926	11.7379	3.3334	Exon (FxaC_2g34230.t1/FxaC_2g34230, exon 1 of 4)	110	FxaC_2g34230	FvH4_5g04711	VL1/VL2/VL3
1B	10616668	10618110	1443	10617621	9.94286	7.26805	3.31568	Promoter (<=1kb)	-821	FxaC_2g22270	FvH4_1g16500	VL1/VL2/VL3
1B	5130403	5130994	592	5130603	12.3278	9.41016	3.30733	Promoter (<=1kb)	-980	FxaC_2g11570	FvH4_1g00250	VL1/VL2/VL3
1B	7008665	7009100	436	7008864	9.65382	7.02349	3.29736	Downstream (<=300bp)	2951	FxaC_2g15410	FvH4_1g10250	VL1/VL2
1B	12732433	12733419	987	12732573	9.86221	7.19253	3.29461	Distal Intergenic	3039	FxaC_2g26160	FvH4_1g19480	VL1/VL2
1B	11042916	11044275	1360	11043391	10.6965	7.94942	3.28502	5' UTR	2059	FxaC_2g23140	FvH4_1g17280	VL1
1B	14520411	14521234	824	14521015	11.1009	8.3053	3.27797	Exon (FxaC_2g28890.t1/FxaC_2g28890, exon 5 of 8)	1457	FxaC_2g28890	FvH4_1g21450	VL1
1B	8258955	8259566	612	8259159	10.4095	7.68089	3.26822	Promoter (2-3kb)	-2178	FxaC_2g18040	FvH4_1g12410	VL1/VL2
1B	9764064	9764711	648	9764316	10.4095	7.68089	3.26822	3' UTR	1831	FxaC_2g20860	FvH4_1g15680	VL1/VL2/VL3
1B	3521317	3522168	852	3521771	9.75297	7.11416	3.26619	5' UTR	271	FxaC_2g07551	FvH4_1g04160	VL1/VL2/VL3
1B	15707619	15708613	995	15708464	9.75297	7.11416	3.26619	Promoter (1-2kb)	-1473	FxaC_2g30670	FvH4_6g08091	VL1
1B	1683998	1684394	397	1684114	9.24197	6.63979	3.24476	Promoter (<=1kb)	-417	FxaC_2g03440	FvH4_1g05680	VL1/VL2/VL3
1B	3363789	3364947	1159	3364652	9.24197	6.63979	3.24476	Distal Intergenic	1572	FxaC_2g07260	FvH4_6g26190	VL1/VL2/VL3
1B	3978041	3978900	860	3978673	9.24197	6.63979	3.24476	5' UTR	2696	FxaC_2g08740	FvH4_1g03150	VL1
1B	4212574	4214271	1698	4213875	9.24197	6.63979	3.24476	Promoter (<=1kb)	63	FxaC_2g09170	FvH4_3g45500	VL1
1B	5366612	5367322	711	5367144	9.24197	6.63979	3.24476	Promoter (<=1kb)	-476	FxaC_2g12110	FvH4_1g02450	VL1/VL2/VL3
1B	6277646	6277943	298	6277825	9.24197	6.63979	3.24476	Promoter (<=1kb)	-430	FxaC_2g14100	FvH4_1g09090	VL1/VL2/VL3
1B	8194476	8194879	404	8194697	9.24197	6.63979	3.24476	Intron (FxaC_2g17960.t1/FxaC_2g17960, intron 4 of 8)	2354	FxaC_2g17960	FvH4_1g12330	VL1/VL2
1B	8726163	8726711	549	8726324	9.24197	6.63979	3.24476	Intron (FxaC_2g19080.t1/FxaC_2g19080, intron 7 of 7)	3883	FxaC_2g19080	FvH4_1g13420	VL1
1B	9360307	9361662	1356	9361439	9.24197	6.63979	3.24476	Promoter (<=1kb)	-458	FxaC_2g20170	FvH4_1g14540	VL1/VL2
1B	10310289	10310827	539	10310670	9.24197	6.63979	3.24476	Promoter (<=1kb)	-399	FxaC_2g21791	FvH4_1g16104	VL1/VL2/VL3
1B	13298155	13299407	1253	13298867	9.24197	6.63979	3.24476	Intron (FxaC_2g27070.t1/FxaC_2g27070, intron 4 of 7)	1695	FxaC_2g27070	FvH4_7g30730	VL1/VL2/VL3
1B	15508154	15509182	1029	15509054	9.24197	6.63979	3.24476	Exon (FxaC_2g30280.t1/FxaC_2g30280, exon 2 of 3)	825	FxaC_2g30280	FvH4_1g21890	VL1
1B	16332513	16333156	644	16332963	11.1163	8.3185	3.23314	Promoter (<=1kb)	-53	FxaC_2g31490	FvH4_1g22820	VL1
1B	11163408	11164477	1070	11164099	9.40212	6.78727	3.23046	Promoter (<=1kb)	63	FxaC_2g23440	FvH4_1g17400	VL1/VL2/VL3
1B	10831530	10832156	627	10831988	10.8444	8.09003	3.21982	Promoter (<=1kb)	-161	FxaC_2g22710	FvH4_1g16860	VL1/VL2/VL3
1B	10359139	10359503	365	10359274	9.14223	6.56927	3.21772	5' UTR	364	FxaC_2g21910	FvH4_1g16200	VL1
1B	3206164	3206650	487	3206469	9.54711	6.92322	3.21296	Exon (FxaC_2g06850.t1/FxaC_2g06850, exon 2 of 2)	882	FxaC_2g06850	FvH4_6g48990	VL1/VL2/VL3
1B	8137012	8137974	963	8137669	12.485	9.55964	3.20976	Distal Intergenic	2029	FxaC_2g17860	FvH4_4g07610	VL1/VL2
1B	8887434	8889292	1859	8888621	11.828	8.96375	3.20461	Promoter (<=1kb)	-250	FxaC_2g19290	FvH4_1g13710	VL1/VL2
1B	4207548	4209269	1722	4208030	11.1704	8.36954	3.19877	Distal Intergenic	-5314	FxaC_2g09160	FvH4_6g01790	VL1/VL2/VL3
1B	9281008	9285454	4447	9283137	13.8561	10.8086	3.19234	Exon (FxaC_2g20020.t1/FxaC_2g20020, exon 1 of 2)	256	FxaC_2g20020	FvH4_1g14430	VL1
1B	4846020	4846565	546	4846375	10.5122	7.77628	3.1921	Promoter (<=1kb)	-227	FxaC_2g10780	FvH4_1g01020	VL1
1B	5283684	5284714	1031	5284512	13.1999	10.2117	3.18695	Promoter (<=1kb)	-408	FxaC_2g11900	FvH4_1g00040	VL1/VL2
1B	7756233	7757820	1588	7757627	11.3241	8.51542	3.18692	5' UTR	166	FxaC_2g17170	FvH4_1g11730	VL1
1B	7309872	7312166	2295	7310685	15.8834	12.6488	3.1838	Exon (FxaC_2g16190.t1/FxaC_2g16190, exon 3 of 3)	955	FxaC_2g16190	FvH4_1g10910	VL1/VL2/VL3
1B	10032758	10033392	635	10033167	12.5431	9.61489	3.18093	Promoter (<=1kb)	-180	FxaC_2g21340	FvH4_1g15710	VL1/VL2/VL3
1B	7767381	7767745	365	7767618	8.97272	6.41213	3.17203	Distal Intergenic	-4596	FxaC_2g17190	FvH4_1g11750	VL1/VL2/VL3
1B	4698081	4698770	690	4698564	11.2277	8.42353	3.1666	5' UTR	169	FxaC_2g10440	FvH4_1g01320	VL1/VL2/VL3
1B	15594932	15595212	281	15595096	11.6218	8.77088	3.16271	Distal Intergenic	8324	FxaC_2g30470	FvH4_5g34390	VL1/VL2/VL3
1B	4350588	4351228	641	4350741	9.3184	6.70903	3.15433	Promoter (<=1kb)	65	FxaC_2g09530	FvH4_1g02220	VL1
1B	3673861	3675022	1162	3674864	8.68263	6.14236	3.14932	Distal Intergenic	-5601	FxaC_2g07900	FvH4_1g03910	VL1/VL2/VL3
1B	3681054	3681595	542	3681216	8.68263	6.14236	3.14932	Intron (FxaC_2g07900.t1/FxaC_2g07900, intron 1 of 4)	751	FxaC_2g07900	FvH4_1g03910	VL1/VL2/VL3
1B	3985911	3986343	433	3986054	8.68263	6.14236	3.14932	Promoter (2-3kb)	-2360	FxaC_2g08760	FvH4_1g03130	VL1/VL2/VL3
1B	5463968	5464946	979	5464186	8.68263	6.14236	3.14932	3' UTR	3401	FxaC_2g12330	FvH4_1g13400	VL1/VL2/VL3
1B	6616675	6616955	281	6616792	8.68263	6.14236	3.14932	Promoter (<=1kb)	-175	FxaC_2g14670	FvH4_1g09640	VL1
1B	7085273	7085785	513	7085444	8.68263	6.14236	3.14932	Promoter (2-3kb)	-2535	FxaC_2g15580	FvH4_1g10460	VL1/VL2
1B	11065663	11066520	858	11066293	8.68263	6.14236	3.14932	Promoter (<=1kb)	-156	FxaC_2g23210	FvH4_1g17240	VL1
1B	23348633	23349045	413	23348788	8.68263	6.14236	3.14932	Promoter (<=1kb)	87	FxaC_2g40250	FvH4_1g30220	VL1/VL2/VL3
1B	11000499	11000858	360	11000692	9.90927	7.23577	3.14804	Distal Intergenic	-3229	FxaC_2g23050	FvH4_2g24310	VL1/VL2/VL3
1B	4531367	4531911	545	4531455	8.6477	6.13186	3.13974	Promoter (<=1kb)	-999	FxaC_2g10070	FvH4_1g01770	VL1
1B	3603393	3605382	1990	3604525	9.24862	6.64428	3.13655	Distal Intergenic	2360	FxaC_2g07770	FvH4_1g04050	VL1/VL2/VL3
1B	3465004	3465514	511	3465150	8.58686	6.07666	3.12309	Promoter (1-2kb)	-1297	FxaC_2g07480	FvH4_1g04250	VL1/VL2/VL3
1B	10034061	10034740	680	10034220	14.768	11.6374	3.10853	Promoter (1-2kb)	-1233	FxaC_2g21340	FvH4_1g15710	VL1/VL2/VL3
1B	3597793	3598519	727	3598177	12.7321	9.79139	3.10351	Promoter (2-3kb)	-2546	FxaC_2g07750	FvH4_1g04051	VL1/VL2/VL3
1B	9644825	9646215	1391	9645418	12.7321	9.79139	3.10351	Promoter (1-2kb)	-1632	FxaC_2g20710	FvH4_1g15410	VL1/VL2/VL3
1B	4541329	4542607	1279	4541523	14.1123	11.0408	3.1	Exon (FxaC_2g10100.t1/FxaC_2g10100, exon 3 of 3)	1188	FxaC_2g10100	FvH4_1g01750	VL1/VL2
1B	8905407	8906110	704	8905885	10.6917	7.94473	3.09623	5' UTR	247	FxaC_2g19310	FvH4_1g13720	VL1/VL2/VL3
1B	10350801	10351564	764	10350983	10.6917	7.94473	3.09623	Exon (FxaC_2g21890.t1/FxaC_2g21890, exon 1 of 1)	265	FxaC_2g21890	FvH4_1g16180	VL1/VL2/VL3
1B	9047875	9048539	665	9048244	13.4052	10.3985	3.08223	Promoter (<=1kb)	-7	FxaC_2g19620	FvH4_1g14090	VL1/VL2/VL3
1B	23201413	23202650	1238	23201786	15.5672	12.3534	3.07978	Exon (FxaC_2g40150.t1/FxaC_2g40150, exon 1 of 1)	1052	FxaC_2g40150	FvH4_1g30150	VL1/VL2/VL3
1B	3231481	3231984	504	3231622	8.75102	6.2052	3.06051	Promoter (<=1kb)	-68	FxaC_2g06930	FvH4_1g04820	VL1/VL2/VL3
1B	4177004	4177634	631	4177314	12.8683	9.89584	3.05831	Promoter (1-2kb)	-1483	FxaC_2g09120	FvH4_1g02700	VL1/VL2
1B	1940038	1942011	1974	1941038	8.13594	5.65781	3.05389	Distal Intergenic	522	FxaC_2g03930	FvH4_1g05180	VL1
1B	2088552	2089552	1001	2088809	8.13594	5.65781	3.05389	Promoter (1-2kb)	-1466	FxaC_2g04320	FvH4_1g07530	VL1/VL2
1B	12890983	12892009	1027	12891162	8.13594	5.65781	3.05389	Promoter (<=1kb)	-877	FxaC_2g26340	FvH4_1g19623	VL1/VL2
1B	13608498	13609063	566	13608755	8.13594	5.65781	3.05389	Promoter (<=1kb)	-824	FxaC_2g27490	FvH4_1g20360	VL1/VL2/VL3
1B	8020811	8021408	598	8020935	8.12667	5.65781	3.05132	Distal Intergenic	-4105	FxaC_2g17700	FvH4_5g13880	VL1/VL2
1B	11146519	11147003	485	11146659	10.0094	7.32993	3.03413	5' UTR	110	FxaC_2g23400	FvH4_1g17380	VL1/VL2/VL3
1B	17889911	17891682	1772	17890711	10.0094	7.32993	3.03413	Exon (FxaC_2g33520.t1/FxaC_2g33520, exon 2 of 3)	707	FxaC_2g33520	FvH4_1g24350	VL1
1B	14702825	14704139	1315	14703321	13.6672	10.627	3.02986	Promoter (<=1kb)	-362	FxaC_2g29080	FvH4_1g20310	VL1/VL2/VL3
1B	3563968	3564454	487	3564276	8.04412	5.59634	3.02845	Exon (FxaC_2g07640.t1/FxaC_2g07640, exon 1 of 5)	202	FxaC_2g07640	FvH4_6g49940	VL1
1B	5293498	5293867	370	5293706	8.04412	5.59634	3.02845	Distal Intergenic	2209	FxaC_2g11930	FvH4_1g03870	VL1/VL2
1B	3856854	3857389	536	3857223	10.1652	7.47607	3.02586	5' UTR	213	FxaC_2g08440	FvH4_1g03372	VL1/VL2
1B	3349946	3350453	508	3350199	8.58457	6.07602	3.01777	5' UTR	240	FxaC_2g07220	FvH4_1g04540	VL1
1B	7173466	7173998	533	7173913	8.36043	5.86533	3.0096	Intron (FxaC_2g15801.t1/FxaC_2g15801, intron 1 of 1)	6216	FxaC_2g15801	FvH4_1g10580	VL1/VL2
1B	11415200	11415883	684	11415447	9.50442	6.88254	3.00757	Promoter (<=1kb)	-598	FxaC_2g23880	FvH4_1g17970	VL1/VL2/VL3
1B	9880336	9880672	337	9880467	8.34868	5.85416	3.00652	Promoter (<=1kb)	-147	FxaC_2g21160	FvH4_1g15510	VL1/VL2/VL3
1B	10484482	10485109	628	10484634	9.82617	7.15963	2.99409	Distal Intergenic	-5814	FxaC_2g22060	FvH4_1g16350	VL1/VL2/VL3
1B	3952176	3953746	1571	3952613	10.9594	8.19524	2.99237	Intron (FxaC_2g08690.t1/FxaC_2g08690, intron 1 of 2)	668	FxaC_2g08690	FvH4_1g03200	VL1/VL2/VL3
1B	10975510	10977173	1664	10975853	14.9061	11.7511	2.98722	Intron (FxaC_2g22930.t1/FxaC_2g22930, intron 2 of 2)	2083	FxaC_2g22930	FvH4_1g17080	VL1/VL2/VL3
1B	7967365	7968337	973	7968177	9.5753	6.94895	2.98067	Distal Intergenic	1779	FxaC_2g17640	FvH4_1g12030	VL1
1B	17823719	17825154	1436	17824811	10.1367	7.44956	2.97939	Promoter (<=1kb)	-59	FxaC_2g33420	FvH4_1g24310	VL1/VL2/VL3
1B	17470491	17470967	477	17470670	10.3146	7.616	2.97713	Promoter (<=1kb)	-191	FxaC_2g32940	FvH4_1g24000	VL1/VL2/VL3
1B	3361684	3362115	432	3361932	9.13409	6.56393	2.96615	Promoter (<=1kb)	66	FxaC_2g07240	FvH4_1g04500	VL1/VL2
1B	10087239	10088279	1041	10087957	11.3825	8.57108	2.9655	Exon (FxaC_2g21420.t1/FxaC_2g21420, exon 1 of 4)	269	FxaC_2g21420	FvH4_1g15820	VL1
1B	4935590	4936194	605	4935709	9.49056	6.87037	2.96189	5' UTR	217	FxaC_2g11040	FvH4_1g00770	VL1/VL2
1B	1243695	1244239	545	1243847	7.60226	5.18533	2.95845	Distal Intergenic	-3911	FxaC_2g02570	FvH4_1g06640	VL1/VL2/VL3
1B	3076047	3077340	1294	3076424	7.60226	5.18533	2.95845	Distal Intergenic	-3413	FxaC_2g06490	FvH4_1g05181	VL1
1B	3241777	3242374	598	3242197	7.60226	5.18533	2.95845	Distal Intergenic	2791	FxaC_2g06940	FvH4_1g04810	VL1/VL2
1B	6410449	6411092	644	6410682	7.60226	5.18533	2.95845	Downstream (<=300bp)	742	FxaC_2g14300	FvH4_1g09180	VL1
1B	6596263	6596648	386	6596487	7.60226	5.18533	2.95845	Distal Intergenic	-3887	FxaC_2g14590	FvH4_1g09560	VL1/VL2
1B	14645196	14646090	895	14645995	7.60226	5.18533	2.95845	Distal Intergenic	-6714	FxaC_2g29030	FvH4_1g19580	VL1
1B	14779197	14780214	1018	14780000	7.60226	5.18533	2.95845	Intron (FxaC_2g29250.t1/FxaC_2g29250, intron 1 of 2)	772	FxaC_2g29250	FvH4_1g21890	VL1
1B	14883811	14884312	502	14884181	7.60226	5.18533	2.95845	Intron (FxaC_2g29370.t1/FxaC_2g29370, intron 1 of 2)	881	FxaC_2g29370	FvH4_1g25290	VL1
1B	23530168	23530517	350	23530359	7.60226	5.18533	2.95845	Distal Intergenic	2163	FxaC_2g40460	FvH4_1g30270	VL1/VL2/VL3
1B	11142387	11142974	588	11142662	9.64843	7.01827	2.95549	Distal Intergenic	4107	FxaC_2g23400	FvH4_1g17380	VL1/VL2/VL3
1B	9004405	9004994	590	9004883	8.3074	5.8166	2.9472	3' UTR	2163	FxaC_2g19540	FvH4_1g14040	VL1
1B	4941008	4941996	989	4941231	7.91596	5.4766	2.94218	Intron (FxaC_2g11080.t1/FxaC_2g11080, intron 10 of 10)	3912	FxaC_2g11080	FvH4_1g00720	VL1
1B	10334654	10335062	409	10334917	7.51438	5.12813	2.93381	Promoter (<=1kb)	-96	FxaC_2g21860	FvH4_1g16150	VL1
1B	11903850	11904262	413	11903908	8.2513	5.76304	2.93302	5' UTR	176	FxaC_2g24870	FvH4_1g18360	VL1/VL2/VL3
1B	12161609	12163231	1623	12161907	8.2513	5.76304	2.93302	Distal Intergenic	-3886	FxaC_2g25250	FvH4_1g18690	VL1/VL2
1B	9279378	9280499	1122	9279797	9.72361	7.08784	2.93187	Intron (FxaC_2g20010.t1/FxaC_2g20010, intron 1 of 2)	450	FxaC_2g20010	FvH4_1g14420	VL1
1B	9022592	9023206	615	9022748	8.06073	5.61175	2.93154	Promoter (<=1kb)	-640	FxaC_2g19590	FvH4_4g25940	VL1/VL2
1B	8201627	8202145	519	8201948	7.44413	5.06463	2.91417	Distal Intergenic	-3225	FxaC_2g17970	FvH4_1g12340	VL1/VL2/VL3
1B	4175764	4176737	974	4175920	9.06373	6.49712	2.90797	Promoter (<=1kb)	-89	FxaC_2g09120	FvH4_1g02700	VL1/VL2
1B	12215450	12215784	335	12215724	7.54486	5.15737	2.8918	Distal Intergenic	5033	FxaC_2g25320	FvH4_1g18730	VL1/VL2
1B	12850719	12851295	577	12850952	8.26364	5.7748	2.8906	Distal Intergenic	3203	FxaC_2g26280	FvH4_1g19580	VL1
1B	7512560	7513354	795	7512723	8.62285	6.11026	2.8901	5' UTR	401	FxaC_2g16630	FvH4_1g11310	VL1/VL2
1B	12517074	12517843	770	12517420	8.40284	5.90486	2.88068	5' UTR	253	FxaC_2g25870	FvH4_1g19090	VL1/VL2/VL3
1B	9853538	9854796	1259	9854352	9.9597	7.28377	2.86908	Promoter (<=1kb)	97	FxaC_2g21090	FvH4_1g15440	VL1/VL2/VL3
1B	10348583	10350022	1440	10349413	9.22139	6.63979	2.86369	Distal Intergenic	1835	FxaC_2g21890	FvH4_1g16180	VL1/VL2/VL3
1B	17603668	17604093	426	17603846	9.22139	6.63979	2.86369	5' UTR	279	FxaC_2g33150	FvH4_1g24090	VL1
1B	2899620	2900286	667	2899999	7.08197	4.72752	2.86302	Promoter (<=1kb)	-345	FxaC_2g06090	FvH4_1g05680	VL1/VL2/VL3
1B	4540330	4540985	656	4540781	7.08197	4.72752	2.86302	Promoter (1-2kb)	-1403	FxaC_2g10080	FvH4_1g01760	VL1
1B	4972997	4973629	633	4973164	7.08197	4.72752	2.86302	Promoter (<=1kb)	-197	FxaC_2g11150	FvH4_1g00640	VL1/VL2/VL3
1B	6278701	6279050	350	6278939	7.08197	4.72752	2.86302	Promoter (1-2kb)	-1544	FxaC_2g14100	FvH4_1g09090	VL1/VL2/VL3
1B	8981614	8981890	277	8981759	7.08197	4.72752	2.86302	Promoter (1-2kb)	-1342	FxaC_2g19500	FvH4_1g14010	VL1/VL2/VL3
1B	9362200	9363245	1046	9362552	7.08197	4.72752	2.86302	Promoter (1-2kb)	-1571	FxaC_2g20170	FvH4_1g14540	VL1/VL2
1B	12125976	12126699	724	12126395	7.08197	4.72752	2.86302	Distal Intergenic	2539	FxaC_2g25180	FvH4_1g18630	VL1/VL2
1B	23502415	23502870	456	23502701	7.08197	4.72752	2.86302	Distal Intergenic	-8266	FxaC_2g40440	FvH4_1g30250	VL1/VL2/VL3
1B	16892189	16893102	914	16892772	11.5155	8.69467	2.86133	5' UTR	694	FxaC_2g32310	FvH4_1g23450	VL1/VL2/VL3
1B	4006219	4007483	1265	4006969	13.8038	10.7578	2.85987	Promoter (1-2kb)	-1411	FxaC_2g08800	FvH4_1g03080	VL1/VL2/VL3
1B	10288914	10289196	283	10289028	7.74077	5.31343	2.84921	Promoter (<=1kb)	-384	FxaC_2g21770	FvH4_1g16090	VL1/VL2
1B	14144420	14144697	278	14144572	7.74077	5.31343	2.84921	Promoter (<=1kb)	83	FxaC_2g28390	FvH4_1g21070	VL1/VL2/VL3
1B	10775745	10776161	417	10775965	8.37662	5.88089	2.83277	Promoter (<=1kb)	-150	FxaC_2g22511	Not assigned	VL1
1B	9063464	9063747	284	9063629	7.14444	4.78676	2.83103	Promoter (<=1kb)	-40	FxaC_2g19650	FvH4_1g14110	VL1/VL2
1B	6409601	6409903	303	6409751	6.96356	4.64449	2.82939	Promoter (<=1kb)	-189	FxaC_2g14300	FvH4_1g09180	VL1
1B	10974535	10975042	508	10974958	10.1048	7.41948	2.82912	Intron (FxaC_2g22930.t1/FxaC_2g22930, intron 1 of 2)	1188	FxaC_2g22930	FvH4_1g17080	VL1/VL2/VL3
1B	4842696	4843367	672	4843165	7.29291	4.92424	2.82389	3' UTR	3286	FxaC_2g10770	FvH4_1g01030	VL1/VL2/VL3
1B	11064109	11065000	892	11064843	7.07732	4.72752	2.81255	3' UTR	1294	FxaC_2g23210	FvH4_1g17240	VL1
1B	11959650	11960360	711	11960071	9.46969	6.85017	2.80671	Promoter (2-3kb)	-2418	FxaC_2g24950	FvH4_1g18490	VL1/VL2
1B	8545900	8546285	386	8546037	11.8551	8.98959	2.80364	Promoter (<=1kb)	-18	FxaC_2g18630	FvH4_1g12970	VL1/VL2/VL3
1B	18161998	18162601	604	18162271	7.90302	5.4642	2.80282	3' UTR	6599	FxaC_2g33960	FvH4_1g24650	VL1/VL2/VL3
1B	14519625	14520034	410	14519798	7.8584	5.42399	2.79204	Exon (FxaC_2g28890.t1/FxaC_2g28890, exon 8 of 8)	2674	FxaC_2g28890	FvH4_1g21450	VL1
1B	7544279	7544653	375	7544475	9.55509	6.93065	2.78981	Promoter (<=1kb)	-356	FxaC_2g16720	FvH4_1g11400	VL1/VL2/VL3
1B	20439038	20440012	975	20439780	7.78611	5.35602	2.77461	Distal Intergenic	-7512	FxaC_2g37130	FvH4_1g26560	VL1
1B	4248009	4248463	455	4248165	6.93101	4.61546	2.77244	5' UTR	307	FxaC_2g09310	FvH4_1g02621	VL1/VL2/VL3
1B	1944906	1945606	701	1945109	6.57548	4.28544	2.76759	Promoter (<=1kb)	-94	FxaC_2g03950	FvH4_1g05180	VL1/VL2/VL3
1B	4613637	4614621	985	4614489	6.57548	4.28544	2.76759	Promoter (2-3kb)	-2723	FxaC_2g10270	FvH4_1g01560	VL1/VL2
1B	10017349	10017888	540	10017449	6.57548	4.28544	2.76759	5' UTR	615	FxaC_2g21320	FvH4_1g15700	VL1/VL2/VL3
1B	10372693	10373700	1008	10373464	6.57548	4.28544	2.76759	Intron (FxaC_2g21921.t1/FxaC_2g21921, intron 1 of 7)	981	FxaC_2g21921	FvH4_1g16211	VL1/VL2/VL3
1B	12077376	12077926	551	12077479	6.57548	4.28544	2.76759	3' UTR	1594	FxaC_2g25070	FvH4_1g18550	VL1
1B	14272026	14272331	306	14272191	6.57548	4.28544	2.76759	Distal Intergenic	-6893	FxaC_2g28510	FvH4_1g21200	VL1/VL2/VL3
1B	1946034	1946468	435	1946312	8.07223	5.62174	2.76257	Promoter (1-2kb)	-1297	FxaC_2g03950	FvH4_1g05180	VL1/VL2/VL3
1B	11468379	11469088	710	11468913	8.07223	5.62174	2.76257	Promoter (<=1kb)	-577	FxaC_2g24050	FvH4_1g17820	VL1/VL2/VL3
1B	11217069	11217448	380	11217363	7.05013	4.72417	2.7591	Distal Intergenic	6760	FxaC_2g23520	FvH4_1g17480	VL1/VL2/VL3
1B	18199299	18199556	258	18199446	7.55359	5.16573	2.75904	Promoter (<=1kb)	-463	FxaC_2g34000	FvH4_1g24670	VL1
1B	12216404	12217312	909	12216626	7.32782	4.95568	2.74445	Distal Intergenic	4131	FxaC_2g25320	FvH4_1g18730	VL1/VL2
1B	12079491	12080755	1265	12080330	9.07786	6.51009	2.72916	Promoter (1-2kb)	-1257	FxaC_2g25070	FvH4_1g18550	VL1
1B	13075536	13075839	304	13075608	6.5808	4.28912	2.72182	3' UTR	1971	FxaC_2g26560	FvH4_1g19840	VL1/VL2/VL3
1B	13284565	13285485	921	13285427	6.74485	4.44225	2.72175	Distal Intergenic	3074	FxaC_2g27030	FvH4_1g20060	VL1/VL2/VL3
1B	13295174	13297653	2480	13296721	9.99755	7.31878	2.71764	Promoter (<=1kb)	-451	FxaC_2g27070	FvH4_7g30730	VL1/VL2/VL3
1B	8151530	8152170	641	8151764	9.1677	6.59345	2.71481	5' UTR	328	FxaC_2g17880	FvH4_1g12241	VL1
1B	8807462	8807977	516	8807598	10.9174	8.15631	2.70861	5' UTR	207	FxaC_2g19200	FvH4_1g13540	VL1/VL2
1B	10775043	10775369	327	10775240	7.63638	5.21751	2.7	Exon (FxaC_2g22511.t1/FxaC_2g22511, exon 1 of 1)	575	FxaC_2g22511	Not assigned	VL1
1B	9881422	9882124	703	9881780	11.0094	8.2199	2.69773	Promoter (1-2kb)	-1460	FxaC_2g21160	FvH4_1g15510	VL1/VL2/VL3
1B	3618358	3618762	405	3618425	6.32913	4.08377	2.69683	Intron (FxaC_2g07790.t1/FxaC_2g07790, intron 1 of 1)	256	FxaC_2g07790	FvH4_1g04010	VL1
1B	7186133	7187153	1021	7186336	7.61681	5.19853	2.69545	Intron (FxaC_2g15840.t1/FxaC_2g15840, intron 1 of 2)	767	FxaC_2g15840	FvH4_1g10661	VL1
1B	18616768	18617882	1115	18617378	10.1804	7.49068	2.69344	Promoter (<=1kb)	-133	FxaC_2g34550	FvH4_1g25150	VL1/VL2/VL3
1B	13520283	13520563	281	13520337	6.62374	4.32989	2.68897	Distal Intergenic	-7248	FxaC_2g27370	FvH4_4g09083	VL1/VL2/VL3
1B	3855931	3856221	291	3856051	6.61375	4.3204	2.68628	Intron (FxaC_2g08440.t1/FxaC_2g08440, intron 2 of 3)	1385	FxaC_2g08440	FvH4_1g03372	VL1/VL2
1B	11670049	11670792	744	11670359	8.51782	6.01274	2.68196	Distal Intergenic	2148	FxaC_2g24410	FvH4_1g18100	VL1/VL2/VL3
1B	287186	287447	262	287385	6.08322	3.85791	2.67215	Distal Intergenic	4749	FxaC_2g00520	FvH4_1g09140	VL1/VL2
1B	3773649	3774644	996	3774246	6.08322	3.85791	2.67215	3' UTR	1366	FxaC_2g08210	FvH4_1g03570	VL1
1B	12343851	12344675	825	12344044	8.60993	6.09793	2.66851	5' UTR	574	FxaC_2g25531	FvH4_1g18891	VL1
1B	10830775	10831177	403	10830902	7.77546	5.34579	2.65914	Intron (FxaC_2g22710.t1/FxaC_2g22710, intron 1 of 1)	468	FxaC_2g22710	FvH4_1g16860	VL1/VL2/VL3
1B	10088610	10089667	1058	10089270	6.79196	4.48493	2.64972	3' UTR	1582	FxaC_2g21420	FvH4_1g15820	VL1
1B	11755240	11755540	301	11755414	8.05635	5.60748	2.61959	Promoter (<=1kb)	-151	FxaC_2g24600	FvH4_1g18181	VL1
1B	8778367	8778695	329	8778447	7.1246	4.76771	2.61717	Intron (FxaC_2g19142.t1/FxaC_2g19142, intron 1 of 1)	185	FxaC_2g19142	FvH4_1g13490	VL1/VL2/VL3
1B	10474987	10475313	327	10475214	7.1246	4.76771	2.61717	Distal Intergenic	3606	FxaC_2g22060	FvH4_1g16350	VL1/VL2/VL3
1B	13566753	13567626	874	13566892	7.1246	4.76771	2.61717	Promoter (<=1kb)	-114	FxaC_2g27441	FvH4_5g36680	VL1/VL2
1B	24939748	24940177	430	24939932	6.19035	3.9552	2.61379	3' UTR	2248	FxaC_2g41500	FvH4_1g28960	VL1/VL2/VL3
1B	11081903	11082436	534	11082224	6.80253	4.49508	2.61347	Promoter (1-2kb)	-1631	FxaC_2g23260	FvH4_1g17370	VL1/VL2/VL3
1B	6351905	6352414	510	6351961	6.2839	4.04152	2.59781	Promoter (1-2kb)	-1053	FxaC_2g14210	FvH4_3g10020	VL1/VL2
1B	18420362	18420776	415	18420615	8.24732	5.76062	2.59677	5' UTR	178	FxaC_2g34320	FvH4_1g25000	VL1/VL2/VL3
1B	18931167	18931519	353	18931281	6.37854	4.12909	2.58301	Distal Intergenic	5619	FxaC_2g35130	FvH4_1g25470	VL1/VL2/VL3
1B	4812934	4813472	539	4813259	5.60565	3.44449	2.57672	Distal Intergenic	4440	FxaC_2g10730	FvH4_1g01060	VL1
1B	5904639	5905238	600	5904751	5.60565	3.44449	2.57672	3' UTR	3971	FxaC_2g13260	FvH4_1g08261	VL1
1B	6889575	6890255	681	6889807	5.60565	3.44449	2.57672	Promoter (<=1kb)	-691	FxaC_2g15160	FvH4_3g10750	VL1
1B	13430322	13430693	372	13430592	5.60565	3.44449	2.57672	Distal Intergenic	-3798	FxaC_2g27230	FvH4_1g20150	VL1/VL2
1B	4369612	4370074	463	4369774	8.4407	5.94013	2.57628	Exon (FxaC_2g09580.t1/FxaC_2g09580, exon 8 of 8)	4203	FxaC_2g09580	FvH4_1g02190	VL1/VL2/VL3
1B	11467340	11467673	334	11467503	6.47417	4.21789	2.56925	Intron (FxaC_2g24050.t1/FxaC_2g24050, intron 1 of 11)	359	FxaC_2g24050	FvH4_1g17820	VL1/VL2/VL3
1B	4408650	4408998	349	4408763	7.50741	5.12312	2.56781	Promoter (1-2kb)	-1430	FxaC_2g09680	FvH4_1g02010	VL1/VL2/VL3
1B	7013212	7014382	1171	7013404	7.50741	5.12312	2.56781	Promoter (<=1kb)	-95	FxaC_2g15430	FvH4_1g10270	VL1/VL2/VL3
1B	9638096	9638539	444	9638343	6.57066	4.28544	2.55644	Promoter (2-3kb)	-2467	FxaC_2g20651	FvH4_1g15330	VL1/VL2
1B	9555904	9556163	260	9556031	5.72647	3.55434	2.52667	Exon (FxaC_2g20530.t1/FxaC_2g20530, exon 4 of 4)	3138	FxaC_2g20530	FvH4_1g14891	VL1
1B	11226919	11227325	407	11227142	5.72647	3.55434	2.52667	Promoter (1-2kb)	-1100	FxaC_2g23540	FvH4_1g17490	VL1/VL2
1B	2562822	2563487	666	2563042	6.86448	4.55208	2.52277	Exon (FxaC_2g05330.t1/FxaC_2g05330, exon 1 of 3)	553	FxaC_2g05330	FvH4_1g06510	VL1/VL2/VL3
1B	3702664	3703298	635	3703120	7.14951	4.79123	2.52226	Promoter (<=1kb)	-229	FxaC_2g07970	FvH4_1g03810	VL1
1B	18930113	18930496	384	18930171	5.70453	3.53506	2.52055	Distal Intergenic	6729	FxaC_2g35130	FvH4_1g25470	VL1/VL2/VL3
1B	13575435	13576197	763	13576010	7.99961	5.55506	2.52027	Exon (FxaC_2g27460.t1/FxaC_2g27460, exon 1 of 5)	337	FxaC_2g27460	FvH4_1g20300	VL1
1B	3810423	3810710	288	3810600	6.51248	4.25304	2.50748	Distal Intergenic	1070	FxaC_2g08310	FvH4_7g19030	VL1/VL2/VL3
1B	7112041	7112566	526	7112369	7.0633	4.72752	2.50361	Promoter (<=1kb)	-98	FxaC_2g15640	FvH4_1g10350	VL1/VL2/VL3
1B	3391057	3391571	515	3391357	5.92307	3.73598	2.50229	Promoter (1-2kb)	-1731	FxaC_2g07340	FvH4_1g04401	VL1/VL2/VL3
1B	24379213	24379549	337	24379401	6.60669	4.31374	2.49635	Promoter (<=1kb)	7	FxaC_2g41100	FvH4_1g29330	VL1/VL2/VL3
1B	11941761	11942252	492	11941885	7.26397	4.89617	2.48657	Distal Intergenic	8074	FxaC_2g24920	FvH4_6g03020	VL1/VL2
1B	2460808	2461198	391	2460869	5.14325	3.04954	2.48128	Distal Intergenic	-3748	FxaC_2g05170	FvH4_1g06640	VL1/VL2/VL3
1B	3684672	3685206	535	3684829	5.14325	3.04954	2.48128	Distal Intergenic	4364	FxaC_2g07900	FvH4_1g03910	VL1/VL2/VL3
1B	7486056	7486435	380	7486189	5.14325	3.04954	2.48128	Distal Intergenic	1899	FxaC_2g16590	FvH4_1g11270	VL1
1B	14698571	14699154	584	14699026	5.14325	3.04954	2.48128	Exon (FxaC_2g29070.t1/FxaC_2g29070, exon 3 of 4)	897	FxaC_2g29070	FvH4_4g33270	VL1
1B	3965151	3965407	257	3965250	6.1225	3.89218	2.48125	Exon (FxaC_2g08711.t1/FxaC_2g08711, exon 2 of 5)	631	FxaC_2g08711	FvH4_1g03170	VL1/VL2/VL3
1B	13498870	13499986	1117	13498969	7.3649	4.99058	2.47874	Exon (FxaC_2g27350.t1/FxaC_2g27350, exon 2 of 3)	1198	FxaC_2g27350	FvH4_1g20230	VL1/VL2/VL3
1B	19123066	19123577	512	19123488	6.22307	3.9851	2.47177	Promoter (<=1kb)	47	FxaC_2g35300	FvH4_1g25551	VL1/VL2
1B	7953057	7954234	1178	7953942	7.44497	5.06536	2.46713	5' UTR	103	FxaC_2g17600	FvH4_6g00680	VL1
1B	19235613	19236331	719	19235737	5.07502	3.01279	2.46061	Promoter (<=1kb)	-416	FxaC_2g35490	FvH4_1g25670	VL1
1B	8628394	8629282	889	8628786	8.9088	6.35208	2.45956	Exon (FxaC_2g18850.t1/FxaC_2g18850, exon 1 of 2)	235	FxaC_2g18850	FvH4_1g13180	VL1/VL2/VL3
1B	5023682	5025294	1613	5025008	9.01106	6.44728	2.45419	Promoter (<=1kb)	-115	FxaC_2g11310	FvH4_1g00490	VL1/VL2
1B	4385276	4385579	304	4385480	6.52756	4.26633	2.44678	5' UTR	193	FxaC_2g09630	FvH4_1g02110	VL1/VL2/VL3
1B	4118606	4119046	441	4118734	5.69953	3.53024	2.44373	Promoter (<=1kb)	-139	FxaC_2g08980	FvH4_1g02850	VL1
1B	11158169	11158536	368	11158387	5.27674	3.16948	2.43954	Exon (FxaC_2g23430.t2/FxaC_2g23430, exon 1 of 7)	1346	FxaC_2g23430	FvH4_1g17390	VL1/VL2/VL3
1B	3466246	3466534	289	3466462	6.73241	4.4304	2.43248	Promoter (<=1kb)	15	FxaC_2g07480	FvH4_1g04250	VL1/VL2/VL3
1B	11093483	11094039	557	11093923	5.51767	3.39123	2.43142	Intron (FxaC_2g23280.t1/FxaC_2g23280, intron 3 of 3)	1331	FxaC_2g23280	FvH4_1g17340	VL1
1B	10525574	10526066	493	10526034	5.37854	3.26285	2.43021	5' UTR	109	FxaC_2g22130	FvH4_1g16400	VL1
1B	3667406	3668112	707	3667643	5.23012	3.1283	2.42631	Intron (FxaC_2g07880.t1/FxaC_2g07880, intron 1 of 7)	161	FxaC_2g07880	FvH4_1g03920	VL1/VL2/VL3
1B	10207448	10207885	438	10207499	5.33565	3.22475	2.41841	Promoter (<=1kb)	-394	FxaC_2g21610	FvH4_1g15960	VL1/VL2/VL3
1B	25544099	25544514	416	25544367	29.9542	25.7185	2.41452	Distal Intergenic	-55817	FxaC_2g42010	FvH4_7g05440	VL1/VL2/VL3
1B	12097450	12097817	368	12097610	5.58363	3.44449	2.41354	Promoter (<=1kb)	-611	FxaC_2g25100	FvH4_2g34440	VL1/VL2/VL3
1B	9833275	9833924	650	9833374	5.68681	3.51915	2.40606	Distal Intergenic	2182	FxaC_2g21030	FvH4_1g15430	VL1/VL2/VL3
1B	7958370	7958753	384	7958404	6.19594	3.96072	2.40193	Exon (FxaC_2g17610.t1/FxaC_2g17610, exon 1 of 6)	170	FxaC_2g17610	FvH4_1g12010	VL1/VL2
1B	15946734	15947666	933	15947009	7.45732	5.07708	2.39311	Distal Intergenic	2119	FxaC_2g30980	FvH4_1g22230	VL1
1B	8815260	8815796	537	8815398	5.9983	3.80638	2.38641	Promoter (<=1kb)	-369	FxaC_2g19230	FvH4_1g13610	VL1/VL2/VL3
1B	15987194	15987517	324	15987338	5.9983	3.80638	2.38641	Promoter (2-3kb)	-2337	FxaC_2g31020	FvH4_1g22260	VL1/VL2
1B	9401398	9401754	357	9401539	6.41697	4.16588	2.36527	5' UTR	249	FxaC_2g20220	FvH4_1g14590	VL1/VL2/VL3
1B	20270006	20270498	493	20270397	5.26821	3.16276	2.3649	Promoter (<=1kb)	51	FxaC_2g37040	FvH4_5g00280	VL1/VL2/VL3
1B	19800105	19800420	316	19800362	6.02782	3.83176	2.36361	Promoter (<=1kb)	-28	FxaC_2g36370	FvH4_1g26110	VL1/VL2/VL3
1B	11849756	11850247	492	11850133	5.15802	3.06221	2.33568	5' UTR	547	FxaC_2g24770	FvH4_1g18280	VL1/VL2
1B	11780384	11780835	452	11780545	5.56124	3.43115	2.31313	Distal Intergenic	4047	FxaC_2g24650	FvH4_1g18220	VL1/VL2
1B	258927	260057	1131	259364	5.79581	3.61863	2.31103	Exon (FxaC_2g00470.t1/FxaC_2g00470, exon 1 of 1)	259	FxaC_2g00470	FvH4_1g09180	VL1/VL2
1B	13218552	13218865	314	13218683	6.22293	3.9851	2.29889	Promoter (<=1kb)	-265	FxaC_2g26810	FvH4_1g20040	VL1/VL2/VL3
1B	11558160	11558655	496	11558239	6.6508	4.35483	2.28906	Exon (FxaC_2g24220.t1/FxaC_2g24220, exon 1 of 2)	1632	FxaC_2g24220	FvH4_1g17941	VL1
1B	3239232	3239952	721	3239866	5.7787	3.60425	2.2551	Exon (FxaC_2g06940.t1/FxaC_2g06940, exon 3 of 4)	460	FxaC_2g06940	FvH4_1g04810	VL1/VL2
1B	10281221	10281712	492	10281349	5.28749	3.17935	2.24839	Intron (FxaC_2g21750.t1/FxaC_2g21750, intron 1 of 16)	5780	FxaC_2g21750	FvH4_1g16080	VL1
1B	10871447	10872362	916	10872159	5.82886	3.64874	2.24142	Promoter (2-3kb)	-2638	FxaC_2g22800	FvH4_1g16970	VL1/VL2/VL3
1B	4316531	4317020	490	4316694	6.26157	4.02117	2.23704	Promoter (1-2kb)	-1061	FxaC_2g09430	FvH4_1g02500	VL1/VL2/VL3
1B	10387897	10388391	495	10388248	6.90979	4.59508	2.23182	Promoter (1-2kb)	-1626	FxaC_2g21930	FvH4_1g16230	VL1/VL2/VL3
1B	4528214	4530033	1820	4529843	7.44916	5.06945	2.22838	Exon (FxaC_2g10060.t1/FxaC_2g10060, exon 1 of 1)	163	FxaC_2g10060	FvH4_1g01771	VL1/VL2
1B	18718909	18719293	385	18719095	7.44916	5.06945	2.22838	Exon (FxaC_2g34690.t1/FxaC_2g34690, exon 1 of 1)	708	FxaC_2g34690	FvH4_1g25220	VL1/VL2/VL3
1B	16619809	16620260	452	16620107	6.08037	3.85791	2.22375	5' UTR	272	FxaC_2g31880	FvH4_1g23130	VL1/VL2/VL3
1B	14265157	14265501	345	14265437	7.07726	4.72752	2.18711	Promoter (<=1kb)	-139	FxaC_2g28510	FvH4_1g21200	VL1/VL2/VL3
1B	8350937	8351432	496	8351241	6.53481	4.27321	2.18628	Promoter (<=1kb)	-50	FxaC_2g18200	FvH4_1g12582	VL1/VL2/VL3
1B	12152955	12154033	1079	12153027	5.44534	3.32549	2.18395	Exon (FxaC_2g25220.t1/FxaC_2g25220, exon 1 of 2)	542	FxaC_2g25220	FvH4_1g18670	VL1
1B	8360666	8361951	1286	8360778	5.11708	3.04954	2.18299	Exon (FxaC_2g18220.t1/FxaC_2g18220, exon 1 of 1)	1146	FxaC_2g18220	FvH4_1g12620	VL1/VL2
1B	10848460	10848934	475	10848885	6.79	4.48326	2.17526	Intron (FxaC_2g22750.t1/FxaC_2g22750, intron 1 of 1)	1122	FxaC_2g22750	FvH4_1g16930	VL1/VL2
1B	12894640	12896638	1999	12894931	6.05928	3.85791	2.13958	Exon (FxaC_2g26350.t1/FxaC_2g26350, exon 1 of 2)	1237	FxaC_2g26350	FvH4_1g19630	VL1/VL2/VL3
1B	13524933	13525435	503	13525293	5.84069	3.66016	2.13712	Promoter (2-3kb)	-2292	FxaC_2g27370	FvH4_4g09083	VL1/VL2/VL3
1B	3663377	3663902	526	3663790	5.62174	3.45944	2.13443	Promoter (<=1kb)	-8	FxaC_2g07850	FvH4_1g03940	VL1/VL2
1B	7036501	7037253	753	7036993	5.62174	3.45944	2.13443	Promoter (1-2kb)	-1666	FxaC_2g15480	FvH4_1g10300	VL1/VL2/VL3
1B	5491123	5491596	474	5491176	5.47944	3.35721	2.12652	Intron (FxaC_2g12390.t1/FxaC_2g12390, intron 6 of 12)	4041	FxaC_2g12390	FvH4_1g10560	VL1/VL2/VL3
1B	8337826	8338528	703	8337859	5.26789	3.16263	2.12479	Intron (FxaC_2g18170.t1/FxaC_2g18170, intron 1 of 6)	845	FxaC_2g18170	FvH4_1g12520	VL1/VL2
1B	10849933	10850314	382	10850004	6.04871	3.85181	2.11971	Promoter (<=1kb)	3	FxaC_2g22750	FvH4_1g16930	VL1/VL2
1B	16039780	16040267	488	16039985	5.15232	3.05803	2.08096	5' UTR	294	FxaC_2g31100	FvH4_1g22780	VL1
1B	6545099	6545898	800	6545817	5.89996	3.71523	2.06079	Exon (FxaC_2g14530.t1/FxaC_2g14530, exon 1 of 1)	2049	FxaC_2g14530	FvH4_1g09453	VL1/VL2
1B	3534128	3535628	1501	3534774	6.86566	4.55309	2.05171	Exon (FxaC_2g07580.t1/FxaC_2g07580, exon 2 of 2)	2275	FxaC_2g07580	FvH4_1g04150	VL1/VL2/VL3
1B	10751337	10751646	310	10751546	6.54761	4.28516	2.0325	Intron (FxaC_2g22500.t1/FxaC_2g22500, intron 1 of 6)	2222	FxaC_2g22500	FvH4_1g16750	VL1
1B	13319973	13321947	1975	13321132	5.66946	3.50369	2.02205	Exon (FxaC_2g27100.t1/FxaC_2g27100, exon 1 of 1)	967	FxaC_2g27100	FvH4_1g20100	VL1/VL2/VL3
1C	2578021	2579535	1515	2578566	54.3978	49.1791	7.82974	Promoter (2-3kb)	-2489	FxaC_3g05680	FvH4_6g33181	VL1/VL2/VL3
1C	12608038	12610643	2606	12608460	41.1029	36.3557	7.25299	Distal Intergenic	12810	FxaC_3g22990	FvH4_1g20230	VL1/VL2/VL3
1C	13875892	13878762	2871	13878196	41.1029	36.3557	7.25299	Distal Intergenic	3283	FxaC_3g25010	FvH4_1g21440	VL1/VL2
1C	14853458	14854585	1128	14854404	34.8361	30.3625	6.57215	Promoter (<=1kb)	-75	FxaC_3g26380	FvH4_1g22590	VL1/VL2/VL3
1C	9990333	9992055	1723	9990816	34.0288	29.5866	6.48951	Distal Intergenic	2143	FxaC_3g19200	FvH4_1g17380	VL1/VL2/VL3
1C	13616101	13618811	2711	13618173	33.453	29.0406	6.2602	Promoter (1-2kb)	-1292	FxaC_3g24660	FvH4_1g21210	VL1/VL2
1C	4337890	4338938	1049	4338201	33.9734	29.5395	6.18598	Promoter (1-2kb)	-1266	FxaC_3g09290	FvH4_1g09090	VL1/VL2/VL3
1C	14482751	14483752	1002	14483226	30.6404	26.3669	6.10778	Distal Intergenic	-4583	FxaC_3g25840	FvH4_7g19211	VL1/VL2/VL3
1C	4237113	4238558	1446	4238001	30.9051	26.6211	5.97684	Intron (FxaC_3g09080.t1/FxaC_3g09080, intron 3 of 5)	1046	FxaC_3g09080	FvH4_1g08910	VL1/VL2/VL3
1C	20066915	20067489	575	20067229	27.3593	23.2685	5.72604	Distal Intergenic	-4428	FxaC_3g33370	FvH4_1g26670	VL1/VL2/VL3
1C	14719589	14720491	903	14719893	24.9729	21.0354	5.43974	5' UTR	141	FxaC_3g26211	FvH4_1g22250	VL1/VL2/VL3
1C	7532761	7533770	1010	7533230	32.7138	28.3412	5.38716	3' UTR	3220	FxaC_3g15060	FvH4_1g13400	VL1/VL2/VL3
1C	2182331	2183202	872	2182828	29.225	25.0307	5.37207	Promoter (<=1kb)	91	FxaC_3g04820	FvH4_1g04700	VL1/VL2
1C	4324957	4325529	573	4325263	24.1923	20.3046	5.34431	Distal Intergenic	2965	FxaC_3g09270	FvH4_1g09070	VL1
1C	4334741	4337497	2757	4337224	24.1923	20.3046	5.34431	Promoter (<=1kb)	-289	FxaC_3g09290	FvH4_1g09090	VL1/VL2/VL3
1C	1714397	1715304	908	1714773	25.9398	21.9417	5.31472	Promoter (<=1kb)	-105	FxaC_3g03750	FvH4_1g03550	VL1
1C	14390859	14393391	2533	14391706	29.4746	25.2706	5.13692	Intron (FxaC_3g25750.t1/FxaC_3g25750, intron 1 of 2)	722	FxaC_3g25750	FvH4_1g21890	VL1/VL2
1C	2119119	2121010	1892	2119485	25.6007	21.632	5.0853	Promoter (<=1kb)	-198	FxaC_3g04660	FvH4_1g04310	VL1/VL2/VL3
1C	2494886	2497086	2201	2496842	29.3293	25.1296	5.04555	Promoter (<=1kb)	-708	FxaC_3g05480	FvH4_1g05180	VL1/VL2/VL3
1C	9866422	9867288	867	9866844	23.5612	19.7184	5.03098	Promoter (<=1kb)	-228	FxaC_3g18920	FvH4_1g17200	VL1/VL2/VL3
1C	18738305	18739699	1395	18739385	22.2329	18.4862	4.97028	5' UTR	2160	FxaC_3g31450	FvH4_1g25600	VL1/VL2/VL3
1C	2032521	2033386	866	2032879	21.1476	17.4749	4.96257	Distal Intergenic	3436	FxaC_3g04400	FvH4_5g22560	VL1/VL2/VL3
1C	3730363	3731695	1333	3731412	21.1476	17.4749	4.96257	Promoter (1-2kb)	-1409	FxaC_3g08010	FvH4_1g07860	VL1/VL2/VL3
1C	9398215	9400279	2065	9399058	26.0567	22.0533	4.9625	3' UTR	1867	FxaC_3g18240	FvH4_1g16480	VL1
1C	9649224	9650201	978	9649675	25.9832	21.9835	4.88095	Promoter (<=1kb)	-262	FxaC_3g18630	FvH4_1g16930	VL1
1C	9233434	9234491	1058	9234175	20.4065	16.7879	4.86713	Promoter (<=1kb)	96	FxaC_3g18030	FvH4_1g16330	VL1/VL2
1C	9298327	9299361	1035	9299022	20.4065	16.7879	4.86713	Distal Intergenic	-9890	FxaC_3g18100	FvH4_1g16350	VL1/VL2/VL3
1C	1641755	1642511	757	1642021	25.2393	21.2877	4.80405	Promoter (1-2kb)	-1975	FxaC_3g03540	FvH4_1g03340	VL1/VL2/VL3
1C	1420663	1421172	510	1420988	19.6738	16.114	4.7717	Promoter (1-2kb)	-1918	FxaC_3g03050	FvH4_1g02730	VL1/VL2/VL3
1C	9288838	9290301	1464	9289690	19.6738	16.114	4.7717	Promoter (<=1kb)	-558	FxaC_3g18100	FvH4_1g16350	VL1/VL2/VL3
1C	12692970	12694433	1464	12693585	21.3383	17.6566	4.69282	Promoter (<=1kb)	-181	FxaC_3g23120	FvH4_1g20310	VL1/VL2/VL3
1C	12532362	12532802	441	12532602	20.3374	16.7399	4.69144	Promoter (<=1kb)	-384	FxaC_3g22920	FvH4_1g20160	VL1/VL2/VL3
1C	3891618	3892250	633	3892014	20.9764	17.3275	4.68611	Promoter (<=1kb)	-147	FxaC_3g08300	FvH4_1g08160	VL1/VL2
1C	12595158	12596497	1340	12595602	23.1721	19.3642	4.66174	Promoter (<=1kb)	-37	FxaC_3g22990	FvH4_1g20230	VL1/VL2/VL3
1C	10886301	10888318	2018	10888058	20.0142	16.4358	4.6177	Distal Intergenic	2807	FxaC_3g20720	FvH4_1g18530	VL1/VL2/VL3
1C	20609606	20611909	2304	20610742	19.324	15.8004	4.60881	Promoter (<=1kb)	-158	FxaC_3g34250	FvH4_1g27200	VL1/VL2/VL3
1C	14678285	14679523	1239	14678661	27.4384	23.3447	4.60506	Promoter (<=1kb)	-210	FxaC_3g26132	FvH4_1g22220	VL1/VL2/VL3
1C	8817472	8818117	646	8817802	18.2341	14.7935	4.58083	Promoter (2-3kb)	-2941	FxaC_3g17330	FvH4_1g15700	VL1/VL2/VL3
1C	4431118	4434048	2931	4432185	21.8313	18.1233	4.52351	Distal Intergenic	-3271	FxaC_3g09450	FvH4_1g09220	VL1/VL2/VL3
1C	2923079	2926402	3324	2924545	18.5972	15.1325	4.51372	Promoter (<=1kb)	-702	FxaC_3g06340	FvH4_1g06180	VL1
1C	14291191	14291886	696	14291397	22.3868	18.6322	4.50735	Distal Intergenic	2441	FxaC_3g25561	Not assigned	VL1/VL2/VL3
1C	1717038	1718340	1303	1717476	17.914	14.5054	4.50247	3' UTR	2598	FxaC_3g03750	FvH4_1g03550	VL1
1C	8108072	8108914	843	8108345	17.5275	14.1441	4.4854	Downstream (<=300bp)	763	FxaC_3g15891	Not assigned	VL1/VL2/VL3
1C	10075179	10076303	1125	10075976	17.5275	14.1441	4.4854	5' UTR	177	FxaC_3g19330	FvH4_1g17440	VL1/VL2/VL3
1C	1847625	1848088	464	1847918	17.376	14.0148	4.44803	Distal Intergenic	-5130	FxaC_3g04090	FvH4_1g03940	VL1/VL2/VL3
1C	9999730	10001813	2084	10001618	18.6105	15.1436	4.44345	Distal Intergenic	3069	FxaC_3g19230	FvH4_1g06682	VL1
1C	3116006	3116698	693	3116456	18.7694	15.2964	4.40877	Distal Intergenic	-12163	FxaC_3g06740	FvH4_1g06640	VL1/VL2/VL3
1C	7522892	7524754	1863	7524224	16.8298	13.5028	4.38996	Promoter (<=1kb)	-189	FxaC_3g15030	FvH4_1g13370	VL1/VL2
1C	19270480	19271144	665	19270814	16.8298	13.5028	4.38996	Promoter (<=1kb)	-60	FxaC_3g32170	FvH4_1g25910	VL1/VL2/VL3
1C	645397	646284	888	645698	17.4215	14.0584	4.38353	Promoter (<=1kb)	-259	FxaC_3g01480	FvH4_1g01020	VL1/VL2/VL3
1C	8217741	8218508	768	8218117	17.4022	14.0402	4.37891	Distal Intergenic	5723	FxaC_3g16050	FvH4_1g14330	VL1/VL2/VL3
1C	11836930	11838402	1473	11837570	30.2941	26.045	4.37137	Promoter (2-3kb)	-2503	FxaC_3g22100	FvH4_1g19623	VL1/VL2/VL3
1C	12610901	12613612	2712	12611668	23.4923	19.6534	4.36527	Distal Intergenic	16018	FxaC_3g22990	FvH4_1g20230	VL1/VL2/VL3
1C	3119235	3120131	897	3119842	21.0169	17.3654	4.36196	Distal Intergenic	-8777	FxaC_3g06740	FvH4_1g06640	VL1/VL2/VL3
1C	6729536	6730123	588	6729744	16.6824	13.3781	4.35339	Distal Intergenic	3838	FxaC_3g13550	FvH4_4g07610	VL1/VL2/VL3
1C	5523547	5523985	439	5523703	16.5643	13.2697	4.32425	Intron (FxaC_3g11450.t1/FxaC_3g11450, intron 1 of 5)	399	FxaC_3g11450	FvH4_1g10290	VL1/VL2/VL3
1C	4027499	4028851	1353	4028106	16.1415	12.8722	4.29453	Promoter (<=1kb)	-234	FxaC_3g08620	FvH4_1g08450	VL1/VL2/VL3
1C	9087846	9089411	1566	9088939	19.7224	16.1581	4.28579	Distal Intergenic	2606	FxaC_3g17800	FvH4_1g16140	VL1/VL2/VL3
1C	9279928	9281048	1121	9280389	19.1021	15.5898	4.28209	Promoter (2-3kb)	-2079	FxaC_3g18090	FvH4_4g00290	VL1/VL2
1C	4177730	4178363	634	4178055	17.2402	13.8863	4.2692	Distal Intergenic	3635	FxaC_3g08950	FvH4_1g08770	VL1/VL2/VL3
1C	14400985	14402123	1139	14401402	17.2402	13.8863	4.2692	Promoter (<=1kb)	-46	FxaC_3g25760	FvH4_1g21900	VL1/VL2/VL3
1C	3397971	3399957	1987	3398493	16.6192	13.3192	4.26419	Distal Intergenic	2520	FxaC_3g07270	FvH4_1g07170	VL1/VL2
1C	8901414	8902239	826	8901952	16.6192	13.3192	4.26419	Distal Intergenic	-4311	FxaC_3g17420	FvH4_1g15810	VL1/VL2/VL3
1C	6245630	6246264	635	6245920	17.4632	14.099	4.25171	Promoter (2-3kb)	-2598	FxaC_3g12780	FvH4_1g11600	VL1
1C	1711923	1712803	881	1712566	16.2067	12.935	4.2367	5' UTR	237	FxaC_3g03731	FvH4_1g03541	VL1
1C	5547732	5550325	2594	5548616	21.5374	17.8439	4.23226	Promoter (<=1kb)	-63	FxaC_3g11500	FvH4_1g10340	VL1/VL2/VL3
1C	18271227	18272087	861	18271608	19.0544	15.5453	4.2106	5' UTR	113	FxaC_3g30900	FvH4_1g25230	VL1/VL2/VL3
1C	9284991	9286345	1355	9285382	18.4331	14.9767	4.20423	Distal Intergenic	3727	FxaC_3g18100	FvH4_1g16350	VL1/VL2/VL3
1C	980617	981488	872	981037	21.0653	17.4122	4.20013	Promoter (1-2kb)	-1187	FxaC_3g02080	FvH4_1g01720	VL1/VL2
1C	15480410	15481155	746	15480851	15.4625	12.2523	4.1991	Promoter (1-2kb)	-1575	FxaC_3g27220	FvH4_1g11440	VL1/VL2/VL3
1C	1983305	1984478	1174	1984053	15.9456	12.7042	4.17346	Promoter (<=1kb)	95	FxaC_3g04340	FvH4_1g04250	VL1/VL2/VL3
1C	19463671	19464148	478	19463967	15.3231	12.1383	4.16411	Promoter (<=1kb)	-828	FxaC_3g32500	FvH4_1g26130	VL1/VL2/VL3
1C	1698950	1699494	545	1699255	18.7888	15.3152	4.15668	Promoter (<=1kb)	-997	FxaC_3g03720	FvH4_1g03520	VL1/VL2/VL3
1C	12614815	12616315	1501	12615248	19.0156	15.5096	4.14386	Distal Intergenic	19598	FxaC_3g22990	FvH4_1g20230	VL1/VL2/VL3
1C	17387104	17388360	1257	17387278	15.4275	12.2378	4.11826	Promoter (1-2kb)	-1656	FxaC_3g29810	FvH4_7g06830	VL1/VL2/VL3
1C	2052444	2053949	1506	2052795	14.7932	11.6431	4.10366	Promoter (<=1kb)	-134	FxaC_3g04490	FvH4_1g04420	VL1
1C	6791287	6792185	899	6791553	14.7932	11.6431	4.10366	Promoter (1-2kb)	-1057	FxaC_3g13670	FvH4_1g12340	VL1/VL2/VL3
1C	13882659	13883984	1326	13883691	21.2879	17.6088	4.08504	Distal Intergenic	3308	FxaC_3g25020	FvH4_1g21450	VL1/VL2/VL3
1C	6575285	6576077	793	6575697	18.3633	14.9127	4.07116	Promoter (<=1kb)	-33	FxaC_3g13240	FvH4_1g12110	VL1/VL2/VL3
1C	685155	685796	642	685479	15.1446	11.981	4.04966	3' UTR	2348	FxaC_3g01540	FvH4_1g01070	VL1
1C	4172464	4173868	1405	4173655	14.5668	11.4587	4.04663	Promoter (<=1kb)	-765	FxaC_3g08950	FvH4_1g08770	VL1/VL2/VL3
1C	2526480	2526860	381	2526659	16.2306	12.9581	4.03951	Promoter (<=1kb)	64	FxaC_3g05560	FvH4_1g05240	VL1/VL2/VL3
1C	11857755	11858627	873	11858170	15.312	12.1293	4.02238	Distal Intergenic	1220	FxaC_3g22120	FvH4_4g00611	VL1/VL2
1C	9059905	9061769	1865	9060212	16.3996	13.122	4.01473	Promoter (<=1kb)	92	FxaC_3g17700	FvH4_1g16080	VL1
1C	1422198	1423030	833	1422502	14.1338	11.0426	4.00823	Promoter (<=1kb)	-404	FxaC_3g03050	FvH4_1g02730	VL1/VL2/VL3
1C	3765047	3765432	386	3765262	14.1338	11.0426	4.00823	Promoter (<=1kb)	57	FxaC_3g08060	FvH4_1g07940	VL1/VL2/VL3
1C	4323346	4324574	1229	4324202	14.1338	11.0426	4.00823	Downstream (<=300bp)	1904	FxaC_3g09270	FvH4_1g09070	VL1
1C	4837736	4838524	789	4837962	14.1338	11.0426	4.00823	Promoter (2-3kb)	-2106	FxaC_3g10280	FvH4_1g09990	VL1/VL2/VL3
1C	5708437	5710022	1586	5709821	15.2501	12.0736	4.00782	Exon (FxaC_3g11800.t1/FxaC_3g11800, exon 4 of 4)	3076	FxaC_3g11800	FvH4_1g10640	VL1
1C	18478196	18479236	1041	18479026	15.2501	12.0736	4.00782	Promoter (<=1kb)	-82	FxaC_3g31130	FvH4_1g25430	VL1/VL2
1C	380286	381726	1441	381511	17.7186	14.3238	3.99846	5' UTR	177	FxaC_3g00850	FvH4_1g00430	VL1/VL2/VL3
1C	2287644	2289072	1429	2288409	15.941	12.7018	3.97505	3' UTR	3288	FxaC_3g05040	FvH4_1g04960	VL1/VL2/VL3
1C	1510972	1512274	1303	1511815	15.8514	12.6205	3.95523	Promoter (<=1kb)	-39	FxaC_3g03240	FvH4_1g03020	VL1/VL2/VL3
1C	682958	684246	1289	683350	18.039	14.6231	3.95256	5' UTR	219	FxaC_3g01540	FvH4_1g01070	VL1
1C	1737633	1739002	1370	1738361	15.0052	11.8463	3.95044	Promoter (<=1kb)	-810	FxaC_3g03800	FvH4_1g03590	VL1/VL2
1C	12535070	12536188	1119	12535341	15.5342	12.3217	3.94578	Distal Intergenic	2355	FxaC_3g22920	FvH4_1g20160	VL1/VL2/VL3
1C	8145159	8146431	1273	8145795	13.4844	10.4533	3.91279	5' UTR	230	FxaC_3g15980	FvH4_1g14310	VL1
1C	10884756	10885918	1163	10885179	13.4844	10.4533	3.91279	Promoter (<=1kb)	-72	FxaC_3g20720	FvH4_1g18530	VL1/VL2/VL3
1C	12471936	12472629	694	12472214	13.4844	10.4533	3.91279	Distal Intergenic	-3334	FxaC_3g22830	FvH4_1g20130	VL1/VL2
1C	13921217	13922721	1505	13922417	13.4844	10.4533	3.91279	Distal Intergenic	-35418	FxaC_3g25020	FvH4_1g21450	VL1/VL2/VL3
1C	11168472	11169667	1196	11168909	20.7907	17.1557	3.90812	Distal Intergenic	-6483	FxaC_3g21030	FvH4_1g18710	VL1/VL2/VL3
1C	428347	429358	1012	428641	13.9811	10.9209	3.90128	3' UTR	1840	FxaC_3g00940	FvH4_1g00650	VL1
1C	7854875	7856011	1137	7855157	17.6947	14.3048	3.88644	Promoter (2-3kb)	-2283	FxaC_3g15510	FvH4_1g13930	VL1/VL2/VL3
1C	2020921	2021396	476	2021160	16.4526	13.1713	3.85306	Distal Intergenic	3889	FxaC_3g04380	FvH4_1g04810	VL1/VL2/VL3
1C	7627380	7628242	863	7627909	16.4526	13.1713	3.85306	Distal Intergenic	17534	FxaC_3g15140	FvH4_1g13430	VL1/VL2/VL3
1C	1929813	1931144	1332	1930477	15.3007	12.1191	3.83468	Distal Intergenic	4131	FxaC_3g04230	FvH4_1g04150	VL1/VL2/VL3
1C	8897218	8897938	721	8897536	15.8312	12.6061	3.83466	5' UTR	105	FxaC_3g17420	FvH4_1g15810	VL1/VL2/VL3
1C	1508516	1509189	674	1508941	13.9692	10.9126	3.83357	Promoter (2-3kb)	-2913	FxaC_3g03240	FvH4_1g03020	VL1/VL2/VL3
1C	1902553	1903328	776	1902804	18.9335	15.4497	3.82083	Promoter (2-3kb)	-2776	FxaC_3g04180	FvH4_1g04051	VL1/VL2/VL3
1C	1938038	1938899	862	1938281	13.3817	10.3772	3.81945	5' UTR	137	FxaC_3g04260	FvH4_1g04250	VL1/VL2/VL3
1C	2553729	2555062	1334	2554526	12.8453	9.87504	3.81736	Promoter (<=1kb)	-628	FxaC_3g05630	FvH4_1g05320	VL1/VL2/VL3
1C	8353059	8354022	964	8353702	12.8453	9.87504	3.81736	Promoter (<=1kb)	-160	FxaC_3g16360	FvH4_1g14540	VL1
1C	8924185	8925681	1497	8925020	12.8453	9.87504	3.81736	3' UTR	1589	FxaC_3g17470	FvH4_1g15820	VL1/VL2/VL3
1C	9603363	9604136	774	9603597	12.8453	9.87504	3.81736	Distal Intergenic	6243	FxaC_3g18541	Not assigned	VL1/VL2/VL3
1C	1846294	1847311	1018	1846827	12.8329	9.87504	3.81415	Distal Intergenic	-4039	FxaC_3g04090	FvH4_1g03940	VL1/VL2/VL3
1C	4115634	4116440	807	4116054	13.3457	10.3483	3.81055	Promoter (<=1kb)	-106	FxaC_3g08840	FvH4_1g08640	VL1/VL2/VL3
1C	5808930	5810991	2062	5810806	12.8166	9.8674	3.80994	Promoter (<=1kb)	-23	FxaC_3g12010	FvH4_1g10910	VL1/VL2/VL3
1C	19552609	19553286	678	19552781	13.5914	10.5542	3.80626	Exon (FxaC_3g32660.t1/FxaC_3g32660, exon 2 of 6)	1215	FxaC_3g32660	FvH4_1g26220	VL1/VL2
1C	6320290	6321947	1658	6321696	13.3008	10.3087	3.79946	5' UTR	117	FxaC_3g12890	FvH4_1g11730	VL1
1C	13886815	13887415	601	13887259	17.6955	14.3049	3.78752	Promoter (<=1kb)	-260	FxaC_3g25020	FvH4_1g21450	VL1/VL2/VL3
1C	14613987	14614763	777	14614218	12.7218	9.78323	3.78556	5' UTR	169	FxaC_3g26050	FvH4_1g22150	VL1/VL2/VL3
1C	4071201	4073607	2407	4071918	13.722	10.6799	3.77493	5' UTR	7146	FxaC_3g08700	FvH4_1g08530	VL1
1C	2372118	2372756	639	2372297	12.671	9.73735	3.77253	Intron (FxaC_3g05270.t1/FxaC_3g05270, intron 1 of 1)	157	FxaC_3g05270	FvH4_1g05030	VL1/VL2/VL3
1C	1104944	1105593	650	1105430	13.9655	10.9125	3.77102	Promoter (<=1kb)	-799	FxaC_3g02380	FvH4_1g02010	VL1
1C	2661617	2662569	953	2662390	13.9655	10.9125	3.77102	Intron (FxaC_3g05810.t1/FxaC_3g05810, intron 3 of 17)	3241	FxaC_3g05810	FvH4_1g05680	VL1/VL2
1C	536566	538602	2037	537318	17.0764	13.7394	3.76936	Promoter (<=1kb)	-296	FxaC_3g01230	FvH4_1g00800	VL1/VL2/VL3
1C	8820913	8822703	1791	8821500	15.2109	12.0428	3.75947	Distal Intergenic	-6639	FxaC_3g17330	FvH4_1g15700	VL1/VL2/VL3
1C	2812102	2812488	387	2812311	13.8549	10.8077	3.74547	Promoter (<=1kb)	-136	FxaC_3g06130	FvH4_1g05950	VL1/VL2/VL3
1C	8839922	8840623	702	8840232	17.704	14.3114	3.74227	Promoter (1-2kb)	-1049	FxaC_3g17340	FvH4_1g15710	VL1/VL2/VL3
1C	12464139	12464605	467	12464382	13.5801	10.5444	3.74151	Promoter (<=1kb)	-256	FxaC_3g22800	FvH4_1g20110	VL1/VL2
1C	1479369	1480498	1130	1480115	12.2168	9.30591	3.72193	Distal Intergenic	-4179	FxaC_3g03160	FvH4_1g03080	VL1/VL2/VL3
1C	4492308	4492815	508	4492441	12.2168	9.30591	3.72193	Distal Intergenic	3048	FxaC_3g09570	FvH4_1g09300	VL1/VL2/VL3
1C	9295037	9295653	617	9295368	12.2168	9.30591	3.72193	Distal Intergenic	-6236	FxaC_3g18100	FvH4_1g16350	VL1/VL2/VL3
1C	13185836	13186877	1042	13186459	12.2168	9.30591	3.72193	Promoter (<=1kb)	-351	FxaC_3g23940	FvH4_1g20820	VL1
1C	2243401	2243795	395	2243569	12.4171	9.49516	3.70779	Promoter (<=1kb)	-169	FxaC_3g04960	FvH4_1g04820	VL1/VL2
1C	6141087	6141934	848	6141277	17.1006	13.7591	3.6799	Promoter (<=1kb)	26	FxaC_3g12560	FvH4_1g11400	VL1
1C	2489743	2491001	1259	2490700	22.0987	18.3598	3.67449	Distal Intergenic	-4630	FxaC_3g05490	FvH4_1g05180	VL1/VL2/VL3
1C	12567273	12568435	1163	12567386	11.9861	9.11501	3.66223	Exon (FxaC_3g22951.t1/FxaC_3g22951, exon 4 of 4)	1162	FxaC_3g22951	FvH4_1g20190	VL1
1C	1219879	1220370	492	1220169	13.9796	10.9209	3.65924	5' UTR	188	FxaC_3g02610	FvH4_1g02440	VL1/VL2
1C	909972	910688	717	910358	13.7003	10.6587	3.65283	Promoter (<=1kb)	-263	FxaC_3g01950	FvH4_1g01550	VL1/VL2/VL3
1C	1417403	1417952	550	1417604	12.1053	9.22557	3.6291	Promoter (<=1kb)	-77	FxaC_3g03040	FvH4_1g02720	VL1/VL2/VL3
1C	1800393	1801407	1015	1800792	11.5991	8.74872	3.62649	Promoter (<=1kb)	-90	FxaC_3g03970	FvH4_1g03850	VL1/VL2/VL3
1C	5352004	5352652	649	5352476	11.5991	8.74872	3.62649	Intron (FxaC_3g11131.t1/FxaC_3g11131, intron 1 of 1)	1661	FxaC_3g11131	FvH4_1g13510	VL1/VL2/VL3
1C	8922238	8923925	1688	8923712	19.0091	15.5045	3.62352	Exon (FxaC_3g17470.t1/FxaC_3g17470, exon 1 of 4)	281	FxaC_3g17470	FvH4_1g15820	VL1/VL2/VL3
1C	10517094	10517914	821	10517707	15.2507	12.0736	3.6137	Promoter (<=1kb)	-275	FxaC_3g20220	FvH4_1g18181	VL1
1C	1655774	1656942	1169	1656522	13.2607	10.2704	3.6099	Promoter (<=1kb)	-256	FxaC_3g03580	FvH4_1g03371	VL1/VL2/VL3
1C	11547741	11549802	2062	11548595	13.737	10.6943	3.60633	Promoter (<=1kb)	72	FxaC_3g21600	FvH4_1g19090	VL1/VL2/VL3
1C	6720120	6720903	784	6720789	12.7403	9.79775	3.60342	Distal Intergenic	3778	FxaC_3g13530	FvH4_1g12220	VL1/VL2/VL3
1C	477060	477845	786	477521	12.2036	9.30591	3.59244	Promoter (<=1kb)	-4	FxaC_3g01032	FvH4_1g00550	VL1
1C	9776876	9778092	1217	9777404	14.6342	11.513	3.58881	Promoter (<=1kb)	-844	FxaC_3g18820	FvH4_1g17110	VL1/VL2
1C	13918248	13919062	815	13918591	14.6342	11.513	3.58881	Distal Intergenic	-31592	FxaC_3g25020	FvH4_1g21450	VL1/VL2/VL3
1C	9062483	9062965	483	9062828	12.6656	9.73278	3.58592	Promoter (<=1kb)	35	FxaC_3g17740	FvH4_1g16090	VL1
1C	7293597	7294239	643	7293946	13.3781	10.3737	3.58138	Promoter (<=1kb)	-43	FxaC_3g14460	FvH4_1g12970	VL1/VL2/VL3
1C	1984936	1986647	1712	1986178	12.1206	9.23865	3.57219	Promoter (2-3kb)	-2030	FxaC_3g04340	FvH4_1g04250	VL1/VL2/VL3
1C	6336352	6337187	836	6336826	12.592	9.66223	3.5687	Distal Intergenic	-8347	FxaC_3g12910	FvH4_1g11750	VL1/VL2/VL3
1C	17855842	17857062	1221	17856329	12.7602	9.81548	3.55164	5' UTR	314	FxaC_3g30390	FvH4_1g25000	VL1/VL2
1C	9050986	9051769	784	9051402	11.5334	8.71045	3.54663	3' UTR	1833	FxaC_3g17690	FvH4_1g16070	VL1/VL2
1C	12672743	12673751	1009	12673078	11.5007	8.68053	3.53837	Promoter (<=1kb)	-11	FxaC_3g23070	FvH4_1g20270	VL1/VL2
1C	7970474	7971396	923	7970965	13.4017	10.3951	3.5339	Promoter (1-2kb)	-1434	FxaC_3g15710	FvH4_2g02251	VL1
1C	9606672	9607589	918	9607312	11.4746	8.65935	3.53177	Distal Intergenic	2528	FxaC_3g18541	Not assigned	VL1/VL2/VL3
1C	1289748	1290337	590	1290073	10.9925	8.20367	3.53106	Promoter (2-3kb)	-2629	FxaC_3g02730	FvH4_1g02540	VL1/VL2/VL3
1C	1389130	1390537	1408	1389892	10.9925	8.20367	3.53106	Distal Intergenic	-5327	FxaC_3g02980	FvH4_1g02680	VL1/VL2/VL3
1C	3531817	3532949	1133	3532189	10.9925	8.20367	3.53106	Promoter (<=1kb)	-716	FxaC_3g07580	FvH4_1g07530	VL1/VL2
1C	8140969	8141355	387	8141146	10.9925	8.20367	3.53106	Distal Intergenic	2127	FxaC_3g15970	FvH4_4g05660	VL1/VL2/VL3
1C	8223390	8224143	754	8223800	10.9925	8.20367	3.53106	Promoter (<=1kb)	40	FxaC_3g16050	FvH4_1g14330	VL1/VL2/VL3
1C	8790033	8790647	615	8790339	10.9925	8.20367	3.53106	Distal Intergenic	2976	FxaC_3g17300	FvH4_4g20100	VL1/VL2/VL3
1C	1931518	1932539	1022	1932219	19.7433	16.1782	3.51643	Exon (FxaC_3g04230.t1/FxaC_3g04230, exon 2 of 2)	2389	FxaC_3g04230	FvH4_1g04150	VL1/VL2/VL3
1C	4321838	4322696	859	4322392	11.1402	8.34121	3.50736	Promoter (<=1kb)	94	FxaC_3g09270	FvH4_1g09070	VL1
1C	5741906	5742715	810	5742160	11.5246	8.70194	3.48506	Intron (FxaC_3g11910.t1/FxaC_3g11910, intron 1 of 2)	563	FxaC_3g11910	FvH4_1g10750	VL1
1C	3302787	3303300	514	3303069	12.3935	9.47209	3.46851	Promoter (<=1kb)	-24	FxaC_3g07070	FvH4_1g07000	VL1/VL2
1C	6691299	6691767	469	6691628	11.2002	8.39792	3.46283	Distal Intergenic	3076	FxaC_3g13490	FvH4_1g12210	VL1/VL2
1C	8139000	8140713	1714	8139544	18.5677	15.1035	3.44853	Distal Intergenic	3729	FxaC_3g15970	FvH4_4g05660	VL1/VL2/VL3
1C	2233730	2234488	759	2234047	10.3972	7.67027	3.43562	Distal Intergenic	2599	FxaC_3g04950	FvH4_1g04810	VL1/VL2/VL3
1C	2744711	2745571	861	2745014	10.3972	7.67027	3.43562	Distal Intergenic	3980	FxaC_3g05980	FvH4_1g05820	VL1/VL2/VL3
1C	6731858	6733033	1176	6732229	10.3972	7.67027	3.43562	Distal Intergenic	3261	FxaC_3g13560	FvH4_1g12240	VL1
1C	6883816	6885049	1234	6884913	10.3972	7.67027	3.43562	Distal Intergenic	4532	FxaC_3g13790	FvH4_5g16793	VL1
1C	8208248	8209314	1067	8209120	10.3972	7.67027	3.43562	Promoter (<=1kb)	94	FxaC_3g16040	FvH4_1g14320	VL1
1C	10889055	10889622	568	10889293	10.3972	7.67027	3.43562	Distal Intergenic	4042	FxaC_3g20720	FvH4_1g18530	VL1/VL2/VL3
1C	12566194	12566786	593	12566636	10.3972	7.67027	3.43562	Intron (FxaC_3g22951.t1/FxaC_3g22951, intron 1 of 3)	412	FxaC_3g22951	FvH4_1g20190	VL1
1C	10685561	10686882	1322	10685872	14.7601	11.6298	3.43042	Distal Intergenic	12985	FxaC_3g20420	FvH4_1g18270	VL1/VL2
1C	9898661	9899536	876	9898792	11.0169	8.22704	3.4172	Distal Intergenic	2061	FxaC_3g19010	FvH4_4g36470	VL1/VL2/VL3
1C	4317589	4319834	2246	4319048	12.8517	9.88017	3.41687	Distal Intergenic	2625	FxaC_3g09260	FvH4_3g29670	VL1/VL2/VL3
1C	6073995	6076090	2096	6074707	12.8517	9.88017	3.41687	Promoter (<=1kb)	-25	FxaC_3g12480	FvH4_1g11310	VL1/VL2/VL3
1C	1466498	1467242	745	1466935	13.0507	10.069	3.41056	Promoter (<=1kb)	-70	FxaC_3g03130	FvH4_1g02850	VL1
1C	8657625	8658432	808	8658208	10.9391	8.17585	3.39793	Promoter (<=1kb)	-140	FxaC_3g16990	FvH4_1g15440	VL1/VL2
1C	10805946	10806578	633	10806424	11.1124	8.31649	3.38472	Promoter (2-3kb)	-2165	FxaC_3g20610	FvH4_1g18490	VL1/VL2
1C	6721796	6722926	1131	6722201	10.4099	7.68102	3.37897	Distal Intergenic	2366	FxaC_3g13530	FvH4_1g12220	VL1/VL2/VL3
1C	12124080	12124443	364	12124266	10.5754	7.83507	3.36367	Promoter (<=1kb)	8	FxaC_3g22390	FvH4_1g19830	VL1/VL2/VL3
1C	8121297	8121557	261	8121386	10.3243	7.624	3.35692	Distal Intergenic	-4133	FxaC_3g15950	FvH4_1g18710	VL1/VL2/VL3
1C	19445811	19446166	356	19445953	14.5347	11.4276	3.3486	Promoter (<=1kb)	-153	FxaC_3g32470	FvH4_1g26110	VL1/VL2/VL3
1C	1894967	1896051	1085	1895383	11.6293	8.77622	3.34781	Exon (FxaC_3g04160.t1/FxaC_3g04160, exon 1 of 1)	142	FxaC_3g04160	FvH4_1g04050	VL1/VL2
1C	26192240	26193416	1177	26192690	10.2726	7.57838	3.34364	5' UTR	760	FxaC_3g39610	FvH4_1g28230	VL1/VL2/VL3
1C	673586	674210	625	673905	9.8136	7.14781	3.34019	Distal Intergenic	4570	FxaC_3g01520	FvH4_1g01060	VL1
1C	2820625	2820962	338	2820777	9.8136	7.14781	3.34019	Promoter (<=1kb)	-245	FxaC_3g06140	FvH4_1g05960	VL1/VL2/VL3
1C	2964604	2965941	1338	2964963	9.8136	7.14781	3.34019	Promoter (<=1kb)	-269	FxaC_3g06430	FvH4_1g06410	VL1/VL2/VL3
1C	4727505	4728100	596	4727991	9.8136	7.14781	3.34019	Promoter (<=1kb)	-317	FxaC_3g10020	FvH4_1g09831	VL1
1C	10916125	10916881	757	10916265	9.8136	7.14781	3.34019	Distal Intergenic	6748	FxaC_3g20770	FvH4_1g18560	VL1/VL2/VL3
1C	1406893	1408040	1148	1407449	16.1972	12.9259	3.32954	Promoter (1-2kb)	-1608	FxaC_3g03010	FvH4_1g02700	VL1/VL2/VL3
1C	14762812	14763631	820	14763501	9.76215	7.12312	3.32637	Distal Intergenic	-8311	FxaC_3g26260	FvH4_1g22350	VL1
1C	9227301	9227747	447	9227529	15.4964	12.2852	3.32339	Distal Intergenic	-3832	FxaC_3g18000	FvH4_1g16321	VL1
1C	10005650	10006215	566	10005881	10.3645	7.6612	3.31081	Exon (FxaC_3g19250.t2/FxaC_3g19250, exon 2 of 8)	984	FxaC_3g19250	FvH4_1g17390	VL1/VL2/VL3
1C	775773	776197	425	776014	11.0191	8.2277	3.30948	Promoter (1-2kb)	-1083	FxaC_3g01740	FvH4_1g01300	VL1/VL2/VL3
1C	3882667	3883900	1234	3882791	12.9818	10.0031	3.30645	Exon (FxaC_3g08281.t1/FxaC_3g08281, exon 1 of 5)	174	FxaC_3g08281	FvH4_1g08141	VL1
1C	6728356	6729149	794	6728723	12.9818	10.0031	3.30645	Distal Intergenic	2817	FxaC_3g13550	FvH4_4g07610	VL1/VL2/VL3
1C	432210	432630	421	432401	11.5315	8.70875	3.27722	5' UTR	596	FxaC_3g00950	FvH4_1g00660	VL1/VL2/VL3
1C	2375000	2376367	1368	2375520	13.0321	10.0508	3.27396	Promoter (<=1kb)	84	FxaC_3g05280	FvH4_1g05040	VL1/VL2
1C	5492114	5492630	517	5492469	11.7216	8.86295	3.27147	5' UTR	272	FxaC_3g11410	FvH4_1g10250	VL1/VL2
1C	1554138	1554743	606	1554579	9.75297	7.11416	3.26619	Distal Intergenic	1518	FxaC_3g03350	FvH4_1g03160	VL1/VL2
1C	15454295	15454640	346	15454459	9.75297	7.11416	3.26619	Distal Intergenic	7385	FxaC_3g27200	FvH4_2g22171	VL1/VL2/VL3
1C	686518	687433	916	686692	10.1217	7.43569	3.25049	Distal Intergenic	2568	FxaC_3g01550	FvH4_1g01080	VL1/VL2/VL3
1C	760415	761905	1491	760528	9.24197	6.63979	3.24476	Promoter (<=1kb)	-725	FxaC_3g01700	FvH4_1g01260	VL1/VL2/VL3
1C	6730533	6731205	673	6730713	9.24197	6.63979	3.24476	Distal Intergenic	4777	FxaC_3g13560	FvH4_1g12240	VL1
1C	8512074	8513224	1151	8512655	9.24197	6.63979	3.24476	Promoter (<=1kb)	-191	FxaC_3g16732	FvH4_1g14860	VL1/VL2/VL3
1C	8899527	8899814	288	8899681	9.24197	6.63979	3.24476	Promoter (2-3kb)	-2040	FxaC_3g17420	FvH4_1g15810	VL1/VL2/VL3
1C	9278231	9278971	741	9278332	9.24197	6.63979	3.24476	Promoter (<=1kb)	-22	FxaC_3g18090	FvH4_4g00290	VL1/VL2
1C	12694795	12696317	1523	12695735	9.24197	6.63979	3.24476	Exon (FxaC_3g23120.t1/FxaC_3g23120, exon 8 of 9)	1969	FxaC_3g23120	FvH4_1g20310	VL1/VL2/VL3
1C	19803103	19804156	1054	19803923	9.24197	6.63979	3.24476	Intron (FxaC_3g32991.t1/FxaC_3g32991, intron 2 of 2)	3288	FxaC_3g32991	FvH4_6g45154	VL1
1C	9315222	9315932	711	9315721	10.3052	7.60789	3.24295	Distal Intergenic	980	FxaC_3g18140	FvH4_1g16370	VL1/VL2/VL3
1C	4315998	4317107	1110	4316679	19.683	16.1213	3.24225	Exon (FxaC_3g09260.t1/FxaC_3g09260, exon 1 of 1)	256	FxaC_3g09260	FvH4_3g29670	VL1/VL2/VL3
1C	13381559	13381890	332	13381749	11.7732	8.91137	3.23696	Promoter (1-2kb)	-1585	FxaC_3g24340	FvH4_1g21100	VL1/VL2/VL3
1C	2814862	2815145	284	2814985	10.4589	7.72639	3.22876	Promoter (2-3kb)	-2810	FxaC_3g06130	FvH4_1g05950	VL1/VL2/VL3
1C	15667686	15668212	527	15667877	10.4589	7.72639	3.22876	Promoter (1-2kb)	-1482	FxaC_3g27500	FvH4_1g23350	VL1/VL2/VL3
1C	9599726	9600333	608	9600139	10.4505	7.72019	3.22677	Distal Intergenic	-6569	FxaC_3g18540	FvH4_1g16760	VL1/VL2/VL3
1C	7662232	7662668	437	7662434	10.228	7.53631	3.22434	Intron (FxaC_3g15170.t1/FxaC_3g15170, intron 1 of 1)	153	FxaC_3g15170	FvH4_1g13490	VL1/VL2/VL3
1C	3011061	3011484	424	3011206	9.8009	7.14781	3.22368	Intron (FxaC_3g06550.t1/FxaC_3g06550, intron 1 of 5)	510	FxaC_3g06550	FvH4_1g06480	VL1/VL2
1C	8054708	8055379	672	8055159	9.14223	6.56927	3.21772	Promoter (<=1kb)	-81	FxaC_3g15870	FvH4_1g14050	VL1/VL2
1C	13521488	13521994	507	13521655	9.14223	6.56927	3.21772	Distal Intergenic	18983	FxaC_3g24550	FvH4_1g21200	VL1/VL2
1C	6796529	6798127	1599	6796981	13.1413	10.1553	3.21435	Promoter (1-2kb)	-1010	FxaC_3g13680	FvH4_1g12350	VL1/VL2/VL3
1C	12674914	12675795	882	12675083	10.3868	7.67027	3.21178	Promoter (<=1kb)	-437	FxaC_3g23090	FvH4_1g20290	VL1/VL2
1C	6723481	6725168	1688	6723869	11.843	8.97833	3.20766	Exon (FxaC_3g13530.t1/FxaC_3g13530, exon 2 of 3)	698	FxaC_3g13530	FvH4_1g12220	VL1/VL2/VL3
1C	3421290	3422223	934	3421646	9.50855	6.88653	3.20304	Intron (FxaC_3g07340.t1/FxaC_3g07340, intron 1 of 1)	1373	FxaC_3g07340	FvH4_1g07210	VL1
1C	2291336	2291758	423	2291596	11.3985	8.58667	3.20267	5' UTR	101	FxaC_3g05040	FvH4_1g04960	VL1/VL2/VL3
1C	4363836	4365228	1393	4364472	9.07537	6.50804	3.19966	Promoter (1-2kb)	-1453	FxaC_3g09360	FvH4_1g09150	VL1
1C	7685567	7686588	1022	7685712	14.2851	11.1871	3.19429	Promoter (<=1kb)	14	FxaC_3g15220	FvH4_1g13530	VL1/VL2/VL3
1C	10558288	10558994	707	10558524	10.5122	7.77628	3.1921	Distal Intergenic	4145	FxaC_3g20240	FvH4_1g18220	VL1/VL2
1C	10875034	10875742	709	10875216	10.2608	7.567	3.18222	Promoter (<=1kb)	-164	FxaC_3g20710	FvH4_5g12331	VL1/VL2/VL3
1C	14861388	14861779	392	14861517	10.8544	8.09943	3.17537	5' UTR	212	FxaC_3g26420	FvH4_1g22620	VL1/VL2
1C	19553605	19554195	591	19553880	11.8858	9.01886	3.1742	5' UTR	116	FxaC_3g32660	FvH4_1g26220	VL1/VL2
1C	1001543	1002165	623	1001838	8.97272	6.41213	3.17203	5' UTR	571	FxaC_3g02120	FvH4_1g01750	VL1
1C	15474132	15474529	398	15474327	10.4213	7.69209	3.17128	5' UTR	229	FxaC_3g27210	FvH4_1g23130	VL1/VL2/VL3
1C	21137911	21138969	1059	21138817	9.96304	7.28682	3.16085	Exon (FxaC_3g34950.t1/FxaC_3g34950, exon 7 of 11)	2934	FxaC_3g34950	FvH4_1g28390	VL1
1C	7972490	7973097	608	7972892	9.5417	6.91817	3.1587	Distal Intergenic	1089	FxaC_3g15740	FvH4_1g14012	VL1/VL2
1C	4220974	4221392	419	4221187	10.5689	7.829	3.15795	5' UTR	322	FxaC_3g09050	FvH4_1g08880	VL1/VL2/VL3
1C	8135197	8137108	1912	8135564	10.5689	7.829	3.15795	Distal Intergenic	7709	FxaC_3g15970	FvH4_4g05660	VL1/VL2/VL3
1C	1419451	1419879	429	1419663	8.68263	6.14236	3.14932	Promoter (2-3kb)	-2136	FxaC_3g03040	FvH4_1g02720	VL1/VL2/VL3
1C	3463498	3464334	837	3463821	8.68263	6.14236	3.14932	5' UTR	157	FxaC_3g07460	FvH4_1g07370	VL1/VL2/VL3
1C	5576752	5577372	621	5577198	8.68263	6.14236	3.14932	Promoter (<=1kb)	-562	FxaC_3g11590	FvH4_1g10460	VL1/VL2/VL3
1C	10899714	10901150	1437	10900218	8.68263	6.14236	3.14932	Distal Intergenic	2258	FxaC_3g20750	FvH4_1g18550	VL1
1C	7780014	7781038	1025	7780281	13.3239	10.3305	3.13634	Promoter (<=1kb)	-148	FxaC_3g15390	FvH4_1g13710	VL1/VL2/VL3
1C	2286593	2287308	716	2286849	9.03244	6.4676	3.13342	3' UTR	4848	FxaC_3g05040	FvH4_1g04960	VL1/VL2/VL3
1C	2539023	2539751	729	2539320	14.7012	11.5736	3.1292	Promoter (<=1kb)	31	FxaC_3g05620	FvH4_1g05310	VL1/VL2/VL3
1C	3349143	3349665	523	3349433	9.59184	6.96518	3.12077	3' UTR	11499	FxaC_3g07140	FvH4_1g07060	VL1/VL2/VL3
1C	5475641	5476089	449	5475817	12.1419	9.25796	3.06891	Promoter (1-2kb)	-1815	FxaC_3g11370	FvH4_1g10191	VL1/VL2/VL3
1C	1524015	1524458	444	1524267	8.13594	5.65781	3.05389	5' UTR	177	FxaC_3g03270	FvH4_1g02990	VL1/VL2/VL3
1C	3810948	3811438	491	3811196	8.13594	5.65781	3.05389	5' UTR	612	FxaC_3g08140	FvH4_1g08010	VL1/VL2/VL3
1C	5571255	5571649	395	5571469	8.13594	5.65781	3.05389	Intron (FxaC_3g11581.t1/FxaC_3g11581, intron 3 of 11)	369	FxaC_3g11580	FvH4_1g10450	VL1/VL2
1C	7287363	7288089	727	7287943	8.13594	5.65781	3.05389	Downstream (<=300bp)	1047	FxaC_3g14450	FvH4_7g33010	VL1
1C	10281930	10282653	724	10282461	8.13594	5.65781	3.05389	Promoter (<=1kb)	-101	FxaC_3g19770	FvH4_1g17760	VL1
1C	1162265	1163934	1670	1163729	8.70797	6.16484	3.04943	Promoter (<=1kb)	-998	FxaC_3g02490	FvH4_1g02190	VL1/VL2/VL3
1C	1725943	1726369	427	1726227	8.50294	5.99891	3.04705	Distal Intergenic	2131	FxaC_3g03780	FvH4_1g03570	VL1
1C	7323541	7325015	1475	7324379	12.2112	9.30591	3.04603	Promoter (1-2kb)	-1744	FxaC_3g14570	FvH4_1g13050	VL1/VL2/VL3
1C	7235966	7236728	763	7236386	10.0094	7.32993	3.03413	Promoter (<=1kb)	-174	FxaC_3g14360	FvH4_1g12800	VL1/VL2
1C	9604629	9606224	1596	9605083	11.5534	8.72896	3.0324	Distal Intergenic	4757	FxaC_3g18541	Not assigned	VL1/VL2/VL3
1C	13264454	13265101	648	13264686	8.04412	5.59634	3.02845	Promoter (<=1kb)	-149	FxaC_3g24090	FvH4_1g20930	VL1
1C	10011013	10012146	1134	10011697	10.1652	7.47607	3.02586	5' UTR	153	FxaC_3g19260	FvH4_1g17400	VL1/VL2/VL3
1C	23556392	23557777	1386	23557412	12.2823	9.36694	3.02433	Promoter (<=1kb)	91	FxaC_3g36960	FvH4_1g28960	VL1/VL2
1C	20395006	20395958	953	20395164	8.77375	6.22589	3.01682	Promoter (<=1kb)	53	FxaC_3g33770	FvH4_1g26970	VL1
1C	1381000	1385671	4672	1381775	10.2356	7.54294	3.00006	Distal Intergenic	-10178	FxaC_3g02930	FvH4_1g02670	VL1/VL2/VL3
1C	920258	921025	768	920679	8.11006	5.65636	2.99401	Distal Intergenic	2470	FxaC_3g01990	FvH4_3g33582	VL1/VL2/VL3
1C	3131341	3131673	333	3131438	8.23214	5.74725	2.97608	Distal Intergenic	2819	FxaC_3g06740	FvH4_1g06640	VL1/VL2/VL3
1C	13884272	13884542	271	13884463	8.9559	6.39605	2.96846	Intron (FxaC_3g25020.t1/FxaC_3g25020, intron 7 of 7)	2536	FxaC_3g25020	FvH4_1g21450	VL1/VL2/VL3
1C	3905715	3907092	1378	3906878	11.7732	8.91137	2.96832	Promoter (<=1kb)	-3	FxaC_3g08350	FvH4_1g08190	VL1
1C	4647337	4648529	1193	4647944	8.91393	6.35572	2.95853	5' UTR	223	FxaC_3g09830	FvH4_1g09650	VL1
1C	401868	402211	344	402031	7.60226	5.18533	2.95845	3' UTR	2978	FxaC_3g00900	FvH4_1g00490	VL1/VL2/VL3
1C	3817223	3818282	1060	3818075	7.60226	5.18533	2.95845	Promoter (<=1kb)	-263	FxaC_3g08150	FvH4_1g08020	VL1/VL2/VL3
1C	4952674	4953148	475	4952777	7.60226	5.18533	2.95845	Promoter (<=1kb)	-192	FxaC_3g10530	FvH4_1g09831	VL1/VL2/VL3
1C	10922523	10923134	612	10922686	7.7718	5.34303	2.95356	5' UTR	327	FxaC_3g20770	FvH4_1g18560	VL1/VL2/VL3
1C	23554958	23556012	1055	23555369	8.98775	6.42525	2.93239	Exon (FxaC_3g36960.t1/FxaC_3g36960, exon 5 of 5)	2134	FxaC_3g36960	FvH4_1g28960	VL1/VL2
1C	1909973	1910743	771	1910526	11.1875	8.38604	2.93002	Distal Intergenic	-3369	FxaC_3g04200	FvH4_1g04120	VL1/VL2/VL3
1C	5525525	5526522	998	5526199	8.59759	6.08688	2.92738	Promoter (1-2kb)	-1260	FxaC_3g11460	FvH4_1g10300	VL1
1C	3504563	3505046	484	3504737	12.4158	9.49392	2.92061	Promoter (<=1kb)	38	FxaC_3g07540	FvH4_1g07420	VL1/VL2
1C	1410679	1411256	578	1410979	10.5367	7.79963	2.91111	Promoter (<=1kb)	11	FxaC_3g03020	FvH4_1g02710	VL1/VL2/VL3
1C	3942267	3943227	961	3942912	10.5367	7.79963	2.91111	Exon (FxaC_3g08470.t1/FxaC_3g08470, exon 3 of 3)	2442	FxaC_3g08470	FvH4_1g08261	VL1/VL2/VL3
1C	11110906	11111969	1064	11111205	9.8794	7.20838	2.88878	Exon (FxaC_3g20930.t1/FxaC_3g20930, exon 1 of 3)	126	FxaC_3g20930	FvH4_1g14430	VL1
1C	14475154	14475553	400	14475275	7.66277	5.2415	2.87517	Exon (FxaC_3g25840.t1/FxaC_3g25840, exon 4 of 4)	3368	FxaC_3g25840	FvH4_7g19211	VL1/VL2/VL3
1C	1379831	1380467	637	1380081	9.22139	6.63979	2.86369	Distal Intergenic	-8484	FxaC_3g02930	FvH4_1g02670	VL1/VL2/VL3
1C	2550946	2551918	973	2551737	7.08197	4.72752	2.86302	Downstream (<=300bp)	-3417	FxaC_3g05630	FvH4_1g05320	VL1/VL2/VL3
1C	5216276	5216558	283	5216416	7.08197	4.72752	2.86302	Promoter (<=1kb)	-92	FxaC_3g10960	FvH4_1g14181	VL1/VL2
1C	5495257	5495555	299	5495489	7.08197	4.72752	2.86302	Downstream (<=300bp)	3292	FxaC_3g11410	FvH4_1g10250	VL1/VL2
1C	6750512	6751354	843	6751019	7.08197	4.72752	2.86302	Promoter (<=1kb)	-733	FxaC_3g13590	FvH4_6g37663	VL1
1C	8048386	8048987	602	8048745	7.08197	4.72752	2.86302	Promoter (<=1kb)	-896	FxaC_3g15840	FvH4_4g02691	VL1/VL2/VL3
1C	8513783	8514409	627	8514329	7.08197	4.72752	2.86302	3' UTR	1483	FxaC_3g16732	FvH4_1g14860	VL1/VL2/VL3
1C	9780611	9781379	769	9780956	7.08197	4.72752	2.86302	5' UTR	523	FxaC_3g18830	FvH4_1g17120	VL1/VL2
1C	1408902	1409931	1030	1409184	11.5155	8.69467	2.86133	5' UTR	127	FxaC_3g03010	FvH4_1g02700	VL1/VL2/VL3
1C	717155	717498	344	717407	7.77288	5.34401	2.85743	Promoter (<=1kb)	-209	FxaC_3g01600	FvH4_1g01130	VL1/VL2/VL3
1C	19767265	19768557	1293	19767817	10.779	8.02761	2.85631	Exon (FxaC_3g32990.t1/FxaC_3g32990, exon 2 of 2)	671	FxaC_3g32990	FvH4_1g26510	VL1/VL2
1C	5287689	5288741	1053	5287845	7.76203	5.33406	2.85466	3' UTR	2844	FxaC_3g11080	FvH4_1g14040	VL1
1C	13074984	13075374	391	13075218	7.74077	5.31343	2.84921	Promoter (<=1kb)	-184	FxaC_3g23680	FvH4_1g20950	VL1/VL2/VL3
1C	19702638	19703070	433	19702841	7.74077	5.31343	2.84921	Promoter (<=1kb)	-12	FxaC_3g32910	FvH4_1g26400	VL1/VL2/VL3
1C	3442476	3443015	540	3442588	6.99804	4.67559	2.83917	Distal Intergenic	-4487	FxaC_3g07400	FvH4_1g07400	VL1/VL2
1C	1392710	1393042	333	1392875	8.56263	6.05454	2.83527	Promoter (2-3kb)	-2344	FxaC_3g02980	FvH4_1g02680	VL1/VL2/VL3
1C	9865779	9866111	333	9865950	7.14444	4.78676	2.83103	Intron (FxaC_3g18920.t1/FxaC_3g18920, intron 1 of 6)	666	FxaC_3g18920	FvH4_1g17200	VL1/VL2/VL3
1C	7547169	7547864	696	7547321	7.82093	5.38777	2.82516	Promoter (<=1kb)	-367	FxaC_3g15070	FvH4_1g13410	VL1/VL2/VL3
1C	888021	888443	423	888223	8.50457	6.00047	2.82212	Promoter (<=1kb)	-282	FxaC_3g01910	FvH4_1g01520	VL1/VL2
1C	5679705	5680900	1196	5680533	11.7688	8.90833	2.81711	Exon (FxaC_3g11760.t1/FxaC_3g11760, exon 1 of 4)	438	FxaC_3g11760	FvH4_1g10560	VL1/VL2/VL3
1C	2176109	2176419	311	2176248	7.07732	4.72752	2.81255	Promoter (<=1kb)	-4	FxaC_3g04800	FvH4_1g04680	VL1/VL2/VL3
1C	15162269	15162731	463	15162485	9.46969	6.85017	2.80671	Promoter (<=1kb)	72	FxaC_3g26820	FvH4_1g22820	VL1/VL2
1C	9890866	9891666	801	9891210	7.90302	5.4642	2.80282	Promoter (<=1kb)	13	FxaC_3g18990	FvH4_1g17240	VL1/VL2
1C	5489426	5490027	602	5489773	8.1995	5.71569	2.79183	Exon (FxaC_3g11400.t1/FxaC_3g11400, exon 1 of 1)	1208	FxaC_3g11400	FvH4_1g10240	VL1/VL2
1C	10003728	10005323	1596	10005174	10.3806	7.67027	2.78525	5' UTR	277	FxaC_3g19250	FvH4_1g17390	VL1/VL2/VL3
1C	12300284	12300973	690	12300389	7.65659	5.23714	2.78444	Exon (FxaC_3g22610.t1/FxaC_3g22610, exon 1 of 9)	368	FxaC_3g22610	FvH4_6g27700	VL1
1C	8281402	8281975	574	8281631	12.0301	9.15716	2.77839	Promoter (<=1kb)	-84	FxaC_3g16200	FvH4_1g14420	VL1/VL2/VL3
1C	11243234	11243809	576	11243553	8.81454	6.26393	2.77742	Promoter (<=1kb)	-90	FxaC_3g21110	FvH4_1g18770	VL1/VL2/VL3
1C	13884936	13886013	1078	13885482	10.9642	8.19992	2.76954	Exon (FxaC_3g25020.t1/FxaC_3g25020, exon 5 of 8)	1517	FxaC_3g25020	FvH4_1g21450	VL1/VL2/VL3
1C	334868	335743	876	335214	6.57548	4.28544	2.76759	5' UTR	263	FxaC_3g00780	FvH4_1g00250	VL1/VL2/VL3
1C	4914079	4914732	654	4914158	6.57548	4.28544	2.76759	Promoter (<=1kb)	-212	FxaC_3g10450	FvH4_3g10750	VL1/VL2
1C	9147545	9147846	302	9147694	6.57548	4.28544	2.76759	5' UTR	127	FxaC_3g17880	FvH4_1g16240	VL1/VL2/VL3
1C	10883874	10884201	328	10884039	6.57548	4.28544	2.76759	Promoter (1-2kb)	-1212	FxaC_3g20720	FvH4_1g18530	VL1/VL2/VL3
1C	11410068	11410697	630	11410578	6.57548	4.28544	2.76759	Promoter (<=1kb)	-10	FxaC_3g21360	FvH4_6g03040	VL1
1C	13274862	13275583	722	13275068	6.57548	4.28544	2.76759	5' UTR	179	FxaC_3g24110	FvH4_1g20950	VL1/VL2
1C	5487410	5488364	955	5487938	7.08129	4.72752	2.76738	Promoter (<=1kb)	-627	FxaC_3g11400	FvH4_1g10240	VL1/VL2
1C	3494354	3494691	338	3494474	7.24246	4.8764	2.76541	Promoter (<=1kb)	-132	FxaC_3g07530	FvH4_1g07410	VL1/VL2
1C	14578860	14579234	375	14579110	7.24246	4.8764	2.76541	Promoter (1-2kb)	-1039	FxaC_3g25970	FvH4_1g22100	VL1/VL2/VL3
1C	4202105	4202364	260	4202257	7.57407	5.18525	2.76409	Distal Intergenic	-3027	FxaC_3g09010	FvH4_1g08840	VL1/VL2/VL3
1C	6197092	6199584	2493	6198071	11.3826	8.57108	2.75612	Promoter (<=1kb)	-136	FxaC_3g12700	FvH4_1g11490	VL1/VL2/VL3
1C	2791989	2792540	552	2792403	8.17736	5.69641	2.74849	Exon (FxaC_3g06050.t1/FxaC_3g06050, exon 1 of 1)	343	FxaC_3g06050	FvH4_6g12130	VL1/VL2
1C	6255658	6256100	443	6255978	6.49549	4.23688	2.74453	Promoter (<=1kb)	-463	FxaC_3g12801	FvH4_1g11630	VL1/VL2
1C	12457208	12457539	332	12457406	6.49549	4.23688	2.74453	Promoter (<=1kb)	-81	FxaC_3g22790	FvH4_4g16490	VL1
1C	695544	696652	1109	696205	8.15902	5.67865	2.74438	Promoter (<=1kb)	-196	FxaC_3g01560	FvH4_1g01090	VL1/VL2/VL3
1C	8069111	8069469	359	8069241	8.15902	5.67865	2.74438	Distal Intergenic	-10717	FxaC_3g15880	FvH4_5g18843	VL1/VL2
1C	9141232	9142155	924	9141754	9.81779	7.15158	2.7443	Promoter (1-2kb)	-1461	FxaC_3g17853	FvH4_1g16230	VL1/VL2/VL3
1C	10027761	10028357	597	10028199	10.8261	8.07252	2.71997	Promoter (2-3kb)	-2581	FxaC_3g19290	FvH4_1g17420	VL1/VL2/VL3
1C	11888031	11888594	564	11888175	8.33631	5.84256	2.71129	Promoter (<=1kb)	18	FxaC_3g22170	FvH4_1g19680	VL1/VL2/VL3
1C	6746403	6746890	488	6746633	8.51142	6.00707	2.68066	Promoter (<=1kb)	38	FxaC_3g13570	FvH4_1g12250	VL1
1C	8026642	8027280	639	8026750	10.574	7.83397	2.67941	Promoter (<=1kb)	-28	FxaC_3g15780	FvH4_1g14090	VL1/VL2/VL3
1C	20099357	20100012	656	20099638	11.1951	8.393	2.67729	Promoter (<=1kb)	-236	FxaC_3g33410	FvH4_1g26700	VL1/VL2
1C	1094294	1094868	575	1094668	8.31148	5.82061	2.67229	Promoter (<=1kb)	-205	FxaC_3g02330	FvH4_1g01970	VL1
1C	1069868	1070442	575	1070099	6.08322	3.85791	2.67215	Distal Intergenic	1191	FxaC_3g02290	FvH4_1g01930	VL1/VL2
1C	3556342	3556603	262	3556479	6.08322	3.85791	2.67215	Promoter (<=1kb)	-30	FxaC_3g07630	FvH4_4g37230	VL1/VL2
1C	11696795	11697295	501	11697008	6.08322	3.85791	2.67215	Distal Intergenic	4023	FxaC_3g21900	FvH4_1g18471	VL1/VL2/VL3
1C	16755889	16756264	376	16755958	6.08322	3.85791	2.67215	Promoter (<=1kb)	-76	FxaC_3g28941	FvH4_1g24360	VL1
1C	17147557	17148483	927	17148341	6.08322	3.85791	2.67215	Promoter (<=1kb)	24	FxaC_3g29380	FvH4_1g24310	VL1/VL2/VL3
1C	17191112	17191398	287	17191180	6.08322	3.85791	2.67215	Promoter (<=1kb)	-25	FxaC_3g29411	FvH4_1g24360	VL1
1C	777954	778327	374	778164	6.07554	3.85791	2.6699	Promoter (<=1kb)	-143	FxaC_3g01750	FvH4_4g34240	VL1/VL2/VL3
1C	2258618	2258934	317	2258706	9.5353	6.91199	2.66435	Promoter (<=1kb)	97	FxaC_3g05000	FvH4_1g04892	VL1/VL2/VL3
1C	1164678	1165149	472	1164870	6.84691	4.536	2.66373	Exon (FxaC_3g02490.t1/FxaC_3g02490, exon 1 of 8)	143	FxaC_3g02490	FvH4_1g02190	VL1/VL2/VL3
1C	14474404	14474719	316	14474597	6.84691	4.536	2.66373	Distal Intergenic	-3968	FxaC_3g25830	FvH4_1g22020	VL1
1C	19685065	19685591	527	19685254	6.84691	4.536	2.66373	Promoter (<=1kb)	12	FxaC_3g32860	FvH4_1g26460	VL1/VL2/VL3
1C	23998398	23998908	511	23998585	6.84691	4.536	2.66373	Promoter (<=1kb)	2	FxaC_3g37390	FvH4_1g28720	VL1/VL2
1C	5895113	5895463	351	5895332	6.98381	4.66359	2.65839	Promoter (<=1kb)	-22	FxaC_3g12170	FvH4_1g11070	VL1/VL2
1C	7823680	7824158	479	7823967	8.70286	6.16152	2.65579	5' UTR	116	FxaC_3g15470	FvH4_1g13880	VL1/VL2
1C	11349745	11351449	1705	11350989	17.7278	14.3324	2.65393	Exon (FxaC_3g21250.t1/FxaC_3g21250, exon 2 of 2)	2001	FxaC_3g21250	FvH4_1g18891	VL1/VL2/VL3
1C	17222161	17222680	520	17222406	6.15903	3.92628	2.64838	Promoter (<=1kb)	-371	FxaC_3g29480	FvH4_1g24390	VL1/VL2
1C	9959734	9961274	1541	9960197	6.93838	4.62118	2.64711	5' UTR	330	FxaC_3g19120	FvH4_1g17340	VL1
1C	9986093	9986672	580	9986423	6.93838	4.62118	2.64711	Distal Intergenic	6536	FxaC_3g19200	FvH4_1g17380	VL1/VL2/VL3
1C	13014408	13015305	898	13014989	6.93838	4.62118	2.64711	Promoter (2-3kb)	-2574	FxaC_3g23620	FvH4_3g19370	VL1/VL2
1C	2276882	2277339	458	2277004	6.46587	4.21109	2.64648	Promoter (<=1kb)	33	FxaC_3g05020	FvH4_1g04930	VL1/VL2/VL3
1C	7503078	7503487	410	7503383	7.86826	5.43282	2.64516	Promoter (<=1kb)	-7	FxaC_3g14950	FvH4_1g13330	VL1/VL2/VL3
1C	1900171	1900547	377	1900285	7.03098	4.70627	2.63163	Promoter (<=1kb)	-257	FxaC_3g04180	FvH4_1g04051	VL1/VL2/VL3
1C	1073680	1075128	1449	1074946	10.1206	7.43467	2.63156	Distal Intergenic	339	FxaC_3g02300	FvH4_1g01930	VL1
1C	4176560	4177072	513	4176970	6.09804	3.87076	2.6311	Downstream (<=300bp)	2550	FxaC_3g08950	FvH4_1g08770	VL1/VL2/VL3
1C	3121793	3122441	649	3122006	7.1246	4.76771	2.61717	Distal Intergenic	-6613	FxaC_3g06740	FvH4_1g06640	VL1/VL2/VL3
1C	333976	334480	505	334394	7.21914	4.85537	2.60365	Exon (FxaC_3g00780.t1/FxaC_3g00780, exon 1 of 2)	1083	FxaC_3g00780	FvH4_1g00250	VL1/VL2/VL3
1C	5938442	5939187	746	5938940	5.81056	3.63275	2.59267	5' UTR	266	FxaC_3g12240	FvH4_1g11120	VL1
1C	8282924	8286941	4018	8284750	9.27418	6.66858	2.59181	Exon (FxaC_3g16210.t1/FxaC_3g16210, exon 1 of 2)	219	FxaC_3g16210	FvH4_1g14430	VL1
1C	1705920	1706204	285	1705986	6.24589	4.0064	2.58769	Promoter (<=1kb)	-38	FxaC_3g03740	FvH4_1g03541	VL1/VL2/VL3
1C	7776590	7777035	446	7776770	6.37854	4.12909	2.58301	Distal Intergenic	-3659	FxaC_3g15390	FvH4_1g13710	VL1/VL2/VL3
1C	12922584	12922870	287	12922688	6.37854	4.12909	2.58301	Exon (FxaC_3g23480.t1/FxaC_3g23480, exon 2 of 2)	1002	FxaC_3g23480	FvH4_1g20560	VL1/VL2/VL3
1C	4082595	4083298	704	4083237	6.96244	4.64434	2.57912	Promoter (1-2kb)	-1446	FxaC_3g08770	FvH4_1g08580	VL1/VL2/VL3
1C	2537892	2538636	745	2538213	6.50839	4.24916	2.57787	Promoter (1-2kb)	-1076	FxaC_3g05620	FvH4_1g05310	VL1/VL2/VL3
1C	1023813	1024372	560	1024031	5.60565	3.44449	2.57672	Promoter (<=1kb)	-964	FxaC_3g02190	FvH4_1g01820	VL1/VL2/VL3
1C	3261048	3261438	391	3261189	5.60565	3.44449	2.57672	Exon (FxaC_3g07010.t1/FxaC_3g07010, exon 3 of 5)	569	FxaC_3g07010	FvH4_1g06930	VL1/VL2
1C	4174123	4175479	1357	4174719	5.60565	3.44449	2.57672	5' UTR	299	FxaC_3g08950	FvH4_1g08770	VL1/VL2/VL3
1C	12921867	12922269	403	12922167	5.60565	3.44449	2.57672	5' UTR	481	FxaC_3g23480	FvH4_1g20560	VL1/VL2/VL3
1C	4436882	4437687	806	4437020	8.1406	5.66227	2.5758	5' UTR	279	FxaC_3g09470	FvH4_1g09230	VL1
1C	10213032	10213625	594	10213413	7.50741	5.12312	2.56781	Promoter (<=1kb)	-547	FxaC_3g19630	FvH4_1g17660	VL1/VL2
1C	1481552	1483302	1751	1482967	11.6181	8.76728	2.56501	Promoter (1-2kb)	-1327	FxaC_3g03160	FvH4_1g03080	VL1/VL2/VL3
1C	5524331	5525039	709	5524894	6.2892	4.04663	2.55991	Promoter (<=1kb)	-792	FxaC_3g11450	FvH4_1g10290	VL1/VL2/VL3
1C	9582922	9583251	330	9583014	8.05218	5.60395	2.55847	Intron (FxaC_3g18530.t1/FxaC_3g18530, intron 1 of 1)	2382	FxaC_3g18530	FvH4_1g16750	VL1/VL2
1C	1735643	1736602	960	1735743	6.57066	4.28544	2.55644	Exon (FxaC_3g03791.t1/FxaC_3g03791, exon 1 of 13)	322	FxaC_3g03791	FvH4_1g03580	VL1
1C	10272550	10273052	503	10273022	5.53351	3.40481	2.55525	Exon (FxaC_3g19750.t1/FxaC_3g19750, exon 2 of 7)	2910	FxaC_3g19750	FvH4_1g17740	VL1/VL2
1C	4221977	4222379	403	4222206	9.76368	7.12454	2.55066	5' UTR	116	FxaC_3g09060	FvH4_1g08890	VL1/VL2/VL3
1C	5673074	5673362	289	5673234	6.25259	4.01289	2.55047	Promoter (<=1kb)	-532	FxaC_3g11731	Not assigned	VL1/VL2/VL3
1C	4091256	4091945	690	4091344	7.41808	5.03975	2.54879	5' UTR	101	FxaC_3g08780	FvH4_1g08590	VL1/VL2
1C	26027662	26028092	431	26027914	7.70278	5.27831	2.54722	Promoter (<=1kb)	-86	FxaC_3g39490	FvH4_1g27900	VL1/VL2
1C	393267	393626	360	393471	6.66793	4.36908	2.54447	5' UTR	124	FxaC_3g00880	FvH4_1g00470	VL1/VL2/VL3
1C	803948	804244	297	804048	6.76589	4.46009	2.53328	Promoter (<=1kb)	-41	FxaC_3g01830	FvH4_1g01430	VL1
1C	1777273	1777816	544	1777715	6.31727	4.07354	2.52986	Exon (FxaC_3g03910.t1/FxaC_3g03910, exon 2 of 3)	524	FxaC_3g03910	FvH4_1g03790	VL1/VL2/VL3
1C	719172	719789	618	719692	5.72647	3.55434	2.52667	Distal Intergenic	1118	FxaC_3g01601	FvH4_1g01140	VL1/VL2
1C	4354635	4355652	1018	4355003	5.72647	3.55434	2.52667	Distal Intergenic	4685	FxaC_3g09330	FvH4_1g09140	VL1/VL2/VL3
1C	12455981	12456805	825	12456662	5.72647	3.55434	2.52667	Exon (FxaC_3g22790.t1/FxaC_3g22790, exon 2 of 3)	663	FxaC_3g22790	FvH4_4g16490	VL1
1C	3941264	3942001	738	3941882	14.4605	11.3561	2.52656	3' UTR	3472	FxaC_3g08470	FvH4_1g08261	VL1/VL2/VL3
1C	7521428	7522172	745	7521930	5.86925	3.68761	2.52618	Intron (FxaC_3g15030.t1/FxaC_3g15030, intron 4 of 4)	2105	FxaC_3g15030	FvH4_1g13370	VL1/VL2
1C	1908433	1908943	511	1908775	7.39801	5.02249	2.51427	3' UTR	2139	FxaC_3g04190	FvH4_1g04080	VL1
1C	548601	549557	957	548760	6.96868	4.64921	2.51402	5' UTR	102	FxaC_3g01250	FvH4_1g00770	VL1
1C	1567908	1569022	1115	1568528	7.0633	4.72752	2.50361	Exon (FxaC_3g03390.t1/FxaC_3g03390, exon 1 of 3)	376	FxaC_3g03390	FvH4_1g03200	VL1/VL2/VL3
1C	10549106	10549444	339	10549234	5.92307	3.73598	2.50229	5' UTR	109	FxaC_3g20230	FvH4_1g18210	VL1/VL2
1C	10612817	10613370	554	10613053	7.52845	5.14172	2.48361	Promoter (<=1kb)	-37	FxaC_3g20260	FvH4_1g18230	VL1/VL2/VL3
1C	1386170	1386913	744	1386844	5.14325	3.04954	2.48128	Distal Intergenic	-8375	FxaC_3g02980	FvH4_1g02680	VL1/VL2/VL3
1C	4913290	4913682	393	4913439	5.14325	3.04954	2.48128	Promoter (<=1kb)	-931	FxaC_3g10450	FvH4_3g10750	VL1/VL2
1C	8246941	8247817	877	8247401	5.14325	3.04954	2.48128	5' UTR	168	FxaC_3g16100	FvH4_1g14360	VL1
1C	10920059	10920336	278	10920232	5.14325	3.04954	2.48128	3' UTR	2781	FxaC_3g20770	FvH4_1g18560	VL1/VL2/VL3
1C	16164264	16164808	545	16164298	5.14325	3.04954	2.48128	Promoter (<=1kb)	-145	FxaC_3g28300	FvH4_1g23890	VL1
1C	24640822	24641440	619	24641273	6.1225	3.89218	2.48125	Intron (FxaC_3g38050.t1/FxaC_3g38050, intron 2 of 3)	708	FxaC_3g38050	FvH4_7g05580	VL1
1C	10995888	10996300	413	10996165	6.61642	4.32292	2.46675	Exon (FxaC_3g20870.t1/FxaC_3g20870, exon 1 of 1)	765	FxaC_3g20870	FvH4_1g18640	VL1
1C	1391440	1392432	993	1391967	7.56778	5.17913	2.46427	Distal Intergenic	-3252	FxaC_3g02980	FvH4_1g02680	VL1/VL2/VL3
1C	2997520	2997964	445	2997673	6.32414	4.07924	2.46291	Downstream (<=300bp)	1001	FxaC_3g06500	FvH4_7g10410	VL1/VL2/VL3
1C	5831744	5832294	551	5832124	6.32414	4.07924	2.46291	Promoter (<=1kb)	-32	FxaC_3g12070	FvH4_1g10940	VL1
1C	10345034	10345784	751	10345616	6.32414	4.07924	2.46291	5' UTR	255	FxaC_3g19910	FvH4_1g17920	VL1/VL2/VL3
1C	1681288	1681540	253	1681362	5.20387	3.10343	2.45795	Promoter (<=1kb)	-24	FxaC_3g03660	FvH4_1g03460	VL1
1C	17194925	17195627	703	17195472	5.7424	3.56963	2.45492	Intron (FxaC_3g29420.t1/FxaC_3g29420, intron 1 of 4)	1142	FxaC_3g29420	FvH4_1g24350	VL1/VL2/VL3
1C	311512	312310	799	311604	5.17553	3.07724	2.44964	Exon (FxaC_3g00710.t1/FxaC_3g00710, exon 6 of 6)	4833	FxaC_3g00710	FvH4_1g00160	VL1/VL2/VL3
1C	1713665	1714035	371	1713911	5.27674	3.16948	2.43954	Promoter (<=1kb)	-967	FxaC_3g03750	FvH4_1g03550	VL1
1C	17682141	17682622	482	17682502	5.27674	3.16948	2.43954	Exon (FxaC_3g30170.t1/FxaC_3g30170, exon 1 of 3)	279	FxaC_3g30170	FvH4_1g24870	VL1/VL2/VL3
1C	10292157	10292770	614	10292660	5.7962	3.61883	2.43377	Promoter (<=1kb)	82	FxaC_3g19790	FvH4_1g17780	VL1/VL2
1C	4255119	4255393	275	4255274	5.64852	3.4836	2.43043	5' UTR	188	FxaC_3g09120	FvH4_1g08950	VL1/VL2/VL3
1C	15873663	15874495	833	15873824	5.58363	3.44449	2.41354	Promoter (<=1kb)	-244	FxaC_3g27790	FvH4_1g23490	VL1/VL2/VL3
1C	1743493	1743874	382	1743606	5.43321	3.31403	2.40883	Promoter (<=1kb)	42	FxaC_3g03810	FvH4_1g03600	VL1
1C	5499768	5500099	332	5499971	5.68681	3.51915	2.40606	Promoter (<=1kb)	-148	FxaC_3g11430	FvH4_1g10270	VL1/VL2/VL3
1C	24733356	24734472	1117	24734432	5.68681	3.51915	2.40606	Promoter (<=1kb)	13	FxaC_3g38170	FvH4_7g05580	VL1
1C	20053472	20053978	507	20053944	6.66406	4.36773	2.3902	5' UTR	817	FxaC_3g33350	FvH4_1g26650	VL1/VL2/VL3
1C	4252108	4252425	318	4252293	5.9983	3.80638	2.38641	Promoter (<=1kb)	73	FxaC_3g09110	FvH4_1g08940	VL1/VL2/VL3
1C	17196513	17196902	390	17196597	6.38591	4.13617	2.38617	Promoter (<=1kb)	17	FxaC_3g29420	FvH4_1g24350	VL1/VL2/VL3
1C	8477307	8477727	421	8477460	6.10266	3.87434	2.38065	Distal Intergenic	1601	FxaC_3g16660	FvH4_1g14780	VL1
1C	9139391	9140466	1076	9140139	6.10266	3.87434	2.38065	5' UTR	154	FxaC_3g17853	FvH4_1g16230	VL1/VL2/VL3
1C	13538222	13539000	779	13538869	6.10266	3.87434	2.38065	Intron (FxaC_3g24550.t1/FxaC_3g24550, intron 7 of 10)	1769	FxaC_3g24550	FvH4_1g21200	VL1/VL2
1C	5917533	5917817	285	5917616	6.52207	4.2618	2.3607	5' UTR	492	FxaC_3g12200	FvH4_1g11080	VL1/VL2
1C	14860544	14861073	530	14861002	5.3681	3.25517	2.35771	3' UTR	4596	FxaC_3g26390	FvH4_1g22591	VL1
1C	18149574	18149870	297	18149639	5.3681	3.25517	2.35771	Promoter (<=1kb)	-56	FxaC_3g30750	FvH4_1g25150	VL1/VL2/VL3
1C	9311259	9311739	481	9311643	6.62732	4.33305	2.35637	Exon (FxaC_3g18130.t1/FxaC_3g18130, exon 1 of 8)	231	FxaC_3g18130	FvH4_1g16360	VL1/VL2/VL3
1C	8884386	8884744	359	8884538	6.0502	3.85322	2.34038	Promoter (<=1kb)	26	FxaC_3g17400	FvH4_1g15790	VL1
1C	1086732	1088145	1414	1087879	7.36696	4.99227	2.3314	Promoter (<=1kb)	-28	FxaC_3g02320	FvH4_1g01960	VL1/VL2
1C	786752	787012	261	786936	5.26395	3.15888	2.33087	Promoter (<=1kb)	35	FxaC_3g01770	FvH4_1g01320	VL1/VL2/VL3
1C	7715762	7716161	400	7716049	5.26395	3.15888	2.33087	Promoter (<=1kb)	-221	FxaC_3g15260	FvH4_1g13550	VL1/VL2
1C	8838318	8839133	816	8838713	5.37006	3.25615	2.32638	Exon (FxaC_3g17340.t1/FxaC_3g17340, exon 2 of 4)	470	FxaC_3g17340	FvH4_1g15710	VL1/VL2/VL3
1C	539242	540194	953	539863	5.79581	3.61863	2.31103	3' UTR	2249	FxaC_3g01230	FvH4_1g00800	VL1/VL2/VL3
1C	1330950	1331205	256	1331007	5.79581	3.61863	2.31103	Promoter (<=1kb)	37	FxaC_3g02820	FvH4_1g02620	VL1/VL2
1C	20044186	20045199	1014	20044828	5.79581	3.61863	2.31103	Distal Intergenic	6839	FxaC_3g33340	FvH4_1g26660	VL1/VL2
1C	1897076	1897642	567	1897302	6.22293	3.9851	2.29889	Promoter (<=1kb)	-197	FxaC_3g04170	FvH4_1g04050	VL1/VL2/VL3
1C	1252275	1253113	839	1252426	5.48506	3.36137	2.29506	Downstream (<=300bp)	-6032	FxaC_3g02680	FvH4_1g02490	VL1/VL2
1C	9400768	9401801	1034	9400915	7.29324	4.92448	2.27737	Promoter (<=1kb)	10	FxaC_3g18240	FvH4_1g16480	VL1
1C	3396047	3396706	660	3396392	5.72062	3.55018	2.24267	Exon (FxaC_3g07270.t1/FxaC_3g07270, exon 1 of 3)	419	FxaC_3g07270	FvH4_1g07170	VL1/VL2
1C	4073867	4074712	846	4074537	5.72062	3.55018	2.24267	Intron (FxaC_3g08700.t1/FxaC_3g08700, intron 3 of 5)	4527	FxaC_3g08700	FvH4_1g08530	VL1
1C	12597285	12598018	734	12597345	5.82886	3.64874	2.24142	Exon (FxaC_3g22990.t1/FxaC_3g22990, exon 3 of 3)	1706	FxaC_3g22990	FvH4_1g20230	VL1/VL2/VL3
1C	3908321	3909699	1379	3909018	5.93707	3.74918	2.24024	Intron (FxaC_3g08350.t1/FxaC_3g08350, intron 2 of 4)	2137	FxaC_3g08350	FvH4_1g08190	VL1
1C	8271266	8271645	380	8271375	5.39159	3.27549	2.19576	Promoter (<=1kb)	-24	FxaC_3g16170	FvH4_1g14400	VL1
1C	2740989	2742496	1508	2741877	8.58998	6.07958	2.18879	Exon (FxaC_3g05980.t1/FxaC_3g05980, exon 1 of 1)	843	FxaC_3g05980	FvH4_1g05820	VL1/VL2/VL3
1C	7463534	7463825	292	7463764	5.99091	3.80004	2.18525	Exon (FxaC_3g14840.t1/FxaC_3g14840, exon 2 of 2)	325	FxaC_3g14840	FvH4_3g25170	VL1/VL2/VL3
1C	6011130	6011617	488	6011580	5.88194	3.69879	2.18501	5' UTR	6088	FxaC_3g12340	FvH4_1g11190	VL1
1C	2609424	2610702	1279	2610607	5.336	3.22476	2.18365	Distal Intergenic	5330	FxaC_3g05730	FvH4_1g05580	VL1/VL2/VL3
1C	1484012	1484430	419	1484319	5.22658	3.12497	2.18333	Promoter (<=1kb)	25	FxaC_3g03160	FvH4_1g03080	VL1/VL2/VL3
1C	981802	982426	625	982354	5.32282	3.21284	2.18078	5' UTR	130	FxaC_3g02080	FvH4_1g01720	VL1/VL2
1C	13874811	13875559	749	13875294	5.95003	3.76171	2.13837	Exon (FxaC_3g25010.t1/FxaC_3g25010, exon 1 of 2)	381	FxaC_3g25010	FvH4_1g21440	VL1/VL2
1C	6195273	6195636	364	6195404	5.15232	3.05803	2.08096	Promoter (1-2kb)	-1745	FxaC_3g12660	FvH4_1g11480	VL1/VL2
1C	413241	414471	1231	413889	6.11829	3.88914	2.06575	Exon (FxaC_3g00910.t1/FxaC_3g00910, exon 2 of 2)	329	FxaC_3g00910	FvH4_1g00510	VL1/VL2/VL3
1C	1906449	1906957	509	1906836	6.46464	4.20989	2.06108	5' UTR	200	FxaC_3g04190	FvH4_1g04080	VL1
1C	6792575	6793611	1037	6792742	6.21415	3.97767	2.03692	Promoter (2-3kb)	-2246	FxaC_3g13670	FvH4_1g12340	VL1/VL2/VL3
1C	12187240	12187907	668	12187711	7.28935	4.92078	2.03498	Exon (FxaC_3g22480.t1/FxaC_3g22480, exon 1 of 4)	116	FxaC_3g22480	FvH4_1g19920	VL1/VL2/VL3
1C	12447691	12449005	1315	12448881	5.5603	3.43033	2.01873	Exon (FxaC_3g22780.t1/FxaC_3g22780, exon 1 of 1)	1364	FxaC_3g22780	FvH4_1g20100	VL1/VL2/VL3
1C	11838665	11841005	2341	11839480	5.45105	3.3307	2.01528	Exon (FxaC_3g22110.t1/FxaC_3g22110, exon 1 of 2)	1296	FxaC_3g22110	FvH4_1g19630	VL1
1D	26779005	26779820	816	26779476	40.198	35.4843	7.15755	Promoter (<=1kb)	-235	FxaC_4g38450	FvH4_1g01550	VL1
1D	27140734	27143998	3265	27141718	55.5874	50.3228	6.99728	5' UTR	864	FxaC_4g39170	FvH4_1g00810	VL1
1D	20922052	20923214	1163	20922506	44.2641	39.4037	6.73434	3' UTR	3181	FxaC_4g26330	FvH4_1g13400	VL1/VL2/VL3
1D	14039181	14040670	1490	14040497	35.7612	31.2397	6.68038	Promoter (2-3kb)	-2098	FxaC_4g15041	Not assigned	VL1/VL2/VL3
1D	14749788	14753232	3445	14752822	34.6524	30.185	6.53009	Promoter (1-2kb)	-1099	FxaC_4g16110	FvH4_1g21210	VL1/VL2/VL3
1D	20834228	20835041	814	20834694	29.8098	25.5791	6.01234	Promoter (<=1kb)	-183	FxaC_4g26200	FvH4_1g13550	VL1/VL2
1D	20903194	20906004	2811	20904970	34.7605	30.2894	5.91707	Intron (FxaC_4g26310.t1/FxaC_4g26310, intron 7 of 7)	3585	FxaC_4g26310	FvH4_1g13420	VL1/VL2/VL3
1D	12418367	12419373	1007	12418709	25.7611	21.7725	5.53517	Promoter (<=1kb)	98	FxaC_4g13140	FvH4_1g25000	VL1/VL2/VL3
1D	25874385	25874811	427	25874602	25.7611	21.7725	5.53517	Promoter (<=1kb)	-970	FxaC_4g36640	FvH4_4g26240	VL1/VL2/VL3
1D	17879088	17880486	1399	17879330	24.1923	20.3046	5.34431	5' UTR	185	FxaC_4g21100	FvH4_1g17440	VL1/VL2/VL3
1D	25093425	25094604	1180	25094270	24.1923	20.3046	5.34431	Promoter (<=1kb)	-137	FxaC_4g34880	FvH4_1g05371	VL1/VL2
1D	23520531	23521980	1450	23521167	27.8741	23.7598	5.32745	Promoter (<=1kb)	-80	FxaC_4g31330	FvH4_6g07660	VL1/VL2/VL3
1D	18267939	18270030	2092	18268339	25.1733	21.2249	5.22759	Distal Intergenic	-5175	FxaC_4g21790	FvH4_1g16970	VL1/VL2
1D	19407885	19409107	1223	19408281	22.6541	18.8729	5.15344	Promoter (<=1kb)	-576	FxaC_4g23750	FvH4_1g16350	VL1/VL2/VL3
1D	26175773	26176143	371	26175965	22.6541	18.8729	5.15344	Promoter (1-2kb)	-1864	FxaC_4g37222	FvH4_1g02730	VL1/VL2/VL3
1D	15494648	15495486	839	15494959	21.8968	18.1696	5.058	Distal Intergenic	5829	FxaC_4g17280	FvH4_5g00140	VL1/VL2/VL3
1D	17944087	17944589	503	17944354	21.8968	18.1696	5.058	Promoter (2-3kb)	-2154	FxaC_4g21190	FvH4_1g17390	VL1/VL2/VL3
1D	24559587	24560601	1015	24560303	21.8968	18.1696	5.058	Distal Intergenic	2748	FxaC_4g33810	FvH4_1g06640	VL1/VL2/VL3
1D	19835557	19836550	994	19836187	25.246	21.2942	5.01199	Distal Intergenic	-4542	FxaC_4g24470	FvH4_1g15700	VL1/VL2/VL3
1D	25353377	25354312	936	25353684	24.8564	20.9359	5.00458	Promoter (<=1kb)	-90	FxaC_4g35520	FvH4_1g04700	VL1/VL2/VL3
1D	12045688	12046328	641	12046028	21.1476	17.4749	4.96257	Distal Intergenic	2362	FxaC_4g12570	FvH4_6g39920	VL1/VL2/VL3
1D	22703372	22704079	708	22703795	23.5173	19.676	4.94423	Promoter (1-2kb)	-1696	FxaC_4g29770	FvH4_1g10191	VL1/VL2/VL3
1D	17935113	17935581	469	17935372	22.0759	18.3386	4.93417	Promoter (<=1kb)	-100	FxaC_4g21170	FvH4_1g17400	VL1/VL2/VL3
1D	24562806	24563216	411	24563041	22.5972	18.8336	4.89511	Promoter (<=1kb)	10	FxaC_4g33810	FvH4_1g06640	VL1/VL2/VL3
1D	17227054	17229049	1996	17227266	19.5104	15.9782	4.73195	Distal Intergenic	2630	FxaC_4g19820	FvH4_1g18530	VL1/VL2/VL3
1D	25866257	25866770	514	25866606	18.9496	15.4497	4.67627	Promoter (1-2kb)	-1889	FxaC_4g36620	FvH4_1g03340	VL1/VL2/VL3
1D	25996508	25997246	739	25996777	18.9496	15.4497	4.67627	Promoter (1-2kb)	-1569	FxaC_4g36910	FvH4_1g03080	VL1/VL2/VL3
1D	18872968	18874008	1041	18873584	20.0142	16.4358	4.6177	Distal Intergenic	2312	FxaC_4g22890	FvH4_1g15670	VL1/VL2
1D	19405900	19406356	457	19406134	20.0142	16.4358	4.6177	Promoter (2-3kb)	-2723	FxaC_4g23750	FvH4_1g16350	VL1/VL2/VL3
1D	19600043	19601481	1439	19600861	18.2341	14.7935	4.58083	Exon (FxaC_4g24060.t1/FxaC_4g24060, exon 2 of 2)	304	FxaC_4g24060	FvH4_6g49431	VL1/VL2/VL3
1D	23581202	23584790	3589	23583872	20.5391	16.914	4.52026	Intron (FxaC_4g31450.t1/FxaC_4g31450, intron 2 of 3)	954	FxaC_4g31450	FvH4_1g08910	VL1
1D	19990252	19991367	1116	19990482	21.7708	18.0641	4.51136	Promoter (<=1kb)	-111	FxaC_4g24740	FvH4_1g15440	VL1/VL2/VL3
1D	13739442	13741585	2144	13741084	17.5275	14.1441	4.4854	Promoter (1-2kb)	-1381	FxaC_4g14870	FvH4_1g22150	VL1/VL2/VL3
1D	19400951	19401821	871	19401131	17.5275	14.1441	4.4854	Distal Intergenic	-7726	FxaC_4g23750	FvH4_1g16350	VL1/VL2/VL3
1D	20419019	20420472	1454	20419565	17.5275	14.1441	4.4854	Promoter (<=1kb)	-567	FxaC_4g25460	FvH4_1g14320	VL1/VL2
1D	25111469	25113462	1994	25111741	17.5275	14.1441	4.4854	Promoter (1-2kb)	-1157	FxaC_4g34930	FvH4_1g05320	VL1
1D	26299995	26300400	406	26300204	17.5275	14.1441	4.4854	Promoter (2-3kb)	-2168	FxaC_4g37550	FvH4_1g02570	VL1/VL2/VL3
1D	15504156	15505898	1743	15505620	17.9932	14.5789	4.44565	Promoter (<=1kb)	-44	FxaC_4g17290	FvH4_1g20230	VL1/VL2/VL3
1D	21593600	21594702	1103	21594325	21.0807	17.4261	4.43617	Promoter (<=1kb)	-110	FxaC_4g27520	FvH4_1g12110	VL1/VL2/VL3
1D	4256977	4257483	507	4257251	19.1304	15.6172	4.41985	Promoter (<=1kb)	60	FxaC_4g04320	FvH4_1g29260	VL1/VL2
1D	17944927	17946109	1183	17945420	16.8298	13.5028	4.38996	Distal Intergenic	-3220	FxaC_4g21190	FvH4_1g17390	VL1/VL2/VL3
1D	25159788	25161535	1748	25160644	16.8298	13.5028	4.38996	Distal Intergenic	-3201	FxaC_4g35040	FvH4_1g05181	VL1
1D	24735964	24738852	2889	24736212	18.635	15.1673	4.3787	Intron (FxaC_4g34140.t1/FxaC_4g34140, intron 1 of 2)	318	FxaC_4g34140	FvH4_1g06280	VL1
1D	23725256	23727031	1776	23726318	19.2419	15.7224	4.37656	5' UTR	224	FxaC_4g31810	FvH4_1g08531	VL1/VL2/VL3
1D	19873086	19873533	448	19873331	17.3018	13.9445	4.35492	Distal Intergenic	-4022	FxaC_4g24510	FvH4_1g15680	VL1/VL2/VL3
1D	18027434	18028816	1383	18027630	16.1415	12.8722	4.29453	Promoter (<=1kb)	-89	FxaC_4g21410	FvH4_1g17280	VL1
1D	20686386	20686908	523	20686556	18.4816	15.0221	4.27811	Promoter (<=1kb)	99	FxaC_4g25940	FvH4_1g13880	VL1/VL2/VL3
1D	20932071	20935777	3707	20932444	18.4816	15.0221	4.27811	Promoter (<=1kb)	-180	FxaC_4g26351	Not assigned	VL1/VL2
1D	12967499	12970018	2520	12969018	16.6192	13.3192	4.26419	Promoter (<=1kb)	-649	FxaC_4g13850	FvH4_5g24814	VL1/VL2
1D	19011093	19011849	757	19011444	22.1577	18.4161	4.23688	Distal Intergenic	4387	FxaC_4g23080	FvH4_6g33100	VL1/VL2/VL3
1D	18139682	18140453	772	18140084	15.4625	12.2523	4.1991	Promoter (1-2kb)	-1048	FxaC_4g21670	FvH4_1g17110	VL1/VL2/VL3
1D	19349738	19350526	789	19350342	15.4625	12.2523	4.1991	Distal Intergenic	4850	FxaC_4g23690	FvH4_1g16380	VL1/VL2/VL3
1D	20941068	20942131	1064	20941294	15.4625	12.2523	4.1991	3' UTR	2112	FxaC_4g26401	Not assigned	VL1/VL2/VL3
1D	23518882	23519809	928	23519233	15.4625	12.2523	4.1991	Distal Intergenic	1854	FxaC_4g31330	FvH4_6g07660	VL1/VL2/VL3
1D	25680142	25680580	439	25680323	15.4625	12.2523	4.1991	Distal Intergenic	-5449	FxaC_4g36110	FvH4_1g03940	VL1/VL2/VL3
1D	25704953	25705364	412	25705188	15.4625	12.2523	4.1991	Promoter (1-2kb)	-1744	FxaC_4g36150	FvH4_1g03910	VL1/VL2/VL3
1D	26212348	26213818	1471	26213013	15.4625	12.2523	4.1991	Promoter (1-2kb)	-1682	FxaC_4g37320	FvH4_1g02680	VL1
1D	24567941	24568581	641	24568190	21.5	17.8084	4.17269	Distal Intergenic	-5139	FxaC_4g33810	FvH4_1g06640	VL1/VL2/VL3
1D	26223415	26224623	1209	26224326	15.8771	12.6429	4.15696	Distal Intergenic	6863	FxaC_4g37360	FvH4_5g26100	VL1/VL2/VL3
1D	21657427	21658144	718	21657770	16.0392	12.7927	4.12653	Promoter (<=1kb)	-28	FxaC_4g27660	FvH4_1g11990	VL1/VL2/VL3
1D	19412338	19413150	813	19412612	15.9681	12.7259	4.10983	Downstream (<=300bp)	3743	FxaC_4g23750	FvH4_1g16350	VL1/VL2/VL3
1D	11831988	11832757	770	11832326	14.7932	11.6431	4.10366	Promoter (<=1kb)	-930	FxaC_4g12230	FvH4_1g24310	VL1/VL2/VL3
1D	13557584	13559058	1475	13558375	14.7932	11.6431	4.10366	3' UTR	5723	FxaC_4g14640	FvH4_1g22591	VL1
1D	21660510	21661772	1263	21661214	14.7932	11.6431	4.10366	3' UTR	3416	FxaC_4g27660	FvH4_1g11990	VL1/VL2/VL3
1D	23882710	23883347	638	23882956	14.7932	11.6431	4.10366	Promoter (<=1kb)	-146	FxaC_4g32230	FvH4_1g08160	VL1/VL2/VL3
1D	23757419	23758660	1242	23757615	15.2813	12.1004	4.08274	Promoter (<=1kb)	-747	FxaC_4g31930	FvH4_1g08450	VL1/VL2/VL3
1D	19417770	19418864	1095	19418224	22.0666	18.3294	4.07221	Distal Intergenic	9355	FxaC_4g23750	FvH4_1g16350	VL1/VL2/VL3
1D	26551072	26552189	1118	26551517	17.1656	13.818	4.05844	5' UTR	115	FxaC_4g38040	FvH4_1g01970	VL1
1D	14463448	14463955	508	14463679	15.8734	12.6396	4.02242	Promoter (<=1kb)	-608	FxaC_4g15690	FvH4_1g18911	VL1/VL2/VL3
1D	23891152	23892257	1106	23891738	14.7337	11.6045	4.01824	Promoter (<=1kb)	-236	FxaC_4g32250	FvH4_1g08141	VL1/VL2/VL3
1D	20944153	20944945	793	20944533	14.1338	11.0426	4.00823	Distal Intergenic	-3029	FxaC_4g26460	FvH4_1g13330	VL1
1D	25469815	25470835	1021	25470197	14.1338	11.0426	4.00823	Promoter (<=1kb)	-240	FxaC_4g35740	FvH4_1g04310	VL1
1D	20849586	20850227	642	20849997	17.4374	14.0741	3.99792	Promoter (<=1kb)	-889	FxaC_4g26220	FvH4_1g13510	VL1/VL2
1D	19833482	19834493	1012	19833855	14.5958	11.4824	3.98456	Distal Intergenic	-6874	FxaC_4g24470	FvH4_1g15700	VL1/VL2/VL3
1D	21617663	21618098	436	21617885	15.3117	12.129	3.95767	Promoter (<=1kb)	30	FxaC_4g27590	FvH4_1g12060	VL1/VL2
1D	7530657	7531120	464	7530895	14.1022	11.0319	3.93107	Distal Intergenic	6112	FxaC_4g07320	FvH4_1g26950	VL1
1D	13499798	13500189	392	13500030	13.4844	10.4533	3.91279	Promoter (2-3kb)	-2833	FxaC_4g14570	FvH4_1g22590	VL1/VL2/VL3
1D	19027465	19028177	713	19027681	13.4844	10.4533	3.91279	5' UTR	195	FxaC_4g23120	FvH4_1g14330	VL1
1D	19419207	19420234	1028	19419933	13.4844	10.4533	3.91279	Distal Intergenic	11064	FxaC_4g23750	FvH4_1g16350	VL1/VL2/VL3
1D	25804459	25804816	358	25804657	13.4844	10.4533	3.91279	Distal Intergenic	1756	FxaC_4g36440	FvH4_1g03120	VL1/VL2/VL3
1D	20704220	20704721	502	20704422	16.4598	13.1762	3.90985	Promoter (1-2kb)	-1732	FxaC_4g25970	FvH4_1g13740	VL1/VL2/VL3
1D	10691375	10692016	642	10691853	16.9588	13.6278	3.90102	Promoter (<=1kb)	-58	FxaC_4g10920	FvH4_1g23710	VL1/VL2/VL3
1D	19823357	19824921	1565	19824402	23.2645	19.453	3.87425	Promoter (1-2kb)	-1578	FxaC_4g24450	FvH4_1g15710	VL1/VL2/VL3
1D	21491422	21492024	603	21491680	15.7355	12.5156	3.87088	Promoter (<=1kb)	-263	FxaC_4g27330	FvH4_1g12241	VL1
1D	21865439	21866347	909	21865658	14.6407	11.5192	3.86594	5' UTR	121	FxaC_4g28030	FvH4_1g11730	VL1
1D	26800066	26800548	483	26800350	15.1719	12.0077	3.86491	Promoter (<=1kb)	-293	FxaC_4g38500	FvH4_1g01510	VL1
1D	12481234	12481987	754	12481732	14.5924	11.479	3.85482	Promoter (<=1kb)	-156	FxaC_4g13220	FvH4_1g25150	VL1/VL2/VL3
1D	9113988	9114849	862	9114360	12.8453	9.87504	3.81736	5' UTR	182	FxaC_4g09140	FvH4_1g26340	VL1/VL2/VL3
1D	15381775	15382217	443	15381968	12.8453	9.87504	3.81736	Promoter (<=1kb)	-950	FxaC_4g17101	FvH4_1g20350	VL1/VL2
1D	1619612	1620861	1250	1619970	12.8329	9.87504	3.81415	Intron (FxaC_4g01750.t1/FxaC_4g01750, intron 1 of 1)	331	FxaC_4g01750	FvH4_4g04000	VL1
1D	21502170	21503533	1364	21502992	16.1753	12.9049	3.79704	Distal Intergenic	1830	FxaC_4g27350	FvH4_4g07610	VL1/VL2
1D	7458843	7460068	1226	7459101	12.7218	9.78323	3.78556	3' UTR	941	FxaC_4g07180	FvH4_1g27200	VL1
1D	24726594	24727240	647	24727068	15.8315	12.6061	3.78036	Promoter (2-3kb)	-2511	FxaC_4g34100	FvH4_1g06290	VL1
1D	12178408	12179141	734	12178845	14.9846	11.8266	3.76648	Distal Intergenic	-6830	FxaC_4g12750	FvH4_1g24700	VL1/VL2/VL3
1D	13055123	13055698	576	13055277	14.3576	11.2566	3.74255	Distal Intergenic	5108	FxaC_4g13970	FvH4_1g23130	VL1
1D	17133724	17134690	967	17133909	13.3053	10.3126	3.73737	Exon (FxaC_4g19620.t1/FxaC_4g19620, exon 1 of 1)	1199	FxaC_4g19620	FvH4_1g18640	VL1
1D	26695526	26696118	593	26695727	18.951	15.4508	3.7357	Promoter (1-2kb)	-1376	FxaC_4g38330	FvH4_1g01720	VL1/VL2/VL3
1D	20845680	20846689	1010	20846161	16.3232	13.0481	3.72424	5' UTR	466	FxaC_4g26212	FvH4_1g13531	VL1/VL2
1D	16178425	16178869	445	16178559	12.2168	9.30591	3.72193	Promoter (<=1kb)	-8	FxaC_4g18200	FvH4_1g19460	VL1
1D	17952348	17953209	862	17953033	12.2168	9.30591	3.72193	Distal Intergenic	2334	FxaC_4g21220	FvH4_1g17380	VL1/VL2
1D	18655601	18657121	1521	18656238	12.2168	9.30591	3.72193	Promoter (<=1kb)	-417	FxaC_4g22440	FvH4_1g13090	VL1/VL2
1D	22914565	22915293	729	22914781	12.2168	9.30591	3.72193	Promoter (<=1kb)	-262	FxaC_4g30150	FvH4_1g09831	VL1
1D	23214093	23214888	796	23214262	12.2168	9.30591	3.72193	Promoter (1-2kb)	-1176	FxaC_4g30650	FvH4_3g24581	VL1/VL2
1D	23953950	23955623	1674	23954695	12.2168	9.30591	3.72193	Promoter (<=1kb)	-200	FxaC_4g32410	FvH4_1g08010	VL1
1D	24351403	24352994	1592	24352241	12.2168	9.30591	3.72193	Distal Intergenic	2778	FxaC_4g33350	FvH4_1g07170	VL1/VL2/VL3
1D	26980428	26980768	341	26980599	12.2168	9.30591	3.72193	Promoter (1-2kb)	-1401	FxaC_4g38810	FvH4_1g01100	VL1/VL2/VL3
1D	15235145	15235741	597	15235330	12.0972	9.21939	3.69092	Exon (FxaC_4g16930.t1/FxaC_4g16930, exon 2 of 2)	584	FxaC_4g16930	FvH4_1g20560	VL1/VL2/VL3
1D	25070869	25071412	544	25071098	13.9796	10.9209	3.65924	Exon (FxaC_4g34820.t1/FxaC_4g34820, exon 1 of 3)	199	FxaC_4g34820	FvH4_1g05480	VL1/VL2/VL3
1D	26123990	26124758	769	26124198	13.1199	10.1355	3.63424	Promoter (<=1kb)	-131	FxaC_4g37110	FvH4_1g02850	VL1/VL2/VL3
1D	18915052	18916279	1228	18915242	11.8481	8.98313	3.62676	Distal Intergenic	1895	FxaC_4g22990	FvH4_1g15820	VL1/VL2
1D	15483727	15484738	1012	15484158	11.5991	8.74872	3.62649	Distal Intergenic	-6959	FxaC_4g17250	FvH4_1g20240	VL1/VL2
1D	18262901	18263294	394	18263089	11.5991	8.74872	3.62649	Promoter (<=1kb)	75	FxaC_4g21790	FvH4_1g16970	VL1/VL2
1D	20378172	20378638	467	20378394	11.5991	8.74872	3.62649	Promoter (<=1kb)	62	FxaC_4g25420	FvH4_1g14350	VL1/VL2/VL3
1D	22189356	22189864	509	22189662	11.5991	8.74872	3.62649	Promoter (1-2kb)	-1336	FxaC_4g28670	FvH4_1g11310	VL1/VL2/VL3
1D	24712109	24712950	842	24712657	11.5991	8.74872	3.62649	Promoter (<=1kb)	77	FxaC_4g34080	FvH4_1g06300	VL1/VL2/VL3
1D	27364721	27365467	747	27365203	17.7571	14.359	3.62076	Promoter (<=1kb)	-105	FxaC_4g39670	FvH4_1g00360	VL1
1D	20082343	20083135	793	20082838	17.143	13.7977	3.60007	Distal Intergenic	-8929	FxaC_4g24860	FvH4_1g14970	VL1/VL2/VL3
1D	22875026	22875657	632	22875413	17.143	13.7977	3.60007	Distal Intergenic	3326	FxaC_4g30060	FvH4_1g09960	VL1/VL2
1D	12179416	12179866	451	12179725	11.4835	8.66601	3.59628	Distal Intergenic	-7710	FxaC_4g12750	FvH4_1g24700	VL1/VL2/VL3
1D	14395165	14396367	1203	14395568	11.4835	8.66601	3.59628	Intron (FxaC_4g15550.t1/FxaC_4g15550, intron 1 of 2)	290	FxaC_4g15550	FvH4_1g21890	VL1
1D	26997133	26997567	435	26997281	16.5291	13.236	3.57823	Promoter (<=1kb)	-963	FxaC_4g38860	FvH4_1g01070	VL1/VL2/VL3
1D	27164667	27165244	578	27165070	11.8981	9.03043	3.57735	5' UTR	881	FxaC_4g39202	Not assigned	VL1
1D	21505472	21507039	1568	21505594	12.6214	9.69041	3.57557	Promoter (<=1kb)	-598	FxaC_4g27360	FvH4_1g12220	VL1
1D	19978588	19978929	342	19978804	12.3606	9.44123	3.57144	Promoter (<=1kb)	-732	FxaC_4g24710	FvH4_1g15470	VL1/VL2
1D	20985324	20986295	972	20985847	15.2741	12.0952	3.57097	Promoter (<=1kb)	-495	FxaC_4g26550	FvH4_1g13230	VL1/VL2/VL3
1D	23834091	23836132	2042	23835765	11.5007	8.68053	3.53837	Promoter (2-3kb)	-2003	FxaC_4g32050	FvH4_1g08320	VL1/VL2/VL3
1D	5153778	5154708	931	5154349	10.9925	8.20367	3.53106	5' UTR	194	FxaC_4g05310	FvH4_1g28230	VL1/VL2/VL3
1D	17078182	17078679	498	17078406	10.9925	8.20367	3.53106	Exon (FxaC_4g19521.t1/FxaC_4g19521, exon 1 of 1)	244	FxaC_4g19521	Not assigned	VL1/VL2/VL3
1D	17226195	17226538	344	17226388	10.9925	8.20367	3.53106	Distal Intergenic	3508	FxaC_4g19820	FvH4_1g18530	VL1/VL2/VL3
1D	18021615	18023223	1609	18022397	10.9925	8.20367	3.53106	Exon (FxaC_4g21400.t1/FxaC_4g21400, exon 3 of 3)	1842	FxaC_4g21400	FvH4_1g17290	VL1
1D	22596741	22597137	397	22596924	10.9925	8.20367	3.53106	Promoter (<=1kb)	91	FxaC_4g29530	FvH4_1g10450	VL1/VL2/VL3
1D	22991280	22992154	875	22991638	10.9925	8.20367	3.53106	Intron (FxaC_4g30310.t1/FxaC_4g30310, intron 1 of 4)	487	FxaC_4g30310	FvH4_1g09690	VL1
1D	23585094	23586254	1161	23585342	10.9925	8.20367	3.53106	Promoter (<=1kb)	-516	FxaC_4g31450	FvH4_1g08910	VL1
1D	26568307	26569475	1169	26569289	10.9925	8.20367	3.53106	Promoter (<=1kb)	-731	FxaC_4g38100	FvH4_1g01930	VL1/VL2
1D	26913166	26913665	500	26913503	10.9925	8.20367	3.53106	Promoter (<=1kb)	12	FxaC_4g38680	FvH4_1g01260	VL1/VL2/VL3
1D	26995506	26995867	362	26995753	12.1423	9.25796	3.51962	5' UTR	565	FxaC_4g38860	FvH4_1g01070	VL1/VL2/VL3
1D	27043214	27044948	1735	27043698	17.9893	14.5769	3.50236	5' UTR	533	FxaC_4g38960	FvH4_1g01000	VL1/VL2/VL3
1D	866621	867372	752	867228	10.8808	8.12317	3.50164	Promoter (<=1kb)	-86	FxaC_4g00770	FvH4_1g30530	VL1/VL2/VL3
1D	26694092	26694470	379	26694266	13.0367	10.0554	3.45599	Promoter (<=1kb)	85	FxaC_4g38330	FvH4_1g01720	VL1/VL2/VL3
1D	26125193	26125567	375	26125416	10.907	8.14638	3.44764	Promoter (1-2kb)	-1349	FxaC_4g37110	FvH4_1g02850	VL1/VL2/VL3
1D	23501193	23502324	1132	23501623	11.5544	8.72896	3.43582	Exon (FxaC_4g31280.t1/FxaC_4g31280, exon 4 of 4)	2588	FxaC_4g31280	FvH4_1g09980	VL1/VL2/VL3
1D	15492403	15493029	627	15492580	10.3972	7.67027	3.43562	Distal Intergenic	8208	FxaC_4g17280	FvH4_5g00140	VL1/VL2/VL3
1D	22850299	22850752	454	22850515	10.3972	7.67027	3.43562	Distal Intergenic	1190	FxaC_4g30010	FvH4_6g03030	VL1/VL2/VL3
1D	23493814	23494407	594	23493964	10.3972	7.67027	3.43562	Promoter (<=1kb)	-18	FxaC_4g31270	FvH4_1g11320	VL1
1D	24355559	24356119	561	24355888	10.3972	7.67027	3.43562	Promoter (<=1kb)	-869	FxaC_4g33350	FvH4_1g07170	VL1/VL2/VL3
1D	25674082	25674911	830	25674673	10.3972	7.67027	3.43562	Promoter (<=1kb)	-164	FxaC_4g36090	FvH4_1g03960	VL1/VL2/VL3
1D	25683784	25684595	812	25684085	10.3972	7.67027	3.43562	Promoter (1-2kb)	-1687	FxaC_4g36110	FvH4_1g03940	VL1/VL2/VL3
1D	25735518	25735925	408	25735628	10.3972	7.67027	3.43562	Promoter (<=1kb)	-172	FxaC_4g36240	FvH4_1g03850	VL1/VL2/VL3
1D	27003987	27004724	738	27004420	12.2027	9.30591	3.42567	Distal Intergenic	4492	FxaC_4g38880	FvH4_1g01060	VL1/VL2
1D	16824270	16825360	1091	16824575	10.2895	7.59306	3.407	Promoter (1-2kb)	-1701	FxaC_4g19190	FvH4_1g18910	VL1/VL2/VL3
1D	24369956	24370385	430	24370230	10.2895	7.59306	3.407	Promoter (<=1kb)	74	FxaC_4g33370	FvH4_1g07160	VL1/VL2/VL3
1D	18686712	18687277	566	18686996	14.1511	11.0588	3.40235	Promoter (<=1kb)	-218	FxaC_4g22520	FvH4_1g12582	VL1/VL2
1D	20268615	20269128	514	20268958	14.1511	11.0588	3.40235	Promoter (<=1kb)	-5	FxaC_4g25220	FvH4_1g14590	VL1/VL2
1D	23510479	23513938	3460	23513531	12.2402	9.32739	3.38352	5' UTR	193	FxaC_4g31320	FvH4_1g09070	VL1
1D	18306991	18307410	420	18307174	10.8783	8.12243	3.3829	Exon (FxaC_4g21860.t1/FxaC_4g21860, exon 2 of 4)	1653	FxaC_4g21860	FvH4_1g16930	VL1/VL2/VL3
1D	19490814	19491434	621	19491251	10.7418	7.99264	3.34929	Promoter (<=1kb)	-80	FxaC_4g23850	FvH4_1g16321	VL1
1D	14747751	14749399	1649	14748598	9.8136	7.14781	3.34019	Distal Intergenic	2722	FxaC_4g16110	FvH4_1g21210	VL1/VL2/VL3
1D	18361670	18362444	775	18361839	9.8136	7.14781	3.34019	Distal Intergenic	1786	FxaC_4g21960	FvH4_1g16480	VL1
1D	22684863	22685846	984	22685646	9.8136	7.14781	3.34019	Distal Intergenic	3015	FxaC_4g29711	FvH4_1g10260	VL1
1D	24270551	24272292	1742	24270684	9.8136	7.14781	3.34019	Distal Intergenic	1997	FxaC_4g33110	FvH4_1g07400	VL1/VL2/VL3
1D	13050123	13051016	894	13050508	11.6735	8.81784	3.30833	5' UTR	339	FxaC_4g13970	FvH4_1g23130	VL1
1D	5414061	5414384	324	5414236	12.3278	9.41016	3.30733	Exon (FxaC_4g05460.t1/FxaC_4g05460, exon 11 of 11)	4325	FxaC_4g05460	FvH4_1g28390	VL1/VL2/VL3
1D	20938821	20940804	1984	20939132	12.3278	9.41016	3.30733	Intron (FxaC_4g26400.t1/FxaC_4g26400, intron 1 of 3)	1263	FxaC_4g26400	FvH4_1g13350	VL1/VL2
1D	15739273	15739805	533	15739497	11.0657	8.27113	3.26996	Promoter (<=1kb)	-309	FxaC_4g17620	FvH4_1g20040	VL1/VL2/VL3
1D	20740699	20741481	783	20741033	9.75297	7.11416	3.26619	5' UTR	226	FxaC_4g26030	FvH4_1g13720	VL1
1D	24264303	24266144	1842	24264544	9.75297	7.11416	3.26619	Distal Intergenic	-4143	FxaC_4g33110	FvH4_1g07400	VL1/VL2/VL3
1D	19573739	19574193	455	19573824	9.24197	6.63979	3.24476	5' UTR	165	FxaC_4g24000	FvH4_1g16200	VL1/VL2/VL3
1D	23457379	23458413	1035	23458078	9.24197	6.63979	3.24476	Exon (FxaC_4g31170.t1/FxaC_4g31170, exon 1 of 2)	226	FxaC_4g31170	FvH4_1g09090	VL1/VL2
1D	27244687	27245439	753	27245207	12.6085	9.67786	3.23367	3' UTR	5364	FxaC_4g39470	FvH4_1g00540	VL1
1D	23674948	23675759	812	23675474	11.1163	8.3185	3.23314	Promoter (<=1kb)	-104	FxaC_4g31690	FvH4_1g08640	VL1/VL2/VL3
1D	22187901	22188807	907	22188302	10.4589	7.72639	3.22876	Promoter (<=1kb)	24	FxaC_4g28670	FvH4_1g11310	VL1/VL2/VL3
1D	22591449	22591957	509	22591650	9.14223	6.56927	3.21772	Promoter (<=1kb)	-776	FxaC_4g29520	FvH4_1g10460	VL1/VL2
1D	25655462	25655897	436	25655695	11.828	8.96375	3.20461	3' UTR	5268	FxaC_4g36050	FvH4_1g03980	VL1/VL2/VL3
1D	12838476	12839825	1350	12838638	9.07537	6.50804	3.19966	Promoter (<=1kb)	-335	FxaC_4g13660	FvH4_1g23390	VL1
1D	15450868	15451283	416	15451096	9.19327	6.61654	3.17546	Promoter (<=1kb)	-43	FxaC_4g17220	FvH4_1g20270	VL1/VL2/VL3
1D	13404994	13406082	1089	13405342	8.68263	6.14236	3.14932	Promoter (<=1kb)	-467	FxaC_4g14451	FvH4_1g22250	VL1/VL2/VL3
1D	16049188	16050206	1019	16050105	8.68263	6.14236	3.14932	Promoter (<=1kb)	-884	FxaC_4g18030	FvH4_1g19623	VL1
1D	18551011	18551651	641	18551167	8.68263	6.14236	3.14932	5' UTR	126	FxaC_4g22320	FvH4_1g16860	VL1/VL2/VL3
1D	18974969	18975569	601	18975203	8.68263	6.14236	3.14932	Promoter (<=1kb)	43	FxaC_4g23030	FvH4_1g14050	VL1/VL2/VL3
1D	20431576	20432351	776	20431967	8.68263	6.14236	3.14932	5' UTR	420	FxaC_4g25500	FvH4_1g14310	VL1/VL2/VL3
1D	24714099	24714360	262	24714269	8.68263	6.14236	3.14932	Promoter (1-2kb)	-1535	FxaC_4g34080	FvH4_1g06300	VL1/VL2/VL3
1D	25165039	25165795	757	25165536	8.68263	6.14236	3.14932	Intron (FxaC_4g35080.t1/FxaC_4g35080, intron 1 of 5)	1007	FxaC_4g35080	FvH4_1g05180	VL1/VL2/VL3
1D	25630642	25631174	533	25630862	8.68263	6.14236	3.14932	3' UTR	3075	FxaC_4g36020	FvH4_1g04020	VL1/VL2/VL3
1D	26437998	26438432	435	26438298	8.68263	6.14236	3.14932	Intron (FxaC_4g37810.t1/FxaC_4g37810, intron 1 of 7)	699	FxaC_4g37810	FvH4_1g02190	VL1
1D	27306758	27308333	1576	27307826	9.90927	7.23577	3.14804	Promoter (<=1kb)	-8	FxaC_4g39530	FvH4_1g00470	VL1/VL2/VL3
1D	24990518	24991288	771	24990927	9.83962	7.17225	3.13149	Promoter (<=1kb)	1	FxaC_4g34620	FvH4_1g05680	VL1/VL2/VL3
1D	24695867	24696648	782	24695999	8.58686	6.07666	3.12309	Promoter (<=1kb)	-18	FxaC_4g34040	FvH4_1g06390	VL1/VL2
1D	22728948	22729559	612	22729396	9.96885	7.29125	3.11424	Promoter (<=1kb)	-941	FxaC_4g29800	FvH4_1g10180	VL1/VL2/VL3
1D	25303662	25304724	1063	25304359	13.389	10.384	3.11292	Distal Intergenic	2981	FxaC_4g35400	FvH4_1g04810	VL1/VL2/VL3
1D	19644039	19644824	786	19644466	9.30779	6.69908	3.10062	Promoter (1-2kb)	-1312	FxaC_4g24140	FvH4_1g16130	VL1/VL2/VL3
1D	23756200	23756800	601	23756577	9.30779	6.69908	3.10062	Promoter (1-2kb)	-1758	FxaC_4g31910	FvH4_1g08454	VL1/VL2
1D	20409153	20411509	2357	20410662	10.0316	7.3502	3.08276	Distal Intergenic	5859	FxaC_4g25450	FvH4_6g25180	VL1/VL2/VL3
1D	26648962	26650530	1569	26649221	12.7993	9.8521	3.08033	Promoter (1-2kb)	-1200	FxaC_4g38250	FvH4_1g01800	VL1/VL2
1D	15650776	15651343	568	15650959	8.59947	6.08841	3.07254	5' UTR	177	FxaC_4g17450	FvH4_7g30730	VL1/VL2
1D	15075928	15076593	666	15076195	9.37038	6.75742	3.06732	Exon (FxaC_4g16590.t1/FxaC_4g16590, exon 2 of 14)	259	FxaC_4g16590	FvH4_1g20730	VL1/VL2/VL3
1D	22338400	22339135	736	22339016	9.35061	6.73986	3.06257	Intron (FxaC_4g29020.t1/FxaC_4g29020, intron 2 of 4)	3420	FxaC_4g29020	FvH4_4g26661	VL1
1D	14902906	14903502	597	14903307	8.13594	5.65781	3.05389	5' UTR	223	FxaC_4g16380	FvH4_1g21110	VL1
1D	16507102	16507663	562	16507499	8.13594	5.65781	3.05389	Promoter (<=1kb)	-10	FxaC_4g18610	FvH4_1g19261	VL1
1D	17585426	17585748	323	17585545	8.13594	5.65781	3.05389	Promoter (2-3kb)	-2053	FxaC_4g20510	FvH4_4g32570	VL1/VL2
1D	18212781	18213229	449	18212992	8.13594	5.65781	3.05389	Promoter (<=1kb)	-893	FxaC_4g21760	FvH4_1g17000	VL1/VL2/VL3
1D	18475050	18475380	331	18475166	8.13594	5.65781	3.05389	Promoter (1-2kb)	-1528	FxaC_4g22180	FvH4_1g16760	VL1/VL2/VL3
1D	23852436	23853030	595	23852749	8.13594	5.65781	3.05389	Promoter (<=1kb)	-816	FxaC_4g32110	FvH4_1g08240	VL1/VL2/VL3
1D	26174036	26174680	645	26174237	8.13594	5.65781	3.05389	Promoter (<=1kb)	-136	FxaC_4g37222	FvH4_1g02730	VL1/VL2/VL3
1D	27011134	27012040	907	27011843	8.13594	5.65781	3.05389	Intron (FxaC_4g38890.t1/FxaC_4g38890, intron 7 of 8)	2980	FxaC_4g38890	FvH4_1g01050	VL1
1D	19410438	19412067	1630	19410545	8.12667	5.65781	3.05132	Exon (FxaC_4g23750.t2/FxaC_4g23750, exon 6 of 11)	1688	FxaC_4g23750	FvH4_1g16350	VL1/VL2/VL3
1D	18682929	18683489	561	18683153	10.4785	7.74497	3.0511	Exon (FxaC_4g22500.t1/FxaC_4g22500, exon 2 of 7)	914	FxaC_4g22500	FvH4_1g12520	VL1/VL2/VL3
1D	18777038	18777785	748	18777556	8.70797	6.16484	3.04943	Exon (FxaC_4g22670.t1/FxaC_4g22670, exon 1 of 4)	396	FxaC_4g22670	FvH4_1g14990	VL1/VL2
1D	25425394	25425946	553	25425477	8.65546	6.13926	3.03594	Promoter (<=1kb)	-100	FxaC_4g35670	FvH4_1g04420	VL1/VL2/VL3
1D	18841897	18842590	694	18842125	9.50442	6.88254	3.00757	Downstream (<=300bp)	885	FxaC_4g22830	FvH4_1g14430	VL1
1D	20851059	20851867	809	20851247	10.6155	7.87382	2.99966	5' UTR	361	FxaC_4g26220	FvH4_1g13510	VL1/VL2
1D	17440421	17441502	1082	17440583	10.6042	7.86309	2.9974	Promoter (<=1kb)	-75	FxaC_4g20170	FvH4_1g18181	VL1/VL2
1D	20425504	20426257	754	20426091	8.11006	5.65636	2.99401	Distal Intergenic	-5456	FxaC_4g25500	FvH4_1g14310	VL1/VL2/VL3
1D	18844742	18845511	770	18845258	10.9669	8.20203	2.99382	Exon (FxaC_4g22840.t1/FxaC_4g22840, exon 1 of 2)	200	FxaC_4g22840	FvH4_1g14430	VL1/VL2/VL3
1D	22034738	22035659	922	22035248	13.8154	10.7691	2.99372	Promoter (<=1kb)	-103	FxaC_4g28340	FvH4_1g11500	VL1/VL2/VL3
1D	18305694	18306103	410	18305964	9.49056	6.87037	2.96189	5' UTR	443	FxaC_4g21860	FvH4_1g16930	VL1/VL2/VL3
1D	14834106	14834632	527	14834470	7.60226	5.18533	2.95845	Exon (FxaC_4g16260.t1/FxaC_4g16260, exon 7 of 11)	1635	FxaC_4g16260	FvH4_1g21200	VL1/VL2
1D	18136178	18136842	665	18136748	7.60226	5.18533	2.95845	Exon (FxaC_4g21660.t1/FxaC_4g21660, exon 1 of 4)	600	FxaC_4g21660	FvH4_1g17120	VL1/VL2/VL3
1D	18361047	18361412	366	18361315	7.60226	5.18533	2.95845	Distal Intergenic	2310	FxaC_4g21960	FvH4_1g16480	VL1
1D	19790458	19790907	450	19790680	7.60226	5.18533	2.95845	5' UTR	174	FxaC_4g24390	FvH4_1g15770	VL1/VL2/VL3
1D	20366531	20367227	697	20367122	7.60226	5.18533	2.95845	Exon (FxaC_4g25410.t1/FxaC_4g25410, exon 3 of 3)	608	FxaC_4g25410	FvH4_1g14340	VL1/VL2/VL3
1D	21520135	21520706	572	21520613	7.60226	5.18533	2.95845	Distal Intergenic	-8209	FxaC_4g27390	FvH4_1g12210	VL1
1D	23830790	23831088	299	23830989	7.60226	5.18533	2.95845	Promoter (1-2kb)	-1579	FxaC_4g32060	FvH4_1g08320	VL1/VL2/VL3
1D	23851701	23852092	392	23851798	7.60226	5.18533	2.95845	5' UTR	135	FxaC_4g32110	FvH4_1g08240	VL1/VL2/VL3
1D	24000802	24001132	331	24000946	7.60226	5.18533	2.95845	Promoter (<=1kb)	65	FxaC_4g32520	FvH4_1g07920	VL1/VL2/VL3
1D	24070453	24070737	285	24070525	7.60226	5.18533	2.95845	Promoter (<=1kb)	-37	FxaC_4g32690	FvH4_1g08190	VL1
1D	25109813	25111092	1280	25110958	7.60226	5.18533	2.95845	Promoter (<=1kb)	-374	FxaC_4g34930	FvH4_1g05320	VL1
1D	25752283	25752734	452	25752412	7.60226	5.18533	2.95845	5' UTR	3475	FxaC_4g36272	Not assigned	VL1/VL2/VL3
1D	26643649	26643999	351	26643818	7.60226	5.18533	2.95845	Exon (FxaC_4g38250.t1/FxaC_4g38250, exon 3 of 5)	4203	FxaC_4g38250	FvH4_1g01800	VL1/VL2
1D	26647978	26648683	706	26648305	7.60226	5.18533	2.95845	Promoter (<=1kb)	-284	FxaC_4g38250	FvH4_1g01800	VL1/VL2
1D	26538084	26538353	270	26538203	7.59339	5.18533	2.95596	Promoter (<=1kb)	73	FxaC_4g37990	FvH4_1g01990	VL1/VL2
1D	27326290	27326955	666	27326704	10.3826	7.67027	2.95298	Promoter (<=1kb)	-61	FxaC_4g39580	FvH4_1g00430	VL1/VL2
1D	22043023	22043649	627	22043219	10.5604	7.822	2.95131	Distal Intergenic	4873	FxaC_4g28350	FvH4_1g11480	VL1
1D	25685473	25685784	312	25685634	8.48602	5.98261	2.94533	Promoter (<=1kb)	-138	FxaC_4g36110	FvH4_1g03940	VL1/VL2/VL3
1D	22315774	22316498	725	22315971	8.2513	5.76304	2.93302	Promoter (<=1kb)	1	FxaC_4g28930	FvH4_1g10940	VL1
1D	22330729	22332509	1781	22331832	8.98775	6.42525	2.93239	Exon (FxaC_4g29000.t1/FxaC_4g29000, exon 3 of 8)	951	FxaC_4g29000	FvH4_1g10900	VL1/VL2
1D	17942450	17943389	940	17943179	10.4588	7.72639	2.93145	Promoter (<=1kb)	-979	FxaC_4g21190	FvH4_1g17390	VL1/VL2/VL3
1D	16871555	16871963	409	16871674	7.64606	5.22702	2.91927	5' UTR	300	FxaC_4g19201	FvH4_1g18891	VL1
1D	21382404	21385344	2941	21384505	11.272	8.4663	2.91231	Promoter (<=1kb)	-865	FxaC_4g27170	FvH4_1g12350	VL1/VL2/VL3
1D	25618363	25618997	635	25618652	9.06373	6.49712	2.90797	Promoter (<=1kb)	-288	FxaC_4g35970	FvH4_1g04050	VL1/VL2/VL3
1D	27263854	27265394	1541	27264737	12.087	9.21129	2.89672	Exon (FxaC_4g39500.t1/FxaC_4g39500, exon 1 of 2)	158	FxaC_4g39500	FvH4_1g00510	VL1
1D	27132874	27133583	710	27133103	8.99272	6.42967	2.89206	Promoter (<=1kb)	-512	FxaC_4g39130	FvH4_1g00820	VL1/VL2/VL3
1D	1512284	1513537	1254	1512639	8.40284	5.90486	2.88068	Exon (FxaC_4g01670.t1/FxaC_4g01670, exon 1 of 1)	850	FxaC_4g01670	FvH4_1g27200	VL1
1D	13530275	13531069	795	13530441	8.40284	5.90486	2.88068	Distal Intergenic	928	FxaC_4g14620	FvH4_6g27090	VL1
1D	14844843	14846180	1338	14845911	8.40284	5.90486	2.88068	Distal Intergenic	4094	FxaC_4g16280	FvH4_1g21180	VL1
1D	16887979	16888250	272	16888106	7.66277	5.2415	2.87517	Distal Intergenic	-3360	FxaC_4g19280	FvH4_1g18850	VL1
1D	15919462	15920171	710	15919618	7.08197	4.72752	2.86302	3' UTR	2237	FxaC_4g17830	FvH4_1g19840	VL1/VL2/VL3
1D	19661146	19661695	550	19661418	7.08197	4.72752	2.86302	Promoter (<=1kb)	-104	FxaC_4g24180	FvH4_1g16090	VL1
1D	26976317	26976887	571	26976405	7.08197	4.72752	2.86302	Distal Intergenic	2793	FxaC_4g38810	FvH4_1g01100	VL1/VL2/VL3
1D	16676040	16676529	490	16676180	7.74077	5.31343	2.84921	5' UTR	159	FxaC_4g18940	FvH4_1g19090	VL1
1D	18916551	18917904	1354	18917090	9.48868	6.86862	2.84563	Promoter (<=1kb)	47	FxaC_4g22990	FvH4_1g15820	VL1/VL2
1D	26603856	26604255	400	26603989	8.56263	6.05454	2.83527	5' UTR	225	FxaC_4g38180	FvH4_1g01870	VL1/VL2
1D	15845451	15845847	397	15845584	10.1048	7.41948	2.82912	Promoter (<=1kb)	-43	FxaC_4g17730	FvH4_1g19920	VL1/VL2/VL3
1D	13030723	13031336	614	13031241	9.0041	6.44073	2.81748	Distal Intergenic	-8391	FxaC_4g13950	FvH4_6g34350	VL1/VL2/VL3
1D	20662154	20663411	1258	20662688	8.64512	6.12978	2.81475	Distal Intergenic	-4825	FxaC_4g25880	FvH4_1g13940	VL1
1D	24915197	24915964	768	24915400	11.032	8.24002	2.8093	Exon (FxaC_4g34470.t1/FxaC_4g34470, exon 1 of 1)	1069	FxaC_4g34470	FvH4_1g05820	VL1/VL2/VL3
1D	25120439	25120830	392	25120688	9.46969	6.85017	2.80671	5' UTR	782	FxaC_4g34940	FvH4_1g05280	VL1/VL2/VL3
1D	27033432	27033891	460	27033728	11.1612	8.36154	2.8022	Promoter (<=1kb)	-234	FxaC_4g38930	FvH4_1g01020	VL1/VL2/VL3
1D	25127432	25128188	757	25127883	6.8448	4.53521	2.79584	Promoter (1-2kb)	-1096	FxaC_4g34942	FvH4_1g05280	VL1/VL2/VL3
1D	15437300	15438749	1450	15438108	8.72914	6.18427	2.79551	Intron (FxaC_4g17180.t1/FxaC_4g17180, intron 1 of 4)	494	FxaC_4g17180	FvH4_1g20300	VL1/VL2
1D	23896899	23897228	330	23897058	8.1995	5.71569	2.79183	5' UTR	322	FxaC_4g32260	FvH4_1g08140	VL1
1D	13988149	13988629	481	13988366	7.15888	4.79863	2.78805	Distal Intergenic	-20385	FxaC_4g15040	FvH4_4g00892	VL1/VL2/VL3
1D	19694948	19695257	310	19695097	7.3045	4.93523	2.7815	Distal Intergenic	1646	FxaC_4g24230	FvH4_1g16070	VL1/VL2/VL3
1D	21051319	21052089	771	21051635	8.81454	6.26393	2.77742	Promoter (<=1kb)	-73	FxaC_4g26680	FvH4_1g12970	VL1/VL2/VL3
1D	19668404	19668694	291	19668482	7.1126	4.75695	2.77571	5' UTR	338	FxaC_4g24190	FvH4_5g31940	VL1
1D	11774297	11774577	281	11774453	6.57548	4.28544	2.76759	Promoter (<=1kb)	-95	FxaC_4g12140	FvH4_1g24350	VL1/VL2
1D	15393161	15394036	876	15393268	6.57548	4.28544	2.76759	5' UTR	175	FxaC_4g17130	FvH4_1g20310	VL1
1D	18171680	18172039	360	18171853	6.57548	4.28544	2.76759	Promoter (1-2kb)	-1687	FxaC_4g21700	FvH4_1g17080	VL1/VL2/VL3
1D	23173038	23173372	335	23173275	6.57548	4.28544	2.76759	Distal Intergenic	-3648	FxaC_4g30560	FvH4_1g09430	VL1
1D	24284570	24285152	583	24284758	6.57548	4.28544	2.76759	5' UTR	151	FxaC_4g33130	FvH4_1g07370	VL1/VL2
1D	24354436	24355188	753	24354866	6.57548	4.28544	2.76759	5' UTR	153	FxaC_4g33350	FvH4_1g07170	VL1/VL2/VL3
1D	25161989	25162627	639	25162110	6.57548	4.28544	2.76759	Distal Intergenic	4433	FxaC_4g35080	FvH4_1g05180	VL1/VL2/VL3
1D	25621484	25621766	283	25621603	6.57548	4.28544	2.76759	Promoter (<=1kb)	-194	FxaC_4g35980	FvH4_1g04050	VL1
1D	25775980	25776237	258	25776155	6.57548	4.28544	2.76759	5' UTR	177	FxaC_4g36360	FvH4_1g03570	VL1
1D	26029270	26029876	607	26029372	6.57548	4.28544	2.76759	Promoter (<=1kb)	-38	FxaC_4g36970	FvH4_1g03020	VL1/VL2/VL3
1D	26470299	26470643	345	26470573	6.57548	4.28544	2.76759	5' UTR	605	FxaC_4g37850	FvH4_1g02151	VL1
1D	26888576	26888869	294	26888673	6.57548	4.28544	2.76759	Promoter (1-2kb)	-1634	FxaC_4g38630	FvH4_1g01300	VL1
1D	20952891	20953225	335	20953038	7.24246	4.8764	2.76541	Promoter (<=1kb)	6	FxaC_4g26470	FvH4_1g13320	VL1/VL2/VL3
1D	24656201	24656631	431	24656391	7.24246	4.8764	2.76541	Distal Intergenic	-4189	FxaC_4g33930	FvH4_1g06490	VL1/VL2
1D	20917930	20919889	1960	20918996	11.3826	8.57108	2.75612	Promoter (<=1kb)	-329	FxaC_4g26330	FvH4_1g13400	VL1/VL2/VL3
1D	13438142	13439010	869	13438533	7.19055	4.82845	2.75198	Distal Intergenic	-4907	FxaC_4g14510	FvH4_5g38110	VL1
1D	2334818	2336248	1431	2335700	8.35837	5.86359	2.75165	5' UTR	581	FxaC_4g02381	FvH4_5g08844	VL1
1D	12635558	12635929	372	12635795	6.49549	4.23688	2.74453	Exon (FxaC_4g13400.t1/FxaC_4g13400, exon 2 of 3)	1210	FxaC_4g13400	FvH4_1g25290	VL1/VL2/VL3
1D	20750142	20750972	831	20750468	8.989	6.42597	2.74433	Promoter (2-3kb)	-2012	FxaC_4g26070	FvH4_1g13710	VL1/VL2/VL3
1D	22389772	22390690	919	22389908	7.14958	4.79128	2.7414	Promoter (1-2kb)	-1320	FxaC_4g29130	FvH4_1g10750	VL1
1D	3176325	3176679	355	3176483	9.42626	6.81038	2.73291	Promoter (<=1kb)	23	FxaC_4g03330	FvH4_1g28870	VL1
1D	19745333	19745643	311	19745489	7.08861	4.73384	2.72568	Downstream (<=300bp)	613	FxaC_4g24300	FvH4_3g05951	VL1/VL2/VL3
1D	22785216	22785760	545	22785400	7.41477	5.03669	2.72496	Promoter (1-2kb)	-1018	FxaC_4g29890	FvH4_1g09990	VL1/VL2/VL3
1D	23160022	23160487	466	23160141	7.41477	5.03669	2.72496	Promoter (2-3kb)	-2475	FxaC_4g30530	FvH4_1g09400	VL1/VL2
1D	2140421	2142639	2219	2142146	12.4616	9.53745	2.72104	3' UTR	1291	FxaC_4g02171	Not assigned	VL1/VL2/VL3
1D	24276351	24277148	798	24276783	8.33631	5.84256	2.71129	Promoter (<=1kb)	71	FxaC_4g33120	FvH4_1g07390	VL1/VL2
1D	15566152	15566525	374	15566361	7.50314	5.11983	2.70682	5' UTR	369	FxaC_4g17360	FvH4_1g20164	VL1/VL2/VL3
1D	27084573	27085134	562	27084946	12.7565	9.81337	2.69536	Exon (FxaC_4g39050.t1/FxaC_4g39050, exon 4 of 4)	1286	FxaC_4g39050	FvH4_1g00940	VL1
1D	27165567	27166891	1325	27166712	8.51782	6.01274	2.68196	Exon (FxaC_4g39270.t1/FxaC_4g39270, exon 10 of 10)	2153	FxaC_4g39270	FvH4_1g00730	VL1
1D	24537572	24538401	830	24538145	6.75672	4.45214	2.68161	Promoter (<=1kb)	-39	FxaC_4g33780	FvH4_1g06720	VL1/VL2/VL3
1D	10531315	10531876	562	10531382	7.68361	5.26056	2.67401	Promoter (<=1kb)	-77	FxaC_4g10740	FvH4_1g25430	VL1/VL2
1D	24332004	24332983	980	24332158	7.68361	5.26056	2.67401	Exon (FxaC_4g33270.t1/FxaC_4g33270, exon 2 of 3)	1467	FxaC_4g33270	FvH4_1g07210	VL1/VL2/VL3
1D	16829695	16830088	394	16829804	6.08322	3.85791	2.67215	Promoter (1-2kb)	-1787	FxaC_4g19200	FvH4_1g18900	VL1/VL2/VL3
1D	18085214	18085486	273	18085416	6.08322	3.85791	2.67215	Promoter (<=1kb)	-545	FxaC_4g21560	FvH4_1g17200	VL1
1D	18481250	18481547	298	18481444	6.08322	3.85791	2.67215	Distal Intergenic	-3663	FxaC_4g22200	FvH4_1g16770	VL1/VL2
1D	22231340	22232083	744	22231790	6.08322	3.85791	2.67215	Exon (FxaC_4g28740.t1/FxaC_4g28740, exon 1 of 20)	236	FxaC_4g28740	FvH4_1g11110	VL1/VL2
1D	22727542	22728025	484	22727632	6.08322	3.85791	2.67215	Intron (FxaC_4g29800.t1/FxaC_4g29800, intron 1 of 10)	823	FxaC_4g29800	FvH4_1g10180	VL1/VL2/VL3
1D	24391559	24391893	335	24391729	6.08322	3.85791	2.67215	Promoter (<=1kb)	-141	FxaC_4g33430	FvH4_1g07090	VL1/VL2/VL3
1D	26015101	26015415	315	26015153	6.08322	3.85791	2.67215	Distal Intergenic	3915	FxaC_4g36960	FvH4_1g03040	VL1/VL2/VL3
1D	14037523	14037850	328	14037767	6.84691	4.536	2.66373	Exon (FxaC_4g15041.t1/FxaC_4g15041, exon 1 of 1)	632	FxaC_4g15041	Not assigned	VL1/VL2/VL3
1D	15482125	15482704	580	15482195	6.84691	4.536	2.66373	Distal Intergenic	-4996	FxaC_4g17250	FvH4_1g20240	VL1/VL2
1D	26912515	26912890	376	26912839	6.34192	4.0952	2.65553	Exon (FxaC_4g38680.t1/FxaC_4g38680, exon 2 of 2)	676	FxaC_4g38680	FvH4_1g01260	VL1/VL2/VL3
1D	23620035	23621106	1072	23620675	7.27079	4.90265	2.65165	Promoter (<=1kb)	-225	FxaC_4g31540	FvH4_1g08840	VL1
1D	9055768	9056294	527	9056029	6.93838	4.62118	2.64711	Promoter (<=1kb)	-97	FxaC_4g08970	FvH4_1g26460	VL1/VL2
1D	22246737	22247339	603	22247049	7.03098	4.70627	2.63163	5' UTR	232	FxaC_4g28780	FvH4_1g11080	VL1/VL2
1D	25409222	25410240	1019	25409979	7.03098	4.70627	2.63163	Promoter (<=1kb)	78	FxaC_4g35640	FvH4_1g04500	VL1/VL2/VL3
1D	23838598	23838909	312	23838754	7.32939	4.95714	2.62897	Promoter (<=1kb)	-91	FxaC_4g32070	FvH4_1g08300	VL1/VL2/VL3
1D	21079227	21079992	766	21079832	6.20565	3.97014	2.618	Promoter (1-2kb)	-1474	FxaC_4g26740	FvH4_1g12900	VL1
1D	7222837	7223091	255	7222978	6.19035	3.9552	2.61379	Promoter (2-3kb)	-2210	FxaC_4g06820	FvH4_1g27270	VL1/VL2
1D	24301947	24302202	256	24302077	6.19035	3.9552	2.61379	Promoter (<=1kb)	77	FxaC_4g33190	FvH4_1g07280	VL1/VL2
1D	22033657	22034377	721	22034098	6.18643	3.9529	2.61272	Exon (FxaC_4g28340.t1/FxaC_4g28340, exon 6 of 18)	1047	FxaC_4g28340	FvH4_1g11500	VL1/VL2/VL3
1D	27082516	27083208	693	27082764	6.94703	4.62936	2.61138	5' UTR	126	FxaC_4g39040	FvH4_1g00950	VL1/VL2/VL3
1D	2540217	2540582	366	2540432	8.09442	5.64294	2.59639	5' UTR	208	FxaC_4g02600	FvH4_1g29920	VL1
1D	12047558	12048434	877	12047836	7.31451	4.9443	2.59096	5' UTR	554	FxaC_4g12570	FvH4_6g39920	VL1/VL2/VL3
1D	23416648	23418016	1369	23417363	6.37854	4.12909	2.58301	Exon (FxaC_4g31070.t1/FxaC_4g31070, exon 1 of 1)	126	FxaC_4g31070	FvH4_1g09180	VL1/VL2/VL3
1D	16570343	16570804	462	16570630	5.60565	3.44449	2.57672	Promoter (<=1kb)	-38	FxaC_4g18670	FvH4_1g19261	VL1
1D	17360903	17361410	508	17361196	5.60565	3.44449	2.57672	Distal Intergenic	3882	FxaC_4g20000	FvH4_4g30621	VL1
1D	23523240	23523622	383	23523291	5.60565	3.44449	2.57672	Promoter (2-3kb)	-2204	FxaC_4g31330	FvH4_6g07660	VL1/VL2/VL3
1D	23653423	23654090	668	23654026	5.60565	3.44449	2.57672	Promoter (1-2kb)	-1257	FxaC_4g31640	FvH4_1g08760	VL1/VL2
1D	24258239	24258584	346	24258393	5.60565	3.44449	2.57672	Intron (FxaC_4g33090.t1/FxaC_4g33090, intron 6 of 30)	1674	FxaC_4g33090	FvH4_1g07410	VL1/VL2
1D	25789779	25790651	873	25789971	5.60565	3.44449	2.57672	5' UTR	203	FxaC_4g36390	FvH4_1g03550	VL1/VL2
1D	27151577	27152622	1046	27151764	5.60565	3.44449	2.57672	Downstream (<=300bp)	3132	FxaC_4g39190	FvH4_7g26890	VL1/VL2/VL3
1D	317531	317818	288	317653	5.75337	3.58014	2.57611	Promoter (<=1kb)	43	FxaC_4g00200	FvH4_1g30270	VL1/VL2/VL3
1D	22279205	22279641	437	22279396	5.89885	3.7142	2.57493	Promoter (2-3kb)	-2097	FxaC_4g28860	FvH4_1g11020	VL1/VL2/VL3
1D	26570167	26570569	403	26570289	7.23461	4.87036	2.57311	Downstream (<=300bp)	269	FxaC_4g38100	FvH4_1g01930	VL1/VL2
1D	18845949	18846445	497	18846124	10.495	7.76074	2.5727	Exon (FxaC_4g22840.t1/FxaC_4g22840, exon 2 of 2)	1066	FxaC_4g22840	FvH4_1g14430	VL1/VL2/VL3
1D	23727722	23728688	967	23728180	8.63614	6.12301	2.55778	3' UTR	496	FxaC_4g31830	FvH4_1g08530	VL1/VL2
1D	25098488	25098864	377	25098801	5.53351	3.40481	2.55525	Exon (FxaC_4g34890.t1/FxaC_4g34890, exon 1 of 15)	223	FxaC_4g34890	FvH4_1g05370	VL1/VL2/VL3
1D	25689200	25689584	385	25689426	6.66793	4.36908	2.54447	5' UTR	110	FxaC_4g36130	FvH4_1g03920	VL1/VL2/VL3
1D	26023667	26024789	1123	26024730	5.62947	3.46538	2.54037	Distal Intergenic	-4680	FxaC_4g36970	FvH4_1g03020	VL1/VL2/VL3
1D	9326636	9328255	1620	9328096	7.80127	5.37001	2.53775	5' UTR	514	FxaC_4g09430	FvH4_1g26220	VL1
1D	9417846	9418237	392	9418016	6.76589	4.46009	2.53328	Promoter (1-2kb)	-1171	FxaC_4g09520	FvH4_1g26130	VL1/VL2/VL3
1D	25707148	25708204	1057	25707280	5.72647	3.55434	2.52667	Exon (FxaC_4g36150.t1/FxaC_4g36150, exon 1 of 5)	348	FxaC_4g36150	FvH4_1g03910	VL1/VL2/VL3
1D	26674768	26675579	812	26674927	6.96364	4.64449	2.51291	5' UTR	1012	FxaC_4g38300	FvH4_1g01750	VL1/VL2/VL3
1D	14832619	14833529	911	14832720	6.78775	4.48104	2.5054	Promoter (<=1kb)	-115	FxaC_4g16260	FvH4_1g21200	VL1/VL2
1D	11294122	11294427	306	11294306	7.16342	4.80258	2.49485	Promoter (<=1kb)	-167	FxaC_4g11570	FvH4_1g24020	VL1/VL2/VL3
1D	21867262	21867922	661	21867437	5.45824	3.33767	2.49125	Exon (FxaC_4g28030.t1/FxaC_4g28030, exon 7 of 9)	1900	FxaC_4g28030	FvH4_1g11730	VL1
1D	13424118	13424734	617	13424675	5.14325	3.04954	2.48128	Distal Intergenic	4301	FxaC_4g14470	FvH4_1g22350	VL1
1D	15493732	15494029	298	15493872	5.14325	3.04954	2.48128	Distal Intergenic	6916	FxaC_4g17280	FvH4_5g00140	VL1/VL2/VL3
1D	23049268	23049811	544	23049483	5.14325	3.04954	2.48128	Promoter (2-3kb)	-2717	FxaC_4g30390	FvH4_3g41850	VL1/VL2
1D	23322538	23323042	505	23322677	5.14325	3.04954	2.48128	Exon (FxaC_4g30870.t1/FxaC_4g30870, exon 1 of 2)	157	FxaC_4g30870	FvH4_1g09090	VL1/VL2/VL3
1D	26600832	26601375	544	26600878	5.14325	3.04954	2.48128	Intron (FxaC_4g38150.t1/FxaC_4g38150, intron 1 of 8)	191	FxaC_4g38150	FvH4_1g01890	VL1/VL2/VL3
1D	3320397	3320929	533	3320830	7.62436	5.2059	2.47521	5' UTR	7372	FxaC_4g03510	FvH4_1g28960	VL1
1D	11525068	11525876	809	11525754	6.22307	3.9851	2.47177	Exon (FxaC_4g11860.t1/FxaC_4g11860, exon 1 of 4)	451	FxaC_4g11860	FvH4_1g24170	VL1/VL2
1D	17201930	17203483	1554	17203215	6.22307	3.9851	2.47177	Promoter (<=1kb)	-759	FxaC_4g19780	FvH4_1g18550	VL1
1D	27207727	27208077	351	27207961	8.7049	6.16333	2.47101	Promoter (<=1kb)	-94	FxaC_4g39351	FvH4_1g00640	VL1/VL2/VL3
1D	21640230	21641158	929	21640499	6.32414	4.07924	2.46291	Distal Intergenic	1824	FxaC_4g27620	FvH4_1g12030	VL1/VL2/VL3
1D	24660798	24661145	348	24661021	5.07502	3.01279	2.46061	Promoter (<=1kb)	-653	FxaC_4g33940	FvH4_1g06480	VL1/VL2/VL3
1D	22633321	22634344	1024	22634042	7.66967	5.24776	2.45757	Promoter (<=1kb)	7	FxaC_4g29620	FvH4_1g10340	VL1/VL2/VL3
1D	19669004	19669303	300	19669076	5.17553	3.07724	2.44964	Promoter (<=1kb)	-256	FxaC_4g24190	FvH4_5g31940	VL1
1D	18840010	18840309	300	18840162	6.52756	4.26633	2.44678	5' UTR	286	FxaC_4g22820	FvH4_1g14400	VL1
1D	17411102	17411585	484	17411386	5.27674	3.16948	2.43954	Promoter (<=1kb)	-529	FxaC_4g20080	FvH4_1g18230	VL1/VL2/VL3
1D	17528202	17528484	283	17528368	8.20718	5.72314	2.43273	Exon (FxaC_4g20380.t1/FxaC_4g20380, exon 1 of 1)	1440	FxaC_4g20380	FvH4_1g17941	VL1/VL2/VL3
1D	24266539	24267230	692	24266806	5.37854	3.26285	2.43021	Promoter (1-2kb)	-1881	FxaC_4g33110	FvH4_1g07400	VL1/VL2/VL3
1D	21868459	21868864	406	21868688	5.63162	3.46728	2.42602	Promoter (<=1kb)	-130	FxaC_4g28040	FvH4_1g11721	VL1
1D	15748088	15748364	277	15748185	5.48086	3.35741	2.42157	Distal Intergenic	8379	FxaC_4g17620	FvH4_1g20040	VL1/VL2/VL3
1D	21395164	21395727	564	21395620	5.48086	3.35741	2.42157	Exon (FxaC_4g27190.t1/FxaC_4g27190, exon 4 of 9)	2432	FxaC_4g27190	FvH4_1g12330	VL1
1D	25516500	25517204	705	25517049	5.48086	3.35741	2.42157	Intron (FxaC_4g35780.t1/FxaC_4g35780, intron 1 of 6)	373	FxaC_4g35780	FvH4_1g04250	VL1/VL2/VL3
1D	19342198	19342545	348	19342318	6.10567	3.87728	2.41153	Promoter (<=1kb)	-163	FxaC_4g23680	FvH4_1g16390	VL1
1D	18172931	18173417	487	18173316	5.43321	3.31403	2.40883	Promoter (<=1kb)	-224	FxaC_4g21700	FvH4_1g17080	VL1/VL2/VL3
1D	25227660	25228560	901	25228211	5.68681	3.51915	2.40606	Exon (FxaC_4g35230.t1/FxaC_4g35230, exon 1 of 2)	119	FxaC_4g35230	FvH4_1g05040	VL1/VL2/VL3
1D	26672960	26674319	1360	26674194	8.8044	6.2548	2.40119	Exon (FxaC_4g38300.t1/FxaC_4g38300, exon 3 of 3)	1745	FxaC_4g38300	FvH4_1g01750	VL1/VL2/VL3
1D	21641919	21642305	387	21642061	6.84272	4.53319	2.40017	Intron (FxaC_4g27620.t1/FxaC_4g27620, intron 1 of 1)	262	FxaC_4g27620	FvH4_1g12030	VL1/VL2/VL3
1D	22260920	22261577	658	22261461	5.72884	3.55658	2.38396	Intron (FxaC_4g28820.t1/FxaC_4g28820, intron 1 of 14)	297	FxaC_4g28820	FvH4_1g11070	VL1
1D	2946305	2946866	562	2946725	6.10266	3.87434	2.38065	Promoter (<=1kb)	-26	FxaC_4g02950	FvH4_1g28720	VL1/VL2
1D	21508014	21508273	260	21508173	5.57279	3.44212	2.37729	3' UTR	1981	FxaC_4g27360	FvH4_1g12220	VL1
1D	24362417	24363548	1132	24362525	7.44048	5.06111	2.3667	Promoter (<=1kb)	-338	FxaC_4g33360	FvH4_1g17920	VL1
1D	9708023	9708605	583	9708313	6.62732	4.33305	2.35637	5' UTR	364	FxaC_4g09940	FvH4_1g25920	VL1/VL2/VL3
1D	20560443	20561021	579	20560518	8.82137	6.2705	2.34649	Promoter (<=1kb)	-79	FxaC_4g25680	FvH4_1g14090	VL1/VL2/VL3
1D	27083517	27084154	638	27083642	5.35803	3.24561	2.32337	Promoter (<=1kb)	-752	FxaC_4g39040	FvH4_1g00950	VL1/VL2/VL3
1D	19489709	19490145	437	19490044	5.79581	3.61863	2.31103	Exon (FxaC_4g23850.t1/FxaC_4g23850, exon 1 of 1)	1127	FxaC_4g23850	FvH4_1g16321	VL1
1D	27528461	27528885	425	27528699	6.13157	3.90093	2.30495	5' UTR	3020	FxaC_4g40012	FvH4_1g00100	VL1/VL2
1D	11831160	11831671	512	11831409	6.4368	4.18339	2.29373	Promoter (<=1kb)	-13	FxaC_4g12230	FvH4_1g24310	VL1/VL2/VL3
1D	25126662	25127045	384	25126771	6.4368	4.18339	2.29373	Promoter (<=1kb)	16	FxaC_4g34942	FvH4_1g05280	VL1/VL2/VL3
1D	25300308	25301748	1441	25301700	6.30641	4.06348	2.29153	Exon (FxaC_4g35400.t1/FxaC_4g35400, exon 1 of 2)	322	FxaC_4g35400	FvH4_1g04810	VL1/VL2/VL3
1D	23999719	24000095	377	23999836	6.97197	4.65228	2.28283	Promoter (<=1kb)	10	FxaC_4g32510	FvH4_1g07950	VL1/VL2/VL3
1D	19531146	19531669	524	19531262	7.07905	4.72752	2.28093	Promoter (1-2kb)	-1685	FxaC_4g23960	FvH4_1g16230	VL1/VL2/VL3
1D	19273760	19275364	1605	19273804	5.46855	3.3474	2.26357	Intron (FxaC_4g23580.t1/FxaC_4g23580, intron 2 of 2)	938	FxaC_4g23580	FvH4_1g16480	VL1
1D	26992296	26994277	1982	26994096	8.47129	5.96985	2.2621	Exon (FxaC_4g38860.t1/FxaC_4g38860, exon 1 of 1)	2222	FxaC_4g38860	FvH4_1g01070	VL1/VL2/VL3
1D	25566331	25567042	712	25566561	9.3275	6.71782	2.25413	Exon (FxaC_4g35860.t1/FxaC_4g35860, exon 2 of 2)	2267	FxaC_4g35860	FvH4_1g04150	VL1/VL2/VL3
1D	27050962	27051392	431	27051235	10.2899	7.59339	2.24716	Exon (FxaC_4g38970.t1/FxaC_4g38970, exon 1 of 5)	251	FxaC_4g38970	FvH4_1g00971	VL1/VL2/VL3
1D	15477605	15477956	352	15477813	5.61236	3.45067	2.24398	Promoter (<=1kb)	-614	FxaC_4g17250	FvH4_1g20240	VL1/VL2
1D	27046510	27047147	638	27046966	7.51032	5.12593	2.18768	3' UTR	3801	FxaC_4g38960	FvH4_1g01000	VL1/VL2/VL3
1D	19975798	19976144	347	19975980	6.20866	3.97227	2.18569	Exon (FxaC_4g24710.t1/FxaC_4g24710, exon 5 of 5)	2092	FxaC_4g24710	FvH4_1g15470	VL1/VL2
1D	22692544	22693684	1141	22693531	6.09982	3.87231	2.18547	Promoter (<=1kb)	-535	FxaC_4g29730	FvH4_1g10240	VL1
1D	23870535	23870822	288	23870785	5.7729	3.59896	2.18477	5' UTR	127	FxaC_4g32190	FvH4_1g08180	VL1/VL2/VL3
1D	10709911	10710461	551	10710425	5.26235	3.15832	2.08361	5' UTR	558	FxaC_4g10940	FvH4_1g23670	VL1
1D	21387993	21388511	519	21388275	6.88016	4.56677	2.08055	Distal Intergenic	-3041	FxaC_4g27180	FvH4_1g12340	VL1/VL2/VL3
1D	22644238	22644573	336	22644300	5.24288	3.1399	2.04333	Intron (FxaC_4g29640.t1/FxaC_4g29640, intron 6 of 12)	5900	FxaC_4g29640	FvH4_1g10350	VL1
1D	18099191	18099894	704	18099863	5.19804	3.09776	2.03487	Exon (FxaC_4g21590.t1/FxaC_4g21590, exon 1 of 1)	423	FxaC_4g21590	FvH4_1g17150	VL1
1D	19943285	19943721	437	19943490	5.5603	3.43033	2.01873	Promoter (1-2kb)	-1476	FxaC_4g24660	FvH4_1g15510	VL1/VL2/VL3
1D	25599139	25599394	256	25599187	6.96166	4.64366	2.00415	Exon (FxaC_4g35930.t1/FxaC_4g35930, exon 1 of 1)	512	FxaC_4g35930	FvH4_1g04080	VL1
2A	157614	159535	1922	158501	47.2441	42.2807	7.41257	Promoter (1-2kb)	-1218	FxaC_5g00310	FvH4_2g34170	VL1/VL2
2A	1006688	1008485	1798	1007250	35.652	31.1409	6.55322	5' UTR	4992	FxaC_5g02230	FvH4_2g32430	VL1
2A	252980	256989	4010	256647	32.3216	27.9628	6.29865	Promoter (<=1kb)	-293	FxaC_5g00550	FvH4_2g34020	VL1/VL2/VL3
2A	18535198	18539114	3917	18538590	31.4777	27.1606	6.20321	Distal Intergenic	4506	FxaC_5g35590	FvH4_2g06880	VL1/VL2/VL3
2A	752384	754165	1782	753211	30.6183	26.3553	6.10263	Promoter (2-3kb)	-2010	FxaC_5g01730	FvH4_2g32900	VL1/VL2/VL3
2A	5296102	5297387	1286	5296830	28.986	24.801	5.91691	Distal Intergenic	3574	FxaC_5g11470	FvH4_2g24370	VL1/VL2/VL3
2A	7590930	7592831	1902	7592512	28.986	24.801	5.91691	Distal Intergenic	-4722	FxaC_5g16280	FvH4_2g20310	VL1/VL2/VL3
2A	13382112	13384789	2678	13382419	28.986	24.801	5.91691	Promoter (1-2kb)	-1417	FxaC_5g27080	FvH4_2g12980	VL1/VL2/VL3
2A	7501072	7502471	1400	7501640	36.6686	32.1095	5.88864	Promoter (<=1kb)	-216	FxaC_5g16040	FvH4_2g20500	VL1/VL2/VL3
2A	2372076	2372539	464	2372346	29.0749	24.8855	5.66322	5' UTR	399	FxaC_5g05150	FvH4_2g29860	VL1/VL2/VL3
2A	3179445	3180876	1432	3180632	28.281	24.1366	5.57609	Distal Intergenic	-6769	FxaC_5g06830	FvH4_2g28300	VL1/VL2/VL3
2A	24323799	24324744	946	24324060	25.7611	21.7725	5.53517	Distal Intergenic	-4404	FxaC_5g45690	FvH4_3g28110	VL1/VL2/VL3
2A	1726231	1729302	3072	1726984	28.4446	24.295	5.52723	Intron (FxaC_5g03830.t1/FxaC_5g03830, intron 2 of 3)	1793	FxaC_5g03830	FvH4_2g30990	VL1/VL2/VL3
2A	17850411	17853400	2990	17851876	25.7635	21.7741	5.44563	Promoter (<=1kb)	-202	FxaC_5g34660	FvH4_2g07390	VL1
2A	15658212	15658778	567	15658513	29.4627	25.2597	5.41949	Promoter (2-3kb)	-2162	FxaC_5g31040	FvH4_2g10570	VL1/VL2/VL3
2A	2894041	2894884	844	2894665	24.1923	20.3046	5.34431	Promoter (1-2kb)	-1581	FxaC_5g06160	FvH4_2g28940	VL1/VL2/VL3
2A	15483987	15487881	3895	15485946	24.1923	20.3046	5.34431	Distal Intergenic	780	FxaC_5g30740	FvH4_1g02000	VL1
2A	1709388	1710003	616	1709703	24.0049	20.1404	5.29978	Promoter (<=1kb)	-764	FxaC_5g03790	FvH4_2g31050	VL1/VL2
2A	6004492	6005464	973	6004847	24.0049	20.1404	5.29978	Distal Intergenic	-3025	FxaC_5g12910	FvH4_2g23270	VL1/VL2/VL3
2A	3116252	3117926	1675	3116770	23.4194	19.5835	5.24887	Distal Intergenic	1867	FxaC_5g06720	FvH4_2g28400	VL1/VL2
2A	21249379	21250139	761	21249738	25.1733	21.2249	5.22759	Promoter (<=1kb)	-11	FxaC_5g40500	FvH4_2g03590	VL1/VL2/VL3
2A	368424	371500	3077	368715	22.4946	18.7345	5.11524	Distal Intergenic	-3678	FxaC_5g00810	FvH4_2g33770	VL1/VL2/VL3
2A	24013931	24016271	2341	24014219	22.4747	18.715	5.1105	Promoter (1-2kb)	-1292	FxaC_5g45350	FvH4_2g09110	VL1
2A	988024	988683	660	988401	21.8968	18.1696	5.058	Promoter (<=1kb)	-113	FxaC_5g02200	FvH4_2g32460	VL1/VL2/VL3
2A	8744616	8745166	551	8744777	21.8968	18.1696	5.058	Promoter (<=1kb)	-991	FxaC_5g18600	FvH4_2g19470	VL1/VL2
2A	5297771	5298518	748	5298214	21.1476	17.4749	4.96257	Distal Intergenic	4631	FxaC_5g11480	FvH4_2g24360	VL1/VL2/VL3
2A	3334630	3336048	1419	3335818	20.4065	16.7879	4.86713	Promoter (<=1kb)	-741	FxaC_5g07320	FvH4_2g28010	VL1/VL2/VL3
2A	1087294	1089186	1893	1088021	31.0652	26.7743	4.86627	Promoter (<=1kb)	-319	FxaC_5g02470	FvH4_2g32230	VL1/VL2/VL3
2A	2853150	2853916	767	2853513	25.9391	21.9417	4.80791	Distal Intergenic	3785	FxaC_5g06090	FvH4_2g29000	VL1/VL2/VL3
2A	9103901	9104667	767	9104183	19.6738	16.114	4.7717	Distal Intergenic	2813	FxaC_5g19190	FvH4_2g18070	VL1/VL2/VL3
2A	22451007	22451493	487	22451262	19.6738	16.114	4.7717	Distal Intergenic	-4693	FxaC_5g42740	FvH4_2g01330	VL1/VL2
2A	6001101	6002021	921	6001628	21.3558	17.6736	4.77076	5' UTR	194	FxaC_5g12910	FvH4_2g23270	VL1/VL2/VL3
2A	23101218	23101654	437	23101418	19.5498	16.0161	4.74153	Distal Intergenic	3598	FxaC_5g43950	FvH4_2g00210	VL1/VL2/VL3
2A	1560087	1560591	505	1560392	19.5104	15.9782	4.73195	Exon (FxaC_5g03471.t1/FxaC_5g03471, exon 1 of 1)	639	FxaC_5g03471	Not assigned	VL1/VL2/VL3
2A	15660099	15661254	1156	15660533	26.9375	22.8796	4.68625	Promoter (<=1kb)	-142	FxaC_5g31040	FvH4_2g10570	VL1/VL2/VL3
2A	5011125	5012688	1564	5012107	21.9491	18.219	4.6817	Intron (FxaC_5g10810.t1/FxaC_5g10810, intron 1 of 4)	541	FxaC_5g10810	FvH4_2g24980	VL1/VL2/VL3
2A	10528712	10529470	759	10529118	21.9491	18.219	4.6817	Downstream (<=300bp)	3643	FxaC_5g21870	FvH4_2g15891	VL1/VL2/VL3
2A	23609701	23610454	754	23610167	21.9491	18.219	4.6817	5' UTR	379	FxaC_5g44770	FvH4_2g09540	VL1/VL2
2A	3212469	3212944	476	3212670	18.9496	15.4497	4.67627	Distal Intergenic	1020	FxaC_5g06900	FvH4_3g14300	VL1/VL2/VL3
2A	21627700	21628520	821	21628090	22.5603	18.7977	4.67137	Intron (FxaC_5g41070.t1/FxaC_5g41070, intron 2 of 2)	6415	FxaC_5g41070	FvH4_2g03020	VL1/VL2
2A	7729381	7730175	795	7729970	20.0142	16.4358	4.6177	Distal Intergenic	3070	FxaC_5g16480	FvH4_2g17710	VL1/VL2/VL3
2A	21127898	21128768	871	21128261	20.0142	16.4358	4.6177	Promoter (<=1kb)	-3	FxaC_5g40310	FvH4_2g03780	VL1/VL2/VL3
2A	14924430	14926383	1954	14925555	23.1312	19.3251	4.58955	Intron (FxaC_5g29770.t1/FxaC_5g29770, intron 1 of 3)	716	FxaC_5g29770	FvH4_2g11460	VL1/VL2/VL3
2A	5660625	5661538	914	5660802	18.2341	14.7935	4.58083	Distal Intergenic	5217	FxaC_5g12190	FvH4_7g25580	VL1/VL2/VL3
2A	12747758	12748254	497	12747959	18.2341	14.7935	4.58083	Distal Intergenic	-3147	FxaC_5g25870	FvH4_4g07610	VL1/VL2/VL3
2A	127425	129371	1947	127849	24.9966	21.0585	4.57544	5' UTR	105	FxaC_5g00220	FvH4_2g34230	VL1
2A	9700111	9701860	1750	9700766	22.0291	18.2966	4.56331	5' UTR	352	FxaC_5g20330	FvH4_2g17220	VL1/VL2
2A	215877	217693	1817	216878	19.4207	15.8927	4.55626	Promoter (1-2kb)	-1476	FxaC_5g00470	FvH4_2g34090	VL1/VL2/VL3
2A	22564287	22565510	1224	22564959	29.8497	25.6182	4.52939	Promoter (<=1kb)	-323	FxaC_5g42940	FvH4_2g01160	VL1/VL2/VL3
2A	10601509	10602048	540	10601698	18.3159	14.8712	4.52264	Promoter (<=1kb)	-917	FxaC_5g22060	FvH4_2g15802	VL1/VL2/VL3
2A	940101	941136	1036	940257	17.5275	14.1441	4.4854	Promoter (2-3kb)	-2082	FxaC_5g02100	FvH4_2g32570	VL1/VL2/VL3
2A	3922554	3924901	2348	3923657	17.5275	14.1441	4.4854	Distal Intergenic	2549	FxaC_5g08480	FvH4_2g26860	VL1/VL2/VL3
2A	13065878	13068132	2255	13066586	17.5275	14.1441	4.4854	5' UTR	258	FxaC_5g26490	FvH4_2g13380	VL1
2A	5275583	5276327	745	5276007	19.0225	15.516	4.46572	Promoter (<=1kb)	41	FxaC_5g11450	FvH4_2g24420	VL1
2A	6274995	6276102	1108	6275191	18.3589	14.9096	4.45785	Distal Intergenic	1762	FxaC_5g13450	FvH4_2g22890	VL1/VL2/VL3
2A	10693933	10694805	873	10694464	22.9337	19.1355	4.4319	Promoter (1-2kb)	-1216	FxaC_5g22180	FvH4_2g15780	VL1/VL2/VL3
2A	23674114	23676078	1965	23675098	17.7634	14.365	4.39134	3' UTR	2131	FxaC_5g44870	FvH4_2g09440	VL1
2A	22454922	22456080	1159	22455214	25.9666	21.9675	4.3679	Distal Intergenic	6061	FxaC_5g42760	FvH4_2g01320	VL1/VL2/VL3
2A	23141391	23142419	1029	23141860	22.2772	18.5286	4.36788	Promoter (<=1kb)	-167	FxaC_5g44030	FvH4_2g00160	VL1/VL2/VL3
2A	5803365	5803716	352	5803554	16.7373	13.4315	4.367	Distal Intergenic	4875	FxaC_5g12500	FvH4_2g23620	VL1/VL2/VL3
2A	3207684	3209812	2129	3209314	20.3979	16.7879	4.36098	Exon (FxaC_5g06880.t1/FxaC_5g06880, exon 1 of 1)	298	FxaC_5g06880	FvH4_2g28260	VL1
2A	22460811	22463395	2585	22462180	19.7787	16.2115	4.35994	Promoter (<=1kb)	-905	FxaC_5g42760	FvH4_2g01320	VL1/VL2/VL3
2A	6484995	6487273	2279	6486657	18.5404	15.0769	4.35762	Promoter (<=1kb)	-22	FxaC_5g13860	FvH4_2g22470	VL1
2A	1790934	1792204	1271	1791864	17.9211	14.5101	4.35632	Intron (FxaC_5g03950.t1/FxaC_5g03950, intron 13 of 13)	4371	FxaC_5g03950	FvH4_2g30860	VL1/VL2/VL3
2A	23204421	23207309	2889	23205736	17.9211	14.5101	4.35632	Promoter (<=1kb)	-152	FxaC_5g44120	FvH4_2g00100	VL1/VL2
2A	22762187	22763331	1145	22762477	16.6824	13.3781	4.35339	Promoter (<=1kb)	42	FxaC_5g43360	FvH4_2g00770	VL1/VL2
2A	21548271	21548768	498	21548557	17.4009	14.0391	4.3065	Promoter (<=1kb)	56	FxaC_5g40950	FvH4_2g03130	VL1/VL2/VL3
2A	20161	20677	517	20449	16.1415	12.8722	4.29453	Promoter (<=1kb)	-76	FxaC_5g00031	FvH4_2g34400	VL1/VL2/VL3
2A	3984965	3985656	692	3985128	16.1415	12.8722	4.29453	Promoter (<=1kb)	-353	FxaC_5g08610	FvH4_2g26750	VL1/VL2/VL3
2A	5290465	5290996	532	5290638	16.1415	12.8722	4.29453	Promoter (2-3kb)	-2618	FxaC_5g11470	FvH4_2g24370	VL1/VL2/VL3
2A	15488254	15489303	1050	15488878	16.1415	12.8722	4.29453	Distal Intergenic	809	FxaC_5g30750	FvH4_2g10770	VL1/VL2
2A	20971	21808	838	21371	19.1021	15.5898	4.28209	Promoter (<=1kb)	-998	FxaC_5g00031	FvH4_2g34400	VL1/VL2/VL3
2A	7850203	7852231	2029	7851304	18.4816	15.0221	4.27811	Distal Intergenic	-10584	FxaC_5g16640	FvH4_2g20150	VL1
2A	16348057	16349169	1113	16348536	17.861	14.454	4.27382	Promoter (<=1kb)	-86	FxaC_5g32200	FvH4_2g09820	VL1/VL2/VL3
2A	3196514	3197231	718	3196697	15.4625	12.2523	4.1991	Exon (FxaC_5g06860.t1/FxaC_5g06860, exon 3 of 4)	2447	FxaC_5g06860	FvH4_2g28270	VL1/VL2/VL3
2A	5095179	5097478	2300	5096465	15.4625	12.2523	4.1991	Distal Intergenic	4358	FxaC_5g10980	FvH4_2g24840	VL1/VL2/VL3
2A	21327715	21328282	568	21327978	17.1899	13.8398	4.19002	Promoter (<=1kb)	-878	FxaC_5g40601	FvH4_2g03523	VL1/VL2/VL3
2A	4198821	4199542	722	4199214	16.5679	13.2714	4.18207	Distal Intergenic	3296	FxaC_5g09100	FvH4_2g26410	VL1/VL2/VL3
2A	10523241	10524052	812	10523506	15.3933	12.2053	4.18172	Intron (FxaC_5g21860.t1/FxaC_5g21860, intron 1 of 2)	147	FxaC_5g21860	FvH4_2g15891	VL1/VL2/VL3
2A	21990557	21991465	909	21991194	15.9456	12.7042	4.17346	Promoter (1-2kb)	-1193	FxaC_5g41740	FvH4_2g02210	VL1/VL2/VL3
2A	13589918	13590588	671	13590093	15.3231	12.1383	4.16411	Promoter (<=1kb)	-9	FxaC_5g27560	FvH4_2g12690	VL1/VL2/VL3
2A	10949708	10950024	317	10949835	19.7999	16.2319	4.12748	Promoter (<=1kb)	-51	FxaC_5g22610	FvH4_2g15440	VL1
2A	3773790	3774377	588	3774122	14.7932	11.6431	4.10366	Distal Intergenic	-5936	FxaC_5g08150	FvH4_2g27160	VL1/VL2
2A	21556257	21557831	1575	21556675	14.7932	11.6431	4.10366	Promoter (<=1kb)	-242	FxaC_5g40960	FvH4_2g03100	VL1/VL2
2A	10598940	10600230	1291	10599651	15.9045	12.6669	4.09494	Promoter (2-3kb)	-2964	FxaC_5g22060	FvH4_2g15802	VL1/VL2/VL3
2A	14704593	14705947	1355	14704819	16.4964	13.2068	4.03595	Promoter (<=1kb)	-926	FxaC_5g29330	FvH4_2g11740	VL1
2A	576681	577521	841	577359	15.0749	11.9139	4.03286	Promoter (1-2kb)	-1634	FxaC_5g01300	FvH4_2g33250	VL1/VL2/VL3
2A	10651940	10653768	1829	10652359	18.962	15.4607	4.0228	Promoter (2-3kb)	-2313	FxaC_5g22130	FvH4_2g15800	VL1/VL2
2A	17979593	17981118	1526	17979748	15.8734	12.6396	4.02242	Promoter (<=1kb)	-47	FxaC_5g34870	FvH4_2g07440	VL1/VL2
2A	20227381	20229542	2162	20227609	21.4285	17.7428	4.01319	Exon (FxaC_5g38490.t1/FxaC_5g38490, exon 4 of 5)	1466	FxaC_5g38490	FvH4_2g04900	VL1/VL2/VL3
2A	63394	64088	695	63599	14.1338	11.0426	4.00823	Promoter (<=1kb)	-531	FxaC_5g00100	FvH4_2g34330	VL1/VL2/VL3
2A	1752767	1753729	963	1753029	14.1338	11.0426	4.00823	3' UTR	6495	FxaC_5g03880	FvH4_2g30930	VL1
2A	4671643	4672239	597	4671794	14.1338	11.0426	4.00823	Promoter (<=1kb)	-889	FxaC_5g10040	FvH4_2g25590	VL1/VL2/VL3
2A	10752124	10753456	1333	10753237	14.1338	11.0426	4.00823	Distal Intergenic	1202	FxaC_5g22300	FvH4_2g15690	VL1/VL2/VL3
2A	15503782	15504445	664	15504247	14.1338	11.0426	4.00823	Distal Intergenic	5635	FxaC_5g30780	FvH4_2g10760	VL1/VL2
2A	18611627	18612059	433	18611830	14.1338	11.0426	4.00823	5' UTR	5528	FxaC_5g35770	FvH4_2g06790	VL1
2A	9698031	9698925	895	9698334	17.7186	14.3238	3.99846	Promoter (<=1kb)	-719	FxaC_5g20320	FvH4_1g28432	VL1/VL2/VL3
2A	8884962	8886397	1436	8885606	22.656	18.8743	3.98673	Promoter (<=1kb)	-1	FxaC_5g18790	FvH4_2g18370	VL1/VL2
2A	1789259	1789787	529	1789562	14.0023	10.9385	3.97484	Promoter (<=1kb)	-101	FxaC_5g03940	FvH4_2g30870	VL1/VL2/VL3
2A	5112070	5112957	888	5112225	14.0023	10.9385	3.97484	Promoter (1-2kb)	-1482	FxaC_5g11000	FvH4_2g24830	VL1/VL2/VL3
2A	15191562	15192016	455	15191824	15.3791	12.1917	3.97316	Distal Intergenic	2572	FxaC_5g30230	FvH4_2g11130	VL1/VL2/VL3
2A	9179602	9180156	555	9179899	16.4742	13.1878	3.97066	Distal Intergenic	2232	FxaC_5g19340	FvH4_2g17950	VL1/VL2/VL3
2A	10453178	10454881	1704	10454491	14.255	11.1576	3.96885	Promoter (<=1kb)	-537	FxaC_5g21741	FvH4_6g37871	VL1
2A	10526667	10527534	868	10526836	15.2284	12.0552	3.93862	Intron (FxaC_5g21870.t1/FxaC_5g21870, intron 2 of 2)	1361	FxaC_5g21870	FvH4_2g15891	VL1/VL2/VL3
2A	18507559	18508809	1251	18508151	14.3921	11.29	3.93508	Promoter (<=1kb)	23	FxaC_5g35560	FvH4_2g06910	VL1/VL2/VL3
2A	1480879	1481476	598	1481153	14.6483	11.5264	3.93096	Promoter (<=1kb)	-823	FxaC_5g03261	FvH4_2g31471	VL1
2A	3549718	3551188	1471	3550952	14.605	11.4882	3.92069	Promoter (<=1kb)	-119	FxaC_5g07682	Not assigned	VL1/VL2/VL3
2A	179175	179526	352	179297	13.4844	10.4533	3.91279	Intron (FxaC_5g00390.t1/FxaC_5g00390, intron 1 of 14)	212	FxaC_5g00390	FvH4_2g35360	VL1/VL2/VL3
2A	1755226	1757404	2179	1756877	13.4844	10.4533	3.91279	Promoter (<=1kb)	-5	FxaC_5g03900	FvH4_2g30910	VL1
2A	4617822	4618346	525	4618017	13.4844	10.4533	3.91279	Distal Intergenic	1809	FxaC_5g09920	FvH4_2g25710	VL1/VL2/VL3
2A	7486424	7487550	1127	7486959	13.4844	10.4533	3.91279	5' UTR	119	FxaC_5g16010	FvH4_2g20530	VL1
2A	12003210	12005132	1923	12003486	13.4844	10.4533	3.91279	Distal Intergenic	4510	FxaC_5g24640	FvH4_2g14410	VL1/VL2/VL3
2A	15647690	15648224	535	15647858	13.4844	10.4533	3.91279	Promoter (<=1kb)	-692	FxaC_5g31000	FvH4_2g10580	VL1/VL2/VL3
2A	22351050	22353459	2410	22352009	15.3682	12.1816	3.9086	Distal Intergenic	10335	FxaC_5g42550	FvH4_2g16130	VL1
2A	606705	607709	1005	607514	22.0269	18.295	3.88995	Promoter (<=1kb)	-212	FxaC_5g01380	FvH4_2g33200	VL1/VL2/VL3
2A	23532196	23533380	1185	23533105	15.2151	12.0449	3.87451	Promoter (1-2kb)	-1245	FxaC_5g44680	FvH4_2g09590	VL1/VL2/VL3
2A	19496377	19498139	1763	19497760	19.2263	15.7091	3.87163	Distal Intergenic	1942	FxaC_5g37190	FvH4_2g05690	VL1
2A	4428102	4428706	605	4428315	14.5924	11.479	3.85482	Distal Intergenic	1815	FxaC_5g09490	FvH4_2g26080	VL1/VL2/VL3
2A	5165933	5166416	484	5166138	14.5924	11.479	3.85482	Promoter (<=1kb)	-147	FxaC_5g11170	FvH4_2g24740	VL1/VL2
2A	569972	570330	359	570141	13.189	10.2014	3.83753	Promoter (<=1kb)	-74	FxaC_5g01290	FvH4_2g33260	VL1/VL2/VL3
2A	14604237	14604878	642	14604493	15.8312	12.6061	3.83466	Intron (FxaC_5g29120.t1/FxaC_5g29120, intron 1 of 4)	6221	FxaC_5g29120	FvH4_5g07040	VL1/VL2
2A	2895963	2896661	699	2896175	13.9692	10.9126	3.83357	Promoter (<=1kb)	-71	FxaC_5g06160	FvH4_2g28940	VL1/VL2/VL3
2A	579838	580812	975	580481	13.1399	10.1545	3.8251	Exon (FxaC_5g01330.t1/FxaC_5g01330, exon 2 of 7)	593	FxaC_5g01330	FvH4_2g33240	VL1/VL2/VL3
2A	4999145	4999602	458	4999357	12.8453	9.87504	3.81736	Promoter (<=1kb)	-48	FxaC_5g10780	FvH4_2g24990	VL1/VL2/VL3
2A	5287512	5287832	321	5287626	12.8453	9.87504	3.81736	Distal Intergenic	-5630	FxaC_5g11470	FvH4_2g24370	VL1/VL2/VL3
2A	5960534	5960869	336	5960683	12.8453	9.87504	3.81736	Promoter (<=1kb)	-337	FxaC_5g12800	FvH4_2g23330	VL1/VL2
2A	9938110	9938887	778	9938611	12.8453	9.87504	3.81736	Promoter (<=1kb)	-719	FxaC_5g20800	FvH4_5g18840	VL1/VL2/VL3
2A	20745374	20745828	455	20745554	12.8453	9.87504	3.81736	Promoter (<=1kb)	-111	FxaC_5g39450	FvH4_2g04290	VL1/VL2
2A	22514705	22515481	777	22515193	12.8453	9.87504	3.81736	Promoter (1-2kb)	-1803	FxaC_5g42880	FvH4_2g01250	VL1/VL2
2A	24430891	24431923	1033	24431678	12.8453	9.87504	3.81736	Distal Intergenic	12332	FxaC_5g45810	FvH4_2g08730	VL1/VL2/VL3
2A	12592778	12593440	663	12593173	13.3457	10.3483	3.81055	Distal Intergenic	-16431	FxaC_5g25550	FvH4_6g17060	VL1
2A	8671600	8672464	865	8672229	16.4519	13.1713	3.79991	5' UTR	485	FxaC_5g18460	FvH4_2g18650	VL1/VL2/VL3
2A	9089257	9089621	365	9089411	14.5877	11.4774	3.79379	Promoter (<=1kb)	-339	FxaC_5g19160	FvH4_2g18090	VL1/VL2/VL3
2A	1286012	1287577	1566	1287220	13.3998	10.3945	3.76005	Promoter (<=1kb)	38	FxaC_5g02820	FvH4_2g31930	VL1/VL2/VL3
2A	21549271	21549750	480	21549565	12.8025	9.8552	3.74032	Promoter (<=1kb)	-952	FxaC_5g40950	FvH4_2g03130	VL1/VL2/VL3
2A	402278	404005	1728	402604	18.951	15.4508	3.7357	3' UTR	1261	FxaC_5g00890	FvH4_2g33690	VL1
2A	3844488	3845877	1390	3845127	15.838	12.6098	3.72955	Intron (FxaC_5g08350.t1/FxaC_5g08350, intron 1 of 3)	4539	FxaC_5g08350	FvH4_2g26990	VL1/VL2/VL3
2A	22442501	22443233	733	22442716	15.838	12.6098	3.72955	Intron (FxaC_5g42730.t1/FxaC_5g42730, intron 3 of 3)	2666	FxaC_5g42730	FvH4_2g01340	VL1/VL2/VL3
2A	269216	269762	547	269583	12.2168	9.30591	3.72193	Distal Intergenic	4860	FxaC_5g00600	FvH4_2g33990	VL1/VL2/VL3
2A	802790	803233	444	802983	12.2168	9.30591	3.72193	Promoter (<=1kb)	-658	FxaC_5g01800	FvH4_2g32810	VL1/VL2/VL3
2A	6096591	6097062	472	6096826	12.2168	9.30591	3.72193	Promoter (<=1kb)	-685	FxaC_5g13141	FvH4_2g23110	VL1/VL2/VL3
2A	8183928	8184486	559	8184067	12.2168	9.30591	3.72193	Promoter (1-2kb)	-1394	FxaC_5g17410	FvH4_2g19540	VL1/VL2
2A	8491525	8492312	788	8491778	12.2168	9.30591	3.72193	Promoter (<=1kb)	-12	FxaC_5g18110	FvH4_2g18970	VL1
2A	24390599	24391921	1323	24391070	12.2168	9.30591	3.72193	5' UTR	152	FxaC_5g45780	FvH4_2g08760	VL1/VL2
2A	24463030	24465285	2256	24463856	22.6919	18.907	3.721	Intron (FxaC_5g45870.t1/FxaC_5g45870, intron 1 of 1)	226	FxaC_5g45870	FvH4_2g08880	VL1/VL2/VL3
2A	10520863	10521388	526	10521120	12.2048	9.30591	3.71879	Promoter (2-3kb)	-2239	FxaC_5g21860	FvH4_2g15891	VL1/VL2/VL3
2A	5605484	5606907	1424	5606506	16.1724	12.9021	3.69529	Promoter (<=1kb)	-112	FxaC_5g12120	FvH4_2g23930	VL1
2A	13903321	13903702	382	13903498	12.0972	9.21939	3.69092	Promoter (<=1kb)	28	FxaC_5g28000	FvH4_2g12500	VL1/VL2/VL3
2A	22104236	22105160	925	22104628	12.0972	9.21939	3.69092	Promoter (<=1kb)	-558	FxaC_5g41971	FvH4_2g02000	VL1/VL2/VL3
2A	2150845	2151562	718	2151259	13.3481	10.3491	3.68722	Promoter (<=1kb)	-233	FxaC_5g04800	FvH4_2g30210	VL1/VL2/VL3
2A	1094870	1096928	2059	1095696	15.85	12.6205	3.68189	Intron (FxaC_5g02490.t1/FxaC_5g02490, intron 5 of 7)	3102	FxaC_5g02490	FvH4_2g32200	VL1/VL2
2A	2849702	2850224	523	2849934	12.5372	9.60953	3.67439	5' UTR	206	FxaC_5g06090	FvH4_2g29000	VL1/VL2/VL3
2A	3095303	3096002	700	3095552	12.0325	9.15956	3.6742	Promoter (<=1kb)	-90	FxaC_5g06640	FvH4_2g28600	VL1/VL2/VL3
2A	10947471	10948669	1199	10948495	14.7998	11.6495	3.67346	Exon (FxaC_5g22610.t1/FxaC_5g22610, exon 4 of 4)	1289	FxaC_5g22610	FvH4_2g15440	VL1
2A	13918599	13919190	592	13918891	12.7268	9.78647	3.65931	Distal Intergenic	1520	FxaC_5g28050	FvH4_2g12490	VL1/VL2/VL3
2A	14622339	14622689	351	14622528	12.7268	9.78647	3.65931	Promoter (<=1kb)	-347	FxaC_5g29180	FvH4_3g35650	VL1/VL2
2A	20029267	20029992	726	20029529	12.7268	9.78647	3.65931	3' UTR	2138	FxaC_5g38170	FvH4_2g05060	VL1
2A	3174377	3175275	899	3174800	15.232	12.0579	3.65918	Promoter (<=1kb)	-937	FxaC_5g06830	FvH4_2g28300	VL1/VL2/VL3
2A	12756546	12757215	670	12756962	11.9245	9.05606	3.64638	3' UTR	3324	FxaC_5g25880	FvH4_2g13680	VL1/VL2/VL3
2A	15194347	15194804	458	15194508	18.3255	14.879	3.63291	Promoter (<=1kb)	-112	FxaC_5g30230	FvH4_2g11130	VL1/VL2/VL3
2A	10503290	10503825	536	10503590	13.36	10.3574	3.63235	Promoter (1-2kb)	-1580	FxaC_5g21810	FvH4_2g15950	VL1/VL2/VL3
2A	2514704	2515313	610	2514860	11.5991	8.74872	3.62649	Promoter (<=1kb)	-193	FxaC_5g05440	FvH4_2g29680	VL1/VL2/VL3
2A	3176832	3177799	968	3177428	11.5991	8.74872	3.62649	Distal Intergenic	-3565	FxaC_5g06830	FvH4_2g28300	VL1/VL2/VL3
2A	6918720	6919160	441	6919000	11.5991	8.74872	3.62649	5' UTR	160	FxaC_5g14870	FvH4_2g21510	VL1/VL2/VL3
2A	9137579	9138176	598	9137835	11.5991	8.74872	3.62649	Intron (FxaC_5g19270.t1/FxaC_5g19270, intron 1 of 4)	2860	FxaC_5g19270	FvH4_2g18000	VL1/VL2/VL3
2A	9376262	9377540	1279	9377245	11.5991	8.74872	3.62649	Promoter (1-2kb)	-1062	FxaC_5g19640	FvH4_2g17750	VL1/VL2
2A	9584099	9585022	924	9584307	11.5991	8.74872	3.62649	Promoter (<=1kb)	2	FxaC_5g20070	FvH4_2g17440	VL1/VL2
2A	10082606	10083026	421	10082804	11.5991	8.74872	3.62649	Distal Intergenic	5849	FxaC_5g21060	FvH4_4g02300	VL1
2A	12057535	12057944	410	12057661	11.5991	8.74872	3.62649	Intron (FxaC_5g24740.t1/FxaC_5g24740, intron 1 of 3)	667	FxaC_5g24740	FvH4_2g14350	VL1/VL2/VL3
2A	3747592	3748142	551	3747883	14.807	11.6555	3.62372	Promoter (<=1kb)	-8	FxaC_5g08120	FvH4_2g27200	VL1/VL2/VL3
2A	2847872	2848193	322	2848046	13.2163	10.2277	3.59988	5' UTR	105	FxaC_5g06080	FvH4_2g29010	VL1/VL2/VL3
2A	5529739	5530464	726	5530030	11.4835	8.66601	3.59628	5' UTR	213	FxaC_5g11960	FvH4_2g24050	VL1/VL2/VL3
2A	3919198	3920314	1117	3919914	12.2142	9.30591	3.53665	5' UTR	2676	FxaC_5g08470	FvH4_2g26870	VL1
2A	1098748	1099001	254	1098881	10.9925	8.20367	3.53106	Promoter (<=1kb)	-83	FxaC_5g02490	FvH4_2g32200	VL1/VL2
2A	1200007	1200420	414	1200229	10.9925	8.20367	3.53106	Promoter (<=1kb)	-259	FxaC_5g02630	FvH4_2g32090	VL1/VL2/VL3
2A	1232727	1233964	1238	1233747	10.9925	8.20367	3.53106	5' UTR	3383	FxaC_5g02690	FvH4_2g32020	VL1/VL2/VL3
2A	1600107	1600886	780	1600316	10.9925	8.20367	3.53106	3' UTR	3440	FxaC_5g03550	FvH4_2g31200	VL1
2A	22080958	22082908	1951	22081767	15.302	12.1197	3.53074	Intron (FxaC_5g41920.t1/FxaC_5g41920, intron 1 of 1)	180	FxaC_5g41920	FvH4_2g02070	VL1/VL2/VL3
2A	19115875	19116246	372	19116046	14.0447	10.9775	3.51844	Intron (FxaC_5g36620.t1/FxaC_5g36620, intron 1 of 1)	4355	FxaC_5g36620	FvH4_2g06060	VL1/VL2/VL3
2A	13764479	13765190	712	13764749	12.0699	9.19524	3.50252	Distal Intergenic	3867	FxaC_5g27801	FvH4_2g12570	VL1/VL2
2A	1779733	1780829	1097	1780584	11.3581	8.54747	3.50241	Promoter (<=1kb)	-884	FxaC_5g03920	FvH4_2g30890	VL1/VL2
2A	621645	622141	497	621803	10.8808	8.12317	3.50164	5' UTR	206	FxaC_5g01400	FvH4_2g33180	VL1/VL2/VL3
2A	2374474	2374958	485	2374640	11.5246	8.70194	3.48506	Promoter (<=1kb)	87	FxaC_5g05160	FvH4_2g29850	VL1/VL2/VL3
2A	6318769	6319631	863	6319324	11.5246	8.70194	3.48506	Distal Intergenic	5384	FxaC_5g13540	FvH4_2g22810	VL1/VL2/VL3
2A	6095879	6096301	423	6096068	20.4268	16.8077	3.48048	Promoter (<=1kb)	73	FxaC_5g13141	FvH4_2g23110	VL1/VL2/VL3
2A	3271494	3272303	810	3271883	12.1699	9.28328	3.47092	Promoter (<=1kb)	93	FxaC_5g07140	FvH4_2g28160	VL1/VL2
2A	803725	804772	1048	804220	10.9957	8.20663	3.4703	5' UTR	579	FxaC_5g01800	FvH4_2g32810	VL1/VL2/VL3
2A	394534	395505	972	395319	13.3252	10.3317	3.46757	3' UTR	2066	FxaC_5g00860	FvH4_2g33720	VL1
2A	1093872	1094455	584	1094162	15.3697	12.1825	3.45694	Intron (FxaC_5g02490.t1/FxaC_5g02490, intron 6 of 7)	4636	FxaC_5g02490	FvH4_2g32200	VL1/VL2
2A	730137	731181	1045	730839	13.4637	10.4523	3.44807	3' UTR	2472	FxaC_5g01670	FvH4_2g32960	VL1/VL2/VL3
2A	385355	386713	1359	386474	12.7206	9.78323	3.43803	5' UTR	269	FxaC_5g00840	FvH4_2g33740	VL1
2A	494134	494601	468	494271	10.3972	7.67027	3.43562	Promoter (1-2kb)	-1646	FxaC_5g01090	FvH4_2g33420	VL1/VL2/VL3
2A	1209356	1210307	952	1209454	10.3972	7.67027	3.43562	3' UTR	4008	FxaC_5g02650	FvH4_2g32080	VL1
2A	1487863	1489464	1602	1488847	10.3972	7.67027	3.43562	Promoter (<=1kb)	-289	FxaC_5g03290	FvH4_2g31460	VL1/VL2/VL3
2A	1839976	1840630	655	1840520	10.3972	7.67027	3.43562	Distal Intergenic	1852	FxaC_5g04060	FvH4_2g30770	VL1/VL2/VL3
2A	2117963	2118812	850	2118691	10.3972	7.67027	3.43562	Promoter (<=1kb)	-268	FxaC_5g04750	FvH4_2g30250	VL1/VL2/VL3
2A	5091926	5092231	306	5092061	10.3972	7.67027	3.43562	Promoter (<=1kb)	31	FxaC_5g10970	FvH4_2g24850	VL1/VL2/VL3
2A	7043589	7043914	326	7043668	10.3972	7.67027	3.43562	5' UTR	118	FxaC_5g15060	FvH4_2g21370	VL1/VL2
2A	7997628	7998908	1281	7998825	10.3972	7.67027	3.43562	Downstream (<=300bp)	4745	FxaC_5g16970	FvH4_2g19800	VL1/VL2/VL3
2A	11653132	11654018	887	11653285	10.3972	7.67027	3.43562	Promoter (<=1kb)	-152	FxaC_5g23910	FvH4_2g14890	VL1
2A	12007309	12008097	789	12007816	10.3972	7.67027	3.43562	5' UTR	180	FxaC_5g24640	FvH4_2g14410	VL1/VL2/VL3
2A	16463536	16463875	340	16463633	10.3972	7.67027	3.43562	Distal Intergenic	-8709	FxaC_5g32400	FvH4_2g08630	VL1/VL2/VL3
2A	18842976	18843683	708	18843454	14.2849	11.1869	3.42769	5' UTR	250	FxaC_5g36180	FvH4_2g06480	VL1/VL2
2A	4538100	4540815	2716	4540616	12.8517	9.88017	3.41687	Promoter (1-2kb)	-1346	FxaC_5g09721	FvH4_2g25860	VL1/VL2/VL3
2A	23474401	23474870	470	23474657	16.7073	13.4021	3.41037	Distal Intergenic	-3451	FxaC_5g44540	FvH4_2g09630	VL1/VL2/VL3
2A	392586	393612	1027	393338	12.5836	9.65418	3.40856	Promoter (<=1kb)	85	FxaC_5g00860	FvH4_2g33720	VL1
2A	190120	191816	1697	191424	21.855	18.145	3.3985	Promoter (2-3kb)	-2515	FxaC_5g00410	FvH4_2g35340	VL1/VL2/VL3
2A	18361700	18363603	1904	18362784	10.9391	8.17585	3.39793	Distal Intergenic	5778	FxaC_5g35380	FvH4_2g07040	VL1
2A	9974683	9975736	1054	9974902	11.9401	9.07094	3.36717	Promoter (<=1kb)	-250	FxaC_5g20891	FvH4_2g16790	VL1/VL2
2A	279271	280295	1025	279554	14.8454	11.6923	3.364	Promoter (<=1kb)	-116	FxaC_5g00630	FvH4_2g33960	VL1/VL2/VL3
2A	7596810	7597639	830	7597069	10.9767	8.20367	3.35202	5' UTR	169	FxaC_5g16270	FvH4_2g20320	VL1/VL2
2A	2854219	2854654	436	2854497	12.5355	9.60791	3.35052	Distal Intergenic	3289	FxaC_5g06120	FvH4_2g28980	VL1/VL2/VL3
2A	6429331	6430388	1058	6429549	12.2821	9.36694	3.34417	5' UTR	181	FxaC_5g13770	FvH4_2g22530	VL1/VL2/VL3
2A	3210486	3210975	490	3210684	12.9348	9.959	3.34097	Promoter (<=1kb)	-966	FxaC_5g06900	FvH4_3g14300	VL1/VL2/VL3
2A	1202165	1202573	409	1202319	9.8136	7.14781	3.34019	Promoter (2-3kb)	-2349	FxaC_5g02630	FvH4_2g32090	VL1/VL2/VL3
2A	1601145	1602124	980	1601951	9.8136	7.14781	3.34019	Intron (FxaC_5g03550.t1/FxaC_5g03550, intron 7 of 9)	1805	FxaC_5g03550	FvH4_2g31200	VL1
2A	2891854	2892361	508	2892151	9.8136	7.14781	3.34019	Promoter (<=1kb)	-314	FxaC_5g06150	FvH4_2g28941	VL1/VL2/VL3
2A	5269829	5270302	474	5270015	9.8136	7.14781	3.34019	3' UTR	3089	FxaC_5g11440	FvH4_2g24450	VL1/VL2
2A	10181656	10182410	755	10181826	9.8136	7.14781	3.34019	Intron (FxaC_5g21301.t1/FxaC_5g21301, intron 1 of 8)	132	FxaC_5g21301	FvH4_2g16560	VL1/VL2/VL3
2A	10724457	10725752	1296	10725563	9.8136	7.14781	3.34019	Intron (FxaC_5g22230.t1/FxaC_5g22230, intron 1 of 13)	1520	FxaC_5g22230	FvH4_2g15730	VL1
2A	19260725	19261050	326	19260890	9.8136	7.14781	3.34019	Promoter (<=1kb)	-44	FxaC_5g36830	FvH4_2g05900	VL1/VL2/VL3
2A	19862748	19863487	740	19863192	9.8136	7.14781	3.34019	Promoter (1-2kb)	-1609	FxaC_5g37820	FvH4_2g05270	VL1/VL2/VL3
2A	19919656	19920178	523	19919935	9.8136	7.14781	3.34019	Promoter (<=1kb)	-169	FxaC_5g37930	FvH4_2g05132	VL1/VL2/VL3
2A	11978128	11978382	255	11978213	9.70991	7.0756	3.31236	Promoter (1-2kb)	-1164	FxaC_5g24550	FvH4_2g14470	VL1/VL2/VL3
2A	1453081	1453444	364	1453263	11.0191	8.2277	3.30948	5' UTR	101	FxaC_5g03210	FvH4_2g31530	VL1/VL2/VL3
2A	21887354	21887780	427	21887509	12.3278	9.41016	3.30733	3' UTR	5495	FxaC_5g41500	FvH4_2g02600	VL1/VL2
2A	22337044	22339190	2147	22338941	11.5833	8.74872	3.28855	Intron (FxaC_5g42470.t1/FxaC_5g42470, intron 2 of 2)	2212	FxaC_5g42470	FvH4_2g01480	VL1
2A	634527	634970	444	634790	14.1382	11.0469	3.27829	Promoter (<=1kb)	-895	FxaC_5g01450	FvH4_2g33151	VL1/VL2/VL3
2A	9404396	9405219	824	9404575	12.377	9.45619	3.27279	Promoter (<=1kb)	-91	FxaC_5g19700	FvH4_2g17680	VL1/VL2
2A	22729869	22730225	357	22730069	11.0657	8.27113	3.26996	Promoter (<=1kb)	22	FxaC_5g43330	FvH4_2g00800	VL1/VL2/VL3
2A	361240	362007	768	361352	10.4095	7.68089	3.26822	Exon (FxaC_5g00800.t1/FxaC_5g00800, exon 2 of 2)	455	FxaC_5g00800	FvH4_2g33780	VL1/VL2
2A	878104	878439	336	878310	9.75297	7.11416	3.26619	Distal Intergenic	-3170	FxaC_5g01980	FvH4_2g32670	VL1/VL2/VL3
2A	1301091	1301520	430	1301335	9.70318	7.07068	3.25328	5' UTR	183	FxaC_5g02900	FvH4_2g31850	VL1/VL2/VL3
2A	631932	634015	2084	633816	13.7407	10.6971	3.24596	Promoter (<=1kb)	-2	FxaC_5g01430	FvH4_2g33160	VL1
2A	9499748	9500565	818	9500346	13.7407	10.6971	3.24596	Promoter (2-3kb)	-2580	FxaC_5g19910	FvH4_6g17063	VL1/VL2/VL3
2A	277636	278617	982	277850	9.24197	6.63979	3.24476	Promoter (1-2kb)	-1820	FxaC_5g00630	FvH4_2g33960	VL1/VL2/VL3
2A	626708	627539	832	626846	9.24197	6.63979	3.24476	Distal Intergenic	3516	FxaC_5g01420	FvH4_6g23651	VL1/VL2/VL3
2A	943955	944363	409	944190	9.24197	6.63979	3.24476	Distal Intergenic	-6015	FxaC_5g02100	FvH4_2g32570	VL1/VL2/VL3
2A	1052855	1053564	710	1053178	9.24197	6.63979	3.24476	3' UTR	3094	FxaC_5g02380	FvH4_2g32330	VL1/VL2/VL3
2A	1720963	1721383	421	1721150	9.24197	6.63979	3.24476	Distal Intergenic	-4041	FxaC_5g03830	FvH4_2g30990	VL1/VL2/VL3
2A	1943417	1943851	435	1943564	9.24197	6.63979	3.24476	Promoter (1-2kb)	-1149	FxaC_5g04330	FvH4_1g12715	VL1/VL2/VL3
2A	2821572	2821967	396	2821743	9.24197	6.63979	3.24476	Distal Intergenic	4206	FxaC_5g06010	FvH4_2g29080	VL1/VL2/VL3
2A	3373207	3374410	1204	3374269	9.24197	6.63979	3.24476	5' UTR	1800	FxaC_5g07390	FvH4_2g27940	VL1/VL2/VL3
2A	4194193	4195395	1203	4194735	9.24197	6.63979	3.24476	3' UTR	1307	FxaC_5g09090	FvH4_2g26420	VL1
2A	4801261	4802097	837	4801962	9.24197	6.63979	3.24476	Downstream (<=300bp)	3017	FxaC_5g10360	FvH4_2g25260	VL1
2A	7085331	7085907	577	7085470	9.24197	6.63979	3.24476	Distal Intergenic	-3088	FxaC_5g15170	FvH4_2g21300	VL1/VL2/VL3
2A	7419543	7419952	410	7419704	9.24197	6.63979	3.24476	Promoter (<=1kb)	-27	FxaC_5g15860	FvH4_2g20730	VL1/VL2/VL3
2A	7730482	7731008	527	7730719	9.24197	6.63979	3.24476	Distal Intergenic	2321	FxaC_5g16480	FvH4_2g17710	VL1/VL2/VL3
2A	10532495	10532834	340	10532650	9.24197	6.63979	3.24476	Promoter (<=1kb)	-987	FxaC_5g21890	FvH4_6g47220	VL1/VL2/VL3
2A	11053210	11053641	432	11053457	9.24197	6.63979	3.24476	Promoter (<=1kb)	66	FxaC_5g22840	FvH4_2g15290	VL1
2A	12068092	12068733	642	12068532	9.24197	6.63979	3.24476	Promoter (1-2kb)	-1415	FxaC_5g24750	FvH4_2g14340	VL1/VL2/VL3
2A	22084478	22085027	550	22084825	9.24197	6.63979	3.24476	Intron (FxaC_5g41930.t1/FxaC_5g41930, intron 1 of 1)	1269	FxaC_5g41930	FvH4_2g02050	VL1/VL2/VL3
2A	21880253	21880634	382	21880357	9.2056	6.6282	3.23489	Distal Intergenic	2652	FxaC_5g41480	FvH4_6g32221	VL1/VL2
2A	12632243	12633271	1029	12632639	14.4526	11.3483	3.22215	Exon (FxaC_5g25610.t1/FxaC_5g25610, exon 2 of 2)	1036	FxaC_5g25610	FvH4_2g13840	VL1/VL2
2A	8180532	8181899	1368	8180705	9.75706	7.11812	3.21264	Intron (FxaC_5g17410.t1/FxaC_5g17410, intron 3 of 6)	1968	FxaC_5g17410	FvH4_2g19540	VL1/VL2
2A	21098622	21099324	703	21098980	9.53424	6.91122	3.20965	Promoter (1-2kb)	-1053	FxaC_5g40260	FvH4_2g03830	VL1/VL2/VL3
2A	13259903	13260916	1014	13260309	11.1704	8.36954	3.19877	Promoter (<=1kb)	-179	FxaC_5g26900	FvH4_2g13100	VL1/VL2/VL3
2A	24063223	24063698	476	24063468	9.06246	6.49685	3.19618	Distal Intergenic	-6501	FxaC_5g45400	FvH4_2g09010	VL1/VL2
2A	22459700	22460372	673	22460231	9.22153	6.63979	3.18287	Exon (FxaC_5g42760.t1/FxaC_5g42760, exon 2 of 2)	1044	FxaC_5g42760	FvH4_2g01320	VL1/VL2/VL3
2A	22136105	22137870	1766	22136729	13.9913	10.9308	3.17999	Promoter (<=1kb)	-199	FxaC_5g42020	FvH4_2g01940	VL1
2A	17479275	17479909	635	17479516	9.19327	6.61654	3.17546	Exon (FxaC_5g34120.t1/FxaC_5g34120, exon 1 of 12)	287	FxaC_5g34120	FvH4_2g07870	VL1/VL2/VL3
2A	22397446	22399021	1576	22397732	9.19327	6.61654	3.17546	Promoter (<=1kb)	41	FxaC_5g42630	FvH4_2g01430	VL1/VL2/VL3
2A	21992238	21993095	858	21992329	9.18335	6.60844	3.17286	Promoter (<=1kb)	-58	FxaC_5g41740	FvH4_2g02210	VL1/VL2/VL3
2A	124782	125205	424	124988	11.2502	8.4452	3.17133	3' UTR	2966	FxaC_5g00220	FvH4_2g34230	VL1
2A	23974199	23975098	900	23974559	10.7928	8.04091	3.16186	Distal Intergenic	-24935	FxaC_5g45320	FvH4_2g09120	VL1/VL2/VL3
2A	4268644	4269133	490	4268862	10.5689	7.829	3.15795	Distal Intergenic	-4043	FxaC_5g09230	FvH4_2g26250	VL1/VL2/VL3
2A	1067297	1067797	501	1067365	9.3184	6.70903	3.15433	Promoter (<=1kb)	-31	FxaC_5g02410	FvH4_2g32300	VL1/VL2
2A	10481167	10481936	770	10481535	12.6039	9.67335	3.1537	Promoter (<=1kb)	-80	FxaC_5g21780	FvH4_2g16000	VL1/VL2/VL3
2A	933240	934529	1290	934301	10.3349	7.63433	3.15154	3' UTR	3874	FxaC_5g02100	FvH4_2g32570	VL1/VL2/VL3
[truncated: 11,622 more rows]

## Sheet: ChIP-seq_peaks_promoter
Table S1. List of FaRIF binding sites identified by ChIP-seq in both biological replicates within the region spanning 2 kb upstream to 100 bp downstream of the TSSs
Chromosome	Start	End	Length	Abs_summit	-LOG10 (pvalue)	-LOG10 (qvalue)	Fold enrichment	Position	Distance to TSS	Gene ID F. x ananassa	Gene ID F. vesca	Validation Level
1D	26779005	26779820	816	26779476	40.198	35.4843	7.15755	Promoter (<=1kb)	-235	FxaC_4g38450	FvH4_1g01550	VL1
1D	14749788	14753232	3445	14752822	34.6524	30.185	6.53009	Promoter (1-2kb)	-1099	FxaC_4g16110	FvH4_1g21210	VL1/VL2
1D	20834228	20835041	814	20834694	29.8098	25.5791	6.01234	Promoter (<=1kb)	-183	FxaC_4g26200	FvH4_1g13550	VL1/VL2
1D	12418367	12419373	1007	12418709	25.7611	21.7725	5.53517	Promoter (<=1kb)	98	FxaC_4g13140	FvH4_1g25000	VL1/VL2/VL3
1D	25874385	25874811	427	25874602	25.7611	21.7725	5.53517	Promoter (<=1kb)	-970	FxaC_4g36640	FvH4_4g26240	VL1/VL2/VL3
1D	25093425	25094604	1180	25094270	24.1923	20.3046	5.34431	Promoter (<=1kb)	-137	FxaC_4g34880	FvH4_1g05371	VL1/VL2
1D	23520531	23521980	1450	23521167	27.8741	23.7598	5.32745	Promoter (<=1kb)	-80	FxaC_4g31330	FvH4_6g07660	VL1
1D	19407885	19409107	1223	19408281	22.6541	18.8729	5.15344	Promoter (<=1kb)	-576	FxaC_4g23750	FvH4_1g16350	VL1/VL2
1D	26175773	26176143	371	26175965	22.6541	18.8729	5.15344	Promoter (1-2kb)	-1864	FxaC_4g37222	FvH4_1g02730	VL1/VL2/VL3
1D	25353377	25354312	936	25353684	24.8564	20.9359	5.00458	Promoter (<=1kb)	-90	FxaC_4g35520	FvH4_1g04700	VL1/VL2/VL3
1D	22703372	22704079	708	22703795	23.5173	19.676	4.94423	Promoter (1-2kb)	-1696	FxaC_4g29770	FvH4_1g10191	VL1/VL2/VL3
1D	17935113	17935581	469	17935372	22.0759	18.3386	4.93417	Promoter (<=1kb)	-100	FxaC_4g21170	FvH4_1g17400	VL1/VL2/VL3
1D	24562806	24563216	411	24563041	22.5972	18.8336	4.89511	Promoter (<=1kb)	10	FxaC_4g33810	FvH4_1g06640	VL1
1D	25866257	25866770	514	25866606	18.9496	15.4497	4.67627	Promoter (1-2kb)	-1889	FxaC_4g36620	FvH4_1g03340	VL1/VL2/VL3
1D	25996508	25997246	739	25996777	18.9496	15.4497	4.67627	Promoter (1-2kb)	-1569	FxaC_4g36910	FvH4_1g03080	VL1/VL2/VL3
1D	19990252	19991367	1116	19990482	21.7708	18.0641	4.51136	Promoter (<=1kb)	-111	FxaC_4g24740	FvH4_1g15440	VL1/VL2/VL3
1D	13739442	13741585	2144	13741084	17.5275	14.1441	4.4854	Promoter (1-2kb)	-1381	FxaC_4g14870	FvH4_1g22150	VL1/VL2/VL3
1D	20419019	20420472	1454	20419565	17.5275	14.1441	4.4854	Promoter (<=1kb)	-567	FxaC_4g25460	FvH4_1g14320	VL1/VL2
1D	25111469	25113462	1994	25111741	17.5275	14.1441	4.4854	Promoter (1-2kb)	-1157	FxaC_4g34930	FvH4_1g05320	VL1
1D	15504156	15505898	1743	15505620	17.9932	14.5789	4.44565	Promoter (<=1kb)	-44	FxaC_4g17290	FvH4_1g20230	VL1/VL2/VL3
1D	21593600	21594702	1103	21594325	21.0807	17.4261	4.43617	Promoter (<=1kb)	-110	FxaC_4g27520	FvH4_1g12110	VL1/VL2/VL3
1D	4256977	4257483	507	4257251	19.1304	15.6172	4.41985	Promoter (<=1kb)	60	FxaC_4g04320	FvH4_1g29260	VL1/VL2
1D	18027434	18028816	1383	18027630	16.1415	12.8722	4.29453	Promoter (<=1kb)	-89	FxaC_4g21410	FvH4_1g17280	VL1
1D	20686386	20686908	523	20686556	18.4816	15.0221	4.27811	Promoter (<=1kb)	99	FxaC_4g25940	FvH4_1g13880	VL1/VL2/VL3
1D	20932071	20935777	3707	20932444	18.4816	15.0221	4.27811	Promoter (<=1kb)	-180	FxaC_4g26351	Not assigned	VL1/VL2
1D	12967499	12970018	2520	12969018	16.6192	13.3192	4.26419	Promoter (<=1kb)	-649	FxaC_4g13850	FvH4_5g24814	VL1/VL2
1D	18139682	18140453	772	18140084	15.4625	12.2523	4.1991	Promoter (1-2kb)	-1048	FxaC_4g21670	FvH4_1g17110	VL1/VL2/VL3
1D	25704953	25705364	412	25705188	15.4625	12.2523	4.1991	Promoter (1-2kb)	-1744	FxaC_4g36150	FvH4_1g03910	VL1/VL2/VL3
1D	26212348	26213818	1471	26213013	15.4625	12.2523	4.1991	Promoter (1-2kb)	-1682	FxaC_4g37320	FvH4_1g02680	VL1
1D	21657427	21658144	718	21657770	16.0392	12.7927	4.12653	Promoter (<=1kb)	-28	FxaC_4g27660	FvH4_1g11990	VL1/VL2/VL3
1D	11831988	11832757	770	11832326	14.7932	11.6431	4.10366	Promoter (<=1kb)	-930	FxaC_4g12230	FvH4_1g24310	VL1/VL2/VL3
1D	23882710	23883347	638	23882956	14.7932	11.6431	4.10366	Promoter (<=1kb)	-146	FxaC_4g32230	FvH4_1g08160	VL1/VL2/VL3
1D	23757419	23758660	1242	23757615	15.2813	12.1004	4.08274	Promoter (<=1kb)	-747	FxaC_4g31930	FvH4_1g08450	VL1/VL2/VL3
1D	14463448	14463955	508	14463679	15.8734	12.6396	4.02242	Promoter (<=1kb)	-608	FxaC_4g15690	FvH4_1g18911	VL1/VL2/VL3
1D	23891152	23892257	1106	23891738	14.7337	11.6045	4.01824	Promoter (<=1kb)	-236	FxaC_4g32250	FvH4_1g08141	VL1/VL2/VL3
1D	25469815	25470835	1021	25470197	14.1338	11.0426	4.00823	Promoter (<=1kb)	-240	FxaC_4g35740	FvH4_1g04310	VL1
1D	20849586	20850227	642	20849997	17.4374	14.0741	3.99792	Promoter (<=1kb)	-889	FxaC_4g26220	FvH4_1g13510	VL1/VL2
1D	21617663	21618098	436	21617885	15.3117	12.129	3.95767	Promoter (<=1kb)	30	FxaC_4g27590	FvH4_1g12060	VL1/VL2
1D	20704220	20704721	502	20704422	16.4598	13.1762	3.90985	Promoter (1-2kb)	-1732	FxaC_4g25970	FvH4_1g13740	VL1/VL2/VL3
1D	10691375	10692016	642	10691853	16.9588	13.6278	3.90102	Promoter (<=1kb)	-58	FxaC_4g10920	FvH4_1g23710	VL1/VL2/VL3
1D	19823357	19824921	1565	19824402	23.2645	19.453	3.87425	Promoter (1-2kb)	-1578	FxaC_4g24450	FvH4_1g15710	VL1/VL2/VL3
1D	21491422	21492024	603	21491680	15.7355	12.5156	3.87088	Promoter (<=1kb)	-263	FxaC_4g27330	FvH4_1g12241	VL1
1D	26800066	26800548	483	26800350	15.1719	12.0077	3.86491	Promoter (<=1kb)	-293	FxaC_4g38500	FvH4_1g01510	VL1
1D	12481234	12481987	754	12481732	14.5924	11.479	3.85482	Promoter (<=1kb)	-156	FxaC_4g13220	FvH4_1g25150	VL1/VL2/VL3
1D	15381775	15382217	443	15381968	12.8453	9.87504	3.81736	Promoter (<=1kb)	-950	FxaC_4g17101	FvH4_1g20350	VL1/VL2
1D	26695526	26696118	593	26695727	18.951	15.4508	3.7357	Promoter (1-2kb)	-1376	FxaC_4g38330	FvH4_1g01720	VL1/VL2/VL3
1D	16178425	16178869	445	16178559	12.2168	9.30591	3.72193	Promoter (<=1kb)	-8	FxaC_4g18200	FvH4_1g19460	VL1
1D	18655601	18657121	1521	18656238	12.2168	9.30591	3.72193	Promoter (<=1kb)	-417	FxaC_4g22440	FvH4_1g13090	VL1/VL2
1D	22914565	22915293	729	22914781	12.2168	9.30591	3.72193	Promoter (<=1kb)	-262	FxaC_4g30150	FvH4_1g09831	VL1
1D	23214093	23214888	796	23214262	12.2168	9.30591	3.72193	Promoter (1-2kb)	-1176	FxaC_4g30650	FvH4_3g24581	VL1/VL2
1D	23953950	23955623	1674	23954695	12.2168	9.30591	3.72193	Promoter (<=1kb)	-200	FxaC_4g32410	FvH4_1g08010	VL1
1D	26980428	26980768	341	26980599	12.2168	9.30591	3.72193	Promoter (1-2kb)	-1401	FxaC_4g38810	FvH4_1g01100	VL1/VL2/VL3
1D	26123990	26124758	769	26124198	13.1199	10.1355	3.63424	Promoter (<=1kb)	-131	FxaC_4g37110	FvH4_1g02850	VL1/VL2/VL3
1D	18262901	18263294	394	18263089	11.5991	8.74872	3.62649	Promoter (<=1kb)	75	FxaC_4g21790	FvH4_1g16970	VL1/VL2
1D	20378172	20378638	467	20378394	11.5991	8.74872	3.62649	Promoter (<=1kb)	62	FxaC_4g25420	FvH4_1g14350	VL1/VL2/VL3
1D	22189356	22189864	509	22189662	11.5991	8.74872	3.62649	Promoter (1-2kb)	-1336	FxaC_4g28670	FvH4_1g11310	VL1/VL2/VL3
1D	24712109	24712950	842	24712657	11.5991	8.74872	3.62649	Promoter (<=1kb)	77	FxaC_4g34080	FvH4_1g06300	VL1/VL2/VL3
1D	27364721	27365467	747	27365203	17.7571	14.359	3.62076	Promoter (<=1kb)	-105	FxaC_4g39670	FvH4_1g00360	VL1
1D	26997133	26997567	435	26997281	16.5291	13.236	3.57823	Promoter (<=1kb)	-963	FxaC_4g38860	FvH4_1g01070	VL1/VL2/VL3
1D	21505472	21507039	1568	21505594	12.6214	9.69041	3.57557	Promoter (<=1kb)	-598	FxaC_4g27360	FvH4_1g12220	VL1
1D	19978588	19978929	342	19978804	12.3606	9.44123	3.57144	Promoter (<=1kb)	-732	FxaC_4g24710	FvH4_1g15470	VL1/VL2
1D	20985324	20986295	972	20985847	15.2741	12.0952	3.57097	Promoter (<=1kb)	-495	FxaC_4g26550	FvH4_1g13230	VL1/VL2/VL3
1D	22596741	22597137	397	22596924	10.9925	8.20367	3.53106	Promoter (<=1kb)	91	FxaC_4g29530	FvH4_1g10450	VL1/VL2/VL3
1D	23585094	23586254	1161	23585342	10.9925	8.20367	3.53106	Promoter (<=1kb)	-516	FxaC_4g31450	FvH4_1g08910	VL1
1D	26568307	26569475	1169	26569289	10.9925	8.20367	3.53106	Promoter (<=1kb)	-731	FxaC_4g38100	FvH4_1g01930	VL1
1D	26913166	26913665	500	26913503	10.9925	8.20367	3.53106	Promoter (<=1kb)	12	FxaC_4g38680	FvH4_1g01260	VL1/VL2/VL3
1D	866621	867372	752	867228	10.8808	8.12317	3.50164	Promoter (<=1kb)	-86	FxaC_4g00770	FvH4_1g30530	VL1/VL2/VL3
1D	26694092	26694470	379	26694266	13.0367	10.0554	3.45599	Promoter (<=1kb)	85	FxaC_4g38330	FvH4_1g01720	VL1/VL2/VL3
1D	26125193	26125567	375	26125416	10.907	8.14638	3.44764	Promoter (1-2kb)	-1349	FxaC_4g37110	FvH4_1g02850	VL1/VL2/VL3
1D	23493814	23494407	594	23493964	10.3972	7.67027	3.43562	Promoter (<=1kb)	-18	FxaC_4g31270	FvH4_1g11320	VL1
1D	24355559	24356119	561	24355888	10.3972	7.67027	3.43562	Promoter (<=1kb)	-869	FxaC_4g33350	FvH4_1g07170	VL1/VL2/VL3
1D	25674082	25674911	830	25674673	10.3972	7.67027	3.43562	Promoter (<=1kb)	-164	FxaC_4g36090	FvH4_1g03960	VL1/VL2/VL3
1D	25683784	25684595	812	25684085	10.3972	7.67027	3.43562	Promoter (1-2kb)	-1687	FxaC_4g36110	FvH4_1g03940	VL1/VL2/VL3
1D	25735518	25735925	408	25735628	10.3972	7.67027	3.43562	Promoter (<=1kb)	-172	FxaC_4g36240	FvH4_1g03850	VL1/VL2/VL3
1D	16824270	16825360	1091	16824575	10.2895	7.59306	3.407	Promoter (1-2kb)	-1701	FxaC_4g19190	FvH4_1g18910	VL1/VL2/VL3
1D	24369956	24370385	430	24370230	10.2895	7.59306	3.407	Promoter (<=1kb)	74	FxaC_4g33370	FvH4_1g07160	VL1/VL2/VL3
1D	18686712	18687277	566	18686996	14.1511	11.0588	3.40235	Promoter (<=1kb)	-218	FxaC_4g22520	FvH4_1g12582	VL1/VL2
1D	20268615	20269128	514	20268958	14.1511	11.0588	3.40235	Promoter (<=1kb)	-5	FxaC_4g25220	FvH4_1g14590	VL1/VL2
1D	19490814	19491434	621	19491251	10.7418	7.99264	3.34929	Promoter (<=1kb)	-80	FxaC_4g23850	FvH4_1g16321	VL1
1D	15739273	15739805	533	15739497	11.0657	8.27113	3.26996	Promoter (<=1kb)	-309	FxaC_4g17620	FvH4_1g20040	VL1/VL2
1D	23674948	23675759	812	23675474	11.1163	8.3185	3.23314	Promoter (<=1kb)	-104	FxaC_4g31690	FvH4_1g08640	VL1/VL2/VL3
1D	22187901	22188807	907	22188302	10.4589	7.72639	3.22876	Promoter (<=1kb)	24	FxaC_4g28670	FvH4_1g11310	VL1/VL2/VL3
1D	22591449	22591957	509	22591650	9.14223	6.56927	3.21772	Promoter (<=1kb)	-776	FxaC_4g29520	FvH4_1g10460	VL1/VL2
1D	12838476	12839825	1350	12838638	9.07537	6.50804	3.19966	Promoter (<=1kb)	-335	FxaC_4g13660	FvH4_1g23390	VL1
1D	15450868	15451283	416	15451096	9.19327	6.61654	3.17546	Promoter (<=1kb)	-43	FxaC_4g17220	FvH4_1g20270	VL1/VL2/VL3
1D	13404994	13406082	1089	13405342	8.68263	6.14236	3.14932	Promoter (<=1kb)	-467	FxaC_4g14451	FvH4_1g22250	VL1/VL2/VL3
1D	16049188	16050206	1019	16050105	8.68263	6.14236	3.14932	Promoter (<=1kb)	-884	FxaC_4g18030	FvH4_1g19623	VL1
1D	18974969	18975569	601	18975203	8.68263	6.14236	3.14932	Promoter (<=1kb)	43	FxaC_4g23030	FvH4_1g14050	VL1/VL2/VL3
1D	24714099	24714360	262	24714269	8.68263	6.14236	3.14932	Promoter (1-2kb)	-1535	FxaC_4g34080	FvH4_1g06300	VL1/VL2/VL3
1D	27306758	27308333	1576	27307826	9.90927	7.23577	3.14804	Promoter (<=1kb)	-8	FxaC_4g39530	FvH4_1g00470	VL1/VL2/VL3
1D	24990518	24991288	771	24990927	9.83962	7.17225	3.13149	Promoter (<=1kb)	1	FxaC_4g34620	FvH4_1g05680	VL1/VL2/VL3
1D	24695867	24696648	782	24695999	8.58686	6.07666	3.12309	Promoter (<=1kb)	-18	FxaC_4g34040	FvH4_1g06390	VL1/VL2
1D	22728948	22729559	612	22729396	9.96885	7.29125	3.11424	Promoter (<=1kb)	-941	FxaC_4g29800	FvH4_1g10180	VL1/VL2/VL3
1D	19644039	19644824	786	19644466	9.30779	6.69908	3.10062	Promoter (1-2kb)	-1312	FxaC_4g24140	FvH4_1g16130	VL1/VL2/VL3
1D	23756200	23756800	601	23756577	9.30779	6.69908	3.10062	Promoter (1-2kb)	-1758	FxaC_4g31910	FvH4_1g08454	VL1/VL2
1D	26648962	26650530	1569	26649221	12.7993	9.8521	3.08033	Promoter (1-2kb)	-1200	FxaC_4g38250	FvH4_1g01800	VL1/VL2
1D	16507102	16507663	562	16507499	8.13594	5.65781	3.05389	Promoter (<=1kb)	-10	FxaC_4g18610	FvH4_1g19261	VL1
1D	18212781	18213229	449	18212992	8.13594	5.65781	3.05389	Promoter (<=1kb)	-893	FxaC_4g21760	FvH4_1g17000	VL1/VL2/VL3
1D	18475050	18475380	331	18475166	8.13594	5.65781	3.05389	Promoter (1-2kb)	-1528	FxaC_4g22180	FvH4_1g16760	VL1/VL2/VL3
1D	23852436	23853030	595	23852749	8.13594	5.65781	3.05389	Promoter (<=1kb)	-816	FxaC_4g32110	FvH4_1g08240	VL1/VL2
1D	26174036	26174680	645	26174237	8.13594	5.65781	3.05389	Promoter (<=1kb)	-136	FxaC_4g37222	FvH4_1g02730	VL1/VL2/VL3
1D	25425394	25425946	553	25425477	8.65546	6.13926	3.03594	Promoter (<=1kb)	-100	FxaC_4g35670	FvH4_1g04420	VL1/VL2/VL3
1D	17440421	17441502	1082	17440583	10.6042	7.86309	2.9974	Promoter (<=1kb)	-75	FxaC_4g20170	FvH4_1g18181	VL1/VL2
1D	22034738	22035659	922	22035248	13.8154	10.7691	2.99372	Promoter (<=1kb)	-103	FxaC_4g28340	FvH4_1g11500	VL1/VL2/VL3
1D	23830790	23831088	299	23830989	7.60226	5.18533	2.95845	Promoter (1-2kb)	-1579	FxaC_4g32060	FvH4_1g08320	VL1/VL2/VL3
1D	24000802	24001132	331	24000946	7.60226	5.18533	2.95845	Promoter (<=1kb)	65	FxaC_4g32520	FvH4_1g07920	VL1/VL2/VL3
1D	24070453	24070737	285	24070525	7.60226	5.18533	2.95845	Promoter (<=1kb)	-37	FxaC_4g32690	FvH4_1g08190	VL1
1D	25109813	25111092	1280	25110958	7.60226	5.18533	2.95845	Promoter (<=1kb)	-374	FxaC_4g34930	FvH4_1g05320	VL1
1D	26647978	26648683	706	26648305	7.60226	5.18533	2.95845	Promoter (<=1kb)	-284	FxaC_4g38250	FvH4_1g01800	VL1/VL2
1D	26538084	26538353	270	26538203	7.59339	5.18533	2.95596	Promoter (<=1kb)	73	FxaC_4g37990	FvH4_1g01990	VL1/VL2
1D	27326290	27326955	666	27326704	10.3826	7.67027	2.95298	Promoter (<=1kb)	-61	FxaC_4g39580	FvH4_1g00430	VL1/VL2
1D	25685473	25685784	312	25685634	8.48602	5.98261	2.94533	Promoter (<=1kb)	-138	FxaC_4g36110	FvH4_1g03940	VL1/VL2/VL3
1D	22315774	22316498	725	22315971	8.2513	5.76304	2.93302	Promoter (<=1kb)	1	FxaC_4g28930	FvH4_1g10940	VL1
1D	17942450	17943389	940	17943179	10.4588	7.72639	2.93145	Promoter (<=1kb)	-979	FxaC_4g21190	FvH4_1g17390	VL1
1D	21382404	21385344	2941	21384505	11.272	8.4663	2.91231	Promoter (<=1kb)	-865	FxaC_4g27170	FvH4_1g12350	VL1/VL2/VL3
1D	25618363	25618997	635	25618652	9.06373	6.49712	2.90797	Promoter (<=1kb)	-288	FxaC_4g35970	FvH4_1g04050	VL1/VL2/VL3
1D	27132874	27133583	710	27133103	8.99272	6.42967	2.89206	Promoter (<=1kb)	-512	FxaC_4g39130	FvH4_1g00820	VL1/VL2/VL3
1D	19661146	19661695	550	19661418	7.08197	4.72752	2.86302	Promoter (<=1kb)	-104	FxaC_4g24180	FvH4_1g16090	VL1
1D	18916551	18917904	1354	18917090	9.48868	6.86862	2.84563	Promoter (<=1kb)	47	FxaC_4g22990	FvH4_1g15820	VL1/VL2
1D	15845451	15845847	397	15845584	10.1048	7.41948	2.82912	Promoter (<=1kb)	-43	FxaC_4g17730	FvH4_1g19920	VL1/VL2/VL3
1D	27033432	27033891	460	27033728	11.1612	8.36154	2.8022	Promoter (<=1kb)	-234	FxaC_4g38930	FvH4_1g01020	VL1/VL2/VL3
1D	25127432	25128188	757	25127883	6.8448	4.53521	2.79584	Promoter (1-2kb)	-1096	FxaC_4g34942	FvH4_1g05280	VL1/VL2/VL3
1D	21051319	21052089	771	21051635	8.81454	6.26393	2.77742	Promoter (<=1kb)	-73	FxaC_4g26680	FvH4_1g12970	VL1/VL2/VL3
1D	11774297	11774577	281	11774453	6.57548	4.28544	2.76759	Promoter (<=1kb)	-95	FxaC_4g12140	FvH4_1g24350	VL1/VL2
1D	18171680	18172039	360	18171853	6.57548	4.28544	2.76759	Promoter (1-2kb)	-1687	FxaC_4g21700	FvH4_1g17080	VL1/VL2/VL3
1D	25621484	25621766	283	25621603	6.57548	4.28544	2.76759	Promoter (<=1kb)	-194	FxaC_4g35980	FvH4_1g04050	VL1
1D	26029270	26029876	607	26029372	6.57548	4.28544	2.76759	Promoter (<=1kb)	-38	FxaC_4g36970	FvH4_1g03020	VL1/VL2/VL3
1D	26888576	26888869	294	26888673	6.57548	4.28544	2.76759	Promoter (1-2kb)	-1634	FxaC_4g38630	FvH4_1g01300	VL1
1D	20952891	20953225	335	20953038	7.24246	4.8764	2.76541	Promoter (<=1kb)	6	FxaC_4g26470	FvH4_1g13320	VL1/VL2/VL3
1D	20917930	20919889	1960	20918996	11.3826	8.57108	2.75612	Promoter (<=1kb)	-329	FxaC_4g26330	FvH4_1g13400	VL1
1D	22389772	22390690	919	22389908	7.14958	4.79128	2.7414	Promoter (1-2kb)	-1320	FxaC_4g29130	FvH4_1g10750	VL1
1D	3176325	3176679	355	3176483	9.42626	6.81038	2.73291	Promoter (<=1kb)	23	FxaC_4g03330	FvH4_1g28870	VL1
1D	22785216	22785760	545	22785400	7.41477	5.03669	2.72496	Promoter (1-2kb)	-1018	FxaC_4g29890	FvH4_1g09990	VL1/VL2/VL3
1D	24276351	24277148	798	24276783	8.33631	5.84256	2.71129	Promoter (<=1kb)	71	FxaC_4g33120	FvH4_1g07390	VL1/VL2
1D	24537572	24538401	830	24538145	6.75672	4.45214	2.68161	Promoter (<=1kb)	-39	FxaC_4g33780	FvH4_1g06720	VL1/VL2/VL3
1D	10531315	10531876	562	10531382	7.68361	5.26056	2.67401	Promoter (<=1kb)	-77	FxaC_4g10740	FvH4_1g25430	VL1/VL2
1D	16829695	16830088	394	16829804	6.08322	3.85791	2.67215	Promoter (1-2kb)	-1787	FxaC_4g19200	FvH4_1g18900	VL1/VL2/VL3
1D	18085214	18085486	273	18085416	6.08322	3.85791	2.67215	Promoter (<=1kb)	-545	FxaC_4g21560	FvH4_1g17200	VL1
1D	24391559	24391893	335	24391729	6.08322	3.85791	2.67215	Promoter (<=1kb)	-141	FxaC_4g33430	FvH4_1g07090	VL1/VL2/VL3
1D	23620035	23621106	1072	23620675	7.27079	4.90265	2.65165	Promoter (<=1kb)	-225	FxaC_4g31540	FvH4_1g08840	VL1
1D	9055768	9056294	527	9056029	6.93838	4.62118	2.64711	Promoter (<=1kb)	-97	FxaC_4g08970	FvH4_1g26460	VL1/VL2
1D	25409222	25410240	1019	25409979	7.03098	4.70627	2.63163	Promoter (<=1kb)	78	FxaC_4g35640	FvH4_1g04500	VL1/VL2/VL3
1D	23838598	23838909	312	23838754	7.32939	4.95714	2.62897	Promoter (<=1kb)	-91	FxaC_4g32070	FvH4_1g08300	VL1/VL2/VL3
1D	21079227	21079992	766	21079832	6.20565	3.97014	2.618	Promoter (1-2kb)	-1474	FxaC_4g26740	FvH4_1g12900	VL1
1D	24301947	24302202	256	24302077	6.19035	3.9552	2.61379	Promoter (<=1kb)	77	FxaC_4g33190	FvH4_1g07280	VL1/VL2
1D	16570343	16570804	462	16570630	5.60565	3.44449	2.57672	Promoter (<=1kb)	-38	FxaC_4g18670	FvH4_1g19261	VL1
1D	23653423	23654090	668	23654026	5.60565	3.44449	2.57672	Promoter (1-2kb)	-1257	FxaC_4g31640	FvH4_1g08760	VL1/VL2
1D	317531	317818	288	317653	5.75337	3.58014	2.57611	Promoter (<=1kb)	43	FxaC_4g00200	FvH4_1g30270	VL1/VL2/VL3
1D	9417846	9418237	392	9418016	6.76589	4.46009	2.53328	Promoter (1-2kb)	-1171	FxaC_4g09520	FvH4_1g26130	VL1/VL2/VL3
1D	14832619	14833529	911	14832720	6.78775	4.48104	2.5054	Promoter (<=1kb)	-115	FxaC_4g16260	FvH4_1g21200	VL1/VL2
1D	11294122	11294427	306	11294306	7.16342	4.80258	2.49485	Promoter (<=1kb)	-167	FxaC_4g11570	FvH4_1g24020	VL1/VL2/VL3
1D	17201930	17203483	1554	17203215	6.22307	3.9851	2.47177	Promoter (<=1kb)	-759	FxaC_4g19780	FvH4_1g18550	VL1
1D	27207727	27208077	351	27207961	8.7049	6.16333	2.47101	Promoter (<=1kb)	-94	FxaC_4g39351	FvH4_1g00640	VL1/VL2/VL3
1D	24660798	24661145	348	24661021	5.07502	3.01279	2.46061	Promoter (<=1kb)	-653	FxaC_4g33940	FvH4_1g06480	VL1/VL2/VL3
1D	22633321	22634344	1024	22634042	7.66967	5.24776	2.45757	Promoter (<=1kb)	7	FxaC_4g29620	FvH4_1g10340	VL1/VL2/VL3
1D	19669004	19669303	300	19669076	5.17553	3.07724	2.44964	Promoter (<=1kb)	-256	FxaC_4g24190	FvH4_5g31940	VL1
1D	17411102	17411585	484	17411386	5.27674	3.16948	2.43954	Promoter (<=1kb)	-529	FxaC_4g20080	FvH4_1g18230	VL1/VL2/VL3
1D	24266539	24267230	692	24266806	5.37854	3.26285	2.43021	Promoter (1-2kb)	-1881	FxaC_4g33110	FvH4_1g07400	VL1/VL2
1D	21868459	21868864	406	21868688	5.63162	3.46728	2.42602	Promoter (<=1kb)	-130	FxaC_4g28040	FvH4_1g11721	VL1
1D	19342198	19342545	348	19342318	6.10567	3.87728	2.41153	Promoter (<=1kb)	-163	FxaC_4g23680	FvH4_1g16390	VL1
1D	18172931	18173417	487	18173316	5.43321	3.31403	2.40883	Promoter (<=1kb)	-224	FxaC_4g21700	FvH4_1g17080	VL1/VL2/VL3
1D	2946305	2946866	562	2946725	6.10266	3.87434	2.38065	Promoter (<=1kb)	-26	FxaC_4g02950	FvH4_1g28720	VL1/VL2
1D	24362417	24363548	1132	24362525	7.44048	5.06111	2.3667	Promoter (<=1kb)	-338	FxaC_4g33360	FvH4_1g17920	VL1
1D	20560443	20561021	579	20560518	8.82137	6.2705	2.34649	Promoter (<=1kb)	-79	FxaC_4g25680	FvH4_1g14090	VL1/VL2/VL3
1D	27083517	27084154	638	27083642	5.35803	3.24561	2.32337	Promoter (<=1kb)	-752	FxaC_4g39040	FvH4_1g00950	VL1
1D	11831160	11831671	512	11831409	6.4368	4.18339	2.29373	Promoter (<=1kb)	-13	FxaC_4g12230	FvH4_1g24310	VL1/VL2/VL3
1D	25126662	25127045	384	25126771	6.4368	4.18339	2.29373	Promoter (<=1kb)	16	FxaC_4g34942	FvH4_1g05280	VL1/VL2/VL3
1D	23999719	24000095	377	23999836	6.97197	4.65228	2.28283	Promoter (<=1kb)	10	FxaC_4g32510	FvH4_1g07950	VL1/VL2/VL3
1D	19531146	19531669	524	19531262	7.07905	4.72752	2.28093	Promoter (1-2kb)	-1685	FxaC_4g23960	FvH4_1g16230	VL1/VL2/VL3
1D	15477605	15477956	352	15477813	5.61236	3.45067	2.24398	Promoter (<=1kb)	-614	FxaC_4g17250	FvH4_1g20240	VL1/VL2
1D	22692544	22693684	1141	22693531	6.09982	3.87231	2.18547	Promoter (<=1kb)	-535	FxaC_4g29730	FvH4_1g10240	VL1
1D	19943285	19943721	437	19943490	5.5603	3.43033	2.01873	Promoter (1-2kb)	-1476	FxaC_4g24660	FvH4_1g15510	VL1/VL2/VL3
1B	6986433	6987601	1169	6987123	28.2871	24.1427	5.33512	Promoter (1-2kb)	-1013	FxaC_2g15350	FvH4_1g10191	VL1/VL2/VL3
1B	11572183	11572835	653	11572577	23.4194	19.5835	5.24887	Promoter (<=1kb)	-484	FxaC_2g24270	FvH4_1g17980	VL1
1B	19816792	19818673	1882	19817100	23.566	19.7229	5.19648	Promoter (1-2kb)	-1159	FxaC_2g36390	FvH4_1g26130	VL1
1B	15535464	15536228	765	15535748	23.8237	19.969	5.17147	Promoter (<=1kb)	43	FxaC_2g30340	FvH4_1g21730	VL1/VL2/VL3
1B	5357061	5358407	1347	5358031	22.6541	18.8729	5.15344	Promoter (<=1kb)	-55	FxaC_2g12100	FvH4_1g02440	VL1/VL2/VL3
1B	12903035	12904013	979	12903242	22.6541	18.8729	5.15344	Promoter (<=1kb)	-439	FxaC_2g26360	FvH4_7g28260	VL1
1B	10078578	10079793	1216	10079533	23.5612	19.7184	5.03098	Promoter (<=1kb)	-724	FxaC_2g21410	FvH4_1g15810	VL1/VL2/VL3
1B	4163414	4164216	803	4163910	21.7214	18.0171	5.01586	Promoter (<=1kb)	-416	FxaC_2g09062	FvH4_1g02730	VL1/VL2/VL3
1B	10872673	10875505	2833	10873903	25.0975	21.1545	4.91074	Promoter (<=1kb)	-894	FxaC_2g22800	FvH4_1g16970	VL1
1B	28085851	28087639	1789	28086254	20.4065	16.7879	4.86713	Promoter (<=1kb)	95	FxaC_2g44040	FvH4_1g28230	VL1/VL2
1B	8681399	8684455	3057	8683971	22.3961	18.6413	4.7769	Promoter (<=1kb)	-37	FxaC_2g19000	FvH4_1g13370	VL1
1B	3766727	3767328	602	3767129	19.6738	16.114	4.7717	Promoter (1-2kb)	-1597	FxaC_2g08180	FvH4_1g03770	VL1
1B	8592539	8594184	1646	8593535	19.8428	16.2737	4.5789	Promoter (<=1kb)	-921	FxaC_2g18741	FvH4_1g13090	VL1/VL2/VL3
1B	5129335	5130098	764	5129674	19.9686	16.3931	4.46598	Promoter (<=1kb)	-51	FxaC_2g11570	FvH4_1g00250	VL1/VL2/VL3
1B	10951490	10952377	888	10951969	19.1304	15.6172	4.41985	Promoter (1-2kb)	-1527	FxaC_2g22900	FvH4_1g17110	VL1/VL2
1B	16943031	16943678	648	16943214	19.7922	16.2244	4.36274	Promoter (<=1kb)	-195	FxaC_2g32360	FvH4_1g23490	VL1/VL2/VL3
1B	11407070	11407418	349	11407216	17.2295	13.8779	4.3377	Promoter (<=1kb)	-198	FxaC_2g23840	FvH4_1g17760	VL1/VL2
1B	13497392	13498320	929	13497642	22.912	19.1169	4.31696	Promoter (<=1kb)	-129	FxaC_2g27350	FvH4_1g20230	VL1/VL2
1B	3727436	3728275	840	3728024	16.1415	12.8722	4.29453	Promoter (<=1kb)	-186	FxaC_2g08030	FvH4_1g03850	VL1/VL2/VL3
1B	4165005	4166516	1512	4165397	16.1415	12.8722	4.29453	Promoter (1-2kb)	-1903	FxaC_2g09062	FvH4_1g02730	VL1/VL2/VL3
1B	9010987	9012228	1242	9011777	16.1415	12.8722	4.29453	Promoter (<=1kb)	-127	FxaC_2g19550	FvH4_1g14050	VL1/VL2
1B	4443697	4444193	497	4443864	24.6012	20.6924	4.20045	Promoter (<=1kb)	53	FxaC_2g09810	FvH4_1g01960	VL1/VL2
1B	8800631	8801220	590	8800851	28.9073	24.7368	4.18613	Promoter (<=1kb)	-126	FxaC_2g19190	FvH4_1g13530	VL1/VL2
1B	7949896	7950676	781	7950438	15.9456	12.7042	4.17346	Promoter (<=1kb)	24	FxaC_2g17590	FvH4_1g11990	VL1/VL2
1B	12943782	12944330	549	12944101	15.7512	12.5312	4.12676	Promoter (<=1kb)	-227	FxaC_2g26410	FvH4_1g19680	VL1/VL2
1B	3383479	3384761	1283	3383856	14.7932	11.6431	4.10366	Promoter (<=1kb)	-126	FxaC_2g07330	FvH4_1g04420	VL1/VL2
1B	6960688	6963801	3114	6961826	14.7932	11.6431	4.10366	Promoter (<=1kb)	-230	FxaC_2g15320	FvH4_1g10180	VL1/VL2
1B	4364144	4364921	778	4364712	14.7617	11.6313	4.09569	Promoter (<=1kb)	-859	FxaC_2g09580	FvH4_1g02190	VL1/VL2/VL3
1B	11548972	11549447	476	11549156	18.1863	14.765	4.093	Promoter (<=1kb)	38	FxaC_2g24200	FvH4_1g17920	VL1/VL2/VL3
1B	11187687	11188417	731	11188118	22.0666	18.3294	4.07221	Promoter (1-2kb)	-1357	FxaC_2g23490	FvH4_1g17420	VL1/VL2/VL3
1B	11094333	11095410	1078	11095210	16.4964	13.2068	4.03595	Promoter (<=1kb)	44	FxaC_2g23280	FvH4_1g17340	VL1
1B	5552229	5552768	540	5552438	14.1338	11.0426	4.00823	Promoter (<=1kb)	-746	FxaC_2g12470	FvH4_1g07530	VL1/VL2/VL3
1B	8678943	8680309	1367	8679619	14.1338	11.0426	4.00823	Promoter (<=1kb)	-600	FxaC_2g18970	FvH4_1g13350	VL1
1B	4805797	4806523	727	4806255	17.8986	14.4903	3.97899	Promoter (<=1kb)	-12	FxaC_2g10710	FvH4_1g01070	VL1
1B	16701276	16702645	1370	16701722	14.0023	10.9385	3.97484	Promoter (1-2kb)	-1909	FxaC_2g31960	FvH4_1g23211	VL1/VL2/VL3
1B	4559783	4561220	1438	4560974	17.7033	14.3113	3.94065	Promoter (<=1kb)	-933	FxaC_2g10130	FvH4_1g01720	VL1/VL2/VL3
1B	4861354	4861815	462	4861601	15.2284	12.0552	3.93862	Promoter (<=1kb)	56	FxaC_2g10830	FvH4_1g00990	VL1/VL2
1B	9204028	9205533	1506	9204506	14.605	11.4882	3.92069	Promoter (<=1kb)	-600	FxaC_2g19830	FvH4_1g14320	VL1/VL2
1B	15489086	15490649	1564	15490038	13.4844	10.4533	3.91279	Promoter (<=1kb)	-911	FxaC_2g30250	FvH4_1g21900	VL1
1B	7450139	7450830	692	7450348	15.1114	11.9489	3.91194	Promoter (<=1kb)	-90	FxaC_2g16490	FvH4_1g11181	VL1
1B	21619827	21620481	655	21620110	14.657	11.5334	3.8697	Promoter (<=1kb)	-27	FxaC_2g38590	FvH4_1g27480	VL1/VL2/VL3
1B	3791076	3792260	1185	3791437	13.8192	10.7727	3.86163	Promoter (<=1kb)	25	FxaC_2g08240	FvH4_1g03550	VL1
1B	10851224	10851780	557	10851635	14.9787	11.8211	3.82218	Promoter (1-2kb)	-1628	FxaC_2g22750	FvH4_1g16930	VL1/VL2
1B	7400718	7401731	1014	7400970	12.8453	9.87504	3.81736	Promoter (<=1kb)	-12	FxaC_2g16400	FvH4_1g11110	VL1/VL2
1B	15991609	15992123	515	15991830	12.8453	9.87504	3.81736	Promoter (<=1kb)	36	FxaC_2g31030	FvH4_1g22350	VL1/VL2/VL3
1B	3661722	3662777	1056	3662463	13.3457	10.3483	3.81055	Promoter (1-2kb)	-1335	FxaC_2g07850	FvH4_1g03940	VL1/VL2
1B	16632015	16633223	1209	16632743	17.0764	13.7394	3.76936	Promoter (1-2kb)	-1468	FxaC_2g31890	FvH4_6g34350	VL1/VL2/VL3
1B	7558195	7558905	711	7558710	12.8978	9.92374	3.76415	Promoter (<=1kb)	35	FxaC_2g16740	FvH4_1g11410	VL1
1B	20781448	20782277	830	20781946	16.4572	13.1749	3.75007	Promoter (<=1kb)	-243	FxaC_2g37420	FvH4_1g26700	VL1/VL2
1B	3306878	3307842	965	3307234	13.3431	10.3475	3.74644	Promoter (<=1kb)	-70	FxaC_2g07100	FvH4_1g04700	VL1/VL2/VL3
1B	9809000	9809472	473	9809318	12.2168	9.30591	3.72193	Promoter (<=1kb)	-564	FxaC_2g20950	FvH4_1g14960	VL1/VL2/VL3
1B	8134262	8135221	960	8134921	13.9437	10.8928	3.70732	Promoter (<=1kb)	-205	FxaC_2g17850	FvH4_1g12220	VL1/VL2
1B	18078364	18079349	986	18078597	13.9283	10.8778	3.70387	Promoter (1-2kb)	-1343	FxaC_2g33830	FvH4_1g24520	VL1/VL2/VL3
1B	7590906	7591673	768	7591457	18.9859	15.4821	3.65905	Promoter (<=1kb)	69	FxaC_2g16800	FvH4_1g11490	VL1/VL2/VL3
1B	8043141	8043795	655	8043332	16.6254	13.3252	3.6394	Promoter (<=1kb)	-342	FxaC_2g17730	FvH4_1g12110	VL1/VL2
1B	21711033	21711588	556	21711189	12.8145	9.86667	3.62085	Promoter (<=1kb)	88	FxaC_2g38620	FvH4_1g29000	VL1
1B	5049059	5050102	1044	5049902	17.7571	14.359	3.62076	Promoter (<=1kb)	-510	FxaC_2g11370	FvH4_1g00430	VL1/VL2/VL3
1B	15879985	15880396	412	15880170	13.996	10.9341	3.60909	Promoter (1-2kb)	-1531	FxaC_2g30890	FvH4_1g22150	VL1/VL2/VL3
1B	11846032	11846496	465	11846243	12.1206	9.23865	3.57219	Promoter (<=1kb)	-871	FxaC_2g24760	FvH4_1g22261	VL1/VL2/VL3
1B	17885615	17887501	1887	17886107	15.7453	12.5253	3.56831	Promoter (<=1kb)	-31	FxaC_2g33510	FvH4_1g24350	VL1/VL2/VL3
1B	8215908	8217583	1676	8216414	15.9154	12.6771	3.55516	Promoter (<=1kb)	-943	FxaC_2g17980	FvH4_1g12350	VL1/VL2/VL3
1B	7513999	7514417	419	7514264	11.5334	8.71045	3.54663	Promoter (1-2kb)	-1140	FxaC_2g16630	FvH4_1g11310	VL1/VL2
1B	16185965	16186614	650	16186134	14.6481	11.5262	3.5433	Promoter (<=1kb)	-183	FxaC_2g31290	FvH4_1g22590	VL1/VL2/VL3
1B	7523433	7524384	952	7524126	11.7505	8.89081	3.54071	Promoter (<=1kb)	21	FxaC_2g16650	FvH4_1g11320	VL1/VL2
1B	588333	588606	274	588466	10.9925	8.20367	3.53106	Promoter (1-2kb)	-1356	FxaC_2g01130	FvH4_1g08530	VL1/VL2/VL3
1B	5160850	5161961	1112	5161249	10.9925	8.20367	3.53106	Promoter (<=1kb)	-241	FxaC_2g11610	FvH4_1g00300	VL1
1B	5384060	5384649	590	5384339	10.9925	8.20367	3.53106	Promoter (<=1kb)	-21	FxaC_2g12170	FvH4_1g01350	VL1/VL2/VL3
1B	3612206	3614385	2180	3613948	11.4453	8.63109	3.52438	Promoter (<=1kb)	90	FxaC_2g07781	FvH4_1g04020	VL1/VL2/VL3
1B	14521743	14522888	1146	14522500	15.9458	12.7042	3.51759	Promoter (<=1kb)	-28	FxaC_2g28890	FvH4_1g21450	VL1
1B	3582292	3583189	898	3582993	12.4499	9.5259	3.48121	Promoter (<=1kb)	65	FxaC_2g07680	FvH4_1g04110	VL1/VL2/VL3
1B	3871517	3872125	609	3871811	12.9014	9.92724	3.47712	Promoter (1-2kb)	-1200	FxaC_2g08480	FvH4_1g03340	VL1
1B	10325007	10325707	701	10325407	15.1874	12.0227	3.4661	Promoter (<=1kb)	-114	FxaC_2g21830	FvH4_1g16140	VL1
1B	4505574	4506606	1033	4505849	12.8164	9.86728	3.45871	Promoter (1-2kb)	-1112	FxaC_2g10000	FvH4_1g01840	VL1/VL2/VL3
1B	15881482	15881944	463	15881780	12.8164	9.86728	3.45871	Promoter (<=1kb)	79	FxaC_2g30890	FvH4_1g22150	VL1/VL2/VL3
1B	4276049	4277304	1256	4276953	11.7873	8.92499	3.43621	Promoter (<=1kb)	91	FxaC_2g09360	FvH4_3g01840	VL1/VL2/VL3
1B	3044165	3044431	267	3044281	10.3972	7.67027	3.43562	Promoter (<=1kb)	-15	FxaC_2g06381	FvH4_1g05280	VL1/VL2/VL3
1B	15316391	15316928	538	15316502	10.3972	7.67027	3.43562	Promoter (<=1kb)	-35	FxaC_2g30050	FvH4_1g21660	VL1
1B	3969642	3970128	487	3969860	10.9391	8.17585	3.39793	Promoter (<=1kb)	-511	FxaC_2g08720	FvH4_1g03160	VL1/VL2/VL3
1B	8952024	8952657	634	8952336	10.9391	8.17585	3.39793	Promoter (1-2kb)	-1888	FxaC_2g19390	FvH4_1g13911	VL1
1B	10841062	10841797	736	10841495	13.1496	10.1633	3.38424	Promoter (<=1kb)	23	FxaC_2g22730	FvH4_1g16870	VL1
1B	3434382	3435389	1008	3434496	11.5532	8.72896	3.38179	Promoter (<=1kb)	-467	FxaC_2g07460	FvH4_1g04290	VL1/VL2/VL3
1B	7056310	7059183	2874	7058920	12.8913	9.91738	3.3777	Promoter (<=1kb)	-96	FxaC_2g15530	FvH4_1g10340	VL1/VL2/VL3
1B	3583509	3583971	463	3583729	11.1971	8.39499	3.35123	Promoter (<=1kb)	-671	FxaC_2g07680	FvH4_1g04110	VL1/VL2/VL3
1B	1902616	1903005	390	1902825	9.8136	7.14781	3.34019	Promoter (<=1kb)	-21	FxaC_2g03841	FvH4_1g05280	VL1/VL2/VL3
1B	10616668	10618110	1443	10617621	9.94286	7.26805	3.31568	Promoter (<=1kb)	-821	FxaC_2g22270	FvH4_1g16500	VL1/VL2/VL3
1B	5130403	5130994	592	5130603	12.3278	9.41016	3.30733	Promoter (<=1kb)	-980	FxaC_2g11570	FvH4_1g00250	VL1/VL2/VL3
1B	15707619	15708613	995	15708464	9.75297	7.11416	3.26619	Promoter (1-2kb)	-1473	FxaC_2g30670	FvH4_6g08091	VL1
1B	1683998	1684394	397	1684114	9.24197	6.63979	3.24476	Promoter (<=1kb)	-417	FxaC_2g03440	FvH4_1g05680	VL1/VL2/VL3
1B	4212574	4214271	1698	4213875	9.24197	6.63979	3.24476	Promoter (<=1kb)	63	FxaC_2g09170	FvH4_3g45500	VL1
1B	5366612	5367322	711	5367144	9.24197	6.63979	3.24476	Promoter (<=1kb)	-476	FxaC_2g12110	FvH4_1g02450	VL1/VL2/VL3
1B	6277646	6277943	298	6277825	9.24197	6.63979	3.24476	Promoter (<=1kb)	-430	FxaC_2g14100	FvH4_1g09090	VL1/VL2/VL3
1B	9360307	9361662	1356	9361439	9.24197	6.63979	3.24476	Promoter (<=1kb)	-458	FxaC_2g20170	FvH4_1g14540	VL1/VL2
1B	10310289	10310827	539	10310670	9.24197	6.63979	3.24476	Promoter (<=1kb)	-399	FxaC_2g21791	FvH4_1g16104	VL1/VL2/VL3
1B	16332513	16333156	644	16332963	11.1163	8.3185	3.23314	Promoter (<=1kb)	-53	FxaC_2g31490	FvH4_1g22820	VL1
1B	11163408	11164477	1070	11164099	9.40212	6.78727	3.23046	Promoter (<=1kb)	63	FxaC_2g23440	FvH4_1g17400	VL1/VL2/VL3
1B	10831530	10832156	627	10831988	10.8444	8.09003	3.21982	Promoter (<=1kb)	-161	FxaC_2g22710	FvH4_1g16860	VL1/VL2
1B	8887434	8889292	1859	8888621	11.828	8.96375	3.20461	Promoter (<=1kb)	-250	FxaC_2g19290	FvH4_1g13710	VL1/VL2
1B	4846020	4846565	546	4846375	10.5122	7.77628	3.1921	Promoter (<=1kb)	-227	FxaC_2g10780	FvH4_1g01020	VL1
1B	5283684	5284714	1031	5284512	13.1999	10.2117	3.18695	Promoter (<=1kb)	-408	FxaC_2g11900	FvH4_1g00040	VL1/VL2
1B	10032758	10033392	635	10033167	12.5431	9.61489	3.18093	Promoter (<=1kb)	-180	FxaC_2g21340	FvH4_1g15710	VL1/VL2/VL3
1B	4350588	4351228	641	4350741	9.3184	6.70903	3.15433	Promoter (<=1kb)	65	FxaC_2g09530	FvH4_1g02220	VL1
1B	6616675	6616955	281	6616792	8.68263	6.14236	3.14932	Promoter (<=1kb)	-175	FxaC_2g14670	FvH4_1g09640	VL1
1B	11065663	11066520	858	11066293	8.68263	6.14236	3.14932	Promoter (<=1kb)	-156	FxaC_2g23210	FvH4_1g17240	VL1
1B	23348633	23349045	413	23348788	8.68263	6.14236	3.14932	Promoter (<=1kb)	87	FxaC_2g40250	FvH4_1g30220	VL1/VL2/VL3
1B	4531367	4531911	545	4531455	8.6477	6.13186	3.13974	Promoter (<=1kb)	-999	FxaC_2g10070	FvH4_1g01770	VL1
1B	3465004	3465514	511	3465150	8.58686	6.07666	3.12309	Promoter (1-2kb)	-1297	FxaC_2g07480	FvH4_1g04250	VL1/VL2/VL3
1B	10034061	10034740	680	10034220	14.768	11.6374	3.10853	Promoter (1-2kb)	-1233	FxaC_2g21340	FvH4_1g15710	VL1/VL2/VL3
1B	9644825	9646215	1391	9645418	12.7321	9.79139	3.10351	Promoter (1-2kb)	-1632	FxaC_2g20710	FvH4_1g15410	VL1/VL2/VL3
1B	9047875	9048539	665	9048244	13.4052	10.3985	3.08223	Promoter (<=1kb)	-7	FxaC_2g19620	FvH4_1g14090	VL1/VL2/VL3
1B	3231481	3231984	504	3231622	8.75102	6.2052	3.06051	Promoter (<=1kb)	-68	FxaC_2g06930	FvH4_1g04820	VL1/VL2/VL3
1B	4177004	4177634	631	4177314	12.8683	9.89584	3.05831	Promoter (1-2kb)	-1483	FxaC_2g09120	FvH4_1g02700	VL1/VL2
1B	2088552	2089552	1001	2088809	8.13594	5.65781	3.05389	Promoter (1-2kb)	-1466	FxaC_2g04320	FvH4_1g07530	VL1/VL2
1B	12890983	12892009	1027	12891162	8.13594	5.65781	3.05389	Promoter (<=1kb)	-877	FxaC_2g26340	FvH4_1g19623	VL1/VL2
1B	13608498	13609063	566	13608755	8.13594	5.65781	3.05389	Promoter (<=1kb)	-824	FxaC_2g27490	FvH4_1g20360	VL1/VL2/VL3
1B	14702825	14704139	1315	14703321	13.6672	10.627	3.02986	Promoter (<=1kb)	-362	FxaC_2g29080	FvH4_1g20310	VL1
1B	11415200	11415883	684	11415447	9.50442	6.88254	3.00757	Promoter (<=1kb)	-598	FxaC_2g23880	FvH4_1g17970	VL1/VL2/VL3
1B	9880336	9880672	337	9880467	8.34868	5.85416	3.00652	Promoter (<=1kb)	-147	FxaC_2g21160	FvH4_1g15510	VL1/VL2/VL3
1B	17823719	17825154	1436	17824811	10.1367	7.44956	2.97939	Promoter (<=1kb)	-59	FxaC_2g33420	FvH4_1g24310	VL1/VL2/VL3
1B	17470491	17470967	477	17470670	10.3146	7.616	2.97713	Promoter (<=1kb)	-191	FxaC_2g32940	FvH4_1g24000	VL1/VL2/VL3
1B	3361684	3362115	432	3361932	9.13409	6.56393	2.96615	Promoter (<=1kb)	66	FxaC_2g07240	FvH4_1g04500	VL1/VL2
1B	10334654	10335062	409	10334917	7.51438	5.12813	2.93381	Promoter (<=1kb)	-96	FxaC_2g21860	FvH4_1g16150	VL1
1B	9022592	9023206	615	9022748	8.06073	5.61175	2.93154	Promoter (<=1kb)	-640	FxaC_2g19590	FvH4_4g25940	VL1/VL2
1B	4175764	4176737	974	4175920	9.06373	6.49712	2.90797	Promoter (<=1kb)	-89	FxaC_2g09120	FvH4_1g02700	VL1/VL2
1B	9853538	9854796	1259	9854352	9.9597	7.28377	2.86908	Promoter (<=1kb)	97	FxaC_2g21090	FvH4_1g15440	VL1/VL2/VL3
1B	2899620	2900286	667	2899999	7.08197	4.72752	2.86302	Promoter (<=1kb)	-345	FxaC_2g06090	FvH4_1g05680	VL1/VL2/VL3
1B	4540330	4540985	656	4540781	7.08197	4.72752	2.86302	Promoter (1-2kb)	-1403	FxaC_2g10080	FvH4_1g01760	VL1
1B	4972997	4973629	633	4973164	7.08197	4.72752	2.86302	Promoter (<=1kb)	-197	FxaC_2g11150	FvH4_1g00640	VL1/VL2/VL3
1B	6278701	6279050	350	6278939	7.08197	4.72752	2.86302	Promoter (1-2kb)	-1544	FxaC_2g14100	FvH4_1g09090	VL1/VL2/VL3
1B	8981614	8981890	277	8981759	7.08197	4.72752	2.86302	Promoter (1-2kb)	-1342	FxaC_2g19500	FvH4_1g14010	VL1/VL2/VL3
1B	9362200	9363245	1046	9362552	7.08197	4.72752	2.86302	Promoter (1-2kb)	-1571	FxaC_2g20170	FvH4_1g14540	VL1/VL2
1B	4006219	4007483	1265	4006969	13.8038	10.7578	2.85987	Promoter (1-2kb)	-1411	FxaC_2g08800	FvH4_1g03080	VL1/VL2/VL3
1B	10288914	10289196	283	10289028	7.74077	5.31343	2.84921	Promoter (<=1kb)	-384	FxaC_2g21770	FvH4_1g16090	VL1/VL2
1B	14144420	14144697	278	14144572	7.74077	5.31343	2.84921	Promoter (<=1kb)	83	FxaC_2g28390	FvH4_1g21070	VL1/VL2/VL3
1B	10775745	10776161	417	10775965	8.37662	5.88089	2.83277	Promoter (<=1kb)	-150	FxaC_2g22511	Not assigned	VL1
1B	9063464	9063747	284	9063629	7.14444	4.78676	2.83103	Promoter (<=1kb)	-40	FxaC_2g19650	FvH4_1g14110	VL1/VL2
1B	6409601	6409903	303	6409751	6.96356	4.64449	2.82939	Promoter (<=1kb)	-189	FxaC_2g14300	FvH4_1g09180	VL1
1B	8545900	8546285	386	8546037	11.8551	8.98959	2.80364	Promoter (<=1kb)	-18	FxaC_2g18630	FvH4_1g12970	VL1/VL2/VL3
1B	7544279	7544653	375	7544475	9.55509	6.93065	2.78981	Promoter (<=1kb)	-356	FxaC_2g16720	FvH4_1g11400	VL1/VL2/VL3
1B	1944906	1945606	701	1945109	6.57548	4.28544	2.76759	Promoter (<=1kb)	-94	FxaC_2g03950	FvH4_1g05180	VL1/VL2/VL3
1B	1946034	1946468	435	1946312	8.07223	5.62174	2.76257	Promoter (1-2kb)	-1297	FxaC_2g03950	FvH4_1g05180	VL1/VL2/VL3
1B	11468379	11469088	710	11468913	8.07223	5.62174	2.76257	Promoter (<=1kb)	-577	FxaC_2g24050	FvH4_1g17820	VL1/VL2/VL3
1B	18199299	18199556	258	18199446	7.55359	5.16573	2.75904	Promoter (<=1kb)	-463	FxaC_2g34000	FvH4_1g24670	VL1
1B	12079491	12080755	1265	12080330	9.07786	6.51009	2.72916	Promoter (1-2kb)	-1257	FxaC_2g25070	FvH4_1g18550	VL1
1B	13295174	13297653	2480	13296721	9.99755	7.31878	2.71764	Promoter (<=1kb)	-451	FxaC_2g27070	FvH4_7g30730	VL1/VL2/VL3
1B	9881422	9882124	703	9881780	11.0094	8.2199	2.69773	Promoter (1-2kb)	-1460	FxaC_2g21160	FvH4_1g15510	VL1/VL2/VL3
1B	18616768	18617882	1115	18617378	10.1804	7.49068	2.69344	Promoter (<=1kb)	-133	FxaC_2g34550	FvH4_1g25150	VL1/VL2/VL3
1B	11755240	11755540	301	11755414	8.05635	5.60748	2.61959	Promoter (<=1kb)	-151	FxaC_2g24600	FvH4_1g18181	VL1
1B	13566753	13567626	874	13566892	7.1246	4.76771	2.61717	Promoter (<=1kb)	-114	FxaC_2g27441	FvH4_5g36680	VL1/VL2
1B	11081903	11082436	534	11082224	6.80253	4.49508	2.61347	Promoter (1-2kb)	-1631	FxaC_2g23260	FvH4_1g17370	VL1/VL2/VL3
1B	6351905	6352414	510	6351961	6.2839	4.04152	2.59781	Promoter (1-2kb)	-1053	FxaC_2g14210	FvH4_3g10020	VL1/VL2
1B	6889575	6890255	681	6889807	5.60565	3.44449	2.57672	Promoter (<=1kb)	-691	FxaC_2g15160	FvH4_3g10750	VL1
1B	4408650	4408998	349	4408763	7.50741	5.12312	2.56781	Promoter (1-2kb)	-1430	FxaC_2g09680	FvH4_1g02010	VL1/VL2/VL3
1B	7013212	7014382	1171	7013404	7.50741	5.12312	2.56781	Promoter (<=1kb)	-95	FxaC_2g15430	FvH4_1g10270	VL1/VL2/VL3
1B	11226919	11227325	407	11227142	5.72647	3.55434	2.52667	Promoter (1-2kb)	-1100	FxaC_2g23540	FvH4_1g17490	VL1/VL2
1B	3702664	3703298	635	3703120	7.14951	4.79123	2.52226	Promoter (<=1kb)	-229	FxaC_2g07970	FvH4_1g03810	VL1
1B	7112041	7112566	526	7112369	7.0633	4.72752	2.50361	Promoter (<=1kb)	-98	FxaC_2g15640	FvH4_1g10350	VL1/VL2/VL3
1B	3391057	3391571	515	3391357	5.92307	3.73598	2.50229	Promoter (1-2kb)	-1731	FxaC_2g07340	FvH4_1g04401	VL1/VL2/VL3
1B	24379213	24379549	337	24379401	6.60669	4.31374	2.49635	Promoter (<=1kb)	7	FxaC_2g41100	FvH4_1g29330	VL1/VL2/VL3
1B	19123066	19123577	512	19123488	6.22307	3.9851	2.47177	Promoter (<=1kb)	47	FxaC_2g35300	FvH4_1g25551	VL1/VL2
1B	19235613	19236331	719	19235737	5.07502	3.01279	2.46061	Promoter (<=1kb)	-416	FxaC_2g35490	FvH4_1g25670	VL1
1B	5023682	5025294	1613	5025008	9.01106	6.44728	2.45419	Promoter (<=1kb)	-115	FxaC_2g11310	FvH4_1g00490	VL1/VL2
1B	4118606	4119046	441	4118734	5.69953	3.53024	2.44373	Promoter (<=1kb)	-139	FxaC_2g08980	FvH4_1g02850	VL1
1B	3466246	3466534	289	3466462	6.73241	4.4304	2.43248	Promoter (<=1kb)	15	FxaC_2g07480	FvH4_1g04250	VL1/VL2/VL3
1B	10207448	10207885	438	10207499	5.33565	3.22475	2.41841	Promoter (<=1kb)	-394	FxaC_2g21610	FvH4_1g15960	VL1/VL2/VL3
1B	12097450	12097817	368	12097610	5.58363	3.44449	2.41354	Promoter (<=1kb)	-611	FxaC_2g25100	FvH4_2g34440	VL1/VL2/VL3
1B	8815260	8815796	537	8815398	5.9983	3.80638	2.38641	Promoter (<=1kb)	-369	FxaC_2g19230	FvH4_1g13610	VL1/VL2/VL3
1B	20270006	20270498	493	20270397	5.26821	3.16276	2.3649	Promoter (<=1kb)	51	FxaC_2g37040	FvH4_5g00280	VL1/VL2/VL3
1B	19800105	19800420	316	19800362	6.02782	3.83176	2.36361	Promoter (<=1kb)	-28	FxaC_2g36370	FvH4_1g26110	VL1/VL2/VL3
1B	13218552	13218865	314	13218683	6.22293	3.9851	2.29889	Promoter (<=1kb)	-265	FxaC_2g26810	FvH4_1g20040	VL1/VL2/VL3
1B	4316531	4317020	490	4316694	6.26157	4.02117	2.23704	Promoter (1-2kb)	-1061	FxaC_2g09430	FvH4_1g02500	VL1/VL2/VL3
1B	10387897	10388391	495	10388248	6.90979	4.59508	2.23182	Promoter (1-2kb)	-1626	FxaC_2g21930	FvH4_1g16230	VL1/VL2/VL3
1B	14265157	14265501	345	14265437	7.07726	4.72752	2.18711	Promoter (<=1kb)	-139	FxaC_2g28510	FvH4_1g21200	VL1/VL2/VL3
1B	8350937	8351432	496	8351241	6.53481	4.27321	2.18628	Promoter (<=1kb)	-50	FxaC_2g18200	FvH4_1g12582	VL1/VL2/VL3
1B	3663377	3663902	526	3663790	5.62174	3.45944	2.13443	Promoter (<=1kb)	-8	FxaC_2g07850	FvH4_1g03940	VL1/VL2
1B	7036501	7037253	753	7036993	5.62174	3.45944	2.13443	Promoter (1-2kb)	-1666	FxaC_2g15480	FvH4_1g10300	VL1/VL2/VL3
1B	10849933	10850314	382	10850004	6.04871	3.85181	2.11971	Promoter (<=1kb)	3	FxaC_2g22750	FvH4_1g16930	VL1/VL2
1C	14853458	14854585	1128	14854404	34.8361	30.3625	6.57215	Promoter (<=1kb)	-75	FxaC_3g26380	FvH4_1g22590	VL1/VL2/VL3
1C	13616101	13618811	2711	13618173	33.453	29.0406	6.2602	Promoter (1-2kb)	-1292	FxaC_3g24660	FvH4_1g21210	VL1/VL2
1C	4337890	4338938	1049	4338201	33.9734	29.5395	6.18598	Promoter (1-2kb)	-1266	FxaC_3g09290	FvH4_1g09090	VL1/VL2/VL3
1C	2182331	2183202	872	2182828	29.225	25.0307	5.37207	Promoter (<=1kb)	91	FxaC_3g04820	FvH4_1g04700	VL1/VL2
1C	4334741	4337497	2757	4337224	24.1923	20.3046	5.34431	Promoter (<=1kb)	-289	FxaC_3g09290	FvH4_1g09090	VL1/VL2/VL3
1C	1714397	1715304	908	1714773	25.9398	21.9417	5.31472	Promoter (<=1kb)	-105	FxaC_3g03750	FvH4_1g03550	VL1
1C	2119119	2121010	1892	2119485	25.6007	21.632	5.0853	Promoter (<=1kb)	-198	FxaC_3g04660	FvH4_1g04310	VL1/VL2/VL3
1C	2494886	2497086	2201	2496842	29.3293	25.1296	5.04555	Promoter (<=1kb)	-708	FxaC_3g05480	FvH4_1g05180	VL1/VL2/VL3
1C	9866422	9867288	867	9866844	23.5612	19.7184	5.03098	Promoter (<=1kb)	-228	FxaC_3g18920	FvH4_1g17200	VL1/VL2/VL3
1C	3730363	3731695	1333	3731412	21.1476	17.4749	4.96257	Promoter (1-2kb)	-1409	FxaC_3g08010	FvH4_1g07860	VL1/VL2/VL3
1C	9649224	9650201	978	9649675	25.9832	21.9835	4.88095	Promoter (<=1kb)	-262	FxaC_3g18630	FvH4_1g16930	VL1
1C	9233434	9234491	1058	9234175	20.4065	16.7879	4.86713	Promoter (<=1kb)	96	FxaC_3g18030	FvH4_1g16330	VL1/VL2
1C	1641755	1642511	757	1642021	25.2393	21.2877	4.80405	Promoter (1-2kb)	-1975	FxaC_3g03540	FvH4_1g03340	VL1/VL2/VL3
1C	1420663	1421172	510	1420988	19.6738	16.114	4.7717	Promoter (1-2kb)	-1918	FxaC_3g03050	FvH4_1g02730	VL1/VL2/VL3
1C	9288838	9290301	1464	9289690	19.6738	16.114	4.7717	Promoter (<=1kb)	-558	FxaC_3g18100	FvH4_1g16350	VL1/VL2
1C	12692970	12694433	1464	12693585	21.3383	17.6566	4.69282	Promoter (<=1kb)	-181	FxaC_3g23120	FvH4_1g20310	VL1/VL2/VL3
1C	12532362	12532802	441	12532602	20.3374	16.7399	4.69144	Promoter (<=1kb)	-384	FxaC_3g22920	FvH4_1g20160	VL1/VL2/VL3
1C	3891618	3892250	633	3892014	20.9764	17.3275	4.68611	Promoter (<=1kb)	-147	FxaC_3g08300	FvH4_1g08160	VL1/VL2
1C	12595158	12596497	1340	12595602	23.1721	19.3642	4.66174	Promoter (<=1kb)	-37	FxaC_3g22990	FvH4_1g20230	VL1/VL2/VL3
1C	20609606	20611909	2304	20610742	19.324	15.8004	4.60881	Promoter (<=1kb)	-158	FxaC_3g34250	FvH4_1g27200	VL1/VL2/VL3
1C	14678285	14679523	1239	14678661	27.4384	23.3447	4.60506	Promoter (<=1kb)	-210	FxaC_3g26132	FvH4_1g22220	VL1/VL2/VL3
1C	2923079	2926402	3324	2924545	18.5972	15.1325	4.51372	Promoter (<=1kb)	-702	FxaC_3g06340	FvH4_1g06180	VL1
1C	7522892	7524754	1863	7524224	16.8298	13.5028	4.38996	Promoter (<=1kb)	-189	FxaC_3g15030	FvH4_1g13370	VL1/VL2
1C	19270480	19271144	665	19270814	16.8298	13.5028	4.38996	Promoter (<=1kb)	-60	FxaC_3g32170	FvH4_1g25910	VL1/VL2/VL3
1C	645397	646284	888	645698	17.4215	14.0584	4.38353	Promoter (<=1kb)	-259	FxaC_3g01480	FvH4_1g01020	VL1/VL2/VL3
1C	4027499	4028851	1353	4028106	16.1415	12.8722	4.29453	Promoter (<=1kb)	-234	FxaC_3g08620	FvH4_1g08450	VL1/VL2/VL3
1C	14400985	14402123	1139	14401402	17.2402	13.8863	4.2692	Promoter (<=1kb)	-46	FxaC_3g25760	FvH4_1g21900	VL1/VL2/VL3
1C	5547732	5550325	2594	5548616	21.5374	17.8439	4.23226	Promoter (<=1kb)	-63	FxaC_3g11500	FvH4_1g10340	VL1/VL2/VL3
1C	980617	981488	872	981037	21.0653	17.4122	4.20013	Promoter (1-2kb)	-1187	FxaC_3g02080	FvH4_1g01720	VL1/VL2
1C	15480410	15481155	746	15480851	15.4625	12.2523	4.1991	Promoter (1-2kb)	-1575	FxaC_3g27220	FvH4_1g11440	VL1/VL2/VL3
1C	1983305	1984478	1174	1984053	15.9456	12.7042	4.17346	Promoter (<=1kb)	95	FxaC_3g04340	FvH4_1g04250	VL1/VL2
1C	19463671	19464148	478	19463967	15.3231	12.1383	4.16411	Promoter (<=1kb)	-828	FxaC_3g32500	FvH4_1g26130	VL1/VL2/VL3
1C	1698950	1699494	545	1699255	18.7888	15.3152	4.15668	Promoter (<=1kb)	-997	FxaC_3g03720	FvH4_1g03520	VL1/VL2/VL3
1C	17387104	17388360	1257	17387278	15.4275	12.2378	4.11826	Promoter (1-2kb)	-1656	FxaC_3g29810	FvH4_7g06830	VL1/VL2/VL3
1C	2052444	2053949	1506	2052795	14.7932	11.6431	4.10366	Promoter (<=1kb)	-134	FxaC_3g04490	FvH4_1g04420	VL1
1C	6791287	6792185	899	6791553	14.7932	11.6431	4.10366	Promoter (1-2kb)	-1057	FxaC_3g13670	FvH4_1g12340	VL1
1C	6575285	6576077	793	6575697	18.3633	14.9127	4.07116	Promoter (<=1kb)	-33	FxaC_3g13240	FvH4_1g12110	VL1/VL2/VL3
1C	4172464	4173868	1405	4173655	14.5668	11.4587	4.04663	Promoter (<=1kb)	-765	FxaC_3g08950	FvH4_1g08770	VL1/VL2
1C	2526480	2526860	381	2526659	16.2306	12.9581	4.03951	Promoter (<=1kb)	64	FxaC_3g05560	FvH4_1g05240	VL1/VL2/VL3
1C	9059905	9061769	1865	9060212	16.3996	13.122	4.01473	Promoter (<=1kb)	92	FxaC_3g17700	FvH4_1g16080	VL1
1C	1422198	1423030	833	1422502	14.1338	11.0426	4.00823	Promoter (<=1kb)	-404	FxaC_3g03050	FvH4_1g02730	VL1/VL2/VL3
1C	3765047	3765432	386	3765262	14.1338	11.0426	4.00823	Promoter (<=1kb)	57	FxaC_3g08060	FvH4_1g07940	VL1/VL2/VL3
1C	18478196	18479236	1041	18479026	15.2501	12.0736	4.00782	Promoter (<=1kb)	-82	FxaC_3g31130	FvH4_1g25430	VL1/VL2
1C	1510972	1512274	1303	1511815	15.8514	12.6205	3.95523	Promoter (<=1kb)	-39	FxaC_3g03240	FvH4_1g03020	VL1/VL2
1C	1737633	1739002	1370	1738361	15.0052	11.8463	3.95044	Promoter (<=1kb)	-810	FxaC_3g03800	FvH4_1g03590	VL1/VL2
1C	10884756	10885918	1163	10885179	13.4844	10.4533	3.91279	Promoter (<=1kb)	-72	FxaC_3g20720	FvH4_1g18530	VL1/VL2/VL3
1C	2553729	2555062	1334	2554526	12.8453	9.87504	3.81736	Promoter (<=1kb)	-628	FxaC_3g05630	FvH4_1g05320	VL1/VL2
1C	8353059	8354022	964	8353702	12.8453	9.87504	3.81736	Promoter (<=1kb)	-160	FxaC_3g16360	FvH4_1g14540	VL1
1C	4115634	4116440	807	4116054	13.3457	10.3483	3.81055	Promoter (<=1kb)	-106	FxaC_3g08840	FvH4_1g08640	VL1/VL2/VL3
1C	5808930	5810991	2062	5810806	12.8166	9.8674	3.80994	Promoter (<=1kb)	-23	FxaC_3g12010	FvH4_1g10910	VL1/VL2/VL3
1C	13886815	13887415	601	13887259	17.6955	14.3049	3.78752	Promoter (<=1kb)	-260	FxaC_3g25020	FvH4_1g21450	VL1/VL2
1C	1104944	1105593	650	1105430	13.9655	10.9125	3.77102	Promoter (<=1kb)	-799	FxaC_3g02380	FvH4_1g02010	VL1
1C	536566	538602	2037	537318	17.0764	13.7394	3.76936	Promoter (<=1kb)	-296	FxaC_3g01230	FvH4_1g00800	VL1
1C	2812102	2812488	387	2812311	13.8549	10.8077	3.74547	Promoter (<=1kb)	-136	FxaC_3g06130	FvH4_1g05950	VL1/VL2/VL3
1C	8839922	8840623	702	8840232	17.704	14.3114	3.74227	Promoter (1-2kb)	-1049	FxaC_3g17340	FvH4_1g15710	VL1/VL2/VL3
1C	12464139	12464605	467	12464382	13.5801	10.5444	3.74151	Promoter (<=1kb)	-256	FxaC_3g22800	FvH4_1g20110	VL1/VL2
1C	13185836	13186877	1042	13186459	12.2168	9.30591	3.72193	Promoter (<=1kb)	-351	FxaC_3g23940	FvH4_1g20820	VL1
1C	2243401	2243795	395	2243569	12.4171	9.49516	3.70779	Promoter (<=1kb)	-169	FxaC_3g04960	FvH4_1g04820	VL1/VL2
1C	6141087	6141934	848	6141277	17.1006	13.7591	3.6799	Promoter (<=1kb)	26	FxaC_3g12560	FvH4_1g11400	VL1
1C	909972	910688	717	910358	13.7003	10.6587	3.65283	Promoter (<=1kb)	-263	FxaC_3g01950	FvH4_1g01550	VL1/VL2/VL3
1C	1417403	1417952	550	1417604	12.1053	9.22557	3.6291	Promoter (<=1kb)	-77	FxaC_3g03040	FvH4_1g02720	VL1/VL2/VL3
1C	1800393	1801407	1015	1800792	11.5991	8.74872	3.62649	Promoter (<=1kb)	-90	FxaC_3g03970	FvH4_1g03850	VL1/VL2/VL3
1C	10517094	10517914	821	10517707	15.2507	12.0736	3.6137	Promoter (<=1kb)	-275	FxaC_3g20220	FvH4_1g18181	VL1
1C	1655774	1656942	1169	1656522	13.2607	10.2704	3.6099	Promoter (<=1kb)	-256	FxaC_3g03580	FvH4_1g03371	VL1/VL2/VL3
1C	11547741	11549802	2062	11548595	13.737	10.6943	3.60633	Promoter (<=1kb)	72	FxaC_3g21600	FvH4_1g19090	VL1/VL2/VL3
1C	477060	477845	786	477521	12.2036	9.30591	3.59244	Promoter (<=1kb)	-4	FxaC_3g01032	FvH4_1g00550	VL1
1C	9776876	9778092	1217	9777404	14.6342	11.513	3.58881	Promoter (<=1kb)	-844	FxaC_3g18820	FvH4_1g17110	VL1/VL2
1C	9062483	9062965	483	9062828	12.6656	9.73278	3.58592	Promoter (<=1kb)	35	FxaC_3g17740	FvH4_1g16090	VL1
1C	7293597	7294239	643	7293946	13.3781	10.3737	3.58138	Promoter (<=1kb)	-43	FxaC_3g14460	FvH4_1g12970	VL1/VL2/VL3
1C	12672743	12673751	1009	12673078	11.5007	8.68053	3.53837	Promoter (<=1kb)	-11	FxaC_3g23070	FvH4_1g20270	VL1/VL2
1C	7970474	7971396	923	7970965	13.4017	10.3951	3.5339	Promoter (1-2kb)	-1434	FxaC_3g15710	FvH4_2g02251	VL1
1C	3531817	3532949	1133	3532189	10.9925	8.20367	3.53106	Promoter (<=1kb)	-716	FxaC_3g07580	FvH4_1g07530	VL1/VL2
1C	8223390	8224143	754	8223800	10.9925	8.20367	3.53106	Promoter (<=1kb)	40	FxaC_3g16050	FvH4_1g14330	VL1/VL2/VL3
1C	4321838	4322696	859	4322392	11.1402	8.34121	3.50736	Promoter (<=1kb)	94	FxaC_3g09270	FvH4_1g09070	VL1
1C	3302787	3303300	514	3303069	12.3935	9.47209	3.46851	Promoter (<=1kb)	-24	FxaC_3g07070	FvH4_1g07000	VL1/VL2
1C	8208248	8209314	1067	8209120	10.3972	7.67027	3.43562	Promoter (<=1kb)	94	FxaC_3g16040	FvH4_1g14320	VL1
1C	6073995	6076090	2096	6074707	12.8517	9.88017	3.41687	Promoter (<=1kb)	-25	FxaC_3g12480	FvH4_1g11310	VL1/VL2/VL3
1C	1466498	1467242	745	1466935	13.0507	10.069	3.41056	Promoter (<=1kb)	-70	FxaC_3g03130	FvH4_1g02850	VL1
1C	8657625	8658432	808	8658208	10.9391	8.17585	3.39793	Promoter (<=1kb)	-140	FxaC_3g16990	FvH4_1g15440	VL1/VL2
1C	12124080	12124443	364	12124266	10.5754	7.83507	3.36367	Promoter (<=1kb)	8	FxaC_3g22390	FvH4_1g19830	VL1/VL2/VL3
1C	19445811	19446166	356	19445953	14.5347	11.4276	3.3486	Promoter (<=1kb)	-153	FxaC_3g32470	FvH4_1g26110	VL1/VL2/VL3
1C	2820625	2820962	338	2820777	9.8136	7.14781	3.34019	Promoter (<=1kb)	-245	FxaC_3g06140	FvH4_1g05960	VL1/VL2/VL3
1C	2964604	2965941	1338	2964963	9.8136	7.14781	3.34019	Promoter (<=1kb)	-269	FxaC_3g06430	FvH4_1g06410	VL1/VL2/VL3
1C	4727505	4728100	596	4727991	9.8136	7.14781	3.34019	Promoter (<=1kb)	-317	FxaC_3g10020	FvH4_1g09831	VL1
1C	1406893	1408040	1148	1407449	16.1972	12.9259	3.32954	Promoter (1-2kb)	-1608	FxaC_3g03010	FvH4_1g02700	VL1/VL2/VL3
1C	775773	776197	425	776014	11.0191	8.2277	3.30948	Promoter (1-2kb)	-1083	FxaC_3g01740	FvH4_1g01300	VL1/VL2/VL3
1C	2375000	2376367	1368	2375520	13.0321	10.0508	3.27396	Promoter (<=1kb)	84	FxaC_3g05280	FvH4_1g05040	VL1/VL2
1C	760415	761905	1491	760528	9.24197	6.63979	3.24476	Promoter (<=1kb)	-725	FxaC_3g01700	FvH4_1g01260	VL1/VL2/VL3
1C	8512074	8513224	1151	8512655	9.24197	6.63979	3.24476	Promoter (<=1kb)	-191	FxaC_3g16732	FvH4_1g14860	VL1/VL2/VL3
1C	9278231	9278971	741	9278332	9.24197	6.63979	3.24476	Promoter (<=1kb)	-22	FxaC_3g18090	FvH4_4g00290	VL1
1C	13381559	13381890	332	13381749	11.7732	8.91137	3.23696	Promoter (1-2kb)	-1585	FxaC_3g24340	FvH4_1g21100	VL1/VL2/VL3
1C	15667686	15668212	527	15667877	10.4589	7.72639	3.22876	Promoter (1-2kb)	-1482	FxaC_3g27500	FvH4_1g23350	VL1/VL2/VL3
1C	8054708	8055379	672	8055159	9.14223	6.56927	3.21772	Promoter (<=1kb)	-81	FxaC_3g15870	FvH4_1g14050	VL1/VL2
1C	6796529	6798127	1599	6796981	13.1413	10.1553	3.21435	Promoter (1-2kb)	-1010	FxaC_3g13680	FvH4_1g12350	VL1/VL2/VL3
1C	12674914	12675795	882	12675083	10.3868	7.67027	3.21178	Promoter (<=1kb)	-437	FxaC_3g23090	FvH4_1g20290	VL1/VL2
1C	4363836	4365228	1393	4364472	9.07537	6.50804	3.19966	Promoter (1-2kb)	-1453	FxaC_3g09360	FvH4_1g09150	VL1
1C	7685567	7686588	1022	7685712	14.2851	11.1871	3.19429	Promoter (<=1kb)	14	FxaC_3g15220	FvH4_1g13530	VL1/VL2/VL3
1C	10875034	10875742	709	10875216	10.2608	7.567	3.18222	Promoter (<=1kb)	-164	FxaC_3g20710	FvH4_5g12331	VL1/VL2/VL3
1C	5576752	5577372	621	5577198	8.68263	6.14236	3.14932	Promoter (<=1kb)	-562	FxaC_3g11590	FvH4_1g10460	VL1/VL2/VL3
1C	7780014	7781038	1025	7780281	13.3239	10.3305	3.13634	Promoter (<=1kb)	-148	FxaC_3g15390	FvH4_1g13710	VL1/VL2/VL3
1C	2539023	2539751	729	2539320	14.7012	11.5736	3.1292	Promoter (<=1kb)	31	FxaC_3g05620	FvH4_1g05310	VL1/VL2/VL3
1C	5475641	5476089	449	5475817	12.1419	9.25796	3.06891	Promoter (1-2kb)	-1815	FxaC_3g11370	FvH4_1g10191	VL1/VL2/VL3
1C	10281930	10282653	724	10282461	8.13594	5.65781	3.05389	Promoter (<=1kb)	-101	FxaC_3g19770	FvH4_1g17760	VL1
1C	1162265	1163934	1670	1163729	8.70797	6.16484	3.04943	Promoter (<=1kb)	-998	FxaC_3g02490	FvH4_1g02190	VL1/VL2/VL3
1C	7323541	7325015	1475	7324379	12.2112	9.30591	3.04603	Promoter (1-2kb)	-1744	FxaC_3g14570	FvH4_1g13050	VL1/VL2/VL3
1C	7235966	7236728	763	7236386	10.0094	7.32993	3.03413	Promoter (<=1kb)	-174	FxaC_3g14360	FvH4_1g12800	VL1/VL2
1C	13264454	13265101	648	13264686	8.04412	5.59634	3.02845	Promoter (<=1kb)	-149	FxaC_3g24090	FvH4_1g20930	VL1
1C	23556392	23557777	1386	23557412	12.2823	9.36694	3.02433	Promoter (<=1kb)	91	FxaC_3g36960	FvH4_1g28960	VL1
1C	20395006	20395958	953	20395164	8.77375	6.22589	3.01682	Promoter (<=1kb)	53	FxaC_3g33770	FvH4_1g26970	VL1
1C	3905715	3907092	1378	3906878	11.7732	8.91137	2.96832	Promoter (<=1kb)	-3	FxaC_3g08350	FvH4_1g08190	VL1
1C	3817223	3818282	1060	3818075	7.60226	5.18533	2.95845	Promoter (<=1kb)	-263	FxaC_3g08150	FvH4_1g08020	VL1/VL2/VL3
1C	4952674	4953148	475	4952777	7.60226	5.18533	2.95845	Promoter (<=1kb)	-192	FxaC_3g10530	FvH4_1g09831	VL1/VL2/VL3
1C	5525525	5526522	998	5526199	8.59759	6.08688	2.92738	Promoter (1-2kb)	-1260	FxaC_3g11460	FvH4_1g10300	VL1
1C	3504563	3505046	484	3504737	12.4158	9.49392	2.92061	Promoter (<=1kb)	38	FxaC_3g07540	FvH4_1g07420	VL1/VL2
1C	1410679	1411256	578	1410979	10.5367	7.79963	2.91111	Promoter (<=1kb)	11	FxaC_3g03020	FvH4_1g02710	VL1/VL2/VL3
1C	5216276	5216558	283	5216416	7.08197	4.72752	2.86302	Promoter (<=1kb)	-92	FxaC_3g10960	FvH4_1g14181	VL1/VL2
1C	6750512	6751354	843	6751019	7.08197	4.72752	2.86302	Promoter (<=1kb)	-733	FxaC_3g13590	FvH4_6g37663	VL1
1C	8048386	8048987	602	8048745	7.08197	4.72752	2.86302	Promoter (<=1kb)	-896	FxaC_3g15840	FvH4_4g02691	VL1/VL2/VL3
1C	717155	717498	344	717407	7.77288	5.34401	2.85743	Promoter (<=1kb)	-209	FxaC_3g01600	FvH4_1g01130	VL1/VL2/VL3
1C	13074984	13075374	391	13075218	7.74077	5.31343	2.84921	Promoter (<=1kb)	-184	FxaC_3g23680	FvH4_1g20950	VL1/VL2/VL3
1C	19702638	19703070	433	19702841	7.74077	5.31343	2.84921	Promoter (<=1kb)	-12	FxaC_3g32910	FvH4_1g26400	VL1/VL2/VL3
1C	7547169	7547864	696	7547321	7.82093	5.38777	2.82516	Promoter (<=1kb)	-367	FxaC_3g15070	FvH4_1g13410	VL1/VL2/VL3
1C	888021	888443	423	888223	8.50457	6.00047	2.82212	Promoter (<=1kb)	-282	FxaC_3g01910	FvH4_1g01520	VL1/VL2
1C	2176109	2176419	311	2176248	7.07732	4.72752	2.81255	Promoter (<=1kb)	-4	FxaC_3g04800	FvH4_1g04680	VL1/VL2/VL3
1C	15162269	15162731	463	15162485	9.46969	6.85017	2.80671	Promoter (<=1kb)	72	FxaC_3g26820	FvH4_1g22820	VL1/VL2
1C	9890866	9891666	801	9891210	7.90302	5.4642	2.80282	Promoter (<=1kb)	13	FxaC_3g18990	FvH4_1g17240	VL1/VL2
1C	8281402	8281975	574	8281631	12.0301	9.15716	2.77839	Promoter (<=1kb)	-84	FxaC_3g16200	FvH4_1g14420	VL1/VL2/VL3
1C	11243234	11243809	576	11243553	8.81454	6.26393	2.77742	Promoter (<=1kb)	-90	FxaC_3g21110	FvH4_1g18770	VL1/VL2/VL3
1C	4914079	4914732	654	4914158	6.57548	4.28544	2.76759	Promoter (<=1kb)	-212	FxaC_3g10450	FvH4_3g10750	VL1/VL2
1C	10883874	10884201	328	10884039	6.57548	4.28544	2.76759	Promoter (1-2kb)	-1212	FxaC_3g20720	FvH4_1g18530	VL1/VL2/VL3
1C	11410068	11410697	630	11410578	6.57548	4.28544	2.76759	Promoter (<=1kb)	-10	FxaC_3g21360	FvH4_6g03040	VL1
1C	5487410	5488364	955	5487938	7.08129	4.72752	2.76738	Promoter (<=1kb)	-627	FxaC_3g11400	FvH4_1g10240	VL1/VL2
1C	3494354	3494691	338	3494474	7.24246	4.8764	2.76541	Promoter (<=1kb)	-132	FxaC_3g07530	FvH4_1g07410	VL1/VL2
1C	14578860	14579234	375	14579110	7.24246	4.8764	2.76541	Promoter (1-2kb)	-1039	FxaC_3g25970	FvH4_1g22100	VL1/VL2/VL3
1C	6197092	6199584	2493	6198071	11.3826	8.57108	2.75612	Promoter (<=1kb)	-136	FxaC_3g12700	FvH4_1g11490	VL1/VL2/VL3
1C	6255658	6256100	443	6255978	6.49549	4.23688	2.74453	Promoter (<=1kb)	-463	FxaC_3g12801	FvH4_1g11630	VL1/VL2
1C	12457208	12457539	332	12457406	6.49549	4.23688	2.74453	Promoter (<=1kb)	-81	FxaC_3g22790	FvH4_4g16490	VL1
1C	695544	696652	1109	696205	8.15902	5.67865	2.74438	Promoter (<=1kb)	-196	FxaC_3g01560	FvH4_1g01090	VL1/VL2/VL3
1C	9141232	9142155	924	9141754	9.81779	7.15158	2.7443	Promoter (1-2kb)	-1461	FxaC_3g17853	FvH4_1g16230	VL1/VL2/VL3
1C	11888031	11888594	564	11888175	8.33631	5.84256	2.71129	Promoter (<=1kb)	18	FxaC_3g22170	FvH4_1g19680	VL1/VL2/VL3
1C	6746403	6746890	488	6746633	8.51142	6.00707	2.68066	Promoter (<=1kb)	38	FxaC_3g13570	FvH4_1g12250	VL1
1C	8026642	8027280	639	8026750	10.574	7.83397	2.67941	Promoter (<=1kb)	-28	FxaC_3g15780	FvH4_1g14090	VL1/VL2/VL3
1C	20099357	20100012	656	20099638	11.1951	8.393	2.67729	Promoter (<=1kb)	-236	FxaC_3g33410	FvH4_1g26700	VL1/VL2
1C	1094294	1094868	575	1094668	8.31148	5.82061	2.67229	Promoter (<=1kb)	-205	FxaC_3g02330	FvH4_1g01970	VL1
1C	3556342	3556603	262	3556479	6.08322	3.85791	2.67215	Promoter (<=1kb)	-30	FxaC_3g07630	FvH4_4g37230	VL1/VL2
1C	16755889	16756264	376	16755958	6.08322	3.85791	2.67215	Promoter (<=1kb)	-76	FxaC_3g28941	FvH4_1g24360	VL1
1C	17147557	17148483	927	17148341	6.08322	3.85791	2.67215	Promoter (<=1kb)	24	FxaC_3g29380	FvH4_1g24310	VL1/VL2/VL3
1C	17191112	17191398	287	17191180	6.08322	3.85791	2.67215	Promoter (<=1kb)	-25	FxaC_3g29411	FvH4_1g24360	VL1
1C	777954	778327	374	778164	6.07554	3.85791	2.6699	Promoter (<=1kb)	-143	FxaC_3g01750	FvH4_4g34240	VL1/VL2/VL3
1C	2258618	2258934	317	2258706	9.5353	6.91199	2.66435	Promoter (<=1kb)	97	FxaC_3g05000	FvH4_1g04892	VL1/VL2/VL3
1C	19685065	19685591	527	19685254	6.84691	4.536	2.66373	Promoter (<=1kb)	12	FxaC_3g32860	FvH4_1g26460	VL1/VL2/VL3
1C	23998398	23998908	511	23998585	6.84691	4.536	2.66373	Promoter (<=1kb)	2	FxaC_3g37390	FvH4_1g28720	VL1/VL2
1C	5895113	5895463	351	5895332	6.98381	4.66359	2.65839	Promoter (<=1kb)	-22	FxaC_3g12170	FvH4_1g11070	VL1/VL2
1C	17222161	17222680	520	17222406	6.15903	3.92628	2.64838	Promoter (<=1kb)	-371	FxaC_3g29480	FvH4_1g24390	VL1/VL2
1C	2276882	2277339	458	2277004	6.46587	4.21109	2.64648	Promoter (<=1kb)	33	FxaC_3g05020	FvH4_1g04930	VL1/VL2/VL3
1C	7503078	7503487	410	7503383	7.86826	5.43282	2.64516	Promoter (<=1kb)	-7	FxaC_3g14950	FvH4_1g13330	VL1/VL2/VL3
1C	1900171	1900547	377	1900285	7.03098	4.70627	2.63163	Promoter (<=1kb)	-257	FxaC_3g04180	FvH4_1g04051	VL1/VL2
1C	1705920	1706204	285	1705986	6.24589	4.0064	2.58769	Promoter (<=1kb)	-38	FxaC_3g03740	FvH4_1g03541	VL1/VL2/VL3
1C	4082595	4083298	704	4083237	6.96244	4.64434	2.57912	Promoter (1-2kb)	-1446	FxaC_3g08770	FvH4_1g08580	VL1/VL2/VL3
1C	2537892	2538636	745	2538213	6.50839	4.24916	2.57787	Promoter (1-2kb)	-1076	FxaC_3g05620	FvH4_1g05310	VL1/VL2/VL3
1C	1023813	1024372	560	1024031	5.60565	3.44449	2.57672	Promoter (<=1kb)	-964	FxaC_3g02190	FvH4_1g01820	VL1/VL2/VL3
1C	10213032	10213625	594	10213413	7.50741	5.12312	2.56781	Promoter (<=1kb)	-547	FxaC_3g19630	FvH4_1g17660	VL1/VL2
1C	1481552	1483302	1751	1482967	11.6181	8.76728	2.56501	Promoter (1-2kb)	-1327	FxaC_3g03160	FvH4_1g03080	VL1/VL2/VL3
1C	5524331	5525039	709	5524894	6.2892	4.04663	2.55991	Promoter (<=1kb)	-792	FxaC_3g11450	FvH4_1g10290	VL1/VL2
1C	5673074	5673362	289	5673234	6.25259	4.01289	2.55047	Promoter (<=1kb)	-532	FxaC_3g11731	Not assigned	VL1/VL2/VL3
1C	26027662	26028092	431	26027914	7.70278	5.27831	2.54722	Promoter (<=1kb)	-86	FxaC_3g39490	FvH4_1g27900	VL1/VL2
1C	803948	804244	297	804048	6.76589	4.46009	2.53328	Promoter (<=1kb)	-41	FxaC_3g01830	FvH4_1g01430	VL1
1C	10612817	10613370	554	10613053	7.52845	5.14172	2.48361	Promoter (<=1kb)	-37	FxaC_3g20260	FvH4_1g18230	VL1/VL2/VL3
1C	4913290	4913682	393	4913439	5.14325	3.04954	2.48128	Promoter (<=1kb)	-931	FxaC_3g10450	FvH4_3g10750	VL1/VL2
1C	16164264	16164808	545	16164298	5.14325	3.04954	2.48128	Promoter (<=1kb)	-145	FxaC_3g28300	FvH4_1g23890	VL1
1C	5831744	5832294	551	5832124	6.32414	4.07924	2.46291	Promoter (<=1kb)	-32	FxaC_3g12070	FvH4_1g10940	VL1
1C	1681288	1681540	253	1681362	5.20387	3.10343	2.45795	Promoter (<=1kb)	-24	FxaC_3g03660	FvH4_1g03460	VL1
1C	1713665	1714035	371	1713911	5.27674	3.16948	2.43954	Promoter (<=1kb)	-967	FxaC_3g03750	FvH4_1g03550	VL1
1C	10292157	10292770	614	10292660	5.7962	3.61883	2.43377	Promoter (<=1kb)	82	FxaC_3g19790	FvH4_1g17780	VL1/VL2
1C	15873663	15874495	833	15873824	5.58363	3.44449	2.41354	Promoter (<=1kb)	-244	FxaC_3g27790	FvH4_1g23490	VL1/VL2/VL3
1C	1743493	1743874	382	1743606	5.43321	3.31403	2.40883	Promoter (<=1kb)	42	FxaC_3g03810	FvH4_1g03600	VL1
1C	5499768	5500099	332	5499971	5.68681	3.51915	2.40606	Promoter (<=1kb)	-148	FxaC_3g11430	FvH4_1g10270	VL1/VL2/VL3
1C	24733356	24734472	1117	24734432	5.68681	3.51915	2.40606	Promoter (<=1kb)	13	FxaC_3g38170	FvH4_7g05580	VL1
1C	4252108	4252425	318	4252293	5.9983	3.80638	2.38641	Promoter (<=1kb)	73	FxaC_3g09110	FvH4_1g08940	VL1/VL2/VL3
1C	17196513	17196902	390	17196597	6.38591	4.13617	2.38617	Promoter (<=1kb)	17	FxaC_3g29420	FvH4_1g24350	VL1/VL2/VL3
1C	18149574	18149870	297	18149639	5.3681	3.25517	2.35771	Promoter (<=1kb)	-56	FxaC_3g30750	FvH4_1g25150	VL1/VL2/VL3
1C	8884386	8884744	359	8884538	6.0502	3.85322	2.34038	Promoter (<=1kb)	26	FxaC_3g17400	FvH4_1g15790	VL1
1C	1086732	1088145	1414	1087879	7.36696	4.99227	2.3314	Promoter (<=1kb)	-28	FxaC_3g02320	FvH4_1g01960	VL1/VL2
1C	786752	787012	261	786936	5.26395	3.15888	2.33087	Promoter (<=1kb)	35	FxaC_3g01770	FvH4_1g01320	VL1/VL2/VL3
1C	7715762	7716161	400	7716049	5.26395	3.15888	2.33087	Promoter (<=1kb)	-221	FxaC_3g15260	FvH4_1g13550	VL1/VL2
1C	1330950	1331205	256	1331007	5.79581	3.61863	2.31103	Promoter (<=1kb)	37	FxaC_3g02820	FvH4_1g02620	VL1/VL2
1C	1897076	1897642	567	1897302	6.22293	3.9851	2.29889	Promoter (<=1kb)	-197	FxaC_3g04170	FvH4_1g04050	VL1/VL2/VL3
1C	9400768	9401801	1034	9400915	7.29324	4.92448	2.27737	Promoter (<=1kb)	10	FxaC_3g18240	FvH4_1g16480	VL1
1C	8271266	8271645	380	8271375	5.39159	3.27549	2.19576	Promoter (<=1kb)	-24	FxaC_3g16170	FvH4_1g14400	VL1
1C	1484012	1484430	419	1484319	5.22658	3.12497	2.18333	Promoter (<=1kb)	25	FxaC_3g03160	FvH4_1g03080	VL1/VL2/VL3
1C	6195273	6195636	364	6195404	5.15232	3.05803	2.08096	Promoter (1-2kb)	-1745	FxaC_3g12660	FvH4_1g11480	VL1/VL2
1A	1888274	1889626	1353	1888838	58.514	53.143	8.65715	Promoter (1-2kb)	-1113	FxaC_1g04490	FvH4_1g02210	VL1/VL2/VL3
1A	330495	331661	1167	331308	44.4949	39.6252	6.69185	Promoter (<=1kb)	-228	FxaC_1g00710	FvH4_1g05371	VL1/VL2/VL3
1A	11978172	11979195	1024	11978683	39.2173	34.5526	6.45752	Promoter (1-2kb)	-1784	FxaC_1g25020	FvH4_1g21210	VL1/VL2/VL3
1A	9938746	9940194	1449	9939617	32.3216	27.9628	6.29865	Promoter (1-2kb)	-1613	FxaC_1g21590	FvH4_1g18910	VL1/VL2/VL3
1A	2223812	2224720	909	2224474	30.8076	26.527	5.86462	Promoter (<=1kb)	-384	FxaC_1g05250	FvH4_1g01550	VL1
1A	6533453	6535876	2424	6534508	25.7611	21.7725	5.53517	Promoter (<=1kb)	45	FxaC_1g15120	FvH4_1g13370	VL1/VL2/VL3
1A	1763703	1764404	702	1764016	30.3706	26.119	5.44786	Promoter (1-2kb)	-1861	FxaC_1g04220	FvH4_1g02460	VL1/VL2/VL3
1A	2071581	2072250	670	2071877	24.9729	21.0354	5.43974	Promoter (<=1kb)	-242	FxaC_1g04910	FvH4_1g01870	VL1
1A	6990448	6991107	660	6990797	24.9729	21.0354	5.43974	Promoter (<=1kb)	56	FxaC_1g15950	FvH4_1g14330	VL1/VL2/VL3
1A	11976299	11977224	926	11976839	24.9729	21.0354	5.43974	Promoter (<=1kb)	60	FxaC_1g25020	FvH4_1g21210	VL1/VL2/VL3
1A	2117175	2120391	3217	2118254	26.0428	22.0409	5.42213	Promoter (<=1kb)	-453	FxaC_1g05010	FvH4_1g01771	VL1
1A	8388637	8389706	1070	8389317	25.3591	21.4006	5.35292	Promoter (<=1kb)	-653	FxaC_1g18410	FvH4_1g16350	VL1/VL2
1A	5773920	5774542	623	5774121	22.6541	18.8729	5.15344	Promoter (<=1kb)	-2	FxaC_1g13340	FvH4_1g12060	VL1/VL2/VL3
1A	3581294	3582144	851	3581585	21.8968	18.1696	5.058	Promoter (<=1kb)	-196	FxaC_1g08560	FvH4_1g08190	VL1
1A	891255	892231	977	891562	21.1476	17.4749	4.96257	Promoter (<=1kb)	-310	FxaC_1g02190	FvH4_1g04310	VL1/VL2/VL3
1A	4711431	4711848	418	4711617	21.1476	17.4749	4.96257	Promoter (1-2kb)	-1268	FxaC_1g11090	FvH4_3g17670	VL1/VL2/VL3
1A	9010389	9011127	739	9010738	22.0572	18.3208	4.77662	Promoter (1-2kb)	-1210	FxaC_1g19890	FvH4_1g17420	VL1/VL2/VL3
1A	756079	756867	789	756334	19.6738	16.114	4.7717	Promoter (<=1kb)	26	FxaC_1g01840	FvH4_1g04700	VL1/VL2/VL3
1A	6775959	6776307	349	6776104	18.9496	15.4497	4.67627	Promoter (1-2kb)	-1507	FxaC_1g15620	FvH4_4g01271	VL1/VL2/VL3
1A	12178253	12179056	804	12178804	18.9496	15.4497	4.67627	Promoter (1-2kb)	-1415	FxaC_1g25420	FvH4_1g27770	VL1/VL2/VL3
1A	15180068	15180498	431	15180277	18.2341	14.7935	4.58083	Promoter (<=1kb)	79	FxaC_1g30320	FvH4_1g25000	VL1
1A	15411028	15411620	593	15411256	19.9236	16.3497	4.52522	Promoter (<=1kb)	-138	FxaC_1g30610	FvH4_1g25150	VL1
1A	9455452	9456612	1161	9455781	21.6359	17.9365	4.48439	Promoter (<=1kb)	-249	FxaC_1g20810	FvH4_1g18181	VL1/VL2/VL3
1A	1992971	1993940	970	1993373	22.1825	18.4381	4.46775	Promoter (<=1kb)	-931	FxaC_1g04750	FvH4_1g01971	VL1/VL2/VL3
1A	3989062	3990081	1020	3989309	17.9932	14.5789	4.44565	Promoter (1-2kb)	-1236	FxaC_1g09670	FvH4_5g30951	VL1
1A	1464784	1466738	1955	1466489	16.8298	13.5028	4.38996	Promoter (<=1kb)	26	FxaC_1g03570	FvH4_1g03020	VL1/VL2/VL3
1A	13447988	13448715	728	13448268	22.2548	18.5065	4.36372	Promoter (1-2kb)	-1526	FxaC_1g27610	FvH4_6g19603	VL1/VL2/VL3
1A	412111	412519	409	412337	16.1415	12.8722	4.29453	Promoter (<=1kb)	-779	FxaC_1g00940	FvH4_3g21471	VL1/VL2/VL3
1A	11169054	11169500	447	11169259	16.1415	12.8722	4.29453	Promoter (<=1kb)	-525	FxaC_1g23480	FvH4_1g20160	VL1/VL2
1A	5976038	5976605	568	5976287	19.1021	15.5898	4.28209	Promoter (1-2kb)	-1848	FxaC_1g13770	FvH4_1g12350	VL1/VL2/VL3
1A	12205824	12206365	542	12206069	17.8116	14.4086	4.19739	Promoter (<=1kb)	36	FxaC_1g25460	FvH4_6g08370	VL1/VL2/VL3
1A	2385614	2386128	515	2385867	15.9045	12.6669	4.09494	Promoter (1-2kb)	-1068	FxaC_1g05550	FvH4_1g01300	VL1/VL2/VL3
1A	9337036	9337658	623	9337255	14.6577	11.5334	4.06947	Promoter (<=1kb)	57	FxaC_1g20550	FvH4_1g17920	VL1/VL2/VL3
1A	365749	367710	1962	366450	23.2887	19.4744	4.04134	Promoter (<=1kb)	45	FxaC_1g00790	FvH4_1g05280	VL1/VL2/VL3
1A	10138906	10139540	635	10139122	16.4964	13.2068	4.03595	Promoter (<=1kb)	-9	FxaC_1g22000	FvH4_1g19261	VL1/VL2/VL3
1A	12558693	12559631	939	12559382	14.1338	11.0426	4.00823	Promoter (<=1kb)	-115	FxaC_1g26120	FvH4_1g21890	VL1
1A	1779104	1779911	808	1779259	15.1446	11.981	3.91949	Promoter (<=1kb)	-400	FxaC_1g04250	FvH4_1g02440	VL1/VL2/VL3
1A	837228	838639	1412	837879	13.4844	10.4533	3.91279	Promoter (<=1kb)	-504	FxaC_1g02070	FvH4_1g04401	VL1/VL2/VL3
1A	1592726	1593514	789	1593080	13.4844	10.4533	3.91279	Promoter (<=1kb)	-376	FxaC_1g03821	FvH4_1g02730	VL1/VL2/VL3
1A	13017883	13018299	417	13018127	13.4844	10.4533	3.91279	Promoter (<=1kb)	-31	FxaC_1g26850	FvH4_1g22590	VL1/VL2/VL3
1A	14704229	14704604	376	14704412	13.4844	10.4533	3.91279	Promoter (1-2kb)	-1922	FxaC_1g29530	FvH4_1g24510	VL1/VL2/VL3
1A	1251478	1253079	1602	1252154	12.8453	9.87504	3.81736	Promoter (<=1kb)	28	FxaC_1g02980	FvH4_1g03550	VL1/VL2
1A	5740282	5740913	632	5740708	12.8453	9.87504	3.81736	Promoter (<=1kb)	-60	FxaC_1g13280	FvH4_1g11990	VL1/VL2/VL3
1A	13952589	13952977	389	13952799	12.8453	9.87504	3.81736	Promoter (<=1kb)	-460	FxaC_1g28440	FvH4_1g19462	VL1/VL2/VL3
1A	11273676	11274700	1025	11273998	13.3457	10.3483	3.81055	Promoter (<=1kb)	0	FxaC_1g23700	FvH4_1g20230	VL1/VL2/VL3
1A	7780405	7781262	858	7780789	15.2109	12.0428	3.75947	Promoter (1-2kb)	-1313	FxaC_1g17610	FvH4_1g15710	VL1/VL2/VL3
1A	1521357	1523025	1669	1522521	13.5801	10.5444	3.74151	Promoter (<=1kb)	-943	FxaC_1g03700	FvH4_1g02850	VL1
1A	5424275	5425256	982	5424683	14.5902	11.4783	3.73709	Promoter (<=1kb)	10	FxaC_1g12700	FvH4_1g11490	VL1/VL2
1A	3258775	3259827	1053	3259275	12.2168	9.30591	3.72193	Promoter (<=1kb)	-866	FxaC_1g07810	FvH4_1g07530	VL1/VL2/VL3
1A	4006851	4007758	908	4007042	12.2168	9.30591	3.72193	Promoter (1-2kb)	-1253	FxaC_1g09700	FvH4_1g09090	VL1/VL2/VL3
1A	18154592	18154912	321	18154799	12.2168	9.30591	3.72193	Promoter (<=1kb)	-454	FxaC_1g35372	FvH4_1g30510	VL1/VL2
1A	6539024	6539373	350	6539271	13.6103	10.5724	3.6328	Promoter (1-2kb)	-1250	FxaC_1g15140	FvH4_1g13390	VL1/VL2/VL3
1A	1227339	1228067	729	1227495	11.5991	8.74872	3.62649	Promoter (<=1kb)	34	FxaC_1g02920	FvH4_1g03590	VL1
1A	1596646	1597602	957	1597416	11.5991	8.74872	3.62649	Promoter (<=1kb)	-892	FxaC_1g03830	FvH4_1g02720	VL1
1A	10671533	10671916	384	10671745	11.5991	8.74872	3.62649	Promoter (<=1kb)	-835	FxaC_1g22670	FvH4_1g19631	VL1/VL2/VL3
1A	11876339	11876737	399	11876512	11.5991	8.74872	3.62649	Promoter (1-2kb)	-1060	FxaC_1g24790	FvH4_5g38350	VL1/VL2/VL3
1A	189648	190391	744	190092	14.6342	11.513	3.58881	Promoter (<=1kb)	-151	FxaC_1g00350	FvH4_1g05680	VL1/VL2/VL3
1A	5318830	5319354	525	5319186	12.1206	9.23865	3.57219	Promoter (<=1kb)	-59	FxaC_1g12470	FvH4_1g11310	VL1/VL2/VL3
1A	16225084	16225879	796	16225218	11.5007	8.68053	3.53837	Promoter (<=1kb)	-313	FxaC_1g31810	FvH4_1g25850	VL1/VL2/VL3
1A	8932045	8933585	1541	8933371	10.9925	8.20367	3.53106	Promoter (<=1kb)	-159	FxaC_1g19730	FvH4_1g17340	VL1/VL2
1A	12068712	12068964	253	12068838	10.9925	8.20367	3.53106	Promoter (1-2kb)	-1535	FxaC_1g25210	FvH4_1g21331	VL1/VL2/VL3
1A	8803760	8804099	340	8803917	12.1423	9.25796	3.51962	Promoter (<=1kb)	-107	FxaC_1g19410	FvH4_1g17080	VL1/VL2/VL3
1A	11357254	11358177	924	11357486	13.4304	10.4217	3.48956	Promoter (<=1kb)	42	FxaC_1g23810	FvH4_1g20310	VL1
1A	7615985	7616661	677	7616395	11.5246	8.70194	3.48506	Promoter (<=1kb)	89	FxaC_1g17200	FvH4_1g15440	VL1/VL2
1A	3560859	3562153	1295	3561537	12.1699	9.28328	3.47092	Promoter (<=1kb)	-126	FxaC_1g08491	FvH4_1g08141	VL1/VL2/VL3
1A	7993747	7994155	409	7993921	11.1576	8.35793	3.45219	Promoter (<=1kb)	-147	FxaC_1g17950	FvH4_1g16050	VL1
1A	2414562	2415094	533	2414908	10.3972	7.67027	3.43562	Promoter (1-2kb)	-1824	FxaC_1g05630	FvH4_1g01230	VL1/VL2
1A	11783505	11783940	436	11783648	10.3972	7.67027	3.43562	Promoter (<=1kb)	-59	FxaC_1g24560	FvH4_1g20930	VL1
1A	1680709	1681163	455	1680948	10.5754	7.83507	3.36367	Promoter (<=1kb)	-335	FxaC_1g04070	FvH4_1g02590	VL1/VL2/VL3
1A	2378584	2379033	450	2378683	9.8136	7.14781	3.34019	Promoter (1-2kb)	-1549	FxaC_1g05540	FvH4_1g01310	VL1/VL2/VL3
1A	3863848	3864690	843	3864254	9.8136	7.14781	3.34019	Promoter (1-2kb)	-1145	FxaC_1g09310	FvH4_1g08760	VL1/VL2
1A	5319966	5320339	374	5320164	9.8136	7.14781	3.34019	Promoter (1-2kb)	-1037	FxaC_1g12470	FvH4_1g11310	VL1/VL2/VL3
1A	6694426	6695404	979	6695204	9.8136	7.14781	3.34019	Promoter (1-2kb)	-1759	FxaC_1g15460	FvH4_1g13710	VL1/VL2/VL3
1A	8205205	8206092	888	8205895	9.8136	7.14781	3.34019	Promoter (<=1kb)	-230	FxaC_1g18210	FvH4_1g16230	VL1
1A	10032426	10034247	1822	10032801	13.5875	10.5508	3.33815	Promoter (<=1kb)	-188	FxaC_1g21800	FvH4_1g19090	VL1/VL2/VL3
1A	2595338	2596141	804	2595628	10.6206	7.87831	3.3196	Promoter (1-2kb)	-1489	FxaC_1g06090	FvH4_1g06220	VL1/VL2/VL3
1A	1840688	1841595	908	1840897	11.6735	8.81784	3.30833	Promoter (<=1kb)	-181	FxaC_1g04391	FvH4_1g02152	VL1
1A	3792911	3793847	937	3793613	9.24197	6.63979	3.24476	Promoter (<=1kb)	65	FxaC_1g09090	FvH4_1g08640	VL1/VL2/VL3
1A	4040907	4041455	549	4041085	9.24197	6.63979	3.24476	Promoter (1-2kb)	-1792	FxaC_1g09810	FvH4_1g09150	VL1/VL2/VL3
1A	6950441	6951234	794	6950886	9.24197	6.63979	3.24476	Promoter (<=1kb)	21	FxaC_1g15920	FvH4_1g14310	VL1
1A	12837954	12839007	1054	12838636	9.24197	6.63979	3.24476	Promoter (<=1kb)	-530	FxaC_1g26480	FvH4_1g22250	VL1
1A	7113454	7114060	607	7113654	10.4589	7.72639	3.22876	Promoter (1-2kb)	-1114	FxaC_1g16310	FvH4_1g14550	VL1/VL2
1A	2083652	2085328	1677	2084537	13.7972	10.7514	3.21845	Promoter (1-2kb)	-1046	FxaC_1g04940	FvH4_1g01840	VL1/VL2/VL3
1A	6863187	6864340	1154	6863758	12.4142	9.4923	3.15662	Promoter (<=1kb)	-43	FxaC_1g15770	FvH4_1g14090	VL1/VL2/VL3
1A	1230278	1230906	629	1230419	8.68263	6.14236	3.14932	Promoter (<=1kb)	-94	FxaC_1g02940	FvH4_1g03580	VL1
1A	3640381	3640913	533	3640640	8.68263	6.14236	3.14932	Promoter (<=1kb)	-71	FxaC_1g08720	FvH4_1g08340	VL1/VL2
1A	4816152	4817431	1280	4816624	8.68263	6.14236	3.14932	Promoter (<=1kb)	-38	FxaC_1g11240	FvH4_1g10290	VL1
1A	15794914	15795496	583	15795067	8.68263	6.14236	3.14932	Promoter (<=1kb)	76	FxaC_1g31270	FvH4_1g25551	VL1
1A	18042728	18043480	753	18042979	8.68263	6.14236	3.14932	Promoter (<=1kb)	-916	FxaC_1g34930	FvH4_1g27813	VL1
1A	1632958	1634871	1914	1633195	11.9463	9.07624	3.14557	Promoter (1-2kb)	-1973	FxaC_1g03930	FvH4_1g02680	VL1
1A	2144845	2146413	1569	2145203	10.0873	7.40374	3.14173	Promoter (<=1kb)	-831	FxaC_1g05080	FvH4_1g01720	VL1
1A	2584663	2585073	411	2584965	9.50662	6.8847	3.10015	Promoter (<=1kb)	-337	FxaC_1g06040	FvH4_1g06180	VL1/VL2/VL3
1A	1340176	1340715	540	1340370	10.0316	7.3502	3.08276	Promoter (<=1kb)	-259	FxaC_1g03250	FvH4_1g03360	VL1/VL2/VL3
1A	3006123	3006529	407	3006307	8.13594	5.65781	3.05389	Promoter (<=1kb)	89	FxaC_1g07200	FvH4_1g07000	VL1/VL2/VL3
1A	3482402	3482788	387	3482672	8.13594	5.65781	3.05389	Promoter (<=1kb)	-721	FxaC_1g08340	FvH4_1g08010	VL1/VL2/VL3
1A	15677349	15678089	741	15677901	8.13594	5.65781	3.05389	Promoter (<=1kb)	-99	FxaC_1g31140	FvH4_1g25430	VL1/VL2
1A	16856083	16856468	386	16856374	8.13594	5.65781	3.05389	Promoter (<=1kb)	-92	FxaC_1g32760	FvH4_1g26460	VL1/VL2
1A	18535604	18535943	340	18535788	8.13594	5.65781	3.05389	Promoter (<=1kb)	85	FxaC_1g36200	FvH4_1g30110	VL1
1A	6341546	6341855	310	6341696	8.70797	6.16484	3.04943	Promoter (1-2kb)	-1075	FxaC_1g14660	FvH4_1g12901	VL1/VL2/VL3
1A	8928798	8929224	427	8929044	8.70797	6.16484	3.04943	Promoter (1-2kb)	-1698	FxaC_1g19700	FvH4_1g17330	VL1/VL2/VL3
1A	3176259	3177268	1010	3176540	9.43602	6.8185	3.03639	Promoter (1-2kb)	-1012	FxaC_1g07670	FvH4_1g07390	VL1/VL2/VL3
1A	7111415	7111715	301	7111540	8.2667	5.77779	3.03613	Promoter (<=1kb)	-276	FxaC_1g16290	FvH4_1g14540	VL1/VL2/VL3
1A	20619899	20620273	375	20620047	11.5534	8.72896	3.0324	Promoter (<=1kb)	-138	FxaC_1g38760	FvH4_2g00160	VL1/VL2/VL3
1A	7112652	7113038	387	7112862	9.50442	6.88254	3.00757	Promoter (1-2kb)	-1598	FxaC_1g16290	FvH4_1g14540	VL1/VL2/VL3
1A	4700043	4700541	499	4700290	8.8425	6.28951	2.9866	Promoter (<=1kb)	60	FxaC_1g11070	FvH4_1g10190	VL1
1A	6696283	6697396	1114	6696765	11.0408	8.24818	2.97175	Promoter (<=1kb)	-198	FxaC_1g15460	FvH4_1g13710	VL1/VL2/VL3
1A	6739956	6740479	524	6740131	8.17924	5.69673	2.9623	Promoter (<=1kb)	97	FxaC_1g15560	FvH4_1g13880	VL1/VL2/VL3
1A	5568570	5568997	428	5568775	7.60226	5.18533	2.95845	Promoter (<=1kb)	-717	FxaC_1g12970	FvH4_1g18970	VL1
1A	14488157	14488555	399	14488449	7.60226	5.18533	2.95845	Promoter (<=1kb)	-776	FxaC_1g29220	FvH4_1g24310	VL1
1A	7861551	7862464	914	7862083	8.98775	6.42525	2.93239	Promoter (1-2kb)	-1934	FxaC_1g17710	FvH4_1g15810	VL1/VL2/VL3
1A	8119108	8119452	345	8119276	8.32592	5.83323	2.90588	Promoter (<=1kb)	-27	FxaC_1g18100	FvH4_1g16140	VL1/VL2/VL3
1A	1035861	1036832	972	1036139	11.352	8.54155	2.89447	Promoter (1-2kb)	-1255	FxaC_1g02460	FvH4_1g04070	VL1/VL2/VL3
1A	2596439	2596728	290	2596532	7.83829	5.40426	2.8742	Promoter (<=1kb)	-585	FxaC_1g06090	FvH4_1g06220	VL1/VL2/VL3
1A	3125379	3125718	340	3125457	7.08197	4.72752	2.86302	Promoter (<=1kb)	53	FxaC_1g07540	FvH4_1g07240	VL1/VL2/VL3
1A	3869348	3870649	1302	3870071	7.08197	4.72752	2.86302	Promoter (<=1kb)	88	FxaC_1g09320	FvH4_1g08770	VL1
1A	8804745	8805179	435	8804964	7.08197	4.72752	2.86302	Promoter (1-2kb)	-1154	FxaC_1g19410	FvH4_1g17080	VL1/VL2/VL3
1A	8973823	8974346	524	8974266	7.08197	4.72752	2.86302	Promoter (1-2kb)	-1409	FxaC_1g19830	FvH4_1g17390	VL1
1A	11796101	11797195	1095	11797063	7.08197	4.72752	2.86302	Promoter (<=1kb)	-30	FxaC_1g24590	FvH4_1g20950	VL1
1A	2069112	2069523	412	2069306	9.30272	6.69589	2.84355	Promoter (<=1kb)	30	FxaC_1g04893	FvH4_1g01880	VL1/VL2/VL3
1A	9357769	9358582	814	9358045	6.99804	4.67559	2.83917	Promoter (<=1kb)	-522	FxaC_1g20571	FvH4_1g17970	VL1
1A	21698142	21698398	257	21698284	6.99804	4.67559	2.83917	Promoter (<=1kb)	-14	FxaC_1g40420	FvH4_1g28540	VL1/VL2
1A	8362030	8363360	1331	8362250	9.02476	6.46017	2.82186	Promoter (<=1kb)	34	FxaC_1g18371	FvH4_1g16321	VL1/VL2/VL3
1A	1614670	1615032	363	1614788	8.64512	6.12978	2.81475	Promoter (<=1kb)	-10	FxaC_1g03890	FvH4_1g02700	VL1/VL2/VL3
1A	17977810	17978402	593	17978069	8.64512	6.12978	2.81475	Promoter (<=1kb)	-105	FxaC_1g34820	FvH4_7g13660	VL1/VL2/VL3
1A	8027564	8027821	258	8027734	7.58019	5.18533	2.80828	Promoter (<=1kb)	65	FxaC_1g17980	FvH4_1g16080	VL1/VL2
1A	206668	206945	278	206736	6.57548	4.28544	2.76759	Promoter (<=1kb)	-127	FxaC_1g00380	FvH4_1g05650	VL1/VL2/VL3
1A	4095756	4096158	403	4095978	6.57548	4.28544	2.76759	Promoter (1-2kb)	-1240	FxaC_1g09930	FvH4_7g19510	VL1/VL2
1A	7908693	7908963	271	7908803	6.57548	4.28544	2.76759	Promoter (1-2kb)	-1034	FxaC_1g17780	FvH4_1g15910	VL1/VL2/VL3
1A	11351738	11352109	372	11351992	6.57548	4.28544	2.76759	Promoter (<=1kb)	50	FxaC_1g23790	FvH4_1g20340	VL1/VL2/VL3
1A	11558038	11559088	1051	11558331	6.57548	4.28544	2.76759	Promoter (<=1kb)	-723	FxaC_1g24150	FvH4_6g52580	VL1
1A	12808950	12809370	421	12809256	6.57548	4.28544	2.76759	Promoter (<=1kb)	-38	FxaC_1g26430	FvH4_1g22200	VL1/VL2/VL3
1A	9740016	9741267	1252	9740350	8.07223	5.62174	2.76257	Promoter (<=1kb)	66	FxaC_1g21320	FvH4_6g02760	VL1/VL2/VL3
1A	8727070	8727471	402	8727295	6.49549	4.23688	2.74453	Promoter (<=1kb)	-416	FxaC_1g19240	FvH4_1g16970	VL1
1A	8725998	8726339	342	8726166	6.5808	4.28912	2.72182	Promoter (1-2kb)	-1545	FxaC_1g19240	FvH4_1g16970	VL1
1A	14722760	14723348	589	14723159	6.5808	4.28912	2.72182	Promoter (<=1kb)	-12	FxaC_1g29570	FvH4_1g24540	VL1/VL2/VL3
1A	2482044	2482322	279	2482192	6.34947	4.10261	2.70264	Promoter (<=1kb)	-386	FxaC_1g05770	FvH4_1g01070	VL1
1A	1697281	1697757	477	1697529	9.25842	6.65361	2.7012	Promoter (<=1kb)	-52	FxaC_1g04090	FvH4_1g02570	VL1
1A	9605675	9606205	531	9606056	6.66795	4.36908	2.70092	Promoter (<=1kb)	-46	FxaC_1g21110	FvH4_1g18512	VL1/VL2
1A	9655988	9656658	671	9656522	7.5928	5.18533	2.68987	Promoter (<=1kb)	-454	FxaC_1g21160	FvH4_1g18550	VL1
1A	19969042	19969327	286	19969201	8.06395	5.61486	2.68748	Promoter (<=1kb)	96	FxaC_1g37870	FvH4_1g29330	VL1/VL2/VL3
1A	1432156	1432575	420	1432205	6.45123	4.19713	2.68579	Promoter (<=1kb)	-132	FxaC_1g03480	FvH4_1g03130	VL1
1A	3175436	3175714	279	3175628	6.88935	4.57546	2.67457	Promoter (<=1kb)	-100	FxaC_1g07670	FvH4_1g07390	VL1/VL2/VL3
1A	6661124	6661519	396	6661282	6.08322	3.85791	2.67215	Promoter (<=1kb)	-597	FxaC_1g15380	FvH4_1g30201	VL1/VL2/VL3
1A	8870415	8872380	1966	8871456	11.4775	8.66209	2.64958	Promoter (<=1kb)	-326	FxaC_1g19550	FvH4_1g17200	VL1
1A	2468652	2468905	254	2468748	6.09804	3.87076	2.6311	Promoter (<=1kb)	-491	FxaC_1g05750	FvH4_1g01090	VL1
1A	1404609	1405045	437	1404808	6.19035	3.9552	2.61379	Promoter (<=1kb)	-728	FxaC_1g03420	FvH4_1g03190	VL1/VL2/VL3
1A	10131611	10132493	883	10132133	6.17685	3.94352	2.61009	Promoter (<=1kb)	-187	FxaC_1g21970	FvH4_1g16040	VL1
1A	3045417	3046108	692	3046004	6.2839	4.04152	2.59781	Promoter (<=1kb)	-377	FxaC_1g07330	FvH4_1g07090	VL1/VL2
1A	3569906	3570566	661	3570369	6.2839	4.04152	2.59781	Promoter (<=1kb)	-74	FxaC_1g08520	FvH4_1g08160	VL1/VL2/VL3
1A	14532316	14532829	514	14532500	5.78189	3.60678	2.58437	Promoter (<=1kb)	26	FxaC_1g29290	FvH4_1g24350	VL1/VL2/VL3
1A	327745	328029	285	327874	5.60565	3.44449	2.57672	Promoter (<=1kb)	-47	FxaC_1g00700	FvH4_1g05380	VL1
1A	624945	625515	571	624995	5.60565	3.44449	2.57672	Promoter (<=1kb)	33	FxaC_1g01550	FvH4_1g04892	VL1/VL2/VL3
1A	2692786	2693127	342	2692921	5.60565	3.44449	2.57672	Promoter (1-2kb)	-1595	FxaC_1g06340	FvH4_1g06410	VL1
1A	6600774	6601037	264	6600931	5.60565	3.44449	2.57672	Promoter (<=1kb)	17	FxaC_1g15250	FvH4_1g13470	VL1
1A	1326671	1327020	350	1326837	6.04433	3.84777	2.57382	Promoter (<=1kb)	-673	FxaC_1g03230	FvH4_1g03372	VL1/VL2/VL3
1A	8201585	8201962	378	8201640	6.05191	3.85466	2.53625	Promoter (<=1kb)	-374	FxaC_1g18192	FvH4_1g16212	VL1/VL2
1A	2670840	2671346	507	2671130	6.76589	4.46009	2.53328	Promoter (1-2kb)	-1105	FxaC_1g06300	FvH4_2g19510	VL1/VL2/VL3
1A	11391355	11391815	461	11391710	5.82437	3.6447	2.51401	Promoter (<=1kb)	-627	FxaC_1g23870	FvH4_1g20290	VL1/VL2
1A	1974576	1974975	400	1974819	8.19954	5.71569	2.50449	Promoter (1-2kb)	-1741	FxaC_1g04700	FvH4_1g02000	VL1/VL2
1A	11678683	11678975	293	11678732	5.14325	3.04954	2.48128	Promoter (<=1kb)	-4	FxaC_1g24361	FvH4_1g20730	VL1/VL2
1A	1051325	1051825	501	1051417	5.23042	3.1283	2.46574	Promoter (<=1kb)	-109	FxaC_1g02490	FvH4_1g04040	VL1
1A	344466	344777	312	344578	5.17553	3.07724	2.44964	Promoter (<=1kb)	63	FxaC_1g00721	FvH4_1g05350	VL1/VL2
1A	6526699	6527118	420	6526895	5.27674	3.16948	2.43954	Promoter (<=1kb)	-149	FxaC_1g15101	FvH4_1g13350	VL1
1A	843869	844499	631	844033	6.93843	4.62118	2.41972	Promoter (<=1kb)	-543	FxaC_1g02070	FvH4_1g04401	VL1/VL2/VL3
1A	17177577	17178330	754	17177729	7.35318	4.97966	2.39791	Promoter (<=1kb)	-139	FxaC_1g33270	FvH4_1g26710	VL1/VL2/VL3
1A	5746621	5747190	570	5746732	5.19341	3.0933	2.37938	Promoter (<=1kb)	-5	FxaC_1g13320	FvH4_1g12020	VL1
1A	15129075	15129501	427	15129373	5.26395	3.15888	2.33087	Promoter (1-2kb)	-1041	FxaC_1g30250	FvH4_1g24950	VL1/VL2/VL3
1A	587945	588359	415	588083	5.47632	3.35413	2.32217	Promoter (<=1kb)	-47	FxaC_1g01490	FvH4_3g00201	VL1/VL2/VL3
1A	18043829	18044645	817	18044571	5.68921	3.5206	2.31452	Promoter (<=1kb)	-203	FxaC_1g34950	FvH4_7g12840	VL1/VL2
1A	1737731	1739124	1394	1738948	6.00924	3.81486	2.30463	Promoter (<=1kb)	-982	FxaC_1g04180	FvH4_1g02500	VL1
1A	8820445	8821389	945	8820581	5.26211	3.15825	2.27011	Promoter (<=1kb)	-73	FxaC_1g19440	FvH4_1g17100	VL1
1A	18137294	18138339	1046	18138168	35.7335	31.219	2.26959	Promoter (<=1kb)	-535	FxaC_1g35360	FvH4_1g30540	VL1/VL2/VL3
1A	8477586	8477982	397	8477668	5.95449	3.76604	2.26773	Promoter (<=1kb)	61	FxaC_1g18610	FvH4_1g16480	VL1
1A	8872654	8872989	336	8872700	5.06449	3.0055	2.22236	Promoter (<=1kb)	-3	FxaC_1g19560	FvH4_1g17210	VL1/VL2/VL3
1A	3206640	3207032	393	3206740	5.95003	3.76171	2.13837	Promoter (<=1kb)	88	FxaC_1g07730	FvH4_1g07430	VL1/VL2/VL3
2C	17088212	17089634	1423	17088826	37.4903	32.903	6.65944	Promoter (<=1kb)	-229	FxaC_7g26650	FvH4_2g26240	VL1/VL2/VL3
2C	22626463	22629600	3138	22629133	34.2981	29.8443	6.35092	Promoter (<=1kb)	-120	FxaC_7g36360	FvH4_2g34560	VL1/VL2
2C	69078	71402	2325	69338	30.6824	26.4059	5.83747	Promoter (<=1kb)	-134	FxaC_7g00110	FvH4_2g01160	VL1
2C	14535904	14537824	1921	14537620	27.9618	23.8428	5.77298	Promoter (<=1kb)	-814	FxaC_7g21810	FvH4_2g22300	VL1/VL2/VL3
2C	17876127	17877709	1583	17876471	24.9729	21.0354	5.43974	Promoter (<=1kb)	-179	FxaC_7g27860	FvH4_2g27660	VL1/VL2
2C	25859778	25860324	547	25860035	24.9729	21.0354	5.43974	Promoter (<=1kb)	-53	FxaC_7g42700	FvH4_2g40250	VL1/VL2/VL3
2C	16265710	16269145	3436	16266065	33.1989	28.7968	5.09444	Promoter (<=1kb)	28	FxaC_7g25030	FvH4_2g24980	VL1/VL2
2C	15062680	15063651	972	15063049	21.8968	18.1696	5.058	Promoter (1-2kb)	-1792	FxaC_7g22660	FvH4_2g23110	VL1/VL2/VL3
2C	21246498	21248286	1789	21248060	21.8968	18.1696	5.058	Promoter (<=1kb)	-455	FxaC_7g33710	FvH4_2g32230	VL1/VL2
2C	22387820	22390205	2386	22388539	21.1476	17.4749	4.96257	Promoter (1-2kb)	-1233	FxaC_7g35920	FvH4_2g34090	VL1/VL2/VL3
2C	22129569	22130737	1169	22129976	21.5773	17.8809	4.89928	Promoter (<=1kb)	67	FxaC_7g35380	FvH4_2g33720	VL1
2C	26119372	26121116	1745	26120471	19.5104	15.9782	4.73195	Promoter (<=1kb)	-285	FxaC_7g43260	FvH4_2g40770	VL1/VL2/VL3
2C	10936821	10938077	1257	10937849	20.7282	17.0958	4.70483	Promoter (1-2kb)	-1248	FxaC_7g16190	FvH4_2g17750	VL1/VL2/VL3
2C	16893822	16894446	625	16893990	18.9496	15.4497	4.67627	Promoter (<=1kb)	-99	FxaC_7g26260	FvH4_2g26030	VL1
2C	20582212	20582945	734	20582405	18.9496	15.4497	4.67627	Promoter (<=1kb)	-136	FxaC_7g32590	FvH4_2g31100	VL1/VL2/VL3
2C	20816186	20816790	605	20816646	18.9496	15.4497	4.67627	Promoter (<=1kb)	-283	FxaC_7g32950	FvH4_2g31460	VL1/VL2/VL3
2C	22651387	22652552	1166	22651725	18.9496	15.4497	4.67627	Promoter (<=1kb)	-126	FxaC_7g36410	FvH4_2g34600	VL1/VL2/VL3
2C	4146990	4147538	549	4147261	22.4679	18.71	4.58655	Promoter (1-2kb)	-1501	FxaC_7g06350	FvH4_2g08400	VL1/VL2/VL3
2C	16181108	16181844	737	16181367	18.2341	14.7935	4.58083	Promoter (1-2kb)	-1203	FxaC_7g24770	FvH4_2g24900	VL1/VL2/VL3
2C	22394990	22395503	514	22395214	18.0787	14.6603	4.54267	Promoter (<=1kb)	-795	FxaC_7g35930	FvH4_2g34100	VL1/VL2/VL3
2C	25537980	25538321	342	25538124	17.8141	14.4104	4.47817	Promoter (<=1kb)	-180	FxaC_7g41890	FvH4_2g39490	VL1
2C	22552351	22553006	656	22552588	17.376	14.0148	4.44803	Promoter (<=1kb)	-421	FxaC_7g36181	FvH4_2g34400	VL1/VL2/VL3
2C	22547336	22548144	809	22547639	17.9932	14.5789	4.44565	Promoter (<=1kb)	-145	FxaC_7g36180	FvH4_2g34390	VL1/VL2/VL3
2C	2727136	2728042	907	2727390	16.8298	13.5028	4.38996	Promoter (<=1kb)	-209	FxaC_7g04320	FvH4_2g05890	VL1
2C	22172161	22173124	964	22172845	16.8298	13.5028	4.38996	Promoter (<=1kb)	-795	FxaC_7g35450	FvH4_6g02080	VL1
2C	9927172	9928009	838	9927805	16.815	13.5028	4.38627	Promoter (<=1kb)	-227	FxaC_7g14500	FvH4_2g16430	VL1
2C	1990026	1990506	481	1990158	17.7248	14.3295	4.38225	Promoter (<=1kb)	-200	FxaC_7g03300	FvH4_2g04750	VL1/VL2/VL3
2C	216986	218047	1062	217197	16.1415	12.8722	4.29453	Promoter (1-2kb)	-1193	FxaC_7g00270	FvH4_2g01320	VL1/VL2
2C	2734218	2734826	609	2734669	16.1415	12.8722	4.29453	Promoter (<=1kb)	-330	FxaC_7g04340	FvH4_2g05900	VL1/VL2/VL3
2C	23309330	23309762	433	23309542	16.1415	12.8722	4.29453	Promoter (<=1kb)	19	FxaC_7g37620	FvH4_2g35630	VL1/VL2/VL3
2C	16125398	16126572	1175	16125918	16.6696	13.3674	4.20578	Promoter (<=1kb)	-384	FxaC_7g24691	Not assigned	VL1
2C	2998994	2999501	508	2999292	15.4625	12.2523	4.1991	Promoter (1-2kb)	-1490	FxaC_7g04730	FvH4_2g06181	VL1/VL2/VL3
2C	699595	700192	598	699839	19.0156	15.5096	4.14386	Promoter (<=1kb)	-668	FxaC_7g01210	FvH4_2g02220	VL1/VL2/VL3
2C	24730263	24731063	801	24730764	16.5273	13.2347	4.10622	Promoter (<=1kb)	81	FxaC_7g40211	FvH4_2g38020	VL1/VL2/VL3
2C	23274959	23276059	1101	23275367	14.7932	11.6431	4.10366	Promoter (1-2kb)	-1065	FxaC_7g37590	FvH4_3g09113	VL1
2C	11857353	11857690	338	11857581	15.5033	12.2916	4.06765	Promoter (<=1kb)	-128	FxaC_7g17700	FvH4_2g18100	VL1/VL2/VL3
2C	24843000	24844083	1084	24843608	14.7337	11.6045	4.01824	Promoter (<=1kb)	-297	FxaC_7g40500	FvH4_2g38220	VL1/VL2
2C	4709181	4709680	500	4709426	14.1338	11.0426	4.00823	Promoter (<=1kb)	76	FxaC_7g07050	FvH4_2g09590	VL1/VL2/VL3
2C	25796065	25797738	1674	25797572	14.1191	11.0426	3.93523	Promoter (<=1kb)	-61	FxaC_7g42560	FvH4_2g40030	VL1
2C	15081458	15082115	658	15081867	14.3921	11.29	3.93508	Promoter (<=1kb)	-857	FxaC_7g22700	FvH4_2g23151	VL1
2C	3178036	3178351	316	3178213	13.4844	10.4533	3.91279	Promoter (<=1kb)	-98	FxaC_7g04930	FvH4_2g06360	VL1/VL2
2C	14709976	14710723	748	14710160	13.4844	10.4533	3.91279	Promoter (<=1kb)	-146	FxaC_7g22160	FvH4_2g23420	VL1/VL2
2C	20330177	20330674	498	20330331	13.4844	10.4533	3.91279	Promoter (<=1kb)	-406	FxaC_7g32180	FvH4_2g30770	VL1
2C	5897123	5897841	719	5897637	15.8965	12.661	3.84834	Promoter (<=1kb)	-213	FxaC_7g08490	FvH4_2g10570	VL1
2C	16043742	16044337	596	16044003	15.2096	12.0428	3.81495	Promoter (<=1kb)	-249	FxaC_7g24580	FvH4_2g24740	VL1/VL2
2C	19022239	19024155	1917	19022834	13.3457	10.3483	3.81055	Promoter (<=1kb)	-849	FxaC_7g29940	FvH4_2g28871	VL1
2C	20070784	20071529	746	20070977	15.8315	12.6061	3.78036	Promoter (<=1kb)	-249	FxaC_7g31730	FvH4_2g30210	VL1/VL2/VL3
2C	2758354	2758813	460	2758452	12.5591	9.6305	3.74393	Promoter (<=1kb)	-350	FxaC_7g04360	FvH4_2g05920	VL1/VL2
2C	7918067	7918987	921	7918752	17.704	14.3114	3.74227	Promoter (<=1kb)	-302	FxaC_7g11400	FvH4_2g13720	VL1/VL2
2C	10097009	10097307	299	10097175	15.104	11.9423	3.73699	Promoter (<=1kb)	65	FxaC_7g14790	FvH4_2g16740	VL1/VL2/VL3
2C	18752599	18753236	638	18752922	23.3061	19.4914	3.73489	Promoter (1-2kb)	-1154	FxaC_7g29380	FvH4_2g28300	VL1/VL2/VL3
2C	2473217	2473596	380	2473383	12.2168	9.30591	3.72193	Promoter (1-2kb)	-1169	FxaC_7g03980	FvH4_2g05132	VL1/VL2/VL3
2C	13732678	13733209	532	13732979	12.7203	9.78323	3.71983	Promoter (<=1kb)	-401	FxaC_7g20540	FvH4_2g21160	VL1/VL2/VL3
2C	23578646	23579869	1224	23579007	25.1851	21.2363	3.71396	Promoter (1-2kb)	-1083	FxaC_7g38190	FvH4_2g36210	VL1/VL2/VL3
2C	24840632	24841182	551	24840799	15.85	12.6205	3.68189	Promoter (<=1kb)	-98	FxaC_7g40460	FvH4_2g38210	VL1/VL2/VL3
2C	21102726	21105523	2798	21103120	17.1006	13.7591	3.6799	Promoter (<=1kb)	-717	FxaC_7g33460	FvH4_2g31930	VL1/VL2/VL3
2C	24989130	24991082	1953	24990123	12.1053	9.22557	3.6291	Promoter (<=1kb)	-893	FxaC_7g40760	FvH4_2g38480	VL1/VL2/VL3
2C	3417421	3418130	710	3417920	11.5991	8.74872	3.62649	Promoter (<=1kb)	17	FxaC_7g05350	FvH4_2g06910	VL1
2C	8447828	8448580	753	8447991	11.5991	8.74872	3.62649	Promoter (<=1kb)	-831	FxaC_7g12300	FvH4_2g14280	VL1/VL2/VL3
2C	14946578	14947179	602	14946928	11.5991	8.74872	3.62649	Promoter (1-2kb)	-1260	FxaC_7g22500	FvH4_2g23000	VL1/VL2/VL3
2C	25252414	25253103	690	25252613	11.5991	8.74872	3.62649	Promoter (<=1kb)	-561	FxaC_7g41290	FvH4_2g38960	VL1/VL2
2C	11784296	11784850	555	11784653	12.048	9.17438	3.61475	Promoter (<=1kb)	-831	FxaC_7g17530	FvH4_2g11890	VL1/VL2/VL3
2C	17811061	17811783	723	17811622	11.4835	8.66601	3.59628	Promoter (1-2kb)	-1963	FxaC_7g27750	FvH4_2g27530	VL1/VL2
2C	1244924	1245465	542	1245076	11.4812	8.6656	3.59567	Promoter (<=1kb)	-197	FxaC_7g02000	FvH4_2g03130	VL1/VL2
2C	22372193	22372794	602	22372351	12.1293	9.24724	3.57432	Promoter (<=1kb)	-33	FxaC_7g35870	FvH4_2g34040	VL1
2C	22347816	22349995	2180	22347985	18.424	14.9694	3.57023	Promoter (<=1kb)	-14	FxaC_7g35820	FvH4_2g34020	VL1/VL2/VL3
2C	8648839	8649292	454	8649102	10.9925	8.20367	3.53106	Promoter (<=1kb)	-199	FxaC_7g12481	FvH4_2g14580	VL1/VL2/VL3
2C	20112163	20112921	759	20112541	10.9925	8.20367	3.53106	Promoter (<=1kb)	-201	FxaC_7g31790	FvH4_2g30250	VL1/VL2
2C	13192995	13193803	809	13193314	15.9458	12.7042	3.51759	Promoter (1-2kb)	-1421	FxaC_7g19580	FvH4_2g20160	VL1/VL2/VL3
2C	25800750	25801499	750	25800990	12.6967	9.76216	3.4838	Promoter (<=1kb)	-651	FxaC_7g42570	FvH4_2g40040	VL1
2C	18057756	18058260	505	18058069	12.1699	9.28328	3.47092	Promoter (1-2kb)	-1358	FxaC_7g28230	FvH4_2g00770	VL1/VL2/VL3
2C	13454728	13455161	434	13454896	10.907	8.14638	3.44764	Promoter (<=1kb)	-966	FxaC_7g20050	FvH4_2g20530	VL1/VL2/VL3
2C	4489264	4490571	1308	4490323	10.3972	7.67027	3.43562	Promoter (<=1kb)	-84	FxaC_7g06730	FvH4_2g08760	VL1/VL2/VL3
2C	9659064	9659334	271	9659238	10.3972	7.67027	3.43562	Promoter (<=1kb)	-217	FxaC_7g14020	FvH4_2g16000	VL1/VL2
2C	22420615	22421112	498	22420885	10.3972	7.67027	3.43562	Promoter (1-2kb)	-1464	FxaC_7g36010	FvH4_2g34230	VL1/VL2/VL3
2C	16569387	16569768	382	16569555	12.2264	9.31524	3.43096	Promoter (<=1kb)	-901	FxaC_7g25580	FvH4_2g25570	VL1/VL2/VL3
2C	1984481	1984955	475	1984810	11.0577	8.2647	3.37152	Promoter (<=1kb)	-828	FxaC_7g03290	FvH4_2g04720	VL1/VL2/VL3
2C	18816707	18817135	429	18816960	10.3243	7.624	3.35692	Promoter (<=1kb)	39	FxaC_7g29540	FvH4_2g28600	VL1/VL2/VL3
2C	21358830	21359092	263	21358933	9.8136	7.14781	3.34019	Promoter (<=1kb)	-276	FxaC_7g33951	FvH4_2g32430	VL1/VL2/VL3
2C	21394922	21395787	866	21395636	9.8136	7.14781	3.34019	Promoter (<=1kb)	-132	FxaC_7g33980	FvH4_2g32460	VL1/VL2/VL3
2C	22534910	22536449	1540	22535411	9.8136	7.14781	3.34019	Promoter (<=1kb)	-87	FxaC_7g36150	FvH4_4g30930	VL1/VL2/VL3
2C	26432423	26432955	533	26432549	9.8136	7.14781	3.34019	Promoter (1-2kb)	-1028	FxaC_7g43980	FvH4_2g41370	VL1/VL2/VL3
2C	266145	266466	322	266272	12.4826	9.55795	3.33951	Promoter (<=1kb)	81	FxaC_7g00350	FvH4_2g01340	VL1
2C	25569513	25569824	312	25569669	12.82	9.87037	3.31796	Promoter (<=1kb)	87	FxaC_7g41990	FvH4_2g39550	VL1/VL2/VL3
2C	11991717	11992309	593	11992157	13.7971	10.7514	3.29511	Promoter (<=1kb)	-195	FxaC_7g17930	FvH4_2g18230	VL1/VL2/VL3
2C	13682110	13682416	307	13682280	9.86221	7.19253	3.29461	Promoter (1-2kb)	-1072	FxaC_7g20440	FvH4_2g21070	VL1/VL2/VL3
2C	13004916	13006372	1457	13006152	9.75297	7.11416	3.26619	Promoter (<=1kb)	74	FxaC_7g19360	FvH4_2g19940	VL1
2C	23277238	23277499	262	23277406	9.53363	6.91074	3.26533	Promoter (<=1kb)	74	FxaC_7g37600	FvH4_2g35620	VL1
2C	17830344	17831344	1001	17830721	11.6251	8.77347	3.25085	Promoter (<=1kb)	-274	FxaC_7g27800	FvH4_2g27560	VL1/VL2/VL3
2C	17790445	17791675	1231	17791254	12.2654	9.35174	3.25024	Promoter (<=1kb)	71	FxaC_7g27700	FvH4_4g18530	VL1
2C	1470373	1470831	459	1470635	9.24197	6.63979	3.24476	Promoter (1-2kb)	-1150	FxaC_7g02340	FvH4_2g03950	VL1/VL2/VL3
2C	5632401	5632900	500	5632526	9.24197	6.63979	3.24476	Promoter (<=1kb)	-34	FxaC_7g08130	FvH4_2g10131	VL1/VL2/VL3
2C	15678007	15679059	1053	15678964	9.24197	6.63979	3.24476	Promoter (<=1kb)	-870	FxaC_7g23840	FvH4_2g24040	VL1/VL2
2C	23928346	23928937	592	23928454	9.24197	6.63979	3.24476	Promoter (<=1kb)	-218	FxaC_7g38790	FvH4_2g36760	VL1/VL2/VL3
2C	17980853	17981252	400	17981050	12.6085	9.67786	3.23367	Promoter (<=1kb)	72	FxaC_7g28060	FvH4_2g00910	VL1
2C	2476722	2477373	652	2477247	11.1704	8.36954	3.19877	Promoter (<=1kb)	-79	FxaC_7g03981	FvH4_2g05132	VL1/VL2/VL3
2C	18239895	18240443	549	18240160	10.5122	7.77628	3.1921	Promoter (<=1kb)	-63	FxaC_7g28490	FvH4_2g00580	VL1/VL2
2C	23883698	23884962	1265	23884573	13.1999	10.2117	3.18695	Promoter (<=1kb)	80	FxaC_7g38700	FvH4_2g36700	VL1/VL2/VL3
2C	16285230	16285950	721	16285747	9.85315	7.1837	3.18442	Promoter (<=1kb)	-348	FxaC_7g25070	FvH4_2g24990	VL1/VL2
2C	8780548	8781248	701	8780633	8.68263	6.14236	3.14932	Promoter (<=1kb)	-96	FxaC_7g12730	FvH4_2g14900	VL1
2C	14051409	14052134	726	14051701	8.68263	6.14236	3.14932	Promoter (<=1kb)	94	FxaC_7g21010	FvH4_2g21540	VL1/VL2/VL3
2C	25666326	25666663	338	25666534	8.68263	6.14236	3.14932	Promoter (1-2kb)	-1104	FxaC_7g42250	FvH4_2g39790	VL1/VL2/VL3
2C	21176030	21176480	451	21176197	8.67297	6.14236	3.14667	Promoter (<=1kb)	-363	FxaC_7g33570	FvH4_2g32070	VL1
2C	5503869	5504186	318	5504030	9.24862	6.64428	3.13655	Promoter (<=1kb)	-290	FxaC_7g07940	FvH4_2g10040	VL1/VL2/VL3
2C	17752052	17752414	363	17752235	11.288	8.48072	3.13642	Promoter (1-2kb)	-1758	FxaC_7g27620	FvH4_2g27160	VL1/VL2/VL3
2C	2852527	2852812	286	2852701	9.30779	6.69908	3.10062	Promoter (<=1kb)	-42	FxaC_7g04530	FvH4_2g06030	VL1/VL2/VL3
2C	26011110	26011610	501	26011405	10.6917	7.94473	3.09623	Promoter (<=1kb)	46	FxaC_7g43050	FvH4_2g40540	VL1
2C	23017903	23019747	1845	23018268	15.5609	12.3475	3.07889	Promoter (<=1kb)	-3	FxaC_7g37030	FvH4_2g35190	VL1
2C	23245670	23246084	415	23245832	9.7856	7.14569	3.07194	Promoter (1-2kb)	-1930	FxaC_7g37550	FvH4_2g35590	VL1/VL2
2C	14228463	14228945	483	14228766	9.37038	6.75742	3.06732	Promoter (<=1kb)	55	FxaC_7g21270	FvH4_2g21810	VL1/VL2/VL3
2C	3063590	3064288	699	3063757	8.13594	5.65781	3.05389	Promoter (<=1kb)	17	FxaC_7g04771	FvH4_2g06230	VL1/VL2
2C	17028727	17029783	1057	17029581	8.13594	5.65781	3.05389	Promoter (<=1kb)	-161	FxaC_7g26581	FvH4_2g26171	VL1
2C	17740513	17740942	430	17740770	8.13594	5.65781	3.05389	Promoter (1-2kb)	-1530	FxaC_7g27600	FvH4_2g27180	VL1/VL2/VL3
2C	23438317	23440265	1949	23439743	15.7042	12.4857	3.04437	Promoter (<=1kb)	-59	FxaC_7g37910	FvH4_2g35880	VL1/VL2/VL3
2C	4147857	4148248	392	4148023	8.49096	5.98746	3.04389	Promoter (<=1kb)	-739	FxaC_7g06350	FvH4_2g08400	VL1/VL2/VL3
2C	22289893	22290271	379	22290077	9.00888	6.44527	3.02714	Promoter (<=1kb)	-164	FxaC_7g35710	FvH4_2g33960	VL1/VL2/VL3
2C	23101764	23102224	461	23101965	10.8949	8.13625	3.01718	Promoter (1-2kb)	-1513	FxaC_7g37250	FvH4_2g35360	VL1/VL2/VL3
2C	22346440	22346749	310	22346637	8.77375	6.22589	3.01682	Promoter (1-2kb)	-1362	FxaC_7g35820	FvH4_2g34020	VL1/VL2/VL3
2C	15519321	15520445	1125	15520142	10.2356	7.54294	3.00006	Promoter (1-2kb)	-1535	FxaC_7g23590	FvH4_6g37663	VL1
2C	24850744	24851296	553	24851167	10.3081	7.60991	2.97581	Promoter (<=1kb)	-201	FxaC_7g40510	FvH4_2g38230	VL1/VL2
2C	21143317	21144084	768	21143860	8.17924	5.69673	2.9623	Promoter (<=1kb)	-546	FxaC_7g33531	FvH4_2g32020	VL1/VL2/VL3
2C	21953626	21954226	601	21954089	8.17924	5.69673	2.9623	Promoter (1-2kb)	-1443	FxaC_7g35090	FvH4_2g33410	VL1
2C	9873388	9873692	305	9873509	7.60226	5.18533	2.95845	Promoter (1-2kb)	-1716	FxaC_7g14420	FvH4_2g16370	VL1/VL2/VL3
2C	17221218	17222024	807	17221394	7.60226	5.18533	2.95845	Promoter (<=1kb)	-428	FxaC_7g26880	FvH4_2g26430	VL1/VL2/VL3
2C	20394918	20395392	475	20395049	7.60226	5.18533	2.95845	Promoter (<=1kb)	-122	FxaC_7g32280	FvH4_2g30870	VL1/VL2/VL3
2C	20825675	20826050	376	20825816	7.60226	5.18533	2.95845	Promoter (1-2kb)	-1232	FxaC_7g32951	FvH4_2g31471	VL1/VL2
2C	22876048	22876354	307	22876217	7.60226	5.18533	2.95845	Promoter (<=1kb)	-404	FxaC_7g36740	FvH4_2g34960	VL1/VL2/VL3
2C	25538820	25539175	356	25538927	7.60226	5.18533	2.95845	Promoter (<=1kb)	-441	FxaC_7g41910	FvH4_2g39500	VL1
2C	6739490	6739810	321	6739656	9.72361	7.08784	2.93187	Promoter (1-2kb)	-1131	FxaC_7g09720	FvH4_2g12440	VL1/VL2/VL3
2C	14741065	14741857	793	14741339	11.272	8.4663	2.91231	Promoter (<=1kb)	-59	FxaC_7g22190	FvH4_2g22770	VL1/VL2/VL3
2C	16133861	16134265	405	16134129	10.5367	7.79963	2.91111	Promoter (<=1kb)	-163	FxaC_7g24740	FvH4_2g24840	VL1
2C	6494200	6494604	405	6494468	7.5872	5.18533	2.90328	Promoter (<=1kb)	68	FxaC_7g09340	FvH4_4g15421	VL1/VL2/VL3
2C	6082397	6083048	652	6082794	14.5374	11.4301	2.86351	Promoter (<=1kb)	57	FxaC_7g08750	FvH4_2g11150	VL1/VL2/VL3
2C	1244321	1244619	299	1244432	7.08197	4.72752	2.86302	Promoter (<=1kb)	-841	FxaC_7g02000	FvH4_2g03130	VL1/VL2
2C	12274029	12275152	1124	12274534	7.08197	4.72752	2.86302	Promoter (<=1kb)	-62	FxaC_7g18380	FvH4_2g18650	VL1/VL2
2C	15566243	15566863	621	15566458	14.4052	11.3024	2.84622	Promoter (<=1kb)	-223	FxaC_7g23650	FvH4_2g23930	VL1
2C	17750533	17750803	271	17750645	8.66415	6.14236	2.81896	Promoter (<=1kb)	-168	FxaC_7g27620	FvH4_2g27160	VL1/VL2/VL3
2C	9505476	9506252	777	9506067	7.03684	4.71179	2.80143	Promoter (<=1kb)	-150	FxaC_7g13710	FvH4_2g15800	VL1/VL2/VL3
2C	11814131	11814860	730	11814497	10.2942	7.59728	2.8003	Promoter (<=1kb)	-35	FxaC_7g17580	FvH4_2g18040	VL1/VL2/VL3
2C	25846593	25846910	318	25846767	7.15888	4.79863	2.78805	Promoter (<=1kb)	-222	FxaC_7g42670	FvH4_2g40170	VL1/VL2/VL3
2C	26085506	26085848	343	26085671	6.8128	4.50487	2.78682	Promoter (<=1kb)	-116	FxaC_7g43200	FvH4_2g40710	VL1
2C	13478934	13479281	348	13479113	6.79155	4.48475	2.78084	Promoter (<=1kb)	44	FxaC_7g20090	FvH4_6g29120	VL1/VL2/VL3
2C	20570261	20570716	456	20570511	6.57548	4.28544	2.76759	Promoter (<=1kb)	-596	FxaC_7g32560	FvH4_2g31090	VL1/VL2/VL3
2C	23900950	23901239	290	23901072	6.57548	4.28544	2.76759	Promoter (1-2kb)	-1295	FxaC_7g38730	FvH4_2g36720	VL1/VL2/VL3
2C	15878727	15879381	655	15879037	11.3826	8.57108	2.75612	Promoter (1-2kb)	-1945	FxaC_7g24230	FvH4_2g24370	VL1/VL2/VL3
2C	24651191	24651713	523	24651400	8.15902	5.67865	2.74438	Promoter (<=1kb)	-199	FxaC_7g40020	FvH4_4g16370	VL1/VL2/VL3
2C	20939720	20940523	804	20940032	9.1677	6.59345	2.71481	Promoter (<=1kb)	-486	FxaC_7g33160	FvH4_2g31640	VL1/VL2/VL3
2C	16901073	16902403	1331	16901826	7.50314	5.11983	2.70682	Promoter (<=1kb)	-546	FxaC_7g26270	FvH4_2g26040	VL1/VL2/VL3
2C	18190307	18190661	355	18190513	6.66795	4.36908	2.70092	Promoter (<=1kb)	-233	FxaC_7g28410	FvH4_2g00430	VL1/VL2/VL3
2C	23492358	23492794	437	23492488	7.31241	4.94299	2.69994	Promoter (<=1kb)	-151	FxaC_7g38020	FvH4_2g36010	VL1/VL2
2C	20485854	20486167	314	20486024	6.4814	4.22482	2.69416	Promoter (1-2kb)	-1449	FxaC_7g32480	FvH4_2g30970	VL1/VL2/VL3
2C	18314205	18314530	326	18314412	6.08322	3.85791	2.67215	Promoter (<=1kb)	54	FxaC_7g28610	FvH4_2g26000	VL1
2C	25909493	25909928	436	25909590	7.16582	4.80494	2.66428	Promoter (<=1kb)	-98	FxaC_7g42840	FvH4_2g40351	VL1
2C	20512496	20512888	393	20512664	6.84691	4.536	2.66373	Promoter (<=1kb)	-699	FxaC_7g32520	FvH4_2g31050	VL1/VL2/VL3
2C	2552265	2552563	299	2552459	6.00716	3.81332	2.64989	Promoter (<=1kb)	-16	FxaC_7g04140	FvH4_2g05720	VL1/VL2/VL3
2C	23743350	23743766	417	23743517	7.50158	5.11937	2.63293	Promoter (1-2kb)	-1114	FxaC_7g38450	FvH4_2g36490	VL1/VL2/VL3
2C	18796374	18796928	555	18796513	9.8181	7.15173	2.6325	Promoter (<=1kb)	-52	FxaC_7g29460	FvH4_2g28364	VL1/VL2/VL3
2C	16231373	16232003	631	16231833	6.09804	3.87076	2.6311	Promoter (<=1kb)	-250	FxaC_7g24821	FvH4_2g24941	VL1
2C	19026049	19026417	369	19026226	8.23104	5.74619	2.62389	Promoter (<=1kb)	-267	FxaC_7g29941	FvH4_2g28871	VL1/VL2/VL3
2C	16713816	16718716	4901	16716858	8.98587	6.42455	2.62141	Promoter (<=1kb)	-132	FxaC_7g25980	FvH4_2g25860	VL1/VL2/VL3
2C	17731296	17731776	481	17731608	8.98587	6.42455	2.62141	Promoter (<=1kb)	64	FxaC_7g27590	FvH4_2g27200	VL1/VL2
2C	26249122	26249376	255	26249283	6.06127	3.85791	2.62069	Promoter (1-2kb)	-1581	FxaC_7g43610	FvH4_2g41060	VL1
2C	22886917	22887716	800	22887131	6.36923	4.12136	2.62059	Promoter (<=1kb)	-982	FxaC_7g36800	FvH4_2g35010	VL1/VL2/VL3
2C	11630613	11630927	315	11630844	7.1246	4.76771	2.61717	Promoter (<=1kb)	-110	FxaC_7g17280	FvH4_2g17810	VL1/VL2/VL3
2C	25858640	25859300	661	25858889	11.032	8.24002	2.60753	Promoter (1-2kb)	-1199	FxaC_7g42700	FvH4_2g40250	VL1/VL2/VL3
2C	18082826	18083365	540	18082947	7.31451	4.9443	2.59096	Promoter (<=1kb)	-12	FxaC_7g28270	FvH4_2g00750	VL1/VL2/VL3
2C	577570	579244	1675	578784	7.41062	5.03383	2.57903	Promoter (1-2kb)	-1938	FxaC_7g01050	FvH4_2g02061	VL1/VL2/VL3
2C	1237873	1238269	397	1237947	5.60565	3.44449	2.57672	Promoter (<=1kb)	-318	FxaC_7g01990	FvH4_2g03100	VL1/VL2/VL3
2C	18681618	18682776	1159	18682713	6.47417	4.21789	2.56925	Promoter (<=1kb)	-99	FxaC_7g29230	FvH4_2g28210	VL1/VL2/VL3
2C	4148540	4149582	1043	4148737	6.57066	4.28544	2.55644	Promoter (<=1kb)	-25	FxaC_7g06350	FvH4_2g08400	VL1/VL2/VL3
2C	13463005	13463455	451	13463263	7.70278	5.27831	2.54722	Promoter (<=1kb)	-98	FxaC_7g20060	FvH4_2g20540	VL1
2C	2168141	2168746	606	2168226	5.62947	3.46538	2.54037	Promoter (<=1kb)	-32	FxaC_7g03640	FvH4_2g05530	VL1/VL2
2C	26241092	26241394	303	26241239	7.60426	5.18725	2.52718	Promoter (<=1kb)	53	FxaC_7g43580	FvH4_2g41050	VL1
2C	14785459	14786078	620	14785777	12.3142	9.398	2.5253	Promoter (<=1kb)	-261	FxaC_7g22250	FvH4_2g22810	VL1/VL2/VL3
2C	17701057	17702186	1130	17701561	6.86448	4.55208	2.52277	Promoter (<=1kb)	-18	FxaC_7g27550	FvH4_2g26970	VL1/VL2/VL3
2C	6033897	6034427	531	6034204	8.25782	5.76936	2.48958	Promoter (<=1kb)	-87	FxaC_7g08730	FvH4_2g11130	VL1/VL2/VL3
2C	21782526	21783179	654	21782587	5.14325	3.04954	2.48128	Promoter (<=1kb)	-182	FxaC_7g34660	FvH4_2g33180	VL1/VL2
2C	15993400	15993851	452	15993479	5.27499	3.16933	2.47883	Promoter (1-2kb)	-1062	FxaC_7g24460	FvH4_2g24611	VL1/VL2
2C	462901	463251	351	463096	6.32414	4.07924	2.46291	Promoter (<=1kb)	-129	FxaC_7g00710	FvH4_2g01650	VL1/VL2/VL3
2C	17659483	17660529	1047	17659960	6.98923	4.66859	2.45818	Promoter (<=1kb)	-127	FxaC_7g27480	FvH4_2g26870	VL1
2C	25031390	25031834	445	25031664	6.42565	4.17322	2.45459	Promoter (<=1kb)	-86	FxaC_7g40870	FvH4_2g38590	VL1/VL2
2C	15796104	15796603	500	15796375	5.41257	3.29479	2.43959	Promoter (<=1kb)	90	FxaC_7g24070	FvH4_2g24230	VL1/VL2
2C	19455222	19455688	467	19455384	5.27674	3.16948	2.43954	Promoter (1-2kb)	-1036	FxaC_7g30690	FvH4_2g29440	VL1
2C	17280880	17281367	488	17281169	8.286	5.79647	2.42349	Promoter (<=1kb)	-96	FxaC_7g26990	FvH4_2g26512	VL1/VL2/VL3
2C	13085619	13086359	741	13085797	5.48086	3.35741	2.42157	Promoter (1-2kb)	-1162	FxaC_7g19470	FvH4_2g20090	VL1/VL2
2C	2956493	2956767	275	2956642	7.35318	4.97966	2.39791	Promoter (<=1kb)	-26	FxaC_7g04640	FvH4_2g06060	VL1/VL2
2C	26044935	26046162	1228	26045850	5.9983	3.80638	2.38641	Promoter (<=1kb)	-797	FxaC_7g43110	FvH4_2g40620	VL1
2C	24492999	24493311	313	24493095	5.72884	3.55658	2.38396	Promoter (<=1kb)	93	FxaC_7g39700	FvH4_2g37610	VL1
2C	25812060	25812858	799	25812782	5.37006	3.25615	2.32638	Promoter (<=1kb)	64	FxaC_7g42600	FvH4_2g40090	VL1/VL2
2C	23545271	23546433	1163	23546166	7.88219	5.44586	2.31541	Promoter (<=1kb)	-244	FxaC_7g38130	FvH4_2g36150	VL1
2C	23447535	23448017	483	23447943	6.92219	4.60718	2.27396	Promoter (<=1kb)	17	FxaC_7g37920	FvH4_2g35890	VL1/VL2
2C	14010446	14011278	833	14011234	5.08443	3.02174	2.25517	Promoter (<=1kb)	-100	FxaC_7g20930	FvH4_2g21450	VL1/VL2/VL3
2C	14653184	14653538	355	14653393	5.7729	3.59896	2.18477	Promoter (<=1kb)	-764	FxaC_7g22060	FvH4_2g22530	VL1/VL2/VL3
2C	12121914	12122213	300	12122055	6.6044	4.31155	2.1449	Promoter (<=1kb)	-526	FxaC_7g18120	FvH4_2g18440	VL1/VL2/VL3
2C	17793198	17793584	387	17793411	5.84069	3.66016	2.13712	Promoter (<=1kb)	86	FxaC_7g27720	FvH4_2g27340	VL1/VL2/VL3
2C	19779911	19780422	512	19780064	5.18266	3.08307	2.12823	Promoter (<=1kb)	50	FxaC_7g31270	FvH4_2g29850	VL1/VL2/VL3
2C	16504298	16504596	299	16504525	5.6813	3.51503	2.05543	Promoter (<=1kb)	-38	FxaC_7g25510	FvH4_2g25450	VL1/VL2
2A	157614	159535	1922	158501	47.2441	42.2807	7.41257	Promoter (1-2kb)	-1218	FxaC_5g00310	FvH4_2g34170	VL1/VL2
2A	252980	256989	4010	256647	32.3216	27.9628	6.29865	Promoter (<=1kb)	-293	FxaC_5g00550	FvH4_2g34020	VL1
2A	13382112	13384789	2678	13382419	28.986	24.801	5.91691	Promoter (1-2kb)	-1417	FxaC_5g27080	FvH4_2g12980	VL1/VL2/VL3
2A	7501072	7502471	1400	7501640	36.6686	32.1095	5.88864	Promoter (<=1kb)	-216	FxaC_5g16040	FvH4_2g20500	VL1/VL2/VL3
2A	17850411	17853400	2990	17851876	25.7635	21.7741	5.44563	Promoter (<=1kb)	-202	FxaC_5g34660	FvH4_2g07390	VL1
2A	2894041	2894884	844	2894665	24.1923	20.3046	5.34431	Promoter (1-2kb)	-1581	FxaC_5g06160	FvH4_2g28940	VL1/VL2/VL3
2A	1709388	1710003	616	1709703	24.0049	20.1404	5.29978	Promoter (<=1kb)	-764	FxaC_5g03790	FvH4_2g31050	VL1/VL2
2A	21249379	21250139	761	21249738	25.1733	21.2249	5.22759	Promoter (<=1kb)	-11	FxaC_5g40500	FvH4_2g03590	VL1/VL2/VL3
2A	24013931	24016271	2341	24014219	22.4747	18.715	5.1105	Promoter (1-2kb)	-1292	FxaC_5g45350	FvH4_2g09110	VL1
2A	988024	988683	660	988401	21.8968	18.1696	5.058	Promoter (<=1kb)	-113	FxaC_5g02200	FvH4_2g32460	VL1/VL2/VL3
2A	8744616	8745166	551	8744777	21.8968	18.1696	5.058	Promoter (<=1kb)	-991	FxaC_5g18600	FvH4_2g19470	VL1/VL2
2A	3334630	3336048	1419	3335818	20.4065	16.7879	4.86713	Promoter (<=1kb)	-741	FxaC_5g07320	FvH4_2g28010	VL1/VL2/VL3
2A	1087294	1089186	1893	1088021	31.0652	26.7743	4.86627	Promoter (<=1kb)	-319	FxaC_5g02470	FvH4_2g32230	VL1/VL2/VL3
2A	15660099	15661254	1156	15660533	26.9375	22.8796	4.68625	Promoter (<=1kb)	-142	FxaC_5g31040	FvH4_2g10570	VL1
2A	21127898	21128768	871	21128261	20.0142	16.4358	4.6177	Promoter (<=1kb)	-3	FxaC_5g40310	FvH4_2g03780	VL1/VL2/VL3
2A	215877	217693	1817	216878	19.4207	15.8927	4.55626	Promoter (1-2kb)	-1476	FxaC_5g00470	FvH4_2g34090	VL1/VL2/VL3
2A	22564287	22565510	1224	22564959	29.8497	25.6182	4.52939	Promoter (<=1kb)	-323	FxaC_5g42940	FvH4_2g01160	VL1/VL2/VL3
2A	10601509	10602048	540	10601698	18.3159	14.8712	4.52264	Promoter (<=1kb)	-917	FxaC_5g22060	FvH4_2g15802	VL1/VL2/VL3
2A	5275583	5276327	745	5276007	19.0225	15.516	4.46572	Promoter (<=1kb)	41	FxaC_5g11450	FvH4_2g24420	VL1
2A	10693933	10694805	873	10694464	22.9337	19.1355	4.4319	Promoter (1-2kb)	-1216	FxaC_5g22180	FvH4_2g15780	VL1/VL2/VL3
2A	23141391	23142419	1029	23141860	22.2772	18.5286	4.36788	Promoter (<=1kb)	-167	FxaC_5g44030	FvH4_2g00160	VL1/VL2/VL3
2A	22460811	22463395	2585	22462180	19.7787	16.2115	4.35994	Promoter (<=1kb)	-905	FxaC_5g42760	FvH4_2g01320	VL1/VL2
2A	6484995	6487273	2279	6486657	18.5404	15.0769	4.35762	Promoter (<=1kb)	-22	FxaC_5g13860	FvH4_2g22470	VL1
2A	23204421	23207309	2889	23205736	17.9211	14.5101	4.35632	Promoter (<=1kb)	-152	FxaC_5g44120	FvH4_2g00100	VL1/VL2
2A	22762187	22763331	1145	22762477	16.6824	13.3781	4.35339	Promoter (<=1kb)	42	FxaC_5g43360	FvH4_2g00770	VL1/VL2
2A	21548271	21548768	498	21548557	17.4009	14.0391	4.3065	Promoter (<=1kb)	56	FxaC_5g40950	FvH4_2g03130	VL1/VL2/VL3
2A	20161	20677	517	20449	16.1415	12.8722	4.29453	Promoter (<=1kb)	-76	FxaC_5g00031	FvH4_2g34400	VL1/VL2/VL3
2A	3984965	3985656	692	3985128	16.1415	12.8722	4.29453	Promoter (<=1kb)	-353	FxaC_5g08610	FvH4_2g26750	VL1/VL2/VL3
2A	20971	21808	838	21371	19.1021	15.5898	4.28209	Promoter (<=1kb)	-998	FxaC_5g00031	FvH4_2g34400	VL1/VL2/VL3
2A	16348057	16349169	1113	16348536	17.861	14.454	4.27382	Promoter (<=1kb)	-86	FxaC_5g32200	FvH4_2g09820	VL1/VL2/VL3
2A	21327715	21328282	568	21327978	17.1899	13.8398	4.19002	Promoter (<=1kb)	-878	FxaC_5g40601	FvH4_2g03523	VL1/VL2/VL3
2A	21990557	21991465	909	21991194	15.9456	12.7042	4.17346	Promoter (1-2kb)	-1193	FxaC_5g41740	FvH4_2g02210	VL1/VL2/VL3
2A	13589918	13590588	671	13590093	15.3231	12.1383	4.16411	Promoter (<=1kb)	-9	FxaC_5g27560	FvH4_2g12690	VL1/VL2/VL3
2A	10949708	10950024	317	10949835	19.7999	16.2319	4.12748	Promoter (<=1kb)	-51	FxaC_5g22610	FvH4_2g15440	VL1
2A	21556257	21557831	1575	21556675	14.7932	11.6431	4.10366	Promoter (<=1kb)	-242	FxaC_5g40960	FvH4_2g03100	VL1/VL2
2A	14704593	14705947	1355	14704819	16.4964	13.2068	4.03595	Promoter (<=1kb)	-926	FxaC_5g29330	FvH4_2g11740	VL1
2A	576681	577521	841	577359	15.0749	11.9139	4.03286	Promoter (1-2kb)	-1634	FxaC_5g01300	FvH4_2g33250	VL1/VL2/VL3
2A	17979593	17981118	1526	17979748	15.8734	12.6396	4.02242	Promoter (<=1kb)	-47	FxaC_5g34870	FvH4_2g07440	VL1/VL2
2A	63394	64088	695	63599	14.1338	11.0426	4.00823	Promoter (<=1kb)	-531	FxaC_5g00100	FvH4_2g34330	VL1
2A	4671643	4672239	597	4671794	14.1338	11.0426	4.00823	Promoter (<=1kb)	-889	FxaC_5g10040	FvH4_2g25590	VL1/VL2/VL3
2A	9698031	9698925	895	9698334	17.7186	14.3238	3.99846	Promoter (<=1kb)	-719	FxaC_5g20320	FvH4_1g28432	VL1/VL2/VL3
2A	8884962	8886397	1436	8885606	22.656	18.8743	3.98673	Promoter (<=1kb)	-1	FxaC_5g18790	FvH4_2g18370	VL1/VL2
2A	1789259	1789787	529	1789562	14.0023	10.9385	3.97484	Promoter (<=1kb)	-101	FxaC_5g03940	FvH4_2g30870	VL1/VL2/VL3
2A	5112070	5112957	888	5112225	14.0023	10.9385	3.97484	Promoter (1-2kb)	-1482	FxaC_5g11000	FvH4_2g24830	VL1/VL2/VL3
2A	10453178	10454881	1704	10454491	14.255	11.1576	3.96885	Promoter (<=1kb)	-537	FxaC_5g21741	FvH4_6g37871	VL1
2A	18507559	18508809	1251	18508151	14.3921	11.29	3.93508	Promoter (<=1kb)	23	FxaC_5g35560	FvH4_2g06910	VL1/VL2/VL3
2A	1480879	1481476	598	1481153	14.6483	11.5264	3.93096	Promoter (<=1kb)	-823	FxaC_5g03261	FvH4_2g31471	VL1
2A	3549718	3551188	1471	3550952	14.605	11.4882	3.92069	Promoter (<=1kb)	-119	FxaC_5g07682	Not assigned	VL1
2A	1755226	1757404	2179	1756877	13.4844	10.4533	3.91279	Promoter (<=1kb)	-5	FxaC_5g03900	FvH4_2g30910	VL1
2A	15647690	15648224	535	15647858	13.4844	10.4533	3.91279	Promoter (<=1kb)	-692	FxaC_5g31000	FvH4_2g10580	VL1/VL2/VL3
2A	606705	607709	1005	607514	22.0269	18.295	3.88995	Promoter (<=1kb)	-212	FxaC_5g01380	FvH4_2g33200	VL1/VL2/VL3
2A	23532196	23533380	1185	23533105	15.2151	12.0449	3.87451	Promoter (1-2kb)	-1245	FxaC_5g44680	FvH4_2g09590	VL1/VL2/VL3
2A	5165933	5166416	484	5166138	14.5924	11.479	3.85482	Promoter (<=1kb)	-147	FxaC_5g11170	FvH4_2g24740	VL1/VL2
2A	569972	570330	359	570141	13.189	10.2014	3.83753	Promoter (<=1kb)	-74	FxaC_5g01290	FvH4_2g33260	VL1/VL2/VL3
2A	2895963	2896661	699	2896175	13.9692	10.9126	3.83357	Promoter (<=1kb)	-71	FxaC_5g06160	FvH4_2g28940	VL1/VL2/VL3
2A	4999145	4999602	458	4999357	12.8453	9.87504	3.81736	Promoter (<=1kb)	-48	FxaC_5g10780	FvH4_2g24990	VL1/VL2/VL3
2A	5960534	5960869	336	5960683	12.8453	9.87504	3.81736	Promoter (<=1kb)	-337	FxaC_5g12800	FvH4_2g23330	VL1/VL2
2A	9938110	9938887	778	9938611	12.8453	9.87504	3.81736	Promoter (<=1kb)	-719	FxaC_5g20800	FvH4_5g18840	VL1/VL2/VL3
2A	20745374	20745828	455	20745554	12.8453	9.87504	3.81736	Promoter (<=1kb)	-111	FxaC_5g39450	FvH4_2g04290	VL1/VL2
2A	22514705	22515481	777	22515193	12.8453	9.87504	3.81736	Promoter (1-2kb)	-1803	FxaC_5g42880	FvH4_2g01250	VL1/VL2
2A	9089257	9089621	365	9089411	14.5877	11.4774	3.79379	Promoter (<=1kb)	-339	FxaC_5g19160	FvH4_2g18090	VL1/VL2/VL3
2A	1286012	1287577	1566	1287220	13.3998	10.3945	3.76005	Promoter (<=1kb)	38	FxaC_5g02820	FvH4_2g31930	VL1/VL2/VL3
2A	21549271	21549750	480	21549565	12.8025	9.8552	3.74032	Promoter (<=1kb)	-952	FxaC_5g40950	FvH4_2g03130	VL1/VL2/VL3
2A	802790	803233	444	802983	12.2168	9.30591	3.72193	Promoter (<=1kb)	-658	FxaC_5g01800	FvH4_2g32810	VL1/VL2/VL3
2A	6096591	6097062	472	6096826	12.2168	9.30591	3.72193	Promoter (<=1kb)	-685	FxaC_5g13141	FvH4_2g23110	VL1/VL2/VL3
2A	8183928	8184486	559	8184067	12.2168	9.30591	3.72193	Promoter (1-2kb)	-1394	FxaC_5g17410	FvH4_2g19540	VL1/VL2
2A	8491525	8492312	788	8491778	12.2168	9.30591	3.72193	Promoter (<=1kb)	-12	FxaC_5g18110	FvH4_2g18970	VL1
2A	5605484	5606907	1424	5606506	16.1724	12.9021	3.69529	Promoter (<=1kb)	-112	FxaC_5g12120	FvH4_2g23930	VL1
2A	13903321	13903702	382	13903498	12.0972	9.21939	3.69092	Promoter (<=1kb)	28	FxaC_5g28000	FvH4_2g12500	VL1/VL2/VL3
2A	22104236	22105160	925	22104628	12.0972	9.21939	3.69092	Promoter (<=1kb)	-558	FxaC_5g41971	FvH4_2g02000	VL1/VL2/VL3
2A	2150845	2151562	718	2151259	13.3481	10.3491	3.68722	Promoter (<=1kb)	-233	FxaC_5g04800	FvH4_2g30210	VL1/VL2/VL3
2A	3095303	3096002	700	3095552	12.0325	9.15956	3.6742	Promoter (<=1kb)	-90	FxaC_5g06640	FvH4_2g28600	VL1/VL2/VL3
2A	14622339	14622689	351	14622528	12.7268	9.78647	3.65931	Promoter (<=1kb)	-347	FxaC_5g29180	FvH4_3g35650	VL1/VL2
2A	3174377	3175275	899	3174800	15.232	12.0579	3.65918	Promoter (<=1kb)	-937	FxaC_5g06830	FvH4_2g28300	VL1/VL2/VL3
2A	15194347	15194804	458	15194508	18.3255	14.879	3.63291	Promoter (<=1kb)	-112	FxaC_5g30230	FvH4_2g11130	VL1/VL2/VL3
2A	10503290	10503825	536	10503590	13.36	10.3574	3.63235	Promoter (1-2kb)	-1580	FxaC_5g21810	FvH4_2g15950	VL1/VL2/VL3
2A	2514704	2515313	610	2514860	11.5991	8.74872	3.62649	Promoter (<=1kb)	-193	FxaC_5g05440	FvH4_2g29680	VL1/VL2/VL3
2A	9376262	9377540	1279	9377245	11.5991	8.74872	3.62649	Promoter (1-2kb)	-1062	FxaC_5g19640	FvH4_2g17750	VL1/VL2
2A	9584099	9585022	924	9584307	11.5991	8.74872	3.62649	Promoter (<=1kb)	2	FxaC_5g20070	FvH4_2g17440	VL1/VL2
2A	3747592	3748142	551	3747883	14.807	11.6555	3.62372	Promoter (<=1kb)	-8	FxaC_5g08120	FvH4_2g27200	VL1/VL2/VL3
2A	1098748	1099001	254	1098881	10.9925	8.20367	3.53106	Promoter (<=1kb)	-83	FxaC_5g02490	FvH4_2g32200	VL1
2A	1200007	1200420	414	1200229	10.9925	8.20367	3.53106	Promoter (<=1kb)	-259	FxaC_5g02630	FvH4_2g32090	VL1/VL2/VL3
2A	1779733	1780829	1097	1780584	11.3581	8.54747	3.50241	Promoter (<=1kb)	-884	FxaC_5g03920	FvH4_2g30890	VL1/VL2
2A	2374474	2374958	485	2374640	11.5246	8.70194	3.48506	Promoter (<=1kb)	87	FxaC_5g05160	FvH4_2g29850	VL1/VL2/VL3
2A	6095879	6096301	423	6096068	20.4268	16.8077	3.48048	Promoter (<=1kb)	73	FxaC_5g13141	FvH4_2g23110	VL1/VL2/VL3
2A	3271494	3272303	810	3271883	12.1699	9.28328	3.47092	Promoter (<=1kb)	93	FxaC_5g07140	FvH4_2g28160	VL1/VL2
2A	494134	494601	468	494271	10.3972	7.67027	3.43562	Promoter (1-2kb)	-1646	FxaC_5g01090	FvH4_2g33420	VL1/VL2/VL3
2A	1487863	1489464	1602	1488847	10.3972	7.67027	3.43562	Promoter (<=1kb)	-289	FxaC_5g03290	FvH4_2g31460	VL1/VL2/VL3
2A	2117963	2118812	850	2118691	10.3972	7.67027	3.43562	Promoter (<=1kb)	-268	FxaC_5g04750	FvH4_2g30250	VL1/VL2/VL3
2A	5091926	5092231	306	5092061	10.3972	7.67027	3.43562	Promoter (<=1kb)	31	FxaC_5g10970	FvH4_2g24850	VL1/VL2/VL3
2A	11653132	11654018	887	11653285	10.3972	7.67027	3.43562	Promoter (<=1kb)	-152	FxaC_5g23910	FvH4_2g14890	VL1
2A	4538100	4540815	2716	4540616	12.8517	9.88017	3.41687	Promoter (1-2kb)	-1346	FxaC_5g09721	FvH4_2g25860	VL1/VL2/VL3
2A	392586	393612	1027	393338	12.5836	9.65418	3.40856	Promoter (<=1kb)	85	FxaC_5g00860	FvH4_2g33720	VL1
2A	9974683	9975736	1054	9974902	11.9401	9.07094	3.36717	Promoter (<=1kb)	-250	FxaC_5g20891	FvH4_2g16790	VL1/VL2
2A	279271	280295	1025	279554	14.8454	11.6923	3.364	Promoter (<=1kb)	-116	FxaC_5g00630	FvH4_2g33960	VL1/VL2/VL3
2A	3210486	3210975	490	3210684	12.9348	9.959	3.34097	Promoter (<=1kb)	-966	FxaC_5g06900	FvH4_3g14300	VL1/VL2/VL3
2A	2891854	2892361	508	2892151	9.8136	7.14781	3.34019	Promoter (<=1kb)	-314	FxaC_5g06150	FvH4_2g28941	VL1/VL2/VL3
2A	19260725	19261050	326	19260890	9.8136	7.14781	3.34019	Promoter (<=1kb)	-44	FxaC_5g36830	FvH4_2g05900	VL1/VL2/VL3
2A	19862748	19863487	740	19863192	9.8136	7.14781	3.34019	Promoter (1-2kb)	-1609	FxaC_5g37820	FvH4_2g05270	VL1/VL2/VL3
2A	19919656	19920178	523	19919935	9.8136	7.14781	3.34019	Promoter (<=1kb)	-169	FxaC_5g37930	FvH4_2g05132	VL1/VL2/VL3
2A	11978128	11978382	255	11978213	9.70991	7.0756	3.31236	Promoter (1-2kb)	-1164	FxaC_5g24550	FvH4_2g14470	VL1/VL2/VL3
2A	634527	634970	444	634790	14.1382	11.0469	3.27829	Promoter (<=1kb)	-895	FxaC_5g01450	FvH4_2g33151	VL1/VL2
2A	9404396	9405219	824	9404575	12.377	9.45619	3.27279	Promoter (<=1kb)	-91	FxaC_5g19700	FvH4_2g17680	VL1/VL2
2A	22729869	22730225	357	22730069	11.0657	8.27113	3.26996	Promoter (<=1kb)	22	FxaC_5g43330	FvH4_2g00800	VL1/VL2/VL3
2A	631932	634015	2084	633816	13.7407	10.6971	3.24596	Promoter (<=1kb)	-2	FxaC_5g01430	FvH4_2g33160	VL1
2A	277636	278617	982	277850	9.24197	6.63979	3.24476	Promoter (1-2kb)	-1820	FxaC_5g00630	FvH4_2g33960	VL1/VL2/VL3
2A	1943417	1943851	435	1943564	9.24197	6.63979	3.24476	Promoter (1-2kb)	-1149	FxaC_5g04330	FvH4_1g12715	VL1/VL2/VL3
2A	7419543	7419952	410	7419704	9.24197	6.63979	3.24476	Promoter (<=1kb)	-27	FxaC_5g15860	FvH4_2g20730	VL1/VL2/VL3
2A	10532495	10532834	340	10532650	9.24197	6.63979	3.24476	Promoter (<=1kb)	-987	FxaC_5g21890	FvH4_6g47220	VL1/VL2/VL3
2A	11053210	11053641	432	11053457	9.24197	6.63979	3.24476	Promoter (<=1kb)	66	FxaC_5g22840	FvH4_2g15290	VL1
2A	12068092	12068733	642	12068532	9.24197	6.63979	3.24476	Promoter (1-2kb)	-1415	FxaC_5g24750	FvH4_2g14340	VL1/VL2/VL3
2A	21098622	21099324	703	21098980	9.53424	6.91122	3.20965	Promoter (1-2kb)	-1053	FxaC_5g40260	FvH4_2g03830	VL1/VL2/VL3
2A	13259903	13260916	1014	13260309	11.1704	8.36954	3.19877	Promoter (<=1kb)	-179	FxaC_5g26900	FvH4_2g13100	VL1/VL2/VL3
2A	22136105	22137870	1766	22136729	13.9913	10.9308	3.17999	Promoter (<=1kb)	-199	FxaC_5g42020	FvH4_2g01940	VL1
2A	22397446	22399021	1576	22397732	9.19327	6.61654	3.17546	Promoter (<=1kb)	41	FxaC_5g42630	FvH4_2g01430	VL1/VL2/VL3
2A	21992238	21993095	858	21992329	9.18335	6.60844	3.17286	Promoter (<=1kb)	-58	FxaC_5g41740	FvH4_2g02210	VL1/VL2/VL3
2A	1067297	1067797	501	1067365	9.3184	6.70903	3.15433	Promoter (<=1kb)	-31	FxaC_5g02410	FvH4_2g32300	VL1/VL2
2A	10481167	10481936	770	10481535	12.6039	9.67335	3.1537	Promoter (<=1kb)	-80	FxaC_5g21780	FvH4_2g16000	VL1/VL2/VL3
2A	755008	756166	1159	755221	8.68263	6.14236	3.14932	Promoter (<=1kb)	0	FxaC_5g01730	FvH4_2g32900	VL1/VL2/VL3
2A	2382944	2383537	594	2383364	8.68263	6.14236	3.14932	Promoter (<=1kb)	-56	FxaC_5g05170	FvH4_2g29824	VL1
2A	3129297	3129669	373	3129558	8.68263	6.14236	3.14932	Promoter (<=1kb)	-88	FxaC_5g06721	FvH4_2g28370	VL1/VL2/VL3
2A	9671049	9671585	537	9671246	8.68263	6.14236	3.14932	Promoter (1-2kb)	-1014	FxaC_5g20250	FvH4_2g17260	VL1
2A	15933589	15934050	462	15933773	8.68263	6.14236	3.14932	Promoter (<=1kb)	-767	FxaC_5g31580	FvH4_2g10220	VL1/VL2
2A	19228365	19228880	516	19228648	8.68263	6.14236	3.14932	Promoter (<=1kb)	-263	FxaC_5g36750	FvH4_2g05950	VL1
2A	22144533	22145029	497	22144749	8.68263	6.14236	3.14932	Promoter (<=1kb)	-333	FxaC_5g42050	FvH4_2g01910	VL1/VL2/VL3
2A	2652526	2653023	498	2652802	11.9463	9.07624	3.14557	Promoter (<=1kb)	76	FxaC_5g05710	FvH4_2g29420	VL1/VL2/VL3
2A	8922765	8924970	2206	8922965	10.6586	7.91387	3.13255	Promoter (<=1kb)	-146	FxaC_5g18830	FvH4_2g18230	VL1
2A	2192641	2193079	439	2192822	8.64553	6.12978	3.08473	Promoter (<=1kb)	61	FxaC_5g04860	FvH4_2g30140	VL1/VL2
2A	534680	535173	494	534962	9.77374	7.13417	3.06922	Promoter (<=1kb)	-80	FxaC_5g01210	FvH4_2g33320	VL1
2A	1284044	1284391	348	1284260	8.93897	6.37993	3.05823	Promoter (<=1kb)	70	FxaC_5g02810	FvH4_2g31940	VL1
2A	192093	192471	379	192297	8.13594	5.65781	3.05389	Promoter (1-2kb)	-1657	FxaC_5g00430	FvH4_2g34130	VL1/VL2/VL3
2A	3173477	3174037	561	3173804	8.13594	5.65781	3.05389	Promoter (<=1kb)	41	FxaC_5g06830	FvH4_2g28300	VL1/VL2/VL3
2A	22845616	22846124	509	22845770	8.13594	5.65781	3.05389	Promoter (<=1kb)	91	FxaC_5g43520	FvH4_2g00580	VL1/VL2/VL3
2A	22874828	22875179	352	22874989	8.13594	5.65781	3.05389	Promoter (<=1kb)	-38	FxaC_5g43630	FvH4_2g00500	VL1/VL2/VL3
2A	22544583	22545269	687	22545063	8.479	5.97712	3.04075	Promoter (<=1kb)	5	FxaC_5g42910	FvH4_2g01190	VL1/VL2
2A	379343	379873	531	379551	10.1652	7.47607	3.02586	Promoter (<=1kb)	0	FxaC_5g00820	FvH4_2g33760	VL1/VL2/VL3
2A	529069	530152	1084	529491	8.58457	6.07602	3.01777	Promoter (<=1kb)	-593	FxaC_5g01190	FvH4_2g33340	VL1/VL2/VL3
2A	10008601	10008869	269	10008764	8.8579	6.304	2.99034	Promoter (<=1kb)	-593	FxaC_5g20940	FvH4_6g25560	VL1/VL2/VL3
2A	1259184	1259899	716	1259422	7.60226	5.18533	2.95845	Promoter (<=1kb)	90	FxaC_5g02760	FvH4_2g31960	VL1/VL2
2A	2106950	2107228	279	2107062	7.60226	5.18533	2.95845	Promoter (1-2kb)	-1028	FxaC_5g04730	FvH4_2g30270	VL1/VL2/VL3
2A	18921816	18922328	513	18921956	7.60226	5.18533	2.95845	Promoter (<=1kb)	1	FxaC_5g36321	FvH4_2g06330	VL1/VL2/VL3
2A	19369439	19370243	805	19369636	7.60226	5.18533	2.95845	Promoter (1-2kb)	-1270	FxaC_5g36980	FvH4_2g05820	VL1/VL2/VL3
2A	19993589	19993943	355	19993709	7.60226	5.18533	2.95845	Promoter (<=1kb)	-512	FxaC_5g38120	FvH4_2g05090	VL1/VL2/VL3
2A	9113040	9113321	282	9113207	8.08335	5.63237	2.9374	Promoter (<=1kb)	74	FxaC_5g19210	FvH4_2g18050	VL1/VL2
2A	1873194	1873651	458	1873346	9.8794	7.20838	2.88878	Promoter (<=1kb)	14	FxaC_5g04150	FvH4_2g30680	VL1/VL2/VL3
2A	754486	754752	267	754664	7.08197	4.72752	2.86302	Promoter (<=1kb)	-557	FxaC_5g01730	FvH4_2g32900	VL1/VL2/VL3
2A	16031298	16031906	609	16031778	7.08197	4.72752	2.86302	Promoter (1-2kb)	-1496	FxaC_5g31700	FvH4_2g10140	VL1
2A	21132308	21132810	503	21132387	7.08197	4.72752	2.86302	Promoter (<=1kb)	62	FxaC_5g40320	FvH4_2g03760	VL1/VL2
2A	1843810	1844100	291	1843929	7.74077	5.31343	2.84921	Promoter (1-2kb)	-1557	FxaC_5g04060	FvH4_2g30770	VL1/VL2/VL3
2A	19495381	19495765	385	19495584	9.30272	6.69589	2.84355	Promoter (<=1kb)	-234	FxaC_5g37190	FvH4_2g05690	VL1
2A	13521538	13521880	343	13521665	7.82093	5.38777	2.82516	Promoter (<=1kb)	-299	FxaC_5g27420	FvH4_2g12800	VL1/VL2/VL3
2A	571372	572366	995	571640	8.64512	6.12978	2.81475	Promoter (1-2kb)	-1573	FxaC_5g01290	FvH4_2g33260	VL1/VL2/VL3
2A	5052685	5053493	809	5053133	8.64512	6.12978	2.81475	Promoter (<=1kb)	-90	FxaC_5g10891	FvH4_2g24910	VL1
2A	2807533	2807957	425	2807643	7.90302	5.4642	2.80282	Promoter (<=1kb)	1	FxaC_5g05990	FvH4_2g29100	VL1
2A	15069396	15069899	504	15069580	7.90302	5.4642	2.80282	Promoter (<=1kb)	-394	FxaC_5g29990	FvH4_2g11352	VL1/VL2/VL3
2A	1350674	1352651	1978	1351900	8.02897	5.58313	2.79193	Promoter (<=1kb)	-551	FxaC_5g03040	FvH4_2g31720	VL1
2A	1362192	1362951	760	1362362	9.55509	6.93065	2.78981	Promoter (<=1kb)	-909	FxaC_5g03070	FvH4_2g31700	VL1/VL2/VL3
2A	7160706	7161185	480	7160845	6.57548	4.28544	2.76759	Promoter (<=1kb)	-77	FxaC_5g15340	FvH4_2g21260	VL1/VL2/VL3
2A	21319372	21320007	636	21319747	6.57548	4.28544	2.76759	Promoter (<=1kb)	-202	FxaC_5g40591	FvH4_2g03523	VL1/VL2
2A	22092940	22093352	413	22093182	6.57548	4.28544	2.76759	Promoter (<=1kb)	-778	FxaC_5g41950	FvH4_2g02030	VL1/VL2/VL3
2A	8819784	8820910	1127	8820051	13.7668	10.7223	2.76338	Promoter (<=1kb)	-198	FxaC_5g18690	FvH4_2g18440	VL1
2A	9114837	9115376	540	9115154	9.99755	7.31878	2.71764	Promoter (<=1kb)	-209	FxaC_5g19230	FvH4_2g18040	VL1/VL2/VL3
2A	209766	210022	257	209967	6.08322	3.85791	2.67215	Promoter (<=1kb)	-665	FxaC_5g00460	FvH4_2g34100	VL1/VL2/VL3
2A	2927425	2927887	463	2927527	6.08322	3.85791	2.67215	Promoter (1-2kb)	-1254	FxaC_5g06240	FvH4_2g28871	VL1/VL2/VL3
2A	3495136	3495524	389	3495343	6.08322	3.85791	2.67215	Promoter (<=1kb)	34	FxaC_5g07590	FvH4_2g27720	VL1/VL2
2A	8740862	8741588	727	8741393	6.08322	3.85791	2.67215	Promoter (<=1kb)	-93	FxaC_5g18591	FvH4_2g18520	VL1
2A	23814110	23814523	414	23814372	6.08322	3.85791	2.67215	Promoter (<=1kb)	-974	FxaC_5g45070	FvH4_2g09220	VL1
2A	22088525	22089668	1144	22088667	6.84691	4.536	2.66373	Promoter (<=1kb)	-309	FxaC_5g41940	FvH4_2g02040	VL1/VL2/VL3
2A	23613811	23614388	578	23613991	7.1246	4.76771	2.61717	Promoter (1-2kb)	-1493	FxaC_5g44790	FvH4_2g09520	VL1/VL2/VL3
2A	21055434	21056203	770	21055702	6.19035	3.9552	2.61379	Promoter (<=1kb)	-969	FxaC_5g40120	FvH4_2g03950	VL1/VL2
2A	22091719	22092581	863	22092330	9.08145	6.51335	2.61106	Promoter (<=1kb)	74	FxaC_5g41950	FvH4_2g02030	VL1/VL2/VL3
2A	12991630	12992000	371	12991857	6.37854	4.12909	2.58301	Promoter (<=1kb)	-108	FxaC_5g26330	FvH4_2g13460	VL1/VL2/VL3
2A	5101720	5102165	446	5101915	5.60565	3.44449	2.57672	Promoter (1-2kb)	-1092	FxaC_5g10980	FvH4_2g24840	VL1/VL2/VL3
2A	22032483	22032768	286	22032665	5.60565	3.44449	2.57672	Promoter (1-2kb)	-1225	FxaC_5g41830	FvH4_5g38271	VL1/VL2
2A	4079806	4080306	501	4079892	6.32603	4.08089	2.56942	Promoter (<=1kb)	-246	FxaC_5g08810	FvH4_2g26580	VL1
2A	120995	121510	516	121417	6.3168	4.07308	2.56704	Promoter (<=1kb)	-288	FxaC_5g00210	FvH4_2g34240	VL1
2A	1041815	1042184	370	1042023	6.30759	4.06457	2.56466	Promoter (1-2kb)	-1442	FxaC_5g02310	FvH4_2g32390	VL1/VL2/VL3
2A	513429	513742	314	513656	5.84263	3.66201	2.55915	Promoter (<=1kb)	49	FxaC_5g01150	FvH4_2g33370	VL1/VL2/VL3
2A	1842435	1843058	624	1842641	6.41664	4.16588	2.55478	Promoter (<=1kb)	-269	FxaC_5g04060	FvH4_2g30770	VL1/VL2/VL3
2A	1321707	1322772	1066	1322580	6.76589	4.46009	2.53328	Promoter (1-2kb)	-1045	FxaC_5g02960	FvH4_2g31790	VL1/VL2/VL3
2A	13326573	13326937	365	13326676	7.0633	4.72752	2.50361	Promoter (1-2kb)	-1961	FxaC_5g27010	FvH4_2g13020	VL1/VL2/VL3
2A	4838796	4840320	1525	4838893	7.61286	5.1951	2.50032	Promoter (<=1kb)	-56	FxaC_5g10460	FvH4_2g25170	VL1
2A	5100688	5101299	612	5100825	5.87299	3.69076	2.48913	Promoter (<=1kb)	-2	FxaC_5g10980	FvH4_2g24840	VL1/VL2/VL3
2A	407720	408069	350	407990	5.14325	3.04954	2.48128	Promoter (1-2kb)	-1569	FxaC_5g00900	FvH4_2g33890	VL1/VL2/VL3
2A	7536179	7536752	574	7536254	5.14325	3.04954	2.48128	Promoter (<=1kb)	66	FxaC_5g16110	FvH4_2g20470	VL1/VL2
2A	13920280	13920574	295	13920411	8.80674	6.25702	2.46516	Promoter (<=1kb)	0	FxaC_5g28050	FvH4_2g12490	VL1
2A	15180671	15181362	692	15181003	10.4514	7.72112	2.44751	Promoter (<=1kb)	22	FxaC_5g30210	FvH4_2g11150	VL1/VL2/VL3
2A	21392440	21392923	484	21392625	9.42187	6.80642	2.43471	Promoter (<=1kb)	-744	FxaC_5g40710	FvH4_2g03350	VL1/VL2/VL3
2A	12715868	12716205	338	12715980	6.93843	4.62118	2.41972	Promoter (<=1kb)	-173	FxaC_5g25810	FvH4_2g13720	VL1/VL2/VL3
2A	5761140	5761611	472	5761391	5.58363	3.44449	2.41354	Promoter (<=1kb)	-8	FxaC_5g12410	FvH4_2g23700	VL1
2A	8884281	8884582	302	8884403	5.64628	3.48152	2.39582	Promoter (1-2kb)	-1204	FxaC_5g18790	FvH4_2g18370	VL1/VL2
2A	3598893	3599283	391	3599062	7.45732	5.07708	2.39311	Promoter (<=1kb)	-364	FxaC_5g07770	FvH4_2g27560	VL1/VL2/VL3
2A	9652331	9652765	435	9652585	5.9983	3.80638	2.38641	Promoter (<=1kb)	39	FxaC_5g20210	FvH4_2g17300	VL1/VL2/VL3
2A	5794940	5795353	414	5795064	6.05758	3.85791	2.17758	Promoter (<=1kb)	-10	FxaC_5g12490	FvH4_2g23630	VL1
2A	17487413	17488168	756	17487574	5.82033	3.64215	2.15274	Promoter (<=1kb)	93	FxaC_5g34130	FvH4_2g07860	VL1/VL2
2A	236429	237086	658	236595	6.38657	4.13675	2.1429	Promoter (<=1kb)	-352	FxaC_5g00502	FvH4_2g34050	VL1/VL2
2D	413160	414890	1731	414113	46.1854	41.2536	7.10327	Promoter (<=1kb)	-585	FxaC_8g00580	FvH4_2g31040	VL1/VL2/VL3
2D	11681740	11682536	797	11682044	34.6476	30.1816	6.52898	Promoter (1-2kb)	-1764	FxaC_8g22930	FvH4_2g15790	VL1/VL2/VL3
2D	3184851	3185944	1094	3185622	29.1303	24.9393	5.59026	Promoter (<=1kb)	-369	FxaC_8g06070	FvH4_2g39720	VL1/VL2/VL3
2D	22925039	22927590	2552	22926365	26.5235	22.4979	5.27943	Promoter (<=1kb)	-519	FxaC_8g38950	FvH4_2g01320	VL1/VL2/VL3
2D	4077339	4078522	1184	4078120	22.6541	18.8729	5.15344	Promoter (<=1kb)	-338	FxaC_8g07940	FvH4_2g38220	VL1/VL2/VL3
2D	6730896	6731357	462	6731056	21.8968	18.1696	5.058	Promoter (<=1kb)	-152	FxaC_8g13720	FvH4_2g32460	VL1/VL2/VL3
2D	1168447	1170198	1752	1169041	26.0567	22.0533	4.9625	Promoter (<=1kb)	-863	FxaC_8g01850	FvH4_2g29440	VL1
2D	21772912	21774582	1671	21773381	21.6933	17.9923	4.92627	Promoter (<=1kb)	-32	FxaC_8g37380	FvH4_2g03130	VL1/VL2/VL3
2D	6061230	6062575	1346	6061612	20.4065	16.7879	4.86713	Promoter (<=1kb)	-694	FxaC_8g12200	FvH4_2g33910	VL1/VL2
2D	14153560	14153939	380	14153728	20.4065	16.7879	4.86713	Promoter (<=1kb)	-2	FxaC_8g26470	FvH4_2g12690	VL1/VL2/VL3
2D	3358893	3360239	1347	3359901	22.7836	18.9924	4.86042	Promoter (<=1kb)	-113	FxaC_8g06430	FvH4_2g39410	VL1/VL2/VL3
2D	6090676	6091100	425	6090849	20.7407	17.1079	4.70764	Promoter (1-2kb)	-1564	FxaC_8g12250	FvH4_2g33810	VL1/VL2/VL3
2D	8641746	8642470	725	8642088	18.9496	15.4497	4.67627	Promoter (1-2kb)	-1161	FxaC_8g17321	FvH4_2g24900	VL1/VL2/VL3
2D	7629174	7630200	1027	7629496	36.2135	31.6759	4.64584	Promoter (1-2kb)	-1152	FxaC_8g15330	FvH4_2g28300	VL1/VL2/VL3
2D	3311763	3313424	1662	3312897	25.4357	21.4756	4.59591	Promoter (<=1kb)	-274	FxaC_8g06340	FvH4_2g39490	VL1
2D	17889123	17890036	914	17889856	17.5275	14.1441	4.4854	Promoter (<=1kb)	-7	FxaC_8g31840	FvH4_2g07440	VL1/VL2/VL3
2D	2396908	2398442	1535	2398280	19.7733	16.2077	4.35882	Promoter (<=1kb)	-952	FxaC_8g04300	FvH4_2g40930	VL1
2D	8694825	8697801	2977	8696691	16.1415	12.8722	4.29453	Promoter (1-2kb)	-1501	FxaC_8g17450	FvH4_2g24800	VL1/VL2
2D	23074566	23076736	2171	23076408	19.6754	16.1142	4.21656	Promoter (<=1kb)	-195	FxaC_8g39090	FvH4_2g01160	VL1
2D	11671232	11672769	1538	11671427	17.1899	13.8398	4.19002	Promoter (1-2kb)	-1889	FxaC_8g22900	FvH4_2g15800	VL1/VL2/VL3
2D	18081062	18082400	1339	18081438	16.5679	13.2714	4.18207	Promoter (<=1kb)	-173	FxaC_8g32050	FvH4_2g07390	VL1/VL2
2D	11569064	11569404	341	11569203	14.7932	11.6431	4.10366	Promoter (<=1kb)	-182	FxaC_8g22650	FvH4_2g16000	VL1/VL2
2D	5133211	5134533	1323	5133453	22.6869	18.9024	4.08054	Promoter (<=1kb)	-248	FxaC_8g10280	FvH4_2g35880	VL1/VL2/VL3
2D	17893445	17894200	756	17893627	17.119	13.7752	4.04852	Promoter (1-2kb)	-1483	FxaC_8g31850	FvH4_1g21262	VL1/VL2/VL3
2D	15519074	15519769	696	15519435	16.3996	13.122	4.01473	Promoter (<=1kb)	96	FxaC_8g28440	FvH4_2g10990	VL1/VL2/VL3
2D	1567973	1568781	809	1568575	14.1338	11.0426	4.00823	Promoter (<=1kb)	-118	FxaC_8g02590	FvH4_2g26360	VL1
2D	1997189	1998313	1125	1997494	14.1338	11.0426	4.00823	Promoter (<=1kb)	-87	FxaC_8g03410	FvH4_2g27180	VL1
2D	6089175	6089808	634	6089360	18.2042	14.7823	3.98453	Promoter (<=1kb)	-75	FxaC_8g12250	FvH4_2g33810	VL1/VL2/VL3
2D	22390246	22390768	523	22390564	14.0023	10.9385	3.97484	Promoter (<=1kb)	-954	FxaC_8g38100	FvH4_1g18741	VL1/VL2
2D	6862847	6864711	1865	6863382	23.8862	20.0289	3.96394	Promoter (<=1kb)	-380	FxaC_8g13980	FvH4_2g32230	VL1/VL2/VL3
2D	4389506	4390271	766	4389749	13.4844	10.4533	3.91279	Promoter (<=1kb)	-722	FxaC_8g08770	FvH4_2g37540	VL1/VL2/VL3
2D	18352444	18353381	938	18352734	13.4844	10.4533	3.91279	Promoter (1-2kb)	-1517	FxaC_8g32420	FvH4_2g06880	VL1/VL2/VL3
2D	6872008	6873262	1255	6872114	13.9811	10.9209	3.90128	Promoter (<=1kb)	-560	FxaC_8g14000	FvH4_2g32200	VL1/VL2/VL3
2D	7680515	7681133	619	7680782	19.5224	15.9897	3.8311	Promoter (<=1kb)	-260	FxaC_8g15450	FvH4_2g28400	VL1/VL2/VL3
2D	3504926	3505966	1041	3505208	14.5877	11.4774	3.79379	Promoter (1-2kb)	-1719	FxaC_8g06680	FvH4_2g39200	VL1/VL2/VL3
2D	1520397	1521384	988	1520887	15.8315	12.6061	3.78036	Promoter (<=1kb)	-118	FxaC_8g02500	FvH4_2g26240	VL1/VL2/VL3
2D	532007	533378	1372	532971	20.198	16.6105	3.73009	Promoter (<=1kb)	-218	FxaC_8g00750	FvH4_2g30830	VL1
2D	9557366	9558421	1056	9557926	13.5176	10.4847	3.72684	Promoter (<=1kb)	57	FxaC_8g19160	FvH4_2g23380	VL1/VL2
2D	65583	66888	1306	66387	12.2168	9.30591	3.72193	Promoter (<=1kb)	-142	FxaC_8g00100	FvH4_2g31460	VL1/VL2/VL3
2D	3846667	3847578	912	3847113	12.2168	9.30591	3.72193	Promoter (<=1kb)	-80	FxaC_8g07400	FvH4_6g06290	VL1/VL2
2D	5935263	5936504	1242	5935721	12.2168	9.30591	3.72193	Promoter (<=1kb)	-941	FxaC_8g12000	FvH4_2g34090	VL1/VL2/VL3
2D	14462980	14463389	410	14463163	12.2168	9.30591	3.72193	Promoter (1-2kb)	-1206	FxaC_8g26820	FvH4_2g12440	VL1/VL2/VL3
2D	21372566	21373217	652	21372803	12.5835	9.65418	3.68585	Promoter (<=1kb)	62	FxaC_8g36810	FvH4_2g03970	VL1/VL2/VL3
2D	21186732	21187116	385	21186886	15.85	12.6205	3.68189	Promoter (<=1kb)	-138	FxaC_8g36470	FvH4_2g04750	VL1/VL2/VL3
2D	15871894	15872377	484	15872132	17.1006	13.7591	3.6799	Promoter (<=1kb)	-211	FxaC_8g28960	FvH4_2g10570	VL1/VL2/VL3
2D	6438121	6439836	1716	6439454	17.707	14.3144	3.65428	Promoter (<=1kb)	48	FxaC_8g13000	FvH4_2g33160	VL1
2D	21482231	21483141	911	21482643	14.614	11.496	3.63496	Promoter (<=1kb)	-65	FxaC_8g36910	FvH4_2g03780	VL1/VL2
2D	5145216	5145583	368	5145398	11.5991	8.74872	3.62649	Promoter (<=1kb)	44	FxaC_8g10300	FvH4_6g40680	VL1/VL2
2D	6540069	6540821	753	6540686	11.5991	8.74872	3.62649	Promoter (1-2kb)	-1872	FxaC_8g13300	FvH4_2g32900	VL1
2D	6542303	6542825	523	6542643	11.5991	8.74872	3.62649	Promoter (<=1kb)	85	FxaC_8g13300	FvH4_2g32900	VL1
2D	8344476	8345047	572	8344954	11.5991	8.74872	3.62649	Promoter (<=1kb)	-365	FxaC_8g16790	FvH4_2g25280	VL1/VL2
2D	15670242	15671164	923	15670686	17.143	13.7977	3.60007	Promoter (<=1kb)	20	FxaC_8g28650	FvH4_2g10800	VL1/VL2
2D	240991	241590	600	241215	13.3781	10.3737	3.58138	Promoter (1-2kb)	-1858	FxaC_8g00320	FvH4_2g31220	VL1/VL2/VL3
2D	5081100	5081708	609	5081461	12.5188	9.59183	3.55165	Promoter (<=1kb)	23	FxaC_8g10171	FvH4_2g36010	VL1/VL2/VL3
2D	13689271	13689686	416	13689459	10.9925	8.20367	3.53106	Promoter (<=1kb)	-28	FxaC_8g25700	FvH4_2g13380	VL1/VL2/VL3
2D	16858228	16858812	585	16858663	10.9925	8.20367	3.53106	Promoter (<=1kb)	99	FxaC_8g30340	FvH4_2g08940	VL1
2D	18916184	18916607	424	18916438	10.9925	8.20367	3.53106	Promoter (<=1kb)	-426	FxaC_8g33310	FvH4_4g11860	VL1/VL2
2D	23196893	23197274	382	23197084	11.01	8.22051	3.47397	Promoter (<=1kb)	-97	FxaC_8g39250	FvH4_2g01060	VL1
2D	2160819	2161739	921	2161364	10.3972	7.67027	3.43562	Promoter (<=1kb)	99	FxaC_8g03690	FvH4_2g30250	VL1
2D	5400107	5400778	672	5400482	10.3972	7.67027	3.43562	Promoter (1-2kb)	-1457	FxaC_8g10800	FvH4_2g35360	VL1/VL2/VL3
2D	10279072	10279542	471	10279225	10.3972	7.67027	3.43562	Promoter (<=1kb)	-63	FxaC_8g20560	FvH4_2g22460	VL1/VL2
2D	4106388	4106743	356	4106536	10.5494	7.81158	3.41506	Promoter (1-2kb)	-1869	FxaC_8g08030	FvH4_2g38130	VL1/VL2
2D	15970293	15971732	1440	15971390	13.5012	10.4687	3.40915	Promoter (<=1kb)	-256	FxaC_8g29140	FvH4_2g10390	VL1
2D	3122896	3123758	863	3123144	12.8913	9.91738	3.3777	Promoter (<=1kb)	-65	FxaC_8g05940	FvH4_2g39850	VL1/VL2/VL3
2D	6023128	6023542	415	6023310	10.9767	8.20367	3.35202	Promoter (1-2kb)	-1190	FxaC_8g12130	FvH4_2g33960	VL1/VL2/VL3
2D	4070709	4070990	282	4070833	12.3014	9.38558	3.34828	Promoter (<=1kb)	-358	FxaC_8g07930	FvH4_2g38230	VL1/VL2/VL3
2D	1929841	1930193	353	1929983	9.8136	7.14781	3.34019	Promoter (<=1kb)	-177	FxaC_8g03280	FvH4_2g26980	VL1
2D	2206662	2207499	838	2207097	9.8136	7.14781	3.34019	Promoter (<=1kb)	31	FxaC_8g03810	FvH4_2g39800	VL1/VL2
2D	7878428	7878923	496	7878653	9.8136	7.14781	3.34019	Promoter (<=1kb)	-138	FxaC_8g15830	FvH4_2g28941	VL1
2D	10533497	10534114	618	10533886	9.8136	7.14781	3.34019	Promoter (<=1kb)	-725	FxaC_8g20950	FvH4_2g21920	VL1/VL2/VL3
2D	4361499	4361887	389	4361669	13.9251	10.8746	3.31854	Promoter (<=1kb)	69	FxaC_8g08690	FvH4_2g37640	VL1/VL2
2D	4169982	4170780	799	4170129	9.70991	7.0756	3.31236	Promoter (<=1kb)	-284	FxaC_8g08230	FvH4_2g38020	VL1
2D	20757956	20758425	470	20758214	13.1591	10.1724	3.29834	Promoter (<=1kb)	-25	FxaC_8g35820	FvH4_2g04120	VL1/VL2/VL3
2D	18649252	18650249	998	18649787	12.734	9.79325	3.25805	Promoter (<=1kb)	-102	FxaC_8g33000	FvH4_2g06360	VL1/VL2/VL3
2D	5911646	5912093	448	5911834	10.331	7.63056	3.24921	Promoter (1-2kb)	-1410	FxaC_8g11960	FvH4_2g34120	VL1/VL2/VL3
2D	3121767	3122584	818	3122440	9.24197	6.63979	3.24476	Promoter (<=1kb)	-769	FxaC_8g05940	FvH4_2g39850	VL1/VL2/VL3
2D	23814156	23815604	1449	23814665	11.1163	8.3185	3.23314	Promoter (<=1kb)	26	FxaC_8g40021	FvH4_2g00310	VL1
2D	17894720	17895231	512	17894953	9.8009	7.14781	3.22368	Promoter (<=1kb)	-157	FxaC_8g31850	FvH4_1g21262	VL1/VL2/VL3
2D	2312109	2312819	711	2312261	11.6208	8.76988	3.20522	Promoter (1-2kb)	-1298	FxaC_8g04080	FvH4_2g41130	VL1
2D	4824129	4824584	456	4824323	8.68263	6.14236	3.14932	Promoter (<=1kb)	-15	FxaC_8g09660	FvH4_2g36600	VL1/VL2/VL3
2D	18952271	18953202	932	18952972	8.68263	6.14236	3.14932	Promoter (<=1kb)	70	FxaC_8g33370	FvH4_2g05900	VL1/VL2/VL3
2D	6338310	6339165	856	6338906	9.46698	6.84821	3.14009	Promoter (<=1kb)	-76	FxaC_8g12770	FvH4_2g33321	VL1
2D	19169643	19170143	501	19169785	9.24862	6.64428	3.13655	Promoter (<=1kb)	37	FxaC_8g33640	FvH4_2g05720	VL1/VL2
2D	7565431	7566950	1520	7566680	12.0092	9.137	3.11856	Promoter (<=1kb)	68	FxaC_8g15200	FvH4_2g28150	VL1
2D	4020466	4020762	297	4020551	8.55995	6.05291	3.11573	Promoter (<=1kb)	-310	FxaC_8g07860	FvH4_2g38300	VL1
2D	19979569	19980418	850	19979756	9.3684	6.75692	3.11562	Promoter (<=1kb)	-162	FxaC_8g34530	FvH4_2g05050	VL1/VL2
2D	18761353	18761895	543	18761598	11.8838	9.01762	3.09473	Promoter (<=1kb)	44	FxaC_8g33200	FvH4_2g06060	VL1/VL2/VL3
2D	730196	730949	754	730522	10.0316	7.3502	3.08276	Promoter (<=1kb)	-140	FxaC_8g01190	FvH4_2g30210	VL1/VL2
2D	8300421	8301067	647	8300824	11.4162	8.60325	3.08137	Promoter (<=1kb)	-69	FxaC_8g16650	FvH4_2g25440	VL1/VL2/VL3
2D	7866929	7867552	624	7867418	9.37038	6.75742	3.06732	Promoter (<=1kb)	-106	FxaC_8g15810	FvH4_2g28940	VL1/VL2/VL3
2D	23965777	23966546	770	23966013	13.115	10.1311	3.0668	Promoter (<=1kb)	-106	FxaC_8g40260	FvH4_2g00160	VL1/VL2/VL3
2D	4194561	4194935	375	4194721	8.13594	5.65781	3.05389	Promoter (<=1kb)	-696	FxaC_8g08310	FvH4_4g25630	VL1/VL2/VL3
2D	4383021	4383306	286	4383178	8.13594	5.65781	3.05389	Promoter (<=1kb)	-937	FxaC_8g08750	FvH4_2g37590	VL1/VL2/VL3
2D	6375133	6375706	574	6375225	8.13594	5.65781	3.05389	Promoter (1-2kb)	-1425	FxaC_8g12850	FvH4_2g33260	VL1/VL2/VL3
2D	11335053	11335764	712	11335647	8.13594	5.65781	3.05389	Promoter (<=1kb)	-556	FxaC_8g22220	FvH4_2g20710	VL1/VL2/VL3
2D	19037115	19037761	647	19037568	8.13594	5.65781	3.05389	Promoter (1-2kb)	-1626	FxaC_8g33500	FvH4_5g17320	VL1/VL2/VL3
2D	9937960	9938920	961	9938157	12.2112	9.30591	3.04603	Promoter (<=1kb)	-215	FxaC_8g19800	FvH4_2g22770	VL1/VL2/VL3
2D	9777881	9778230	350	9778092	12.9391	9.96278	3.03736	Promoter (<=1kb)	-78	FxaC_8g19561	FvH4_2g23110	VL1/VL2
2D	3009437	3011176	1740	3009717	11.5534	8.72896	3.0324	Promoter (<=1kb)	54	FxaC_8g05740	FvH4_2g40030	VL1/VL2
2D	7530460	7531503	1044	7531214	8.03028	5.58435	3.02462	Promoter (1-2kb)	-1424	FxaC_8g15130	FvH4_1g10353	VL1/VL2
2D	2243138	2243750	613	2243546	8.00639	5.56139	3.01802	Promoter (<=1kb)	-268	FxaC_8g03880	FvH4_2g41230	VL1
2D	467493	468251	759	467663	8.77375	6.22589	3.01682	Promoter (1-2kb)	-1302	FxaC_8g00680	FvH4_2g30910	VL1/VL2/VL3
2D	19089542	19089866	325	19089674	9.50442	6.88254	3.00757	Promoter (<=1kb)	75	FxaC_8g33540	FvH4_2g05790	VL1/VL2
2D	5799188	5799856	669	5799674	8.11262	5.65781	2.99469	Promoter (<=1kb)	2	FxaC_8g11780	FvH4_2g34430	VL1
2D	19144130	19145298	1169	19145147	8.59968	6.08843	2.97347	Promoter (<=1kb)	3	FxaC_8g33630	FvH4_2g05730	VL1/VL2/VL3
2D	3936332	3936869	538	3936733	7.60226	5.18533	2.95845	Promoter (1-2kb)	-1221	FxaC_8g07640	FvH4_2g38480	VL1/VL2
2D	5735662	5736017	356	5735784	7.60226	5.18533	2.95845	Promoter (<=1kb)	-945	FxaC_8g11630	FvH4_2g34570	VL1/VL2/VL3
2D	5841825	5842186	362	5841978	7.60226	5.18533	2.95845	Promoter (<=1kb)	-123	FxaC_8g11850	FvH4_2g34330	VL1/VL2/VL3
2D	7309000	7309440	441	7309278	7.60226	5.18533	2.95845	Promoter (<=1kb)	25	FxaC_8g14790	FvH4_2g27660	VL1
2D	8813277	8813703	427	8813369	7.60226	5.18533	2.95845	Promoter (<=1kb)	-178	FxaC_8g17750	FvH4_2g24620	VL1/VL2
2D	12972917	12973564	648	12973156	7.60226	5.18533	2.95845	Promoter (1-2kb)	-1885	FxaC_8g24740	FvH4_4g06191	VL1/VL2/VL3
2D	6373579	6374067	489	6373782	7.51438	5.12813	2.93381	Promoter (<=1kb)	18	FxaC_8g12850	FvH4_2g33260	VL1/VL2/VL3
2D	21781102	21782844	1743	21781329	8.98775	6.42525	2.93239	Promoter (<=1kb)	-158	FxaC_8g37410	FvH4_2g03100	VL1/VL2/VL3
2D	3548827	3549150	324	3549021	11.9275	9.05872	2.93078	Promoter (<=1kb)	-18	FxaC_8g06751	FvH4_2g39110	VL1/VL2/VL3
2D	21392176	21392796	621	21392437	7.5872	5.18533	2.90328	Promoter (<=1kb)	-887	FxaC_8g36840	FvH4_2g03940	VL1/VL2
2D	21660826	21661246	421	21661119	7.5872	5.18533	2.90328	Promoter (1-2kb)	-1391	FxaC_8g37190	FvH4_5g22953	VL1/VL2
2D	5784849	5785119	271	5784956	7.94865	5.50825	2.90259	Promoter (1-2kb)	-1438	FxaC_8g11740	FvH4_2g34472	VL1/VL2/VL3
2D	2005470	2005787	318	2005551	8.62285	6.11026	2.8901	Promoter (<=1kb)	-120	FxaC_8g03420	FvH4_2g27200	VL1
2D	206865	207658	794	207018	7.08197	4.72752	2.86302	Promoter (<=1kb)	-29	FxaC_8g00260	FvH4_2g31281	VL1/VL2/VL3
2D	706704	707016	313	706898	7.08197	4.72752	2.86302	Promoter (<=1kb)	-193	FxaC_8g01130	FvH4_2g30250	VL1/VL2/VL3
2D	19044673	19046000	1328	19045765	11.8221	8.9589	2.85363	Promoter (<=1kb)	-30	FxaC_8g33510	FvH4_2g05820	VL1
2D	12044814	12045243	430	12045064	7.74077	5.31343	2.84921	Promoter (<=1kb)	-128	FxaC_8g23390	FvH4_6g53570	VL1/VL2/VL3
2D	2969799	2970187	389	2969946	10.346	7.645	2.84156	Promoter (1-2kb)	-1123	FxaC_8g05620	FvH4_2g40160	VL1/VL2/VL3
2D	2943018	2943461	444	2943182	10.8623	8.10692	2.83986	Promoter (1-2kb)	-1068	FxaC_8g05530	FvH4_2g40250	VL1/VL2/VL3
2D	5679614	5680261	648	5679933	9.38553	6.77135	2.82459	Promoter (1-2kb)	-1091	FxaC_8g11500	FvH4_2g34810	VL1/VL2/VL3
2D	5910080	5910430	351	5910219	7.78217	5.35223	2.81554	Promoter (1-2kb)	-1402	FxaC_8g11950	FvH4_2g34230	VL1/VL2/VL3
2D	3765860	3766701	842	3766236	7.90302	5.4642	2.80282	Promoter (<=1kb)	-114	FxaC_8g07261	FvH4_2g38810	VL1/VL2/VL3
2D	4232947	4233428	482	4233184	10.2942	7.59728	2.8003	Promoter (1-2kb)	-1800	FxaC_8g08410	FvH4_2g37870	VL1/VL2/VL3
2D	3853756	3854335	580	3854131	7.15888	4.79863	2.78805	Promoter (<=1kb)	-637	FxaC_8g07420	FvH4_2g38700	VL1/VL2
2D	22844374	22844845	472	22844747	7.83767	5.40366	2.78704	Promoter (<=1kb)	13	FxaC_8g38790	FvH4_2g01460	VL1/VL2/VL3
2D	2061952	2062204	253	2062077	6.57548	4.28544	2.76759	Promoter (<=1kb)	90	FxaC_8g03540	FvH4_2g27390	VL1/VL2
2D	3935571	3935852	282	3935726	6.57548	4.28544	2.76759	Promoter (<=1kb)	-214	FxaC_8g07640	FvH4_2g38480	VL1/VL2
2D	5012572	5012902	331	5012689	6.57548	4.28544	2.76759	Promoter (1-2kb)	-1399	FxaC_8g10050	FvH4_2g36210	VL1/VL2
2D	18657859	18658130	272	18657994	8.90119	6.34469	2.76039	Promoter (<=1kb)	-16	FxaC_8g33030	FvH4_2g06340	VL1/VL2/VL3
2D	3328386	3328784	399	3328508	8.88457	6.32974	2.72336	Promoter (<=1kb)	-100	FxaC_8g06351	Not assigned	VL1/VL2
2D	15687250	15688315	1066	15687380	6.5808	4.28912	2.72182	Promoter (<=1kb)	-205	FxaC_8g28690	FvH4_2g10770	VL1
2D	3652188	3652527	340	3652323	7.71522	5.29032	2.71836	Promoter (<=1kb)	13	FxaC_8g07040	FvH4_2g39030	VL1/VL2/VL3
2D	6339883	6340892	1010	6340372	6.684	4.38478	2.70526	Promoter (1-2kb)	-1542	FxaC_8g12770	FvH4_2g33321	VL1
2D	13866873	13867644	772	13867170	8.42658	5.92669	2.6962	Promoter (<=1kb)	-273	FxaC_8g26050	FvH4_2g13100	VL1/VL2
2D	8619343	8619904	562	8619618	6.75672	4.45214	2.68161	Promoter (<=1kb)	-968	FxaC_8g17290	FvH4_2g24930	VL1/VL2/VL3
2D	15370863	15371177	315	15371045	6.08322	3.85791	2.67215	Promoter (<=1kb)	-789	FxaC_8g28150	FvH4_2g11230	VL1/VL2/VL3
2D	23146055	23146492	438	23146323	6.08322	3.85791	2.67215	Promoter (<=1kb)	-661	FxaC_8g39161	FvH4_5g30320	VL1/VL2
2D	19724040	19724769	730	19724460	9.04605	6.48092	2.66129	Promoter (<=1kb)	-381	FxaC_8g34240	FvH4_2g05210	VL1/VL2
2D	7939936	7940634	699	7940392	7.77546	5.34579	2.65914	Promoter (<=1kb)	0	FxaC_8g15900	FvH4_2g29000	VL1
2D	6415842	6416492	651	6416210	7.03098	4.70627	2.63163	Promoter (<=1kb)	-116	FxaC_8g12960	FvH4_2g33200	VL1
2D	579309	579909	601	579716	6.09804	3.87076	2.6311	Promoter (<=1kb)	-182	FxaC_8g00890	FvH4_2g30670	VL1
2D	5502721	5503429	709	5503047	8.05635	5.60748	2.61959	Promoter (<=1kb)	-350	FxaC_8g11050	FvH4_2g35120	VL1/VL2/VL3
2D	19138811	19139240	430	19138931	7.1246	4.76771	2.61717	Promoter (<=1kb)	-36	FxaC_8g33620	FvH4_2g05731	VL1/VL2
2D	15410192	15410648	457	15410313	10.2996	7.60259	2.58805	Promoter (<=1kb)	30	FxaC_8g28210	FvH4_2g11150	VL1/VL2/VL3
2D	11612917	11613202	286	11612980	5.60565	3.44449	2.57672	Promoter (1-2kb)	-1511	FxaC_8g22750	FvH4_2g15801	VL1/VL2
2D	1897110	1898056	947	1897749	7.23461	4.87036	2.57311	Promoter (<=1kb)	-174	FxaC_8g03220	FvH4_2g26850	VL1/VL2/VL3
2D	17080	17443	364	17260	6.66793	4.36908	2.54447	Promoter (<=1kb)	27	FxaC_8g00040	FvH4_2g31520	VL1/VL2/VL3
2D	772581	772920	340	772679	6.07011	3.85791	2.54106	Promoter (<=1kb)	43	FxaC_8g01260	FvH4_2g30140	VL1
2D	4234256	4236226	1971	4234761	8.83332	6.28192	2.54099	Promoter (<=1kb)	-223	FxaC_8g08410	FvH4_2g37870	VL1/VL2/VL3
2D	3279360	3280018	659	3279909	7.90022	5.46263	2.52878	Promoter (<=1kb)	62	FxaC_8g06270	FvH4_2g39550	VL1/VL2/VL3
2D	4002824	4004248	1425	4003624	9.63523	7.00672	2.48695	Promoter (<=1kb)	40	FxaC_8g07810	FvH4_2g38340	VL1/VL2/VL3
2D	10246996	10247324	329	10247136	5.14325	3.04954	2.48128	Promoter (1-2kb)	-1236	FxaC_8g20450	FvH4_2g22510	VL1/VL2/VL3
2D	12411131	12411689	559	12411401	5.14325	3.04954	2.48128	Promoter (<=1kb)	58	FxaC_8g23960	FvH4_2g14890	VL1
2D	543742	544211	470	543912	7.3649	4.99058	2.47874	Promoter (<=1kb)	90	FxaC_8g00790	FvH4_2g30770	VL1/VL2
2D	14463945	14464465	521	14464387	7.3649	4.99058	2.47874	Promoter (<=1kb)	18	FxaC_8g26820	FvH4_2g12440	VL1/VL2/VL3
2D	11759310	11759647	338	11759348	5.69066	3.52181	2.47789	Promoter (<=1kb)	-127	FxaC_8g23060	FvH4_2g15690	VL1
2D	10223447	10223842	396	10223735	8.7049	6.16333	2.47101	Promoter (1-2kb)	-1037	FxaC_8g20400	FvH4_2g22530	VL1/VL2/VL3
2D	3118837	3119895	1059	3119430	5.2393	3.1365	2.46834	Promoter (<=1kb)	-68	FxaC_8g05891	Not assigned	VL1
2D	9248065	9249132	1068	9248611	6.32414	4.07924	2.46291	Promoter (<=1kb)	83	FxaC_8g18550	FvH4_2g23950	VL1/VL2
2D	8620416	8620924	509	8620553	6.52756	4.26633	2.44678	Promoter (<=1kb)	-33	FxaC_8g17290	FvH4_2g24930	VL1/VL2/VL3
2D	20759857	20760467	611	20760123	8.07973	5.6288	2.43382	Promoter (1-2kb)	-1934	FxaC_8g35820	FvH4_2g04120	VL1/VL2/VL3
2D	4015729	4016015	287	4015925	5.25593	3.1523	2.43363	Promoter (1-2kb)	-1849	FxaC_8g07850	FvH4_2g38310	VL1/VL2/VL3
2D	10979001	10980218	1218	10980073	7.04181	4.71621	2.41384	Promoter (<=1kb)	36	FxaC_8g21620	FvH4_2g21270	VL1/VL2/VL3
2D	4926882	4927572	691	4927322	7.14541	4.78736	2.40826	Promoter (<=1kb)	27	FxaC_8g09850	FvH4_2g36370	VL1/VL2/VL3
2D	8743872	8744129	258	8744014	5.68681	3.51915	2.40606	Promoter (<=1kb)	-124	FxaC_8g17560	FvH4_2g24740	VL1/VL2/VL3
2D	3044356	3044652	297	3044440	5.79034	3.61394	2.39908	Promoter (<=1kb)	-69	FxaC_8g05802	FvH4_2g39960	VL1
2D	1174765	1175242	478	1175096	6.41697	4.16588	2.36527	Promoter (<=1kb)	83	FxaC_8g01860	FvH4_2g29420	VL1/VL2/VL3
2D	19223586	19224453	868	19223719	5.89741	3.71289	2.30662	Promoter (<=1kb)	90	FxaC_8g33670	FvH4_7g23180	VL1
2D	2554731	2556317	1587	2555416	6.00924	3.81486	2.30463	Promoter (<=1kb)	-545	FxaC_8g04711	Not assigned	VL1
2D	3490555	3491007	453	3490636	8.64125	6.12799	2.30282	Promoter (<=1kb)	32	FxaC_8g06630	FvH4_6g12161	VL1/VL2
2D	22227055	22227448	394	22227255	5.17918	3.08001	2.25004	Promoter (<=1kb)	-23	FxaC_8g37940	FvH4_2g02400	VL1
2D	5299987	5300576	590	5300330	6.04526	3.84846	2.23912	Promoter (1-2kb)	-1147	FxaC_8g10610	FvH4_2g35590	VL1/VL2/VL3
2D	18828628	18828884	257	18828674	6.26157	4.02117	2.23704	Promoter (<=1kb)	-266	FxaC_8g33260	FvH4_2g06050	VL1/VL2/VL3
2D	6681685	6682951	1267	6682036	6.80183	4.49445	2.2326	Promoter (<=1kb)	-312	FxaC_8g13640	FvH4_2g32580	VL1/VL2/VL3
2D	22659484	22659918	435	22659653	5.7729	3.59896	2.18477	Promoter (<=1kb)	-596	FxaC_8g38530	FvH4_2g01650	VL1/VL2/VL3
2D	1286481	1287105	625	1286803	6.05928	3.85791	2.13958	Promoter (<=1kb)	-96	FxaC_8g02080	FvH4_2g25860	VL1/VL2/VL3
2D	2602080	2602349	270	2602216	5.29259	3.18388	2.12989	Promoter (<=1kb)	-989	FxaC_8g04790	FvH4_2g40770	VL1/VL2/VL3
2D	2694698	2695127	430	2694772	5.37227	3.25819	2.08613	Promoter (<=1kb)	-226	FxaC_8g04950	FvH4_2g40670	VL1/VL2
2D	3466457	3467962	1506	3466649	5.24288	3.1399	2.04333	Promoter (<=1kb)	83	FxaC_8g06550	FvH4_2g39280	VL1/VL2/VL3
2B	22884452	22885828	1377	22885187	41.3111	36.5563	6.78783	Promoter (1-2kb)	-1719	FxaC_6g38590	FvH4_2g32900	VL1/VL2/VL3
2B	2564136	2566198	2063	2565399	31.4168	27.1115	6.09172	Promoter (<=1kb)	-177	FxaC_6g04420	FvH4_2g04750	VL1/VL2/VL3
2B	25450291	25451283	993	25450578	27.9618	23.8428	5.77298	Promoter (<=1kb)	-282	FxaC_6g43890	FvH4_2g38020	VL1/VL2/VL3
2B	9223986	9226593	2608	9226261	26.5565	22.5151	5.63061	Promoter (<=1kb)	-420	FxaC_6g14680	FvH4_2g12980	VL1
2B	21122012	21123755	1744	21123372	30.3168	26.0668	5.59227	Promoter (<=1kb)	-3	FxaC_6g35120	FvH4_2g29860	VL1/VL2/VL3
2B	26130546	26131181	636	26130816	26.9234	22.8665	5.53438	Promoter (1-2kb)	-1144	FxaC_6g45640	FvH4_2g40250	VL1/VL2
2B	25483684	25484862	1179	25483825	27.4582	23.3642	5.48119	Promoter (1-2kb)	-1352	FxaC_6g43960	FvH4_2g37930	VL1/VL2/VL3
2B	22112389	22113171	783	22112977	24.1923	20.3046	5.34431	Promoter (<=1kb)	-148	FxaC_6g37040	FvH4_2g31230	VL1/VL2/VL3
2B	24229307	24229963	657	24229614	21.1476	17.4749	4.96257	Promoter (1-2kb)	-1054	FxaC_6g41510	FvH4_2g36210	VL1/VL2/VL3
2B	12225257	12226512	1256	12225445	21.5773	17.8809	4.89928	Promoter (<=1kb)	-414	FxaC_6g19050	FvH4_2g14241	VL1/VL2/VL3
2B	22051327	22053481	2155	22052627	21.1994	17.5239	4.89184	Promoter (<=1kb)	-8	FxaC_6g36880	FvH4_2g31090	VL1/VL2/VL3
2B	23062511	23063521	1011	23063319	20.7503	17.1173	4.86711	Promoter (1-2kb)	-1324	FxaC_6g39080	FvH4_2g33330	VL1/VL2/VL3
2B	23350135	23351065	931	23350439	20.6623	17.0328	4.84611	Promoter (1-2kb)	-1206	FxaC_6g39720	FvH4_2g34090	VL1/VL2/VL3
2B	18046753	18047946	1194	18047801	20.2391	16.6468	4.82659	Promoter (<=1kb)	-217	FxaC_6g29190	FvH4_2g24330	VL1
2B	3598974	3599507	534	3599181	21.4501	17.7614	4.79196	Promoter (<=1kb)	-76	FxaC_6g06110	FvH4_2g06030	VL1/VL2/VL3
2B	22700540	22701093	554	22700757	19.6738	16.114	4.7717	Promoter (<=1kb)	-136	FxaC_6g38220	FvH4_2g32460	VL1/VL2/VL3
2B	13768681	13770651	1971	13770007	23.6915	19.8435	4.76575	Promoter (<=1kb)	-837	FxaC_6g21550	FvH4_2g18000	VL1/VL2/VL3
2B	18013714	18014443	730	18014095	22.6651	18.882	4.76242	Promoter (<=1kb)	-208	FxaC_6g29130	FvH4_6g25382	VL1/VL2/VL3
2B	22600636	22601781	1146	22601117	26.0383	22.0365	4.70309	Promoter (<=1kb)	-234	FxaC_6g37990	FvH4_2g32230	VL1/VL2/VL3
2B	23464221	23464886	666	23464657	18.9496	15.4497	4.67627	Promoter (<=1kb)	-183	FxaC_6g40040	FvH4_2g34400	VL1/VL2/VL3
2B	13412210	13413810	1601	13412817	21.7098	18.0075	4.63127	Promoter (<=1kb)	-205	FxaC_6g20920	FvH4_2g17220	VL1/VL2/VL3
2B	171619	173903	2285	171889	22.4679	18.71	4.58655	Promoter (<=1kb)	-215	FxaC_6g00260	FvH4_2g01160	VL1/VL2/VL3
2B	25449051	25449969	919	25449741	18.2341	14.7935	4.58083	Promoter (1-2kb)	-1119	FxaC_6g43890	FvH4_2g38020	VL1/VL2/VL3
2B	17225734	17226370	637	17225956	17.5275	14.1441	4.4854	Promoter (1-2kb)	-1026	FxaC_6g27640	FvH4_2g23102	VL1/VL2/VL3
2B	12261916	12262749	834	12262268	22.316	18.5654	4.43323	Promoter (1-2kb)	-1357	FxaC_6g19080	FvH4_2g15800	VL1/VL2/VL3
2B	23313542	23318843	5302	23313917	17.7055	14.3129	4.37772	Promoter (<=1kb)	-35	FxaC_6g39640	FvH4_2g34020	VL1
2B	369590	370371	782	369804	21.6359	17.9365	4.36286	Promoter (1-2kb)	-1136	FxaC_6g00560	FvH4_2g01320	VL1/VL2/VL3
2B	11866408	11867054	647	11866644	16.9256	13.5957	4.33805	Promoter (<=1kb)	-37	FxaC_6g18460	FvH4_2g15290	VL1/VL2/VL3
2B	24949271	24950006	736	24949625	16.1415	12.8722	4.29453	Promoter (<=1kb)	-54	FxaC_6g42910	FvH4_2g38960	VL1/VL2
2B	11015179	11015664	486	11015477	18.4816	15.0221	4.27811	Promoter (<=1kb)	17	FxaC_6g17461	FvH4_2g14580	VL1/VL2/VL3
2B	13082859	13083262	404	13083093	16.1143	12.8651	4.21424	Promoter (1-2kb)	-1283	FxaC_6g20420	FvH4_2g16880	VL1/VL2/VL3
2B	22209612	22210123	512	22209843	15.3231	12.1383	4.16411	Promoter (<=1kb)	-254	FxaC_6g37250	FvH4_2g31460	VL1/VL2/VL3
2B	8137483	8138466	984	8137779	25.191	21.2418	4.15638	Promoter (<=1kb)	-183	FxaC_6g12530	FvH4_2g11150	VL1/VL2/VL3
2B	5258864	5259808	945	5259362	15.5714	12.3573	4.15345	Promoter (<=1kb)	-106	FxaC_6g08290	FvH4_2g07110	VL1/VL2/VL3
2B	17009666	17010919	1254	17009927	17.2264	13.8752	4.13342	Promoter (<=1kb)	-417	FxaC_6g27250	FvH4_4g01611	VL1/VL2/VL3
2B	19273411	19274709	1299	19274431	24.0317	20.166	4.11205	Promoter (<=1kb)	-167	FxaC_6g31310	FvH4_2g26240	VL1
2B	10491089	10492244	1156	10492055	14.7932	11.6431	4.10366	Promoter (1-2kb)	-1556	FxaC_6g16670	FvH4_2g14280	VL1/VL2/VL3
2B	23051636	23052149	514	23052004	14.7932	11.6431	4.10366	Promoter (<=1kb)	70	FxaC_6g39040	FvH4_2g33270	VL1
2B	20422902	20424414	1513	20423444	23.3071	19.4918	4.08844	Promoter (<=1kb)	-916	FxaC_6g33670	FvH4_2g14530	VL1/VL2/VL3
2B	21871711	21872820	1110	21872127	15.757	12.5365	4.06053	Promoter (<=1kb)	-115	FxaC_6g36550	FvH4_2g30680	VL1
2B	23439147	23440098	952	23439707	18.3405	14.8919	4.01102	Promoter (<=1kb)	-136	FxaC_6g39990	FvH4_2g34330	VL1/VL2/VL3
2B	9412229	9412790	562	9412456	14.1338	11.0426	4.00823	Promoter (<=1kb)	-167	FxaC_6g14900	FvH4_2g13100	VL1/VL2
2B	12274507	12275265	759	12274758	14.1338	11.0426	4.00823	Promoter (<=1kb)	-13	FxaC_6g19110	FvH4_4g18290	VL1/VL2/VL3
2B	15523529	15524493	965	15524324	17.7827	14.3821	3.95622	Promoter (<=1kb)	-120	FxaC_6g24470	FvH4_2g20230	VL1/VL2/VL3
2B	23778949	23779767	819	23779190	15.2284	12.0552	3.93862	Promoter (<=1kb)	-226	FxaC_6g40630	FvH4_2g35120	VL1
2B	23545364	23546368	1005	23546201	13.4844	10.4533	3.91279	Promoter (<=1kb)	-36	FxaC_6g40190	FvH4_2g34570	VL1
2B	3564623	3565850	1228	3565104	13.9811	10.9209	3.90128	Promoter (<=1kb)	-90	FxaC_6g06050	FvH4_2g05900	VL1/VL2/VL3
2B	24347083	24347702	620	24347339	13.9811	10.9209	3.90128	Promoter (<=1kb)	-89	FxaC_6g41770	FvH4_2g36370	VL1/VL2/VL3
2B	6103657	6104361	705	6103989	17.6947	14.3048	3.88644	Promoter (<=1kb)	-119	FxaC_6g09470	FvH4_2g08880	VL1/VL2
2B	15994188	15995592	1405	15995345	13.3569	10.3559	3.8802	Promoter (<=1kb)	53	FxaC_6g25330	FvH4_2g21270	VL1
2B	23230386	23230780	395	23230547	16.8136	13.5028	3.87189	Promoter (<=1kb)	-955	FxaC_6g39480	FvH4_2g33810	VL1/VL2/VL3
2B	13594785	13595576	792	13594950	18.932	15.4497	3.86702	Promoter (<=1kb)	-332	FxaC_6g21240	FvH4_7g18581	VL1/VL2
2B	7776794	7777559	766	7777278	20.7897	17.1552	3.86442	Promoter (<=1kb)	-266	FxaC_6g11820	FvH4_2g10570	VL1/VL2/VL3
2B	3957205	3959789	2585	3958055	14.5924	11.479	3.85482	Promoter (<=1kb)	-460	FxaC_6g06570	FvH4_2g06480	VL1
2B	18813116	18814007	892	18813383	15.3488	12.1628	3.84513	Promoter (<=1kb)	-401	FxaC_6g30400	FvH4_2g25570	VL1/VL2/VL3
2B	5742857	5743454	598	5743157	15.5746	12.3603	3.83652	Promoter (<=1kb)	36	FxaC_6g09010	FvH4_2g08400	VL1
2B	19443012	19443863	852	19443543	15.5746	12.3603	3.83652	Promoter (<=1kb)	-116	FxaC_6g31600	FvH4_2g26570	VL1
2B	11727948	11728634	687	11728336	12.8453	9.87504	3.81736	Promoter (<=1kb)	-20	FxaC_6g18320	FvH4_2g15180	VL1/VL2/VL3
2B	18761410	18762502	1093	18761730	13.5271	10.4938	3.79073	Promoter (1-2kb)	-1458	FxaC_6g30330	FvH4_2g25480	VL1/VL2/VL3
2B	20188592	20190179	1588	20189494	27.0076	22.9467	3.77824	Promoter (1-2kb)	-1137	FxaC_6g33130	FvH4_2g28300	VL1/VL2
2B	18240031	18240604	574	18240231	13.9655	10.9125	3.77102	Promoter (<=1kb)	-317	FxaC_6g29580	FvH4_2g24740	VL1/VL2/VL3
2B	18193821	18194455	635	18194114	12.2168	9.30591	3.72193	Promoter (<=1kb)	-23	FxaC_6g29430	FvH4_2g24620	VL1/VL2/VL3
2B	22586908	22587497	590	22587107	12.2168	9.30591	3.72193	Promoter (<=1kb)	-736	FxaC_6g37960	FvH4_2g32190	VL1/VL2/VL3
2B	23258337	23259443	1107	23259155	12.2168	9.30591	3.72193	Promoter (<=1kb)	-975	FxaC_6g39540	FvH4_2g33910	VL1/VL2/VL3
2B	19933705	19934931	1227	19934055	14.4933	11.388	3.71605	Promoter (<=1kb)	-156	FxaC_6g32640	FvH4_2g27660	VL1/VL2
2B	10537247	10538030	784	10537658	13.5463	10.5117	3.6747	Promoter (1-2kb)	-1319	FxaC_6g16770	FvH4_2g20390	VL1
2B	21918941	21919998	1058	21919301	13.7304	10.6879	3.65955	Promoter (<=1kb)	-485	FxaC_6g36660	FvH4_2g30770	VL1/VL2/VL3
2B	25966223	25967336	1114	25966793	13.9796	10.9209	3.65924	Promoter (<=1kb)	10	FxaC_6g45230	FvH4_2g39790	VL1
2B	6803699	6804414	716	6804196	11.9399	9.07073	3.65033	Promoter (<=1kb)	-110	FxaC_6g10460	FvH4_2g09590	VL1/VL2/VL3
2B	3814301	3814973	673	3814499	15.1111	11.9486	3.63501	Promoter (<=1kb)	-218	FxaC_6g06440	FvH4_2g06360	VL1
2B	11949486	11950044	559	11949889	11.8633	8.99763	3.63067	Promoter (<=1kb)	-23	FxaC_6g18600	FvH4_2g15511	VL1
2B	7886340	7886926	587	7886481	11.5991	8.74872	3.62649	Promoter (<=1kb)	-53	FxaC_6g12020	FvH4_2g10670	VL1/VL2/VL3
2B	23440442	23441301	860	23440838	11.5991	8.74872	3.62649	Promoter (1-2kb)	-1267	FxaC_6g39990	FvH4_2g34330	VL1/VL2/VL3
2B	23664955	23666112	1158	23665321	11.5991	8.74872	3.62649	Promoter (1-2kb)	-1417	FxaC_6g40390	FvH4_2g34930	VL1/VL2/VL3
2B	935821	936404	584	936134	11.8025	8.93977	3.6151	Promoter (<=1kb)	-477	FxaC_6g01620	FvH4_2g02220	VL1/VL2/VL3
2B	18195581	18196037	457	18195811	11.9279	9.05894	3.58477	Promoter (1-2kb)	-1720	FxaC_6g29430	FvH4_2g24620	VL1/VL2/VL3
2B	21874464	21875176	713	21874819	13.3781	10.3737	3.58138	Promoter (<=1kb)	59	FxaC_6g36560	FvH4_2g30680	VL1/VL2/VL3
2B	26131824	26132117	294	26131978	13.2865	10.2947	3.56121	Promoter (<=1kb)	18	FxaC_6g45640	FvH4_2g40250	VL1/VL2
2B	21599049	21600319	1271	21599959	12.7602	9.81548	3.55164	Promoter (<=1kb)	-193	FxaC_6g35890	FvH4_2g28150	VL1/VL2/VL3
2B	12140359	12142737	2379	12140559	16.0673	12.8195	3.5392	Promoter (<=1kb)	-910	FxaC_6g18890	FvH4_4g16550	VL1
2B	7967583	7969358	1776	7968949	18.4554	14.998	3.53764	Promoter (<=1kb)	-243	FxaC_6g12200	FvH4_2g10800	VL1/VL2/VL3
2B	19167017	19167419	403	19167257	10.9925	8.20367	3.53106	Promoter (1-2kb)	-1960	FxaC_6g31170	FvH4_2g26160	VL1/VL2
2B	23031130	23031703	574	23031501	10.9925	8.20367	3.53106	Promoter (1-2kb)	-1226	FxaC_6g39020	FvH4_2g33250	VL1/VL2
2B	20231059	20231846	788	20231536	19.8052	16.2371	3.49184	Promoter (<=1kb)	-146	FxaC_6g33250	FvH4_2g28400	VL1
2B	8890081	8890408	328	8890240	11.5246	8.70194	3.48506	Promoter (<=1kb)	55	FxaC_6g13970	FvH4_2g12690	VL1
2B	18184235	18185602	1368	18185315	13.6275	10.5889	3.48161	Promoter (<=1kb)	14	FxaC_6g29420	FvH4_2g24611	VL1
2B	23293492	23294857	1366	23293672	16.6262	13.3256	3.47237	Promoter (<=1kb)	-15	FxaC_6g39601	FvH4_2g33960	VL1/VL2/VL3
2B	2182925	2183494	570	2183384	13.4637	10.4523	3.44807	Promoter (<=1kb)	-11	FxaC_6g03770	FvH4_2g04290	VL1/VL2/VL3
2B	8177453	8178046	594	8177689	10.3972	7.67027	3.43562	Promoter (<=1kb)	-823	FxaC_6g12610	FvH4_2g11230	VL1/VL2/VL3
2B	22060484	22061122	639	22060643	10.3972	7.67027	3.43562	Promoter (<=1kb)	-148	FxaC_6g36900	FvH4_2g31100	VL1
2B	26528387	26528641	255	26528535	10.3972	7.67027	3.43562	Promoter (1-2kb)	-1520	FxaC_6g46571	FvH4_2g41130	VL1/VL2/VL3
2B	25680828	25681160	333	25680997	14.7601	11.6298	3.43042	Promoter (<=1kb)	-159	FxaC_6g44420	FvH4_2g37530	VL1/VL2/VL3
2B	20764031	20765163	1133	20764714	17.9619	14.55	3.42722	Promoter (<=1kb)	-173	FxaC_6g34310	FvH4_2g29450	VL1/VL2/VL3
2B	11787055	11787615	561	11787252	10.2895	7.59306	3.407	Promoter (<=1kb)	-38	FxaC_6g18360	FvH4_2g15200	VL1/VL2/VL3
2B	7678312	7679195	884	7678609	11.5895	8.74872	3.3902	Promoter (<=1kb)	-234	FxaC_6g11621	FvH4_2g10390	VL1
2B	13528801	13529715	915	13529518	13.886	10.8375	3.35243	Promoter (<=1kb)	-142	FxaC_6g21150	FvH4_2g17430	VL1/VL2/VL3
2B	3227186	3228707	1522	3228419	16.7267	13.4213	3.34293	Promoter (<=1kb)	47	FxaC_6g05470	FvH4_2g05530	VL1
2B	187743	188363	621	188236	9.8136	7.14781	3.34019	Promoter (<=1kb)	-110	FxaC_6g00300	FvH4_2g01190	VL1/VL2/VL3
2B	20630772	20631464	693	20631085	9.8136	7.14781	3.34019	Promoter (<=1kb)	86	FxaC_6g34060	FvH4_3g03561	VL1/VL2/VL3
2B	22638357	22639239	883	22638552	9.8136	7.14781	3.34019	Promoter (<=1kb)	-42	FxaC_6g38120	FvH4_2g32360	VL1
2B	10748280	10749053	774	10748794	12.4826	9.55795	3.33951	Promoter (<=1kb)	-221	FxaC_6g17130	FvH4_2g17810	VL1
2B	15481487	15481855	369	15481638	13.5875	10.5508	3.33815	Promoter (<=1kb)	-502	FxaC_6g24380	FvH4_2g20170	VL1/VL2/VL3
2B	26298084	26298714	631	26298357	13.5875	10.5508	3.33815	Promoter (<=1kb)	-335	FxaC_6g46000	FvH4_2g40670	VL1/VL2/VL3
2B	17938465	17940168	1704	17939119	10.1643	7.47607	3.31591	Promoter (1-2kb)	-1651	FxaC_6g29020	FvH4_2g24230	VL1
2B	21917845	21918589	745	21918132	11.6735	8.81784	3.30833	Promoter (1-2kb)	-1654	FxaC_6g36660	FvH4_2g30770	VL1/VL2/VL3
2B	18409442	18409978	537	18409780	9.62696	6.99898	3.29019	Promoter (<=1kb)	-889	FxaC_6g29810	FvH4_2g24980	VL1/VL2/VL3
2B	25143006	25143359	354	25143145	11.2839	8.47785	3.27037	Promoter (<=1kb)	-53	FxaC_6g43300	FvH4_2g38670	VL1/VL2/VL3
2B	23928356	23928747	392	23928569	10.6311	7.88753	3.26949	Promoter (1-2kb)	-1413	FxaC_6g40930	FvH4_2g35390	VL1/VL2/VL3
2B	25648741	25649173	433	25648868	12.734	9.79325	3.25805	Promoter (<=1kb)	85	FxaC_6g44330	FvH4_2g37610	VL1
2B	18290813	18291246	434	18291004	9.92551	7.25126	3.25515	Promoter (<=1kb)	-88	FxaC_6g29620	FvH4_2g24780	VL1/VL2/VL3
2B	8149404	8149788	385	8149633	9.24197	6.63979	3.24476	Promoter (<=1kb)	-715	FxaC_6g12560	FvH4_6g13690	VL1/VL2/VL3
2B	11905577	11906502	926	11906004	10.4889	7.75491	3.23583	Promoter (<=1kb)	46	FxaC_6g18540	FvH4_2g15450	VL1/VL2
2B	15642411	15643386	976	15643272	9.8009	7.14781	3.22368	Promoter (<=1kb)	-577	FxaC_6g24691	FvH4_2g20520	VL1/VL2/VL3
2B	15720746	15721327	582	15721044	11.828	8.96375	3.20461	Promoter (<=1kb)	62	FxaC_6g24850	FvH4_2g20730	VL1/VL2/VL3
2B	1395676	1396079	404	1395957	9.48294	6.86295	3.19646	Promoter (<=1kb)	98	FxaC_6g02450	FvH4_2g03130	VL1/VL2/VL3
2B	24586898	24587581	684	24587337	13.1999	10.2117	3.18695	Promoter (<=1kb)	-59	FxaC_6g42270	FvH4_2g36880	VL1/VL2/VL3
2B	22391377	22392075	699	22391694	10.2483	7.55494	3.17929	Promoter (1-2kb)	-1625	FxaC_6g37560	FvH4_2g31790	VL1/VL2
2B	26275446	26276781	1336	26275853	17.2554	13.9012	3.173	Promoter (<=1kb)	-795	FxaC_6g45940	FvH4_2g40620	VL1/VL2/VL3
2B	17338315	17338948	634	17338482	9.78988	7.14781	3.16895	Promoter (<=1kb)	-80	FxaC_6g27890	FvH4_2g23270	VL1/VL2/VL3
2B	23231064	23231413	350	23231222	11.0031	8.21396	3.16275	Promoter (<=1kb)	-280	FxaC_6g39480	FvH4_2g33810	VL1/VL2/VL3
2B	19332953	19333327	375	19333098	8.68263	6.14236	3.14932	Promoter (<=1kb)	-74	FxaC_6g31420	FvH4_2g26430	VL1/VL2/VL3
[truncated: 4,378 more rows]

## Sheet: ChIPseq-DAPseq comparison
Table S1. DEGs found as putative targets for FvRIF and FaRIF by DAP- and ChIP-seq, respectively
[truncated: 778 more rows]
