# Supplementary material for: FaRIF as a key regulator of strawberry fruit ripening: deciphering its targets and interaction networks
Source: Hortic Res. 2026 Jan 6;13(4):uhaf362. doi: 10.1093/hr/uhaf362 (PMC13150854; doi:10.1093/hr/uhaf362)
Supplement: Web_Material_uhaf362 [file web_material_uhaf362.zip › Table S3.xlsx]

## Sheet: Mapping rate
Table S3. Transcriptome analysis in control and 35Spro:RIF-RNAi lines at white and red stages of receptacle ripening.
Sample	Alignment Rate (%)
ControlW Biorep 1	88.74
ControlW Biorep 2	96.95
ControlW Biorep 3	97.53
RIF3W Biorep 1	97.2
RIF3W Biorep 2	97.48
RIF3W Biorep 3	97.55
RIF11W Biorep 1	96.86
RIF11W Biorep 2	97.39
RIF11W Biorep 3	97.2
ControlR Biorep 1	97.21
ControlR Biorep 2	96.96
ControlR Biorep 3	96.26
RIF3R Biorep 1	96.27
RIF3R Biorep 2	97.4
RIF3R Biorep 3	96.95
RIF11R Biorep 1	96.99
RIF11R Biorep 2	97.45
RIF11R Biorep 3	96.99

## Sheet: RNA-seq dataset
Table S3. Transcriptome analysis in control and 35Spro:RIF-RNAi lines at white and red stages of receptacle ripening.
RNA-seq dataset
DEGs_FDR≤0,05_RIF3W/CONTROLW			DEGs_FDR≤0,05_RIF11W/CONTROLW			DEGs_FDR≤0,05_RIF3R/CONTROLR			DEGs_FDR≤0,05_RIF11R/CONTROLR
GeneID	logFC	FDR	GeneID	logFC	FDR	GeneID	logFC	FDR	GeneID	logFC	FDR
FxaC_24g11170	4.17398	1.44371e-133	FxaC_9g32650	-3.96301	5.39708e-131	FxaC_9g49470	-6.483	7.6765e-234	FxaC_9g49470	-6.65768	1.08228e-244		Legend:
FxaC_22g11330	-4.65196	2.74779e-127	FxaC_24g11170	4.10047	1.56423e-129	FxaC_9g32650	-5.2359	2.15921e-204	FxaC_9g32650	-4.92772	2.47242e-189		RIF3: 35S:RIF-RNAi #3
FxaC_9g32650	-3.80939	3.37966e-125	FxaC_22g11330	-4.94431	1.59416e-129	FxaC_11g20020	-4.91572	3.00948e-185	FxaC_21g62290	4.9141	8.95761e-188		RIF11: 35S:RIF-RNAi #11
FxaC_23g36370	5.66319	5.71695e-119	FxaC_17g11680	3.59129	1.10242e-122	FxaC_10g22240	-4.78363	1.25423e-165	FxaC_11g20020	-4.72744	1.84961e-176		W: White receptacles
FxaC_3g02770	-6.34673	1.70621e-117	FxaC_27g01970	4.34805	1.19333e-117	FxaC_21g62290	4.53301	7.27162e-164	FxaC_11g02860	-6.4881	1.19013e-168		R: Red Receptacles
FxaC_7g12930	3.55932	3.28329e-115	FxaC_23g36370	5.62948	1.08887e-116	FxaC_11g02860	-5.97175	1.96448e-153	FxaC_11g07590	-5.85311	9.07333e-158		FDR: False Discovery Rate
FxaC_17g11680	3.45921	3.28329e-115	FxaC_7g12920	4.34365	1.82252e-107	FxaC_17g15270	-7.50269	2.12701e-144	FxaC_17g15270	-7.63705	7.3862e-152		logFC: Log2 Fold Change (negative: downregulated in RNAi lines; positive: upregulated in RNAi lines)
FxaC_7g12920	4.38049	6.1519e-110	FxaC_3g02770	-5.66602	4.56675e-106	FxaC_8g30870	-3.94393	6.9719e-144	FxaC_10g22240	-4.42728	1.37237e-150
FxaC_7g14790	-4.53576	8.8629e-104	FxaC_7g12930	3.36505	2.39463e-104	FxaC_11g07590	-4.93815	1.99009e-130	FxaC_24g11170	5.74192	2.12983e-144
FxaC_5g15620	-4.82627	3.55392e-103	FxaC_7g28610	3.49293	2.50211e-101	FxaC_13g00260	-4.33645	3.58447e-123	FxaC_25g45760	-3.89056	1.89694e-141		FaRIF homeolog gene IDs
FxaC_7g28610	3.51072	1.7838e-102	FxaC_21g05310	3.26252	1.26041e-97	FxaC_10g22930	4.24312	9.09811e-115	FxaC_8g30870	-3.65707	1.54825e-127		FxaC_9g32650: FaRIF(3A)
FxaC_24g22840	3.81608	4.18781e-102	FxaC_11g20020	-3.4069	2.92631e-97	FxaC_12g35530	5.22669	3.94074e-110	FxaC_25g24400	3.89944	2.84191e-126		FxaC_10g22240: FaRIF(3B)
FxaC_23g54600	3.78318	2.27241e-101	FxaC_23g54600	3.6462	4.1789e-94	FxaC_24g11170	5.08297	5.27364e-110	FxaC_28g08390	-4.3706	4.6522e-123		FxaC_11g20020: FaRIF(3C)
FxaC_27g01970	3.92429	9.2387e-97	FxaC_11g40760	2.91539	4.71056e-94	FxaC_15g24610	-3.75669	8.42973e-110	FxaC_13g00260	-4.16329	4.37498e-119		FxaC_12g28600: FaRIF(3D)
FxaC_21g19950	-5.23608	3.92093e-95	FxaC_15g03550	4.31703	5.60247e-94	FxaC_28g08390	-3.9794	1.15996e-106	FxaC_10g22930	4.26353	3.22104e-116
FxaC_8g02230	4.16088	2.17095e-94	FxaC_5g15620	-4.36477	3.76519e-92	FxaC_26g04151	-4.13528	1.17737e-106	FxaC_15g24610	-3.81326	3.60638e-114
FxaC_21g09330	-4.041	5.18528e-90	FxaC_24g46920	-6.24495	2.67815e-91	FxaC_8g06390	-11.0209	7.57885e-106	FxaC_5g35310	-3.82503	3.14316e-113
FxaC_24g46920	-5.28824	3.64179e-89	FxaC_10g22930	3.78605	3.16201e-89	FxaC_5g15620	-5.74857	9.26488e-104	FxaC_9g44320	-4.08455	3.24275e-113
FxaC_6g30890	3.22092	6.46876e-88	FxaC_7g14790	-4.15519	1.06116e-88	FxaC_20g07300	-3.64777	2.52415e-99	FxaC_23g55271	3.97594	1.50792e-110
FxaC_21g05310	3.07052	1.03886e-87	FxaC_13g29580	3.31677	1.22982e-88	FxaC_7g12920	4.81736	2.45599e-96	FxaC_12g35530	5.15102	7.85787e-108
FxaC_5g42470	-3.67404	1.03886e-87	FxaC_21g19950	-5.23582	1.18622e-87	FxaC_23g47390	-8.93428	1.3526e-94	FxaC_8g06390	-8.41003	8.4556e-107
FxaC_11g20020	-3.12323	3.12118e-86	FxaC_24g22840	3.52568	1.67608e-87	FxaC_23g55271	3.66008	3.02274e-94	FxaC_6g08290	3.93719	1.38019e-106
FxaC_5g09590	3.04438	3.40697e-86	FxaC_6g30890	3.20618	4.39291e-87	FxaC_13g30440	-3.51445	8.55282e-93	FxaC_21g18180	-4.8799	2.28012e-106
FxaC_20g21731	-4.07633	1.50333e-85	FxaC_10g22240	-3.27453	5.29122e-87	FxaC_22g02630	-7.01676	1.4091e-92	FxaC_26g04151	-4.03211	8.30751e-106
FxaC_11g40760	2.72546	1.75084e-83	FxaC_8g02230	4.01154	5.41667e-87	FxaC_2g09100	-4.91441	1.1072e-90	FxaC_17g09200	-5.05823	5.50495e-105
FxaC_6g17690	2.93415	3.66233e-83	FxaC_14g17260	-3.08835	2.61918e-84	FxaC_18g30070	-10.7365	1.23285e-90	FxaC_16g28600	-5.52706	1.06303e-104
FxaC_1g17390	5.16045	6.2625e-83	FxaC_5g09590	3.00281	4.95963e-84	FxaC_2g42410	-10.7045	6.80677e-90	FxaC_13g30440	-3.72344	7.07697e-103
FxaC_5g24170	2.96739	9.14951e-83	FxaC_9g34250	2.88016	3.14909e-83	FxaC_5g17520	-5.18104	3.28144e-88	FxaC_5g15620	-5.42688	2.11208e-102
FxaC_23g23920	4.65447	1.53229e-81	FxaC_6g01910	5.21903	1.63763e-82	FxaC_26g03350	-3.62554	5.42365e-88	FxaC_7g12930	3.33171	3.69416e-102
FxaC_13g29580	3.16178	1.85351e-81	FxaC_24g01680	3.70501	7.83576e-82	FxaC_24g22840	3.47987	1.22481e-86	FxaC_24g22840	3.77427	1.94595e-101
FxaC_15g03550	3.95204	3.218e-81	FxaC_20g11130	2.82826	1.56104e-79	FxaC_1g22001	-6.44141	1.4147e-83	FxaC_7g12920	4.90113	9.21132e-101
FxaC_8g32210	4.39112	1.28111e-80	FxaC_5g42470	-3.53066	3.02474e-79	FxaC_23g35160	-7.3592	5.0248e-83	FxaC_23g47390	-9.03878	3.92286e-100
FxaC_10g22930	3.58719	1.33754e-80	FxaC_21g09330	-3.81692	3.24435e-79	FxaC_20g09100	-3.36536	6.31952e-81	FxaC_10g33391	-5.8342	1.05458e-99
FxaC_10g22240	-3.06741	3.40904e-80	FxaC_9g44320	-3.4452	3.54097e-79	FxaC_9g44920	6.16327	6.48978e-80	FxaC_13g20820	4.63453	9.43072e-99
FxaC_24g01680	3.64145	9.17588e-80	FxaC_1g17390	5.06674	4.61009e-78	FxaC_5g45320	-4.27963	6.90964e-80	FxaC_9g45470	3.97141	6.69495e-98
FxaC_21g11980	3.25414	8.17219e-79	FxaC_5g24170	2.86999	7.97562e-78	FxaC_7g12930	2.90046	2.08212e-79	FxaC_22g02630	-6.90672	6.77915e-97
FxaC_20g11130	2.80155	2.56859e-78	FxaC_1g02890	4.54965	1.15898e-74	FxaC_6g08290	3.36773	1.65203e-78	FxaC_15g35160	-3.6934	1.67038e-96
FxaC_6g01910	5.07797	6.02405e-78	FxaC_8g02270	5.4852	1.40482e-74	FxaC_23g23920	4.21269	8.60541e-77	FxaC_18g30070	-8.90678	3.33325e-93
FxaC_8g02270	5.52017	5.70583e-77	FxaC_13g24620	-2.86269	3.26284e-74	FxaC_25g24400	2.97154	1.85321e-76	FxaC_23g23920	4.56387	1.62987e-92
FxaC_14g17260	-2.89116	1.45972e-76	FxaC_8g32210	4.24055	2.02594e-73	FxaC_10g33391	-4.42263	8.69043e-76	FxaC_26g03350	-3.63775	1.7124e-90
FxaC_7g39880	-3.75006	7.74935e-75	FxaC_22g07550	-4.6895	7.15019e-73	FxaC_23g50670	-4.27961	2.07076e-75	FxaC_2g42410	-8.09458	1.77801e-90
FxaC_5g20950	-4.44687	2.0744e-74	FxaC_23g23920	4.45867	8.34524e-73	FxaC_24g31020	7.26151	4.36001e-75	FxaC_23g35160	-7.11909	9.20202e-87
FxaC_9g44320	-3.1945	3.16626e-74	FxaC_21g62290	2.62873	1.59614e-71	FxaC_12g28600	-3.57686	2.69172e-74	FxaC_21g39540	-3.26482	3.29606e-84
FxaC_8g34470	2.53462	1.60428e-73	FxaC_20g21731	-3.67624	3.58397e-71	FxaC_13g22700	-3.46689	3.314e-74	FxaC_26g13760	-3.07389	5.16004e-84
FxaC_22g07550	-4.34683	2.36728e-73	FxaC_2g09340	-7.57611	8.17254e-71	FxaC_16g28600	-3.80708	8.61826e-72	FxaC_9g44920	6.24804	7.48617e-84
FxaC_9g34250	2.68323	2.38683e-73	FxaC_24g21710	2.48993	1.03938e-70	FxaC_3g19120	3.37463	3.27602e-71	FxaC_5g17520	-4.59117	7.36488e-83
FxaC_24g27020	-2.95179	6.3142e-73	FxaC_2g22930	-3.04135	1.8517e-70	FxaC_20g40410	3.21116	1.89298e-70	FxaC_10g09980	3.66861	1.2287e-82
FxaC_25g01870	-3.31835	8.3954e-73	FxaC_6g17690	2.66955	5.35506e-70	FxaC_17g08690	-3.20896	1.89298e-70	FxaC_4g19780	4.0146	1.40616e-80
FxaC_21g62290	2.64031	3.2909e-72	FxaC_25g01870	-3.31816	1.55227e-69	FxaC_21g18180	-3.38657	8.38756e-69	FxaC_15g18660	-3.41448	1.48111e-80
FxaC_17g09200	-3.00647	1.81537e-70	FxaC_8g12670	-4.11253	8.09698e-69	FxaC_25g34390	4.46668	1.71331e-67	FxaC_25g34390	4.78217	1.6663e-80
FxaC_13g17480	2.6805	2.3615e-70	FxaC_21g11980	3.03755	9.79226e-69	FxaC_20g05390	-3.28543	6.56601e-67	FxaC_21g47390	3.88239	6.5389e-80
FxaC_1g02890	4.38676	1.69653e-69	FxaC_15g14020	3.0761	2.40999e-68	FxaC_9g44320	-2.87921	6.16437e-66	FxaC_20g09100	-3.27498	2.08004e-79
FxaC_13g24620	-2.72328	4.70044e-69	FxaC_8g34470	2.43615	2.46856e-68	FxaC_10g01520	-2.77226	5.56857e-65	FxaC_5g45320	-4.09337	7.53538e-79
FxaC_10g45770	2.76417	4.72375e-69	FxaC_5g20950	-4.3893	1.16599e-67	FxaC_17g09000	-3.47525	1.36237e-64	FxaC_23g50670	-4.26573	2.30491e-78
FxaC_15g14020	3.07251	1.49403e-68	FxaC_5g09490	3.36225	1.34547e-67	FxaC_24g32090	-7.44018	3.61674e-63	FxaC_23g01780	-10.3255	5.76944e-78
FxaC_21g47390	3.35295	3.90929e-67	FxaC_16g18970	3.42683	1.92844e-67	FxaC_10g05050	-3.09045	3.88635e-63	FxaC_21g11980	3.36087	6.42553e-77
FxaC_25g26960	2.81157	6.23394e-67	FxaC_13g17480	2.60744	1.19303e-66	FxaC_23g44770	-2.81308	1.41202e-61	FxaC_2g22220	4.6795	8.78321e-76
FxaC_13g20590	-3.74137	8.26958e-67	FxaC_25g21860	4.78125	1.48362e-66	FxaC_21g47390	3.44862	1.74288e-61	FxaC_10g01520	-2.99676	5.87795e-75
FxaC_21g49642	-2.89652	8.73127e-67	FxaC_10g45770	2.71346	1.54449e-66	FxaC_28g37451	-2.82253	9.11654e-61	FxaC_2g09100	-3.88984	1.50854e-73
FxaC_6g39180	-2.8667	1.75233e-66	FxaC_24g27020	-2.81887	3.23954e-66	FxaC_25g45760	-2.36439	8.58661e-60	FxaC_24g03450	4.97098	2.43517e-72
FxaC_8g21430	-4.25644	6.7564e-66	FxaC_27g43720	2.93883	4.86105e-65	FxaC_7g17520	-2.46751	8.80742e-60	FxaC_1g22001	-4.85526	3.86864e-72
FxaC_8g12670	-3.69084	1.26834e-65	FxaC_1g19410	-2.77885	1.1947e-64	FxaC_21g05000	-8.11031	1.53229e-59	FxaC_28g37451	-3.05058	3.54622e-70
FxaC_11g15620	-3.2889	6.67567e-65	FxaC_9g44920	9.4717	1.34933e-64	FxaC_12g33460	-2.864	1.60053e-59	FxaC_22g10640	3.32654	3.9746e-70
FxaC_2g22930	-2.83859	9.83083e-65	FxaC_6g31010	3.38798	3.24844e-64	FxaC_5g09590	2.5602	1.61351e-59	FxaC_20g07300	-2.89642	4.27912e-70
FxaC_7g42220	-3.98967	1.84942e-64	FxaC_13g11980	2.83291	3.47524e-64	FxaC_6g44880	-3.15071	1.02349e-58	FxaC_7g09970	-3.91089	1.34211e-69
FxaC_2g09340	-5.17435	3.62352e-64	FxaC_2g30690	3.01617	4.49943e-64	FxaC_5g07860	-2.58443	2.05009e-58	FxaC_10g35230	3.0229	1.81216e-69
FxaC_5g34660	4.01365	4.86114e-64	FxaC_7g39880	-3.45575	1.40168e-63	FxaC_15g11000	-6.2347	6.29074e-58	FxaC_11g15640	2.84132	2.97223e-69
FxaC_5g24160	4.83304	5.04888e-64	FxaC_17g52360	2.55803	1.81383e-63	FxaC_2g17550	-8.04584	6.79414e-58	FxaC_5g09590	2.7674	3.434e-69
FxaC_1g19410	-2.72396	1.32022e-63	FxaC_4g21700	-3.03191	2.33733e-63	FxaC_21g36330	-6.00057	2.27539e-57	FxaC_20g29790	3.07359	3.61803e-69
FxaC_26g19470	-2.5529	1.75904e-63	FxaC_21g47390	3.25688	1.002e-62	FxaC_7g13750	3.99803	3.70307e-57	FxaC_9g12010	-3.3475	6.43187e-69
FxaC_13g11980	2.79007	9.93381e-63	FxaC_19g39950	3.76705	1.44303e-62	FxaC_10g35230	2.73481	6.70663e-57	FxaC_23g44770	-2.98501	6.52078e-69
FxaC_17g52360	2.53499	1.52712e-62	FxaC_7g42220	-4.11645	5.62591e-62	FxaC_24g54770	-4.79194	2.24225e-56	FxaC_12g28600	-3.3041	8.23545e-69
FxaC_5g09490	3.22024	2.23292e-62	FxaC_6g39180	-2.78352	6.89786e-62	FxaC_17g09200	-3.02981	1.43705e-55	FxaC_7g40650	3.17819	1.2331e-68
FxaC_9g44920	9.32388	2.73493e-61	FxaC_23g55271	2.62969	1.68754e-61	FxaC_14g19370	-2.63024	1.99091e-55	FxaC_17g06800	-3.03988	3.69774e-68
FxaC_18g44040	-3.86992	5.32447e-61	FxaC_17g38860	3.71301	4.09372e-61	FxaC_22g16280	-2.85149	2.01943e-55	FxaC_20g22580	3.43012	3.7452e-67
FxaC_20g05360	-2.77296	9.65696e-61	FxaC_8g37370	-2.79003	4.56767e-61	FxaC_21g19080	-3.26358	2.9822e-55	FxaC_25g45730	-4.69167	4.01739e-66
FxaC_25g35680	-2.85036	2.56524e-60	FxaC_16g19980	2.16136	1.33426e-59	FxaC_11g15620	-3.34663	8.08729e-55	FxaC_24g28490	-3.30591	1.19138e-65
FxaC_24g21710	2.27747	4.33865e-60	FxaC_17g09200	-2.75795	1.75753e-59	FxaC_15g18660	-2.69457	8.08729e-55	FxaC_9g48710	5.97832	7.78934e-65
FxaC_28g01250	2.23266	1.72377e-59	FxaC_8g21430	-4.1842	6.28889e-59	FxaC_26g03700	-4.50936	8.86538e-55	FxaC_23g36370	5.83796	9.9168e-65
FxaC_16g19980	2.15669	2.17032e-59	FxaC_14g20330	2.75134	1.60814e-58	FxaC_9g27060	3.94495	1.20205e-54	FxaC_5g24170	2.58448	1.30187e-64
FxaC_23g55271	2.57779	2.17032e-59	FxaC_28g01250	2.21038	2.30335e-58	FxaC_28g21760	-2.71512	4.91246e-54	FxaC_13g49830	-2.89376	4.35995e-64
FxaC_18g39760	-4.58798	3.0079e-59	FxaC_22g10640	2.84439	2.83186e-58	FxaC_2g22220	4.08464	1.42343e-53	FxaC_26g19470	-2.5814	6.61627e-64
FxaC_14g06320	3.24128	4.01395e-59	FxaC_21g33790	3.36038	3.56042e-58	FxaC_23g61130	-3.13059	6.59841e-53	FxaC_23g57580	-3.19166	1.06613e-63
FxaC_18g41830	-3.08591	5.27551e-59	FxaC_28g34560	-3.03422	1.88325e-57	FxaC_24g03450	4.43486	6.94088e-53	FxaC_21g49400	-3.37719	9.56796e-63
FxaC_25g21860	4.52846	5.4914e-59	FxaC_14g06320	3.21007	2.77208e-57	FxaC_1g24980	3.55408	8.78688e-53	FxaC_7g43980	2.82906	1.58942e-62
FxaC_4g21700	-2.82447	8.13747e-59	FxaC_18g39760	-4.81946	1.01989e-56	FxaC_20g22580	3.06919	1.43894e-52	FxaC_28g36890	-2.8574	3.8895e-62
FxaC_2g30690	2.87497	9.89113e-59	FxaC_13g09980	5.13644	3.06855e-56	FxaC_21g02020	-2.85208	1.43894e-52	FxaC_2g17550	-8.1529	1.09241e-61
FxaC_9g49470	-2.8973	9.89202e-59	FxaC_18g41830	-3.09452	6.16912e-56	FxaC_19g05080	-4.23837	1.52001e-52	FxaC_15g33220	2.55893	1.20402e-61
FxaC_22g10640	2.84487	9.93995e-59	FxaC_19g21830	3.41989	8.10523e-56	FxaC_27g01970	2.44384	3.02246e-52	FxaC_23g15430	-3.17153	2.26645e-61
FxaC_19g08880	-3.85378	3.46044e-58	FxaC_20g05360	-2.66241	4.54325e-55	FxaC_18g39450	-2.89189	4.10723e-52	FxaC_16g09390	-3.00371	3.56926e-61
FxaC_24g41230	-3.09785	7.7849e-58	FxaC_10g17790	-4.16434	5.53782e-55	FxaC_15g35160	-2.52067	4.49345e-52	FxaC_21g02020	-3.09467	4.8272e-61
FxaC_3g13040	2.44649	8.4343e-58	FxaC_20g40410	3.13298	1.20852e-54	FxaC_5g04780	-6.57829	2.16912e-51	FxaC_10g03870	-2.59755	8.60377e-61
FxaC_6g31010	3.19938	1.54403e-57	FxaC_24g18340	2.4317	1.44512e-54	FxaC_13g27160	2.95229	4.06487e-51	FxaC_22g56120	-3.51409	1.35452e-60
FxaC_20g40410	3.19006	1.77185e-57	FxaC_19g08880	-3.93121	1.70734e-54	FxaC_13g06150	2.6451	6.23721e-51	FxaC_23g61130	-3.34102	6.43816e-60
FxaC_22g48390	-2.7986	1.93648e-57	FxaC_7g26300	4.10654	1.8048e-54	FxaC_16g09390	-2.7114	7.39789e-51	FxaC_24g32090	-5.75692	1.80325e-59
FxaC_10g17790	-3.98949	3.90491e-57	FxaC_9g27060	3.63478	2.91703e-53	FxaC_21g49400	-2.96551	1.48959e-50	FxaC_15g14020	3.08652	2.40495e-59
FxaC_17g38860	3.57999	3.90491e-57	FxaC_5g34660	3.73799	3.94582e-53	FxaC_27g37490	-3.77783	1.5433e-50	FxaC_27g43720	5.25294	2.48937e-59
FxaC_6g08290	2.48371	6.83781e-57	FxaC_13g20590	-3.29167	4.57103e-53	FxaC_10g01510	-3.07859	2.30573e-50	FxaC_22g17510	3.01428	3.32339e-59
FxaC_27g43720	2.7252	1.59313e-56	FxaC_7g41740	-2.55553	5.53094e-53	FxaC_26g03640	2.4587	3.54806e-50	FxaC_27g01970	2.60157	3.94678e-59
FxaC_14g20330	2.67617	6.39312e-56	FxaC_9g49470	-2.77496	2.70974e-52	FxaC_28g34560	-2.81642	7.97605e-50	FxaC_21g36330	-5.74026	5.12879e-59
FxaC_28g17810	-2.60859	8.83451e-56	FxaC_22g48390	-2.71348	2.90286e-52	FxaC_5g19230	-4.71912	1.18405e-49	FxaC_12g08590	3.23156	6.1276e-59
FxaC_25g34390	3.67392	7.46403e-55	FxaC_28g04380	-3.94082	8.2099e-52	FxaC_25g45730	-3.71642	1.36752e-49	FxaC_6g44880	-3.08861	8.58871e-59
FxaC_25g24230	-2.62988	1.50836e-54	FxaC_3g13040	2.29643	3.40477e-51	FxaC_18g05510	5.97647	1.9426e-49	FxaC_12g47470	-2.59267	1.04568e-58
FxaC_9g27060	3.63896	2.13367e-54	FxaC_25g34390	3.59088	5.25388e-51	FxaC_13g49830	-2.48674	4.22283e-49	FxaC_11g15620	-3.39039	3.39822e-58
FxaC_22g17070	-5.32567	4.4338e-54	FxaC_25g59970	2.32041	5.47723e-51	FxaC_23g01780	-4.35177	4.35746e-49	FxaC_27g37490	-4.11717	3.39822e-58
FxaC_24g52610	3.41673	5.4296e-54	FxaC_26g19470	-2.2682	5.96719e-51	FxaC_10g02481	-4.07738	4.54828e-49	FxaC_12g15630	4.30603	7.33814e-58
FxaC_21g27910	-2.90783	1.20366e-53	FxaC_24g41230	-2.93106	7.26794e-51	FxaC_9g45470	2.86067	5.14512e-49	FxaC_4g18670	-3.98673	1.7414e-57
FxaC_7g41740	-2.52953	1.4476e-53	FxaC_21g49642	-2.48838	1.67812e-50	FxaC_5g35310	-2.3188	5.22811e-49	FxaC_22g16280	-2.86853	2.18311e-57
FxaC_23g59240	-2.43568	1.4476e-53	FxaC_25g26960	2.43006	1.81481e-50	FxaC_21g09130	-9.60782	5.45494e-49	FxaC_21g05000	-6.26107	2.49551e-57
FxaC_28g04380	-3.77934	1.47085e-53	FxaC_6g08290	2.31679	1.11932e-49	FxaC_5g24170	2.2309	6.64981e-49	FxaC_17g10460	-2.47532	2.96579e-57
FxaC_7g26300	4.04568	1.7969e-53	FxaC_28g17810	-2.4535	8.47138e-49	FxaC_11g15640	2.36542	9.75652e-49	FxaC_24g50900	-2.67535	5.06777e-57
FxaC_26g20540	2.99378	1.88607e-53	FxaC_11g15640	2.4742	1.37411e-48	FxaC_13g53620	3.96565	1.10371e-48	FxaC_25g45220	2.40254	5.09021e-57
FxaC_10g02180	2.87533	2.12547e-53	FxaC_24g52610	3.28633	2.30032e-48	FxaC_11g38270	-6.22039	1.10829e-48	FxaC_10g05050	-2.83099	1.11099e-56
FxaC_8g37370	-2.50189	1.99668e-52	FxaC_18g44040	-3.38652	3.00038e-48	FxaC_17g00120	-2.6733	1.9841e-48	FxaC_28g34560	-2.999	2.29001e-56
FxaC_21g33790	3.18168	2.13986e-52	FxaC_22g56010	2.74805	4.9958e-48	FxaC_15g10690	-2.51465	2.10097e-48	FxaC_22g51040	3.59883	4.01512e-56
FxaC_8g38860	-2.44886	3.84851e-51	FxaC_1g06630	-4.00681	2.63046e-47	FxaC_6g09200	-2.8179	5.36616e-48	FxaC_10g02481	-4.49837	9.03153e-56
FxaC_3g24210	-3.02396	2.98247e-50	FxaC_23g53510	-3.10718	8.16672e-47	FxaC_14g03770	2.58706	7.68123e-48	FxaC_17g09000	-3.03242	1.85336e-55
FxaC_13g09980	4.88439	9.59906e-50	FxaC_6g31111	2.97482	9.45979e-47	FxaC_8g19500	-4.16711	9.49855e-48	FxaC_10g03810	-2.48349	6.78418e-55
FxaC_5g01090	-2.70794	2.09123e-49	FxaC_25g35680	-2.48787	9.87396e-47	FxaC_22g07330	-4.45209	1.92432e-47	FxaC_22g07330	-4.92929	2.16862e-54
FxaC_19g21830	3.21198	2.94002e-49	FxaC_10g02180	2.71153	1.12489e-46	FxaC_13g05170	-2.67135	2.21465e-47	FxaC_13g05170	-2.87014	2.41324e-54
FxaC_12g47660	3.18134	3.03312e-49	FxaC_5g20730	-3.16731	1.93828e-46	FxaC_26g19470	-2.18475	4.4555e-47	FxaC_1g04480	2.47677	3.11327e-54
FxaC_22g14690	-2.25263	3.23927e-49	FxaC_21g48320	-2.2069	2.98392e-46	FxaC_13g06920	-3.14937	4.66138e-47	FxaC_3g00342	-4.23736	3.84464e-54
FxaC_27g04890	-2.95321	3.673e-49	FxaC_11g15620	-2.68787	7.2634e-46	FxaC_11g23390	-2.30474	9.90962e-47	FxaC_5g09490	3.22567	4.39502e-54
FxaC_21g47391	3.44201	3.673e-49	FxaC_12g28600	-2.72121	7.74365e-46	FxaC_5g19270	-2.22772	1.60172e-46	FxaC_13g22700	-2.73844	5.95771e-54
FxaC_1g06630	-3.77687	2.85297e-48	FxaC_10g27090	2.54455	1.47138e-45	FxaC_26g08980	2.44338	2.36187e-46	FxaC_14g19370	-2.55824	7.52333e-54
FxaC_24g18340	2.26904	4.95281e-48	FxaC_5g01090	-2.65582	1.57952e-45	FxaC_23g57580	-2.63129	2.45067e-46	FxaC_24g44210	-2.46065	1.23599e-53
FxaC_26g02910	-2.70825	6.41767e-48	FxaC_22g12840	-2.99923	5.59375e-45	FxaC_1g12910	-4.22812	2.955e-46	FxaC_23g00160	-2.5614	1.40748e-53
FxaC_13g20820	2.77294	9.37476e-48	FxaC_10g43041	2.21449	5.90868e-45	FxaC_10g09980	2.8003	3.8758e-46	FxaC_24g39270	-3.76182	2.61012e-53
FxaC_23g53510	-2.97826	1.60323e-47	FxaC_1g09420	-2.31949	9.84256e-45	FxaC_9g12010	-2.59247	4.76557e-46	FxaC_7g07400	-3.55524	3.33665e-53
FxaC_19g39950	3.31076	2.30054e-47	FxaC_25g24230	-2.38205	1.08626e-44	FxaC_22g10640	2.72045	5.69298e-46	FxaC_23g54600	2.47154	5.60001e-53
FxaC_25g47090	3.69732	6.43992e-47	FxaC_13g03470	2.22858	3.2901e-44	FxaC_9g48710	5.33912	3.04649e-45	FxaC_5g12910	2.55546	9.52244e-53
FxaC_13g03710	2.09291	9.63299e-47	FxaC_21g27910	-2.64156	3.73784e-44	FxaC_23g53510	-3.37156	4.4569e-45	FxaC_9g27060	3.86482	1.06494e-52
FxaC_22g12840	-2.91873	4.23776e-46	FxaC_14g12501	2.38397	5.97843e-44	FxaC_2g17300	-2.32748	5.25463e-45	FxaC_2g10000	-6.71166	1.87363e-52
FxaC_13g09960	2.73173	8.74413e-46	FxaC_13g20820	2.67455	8.4017e-44	FxaC_11g19740	3.8466	7.27791e-45	FxaC_6g21540	-2.59268	2.61122e-52
FxaC_19g12490	-2.33851	1.08941e-45	FxaC_3g24210	-2.85691	1.38751e-43	FxaC_26g11310	2.7274	3.00264e-44	FxaC_10g10670	-4.05489	7.32726e-52
FxaC_10g43041	2.22681	1.2362e-45	FxaC_13g03710	2.01816	1.5565e-43	FxaC_17g10460	-2.14944	4.29171e-44	FxaC_15g10690	-2.57865	1.51296e-51
FxaC_28g34560	-2.52375	1.45393e-45	FxaC_26g02910	-2.61575	3.31505e-43	FxaC_5g26460	2.29207	7.38658e-44	FxaC_13g00240	2.30571	2.09001e-51
FxaC_1g09910	-4.28896	1.7002e-45	FxaC_22g05690	2.10512	3.57364e-43	FxaC_10g34360	-2.41787	1.05095e-43	FxaC_17g18720	2.64424	6.35002e-51
FxaC_26g19560	-4.39194	8.28411e-45	FxaC_19g12490	-2.29278	6.87948e-43	FxaC_13g20820	3.21832	1.60991e-43	FxaC_13g32900	2.55045	6.99589e-51
FxaC_26g27970	-4.77839	9.0697e-45	FxaC_26g27970	-5.15486	1.03326e-42	FxaC_6g44230	-2.13305	5.36914e-43	FxaC_8g32210	5.06992	1.36134e-50
FxaC_19g15840	-2.79	1.26398e-44	FxaC_25g47090	3.58898	1.32143e-42	FxaC_16g18970	3.40697	6.32188e-43	FxaC_22g19870	-7.11082	1.59036e-50
FxaC_2g23140	-2.72021	1.32867e-44	FxaC_9g12010	-2.53746	1.32546e-42	FxaC_4g29800	-2.19037	7.8002e-43	FxaC_24g20870	3.80329	4.16774e-50
FxaC_16g18970	2.81157	1.32867e-44	FxaC_22g45510	5.68707	1.62299e-42	FxaC_5g10340	2.55327	1.12556e-42	FxaC_14g34930	-4.09097	6.32729e-50
FxaC_7g42070	3.00927	2.67172e-44	FxaC_5g24160	4.16813	2.04785e-42	FxaC_2g10000	-5.10766	1.98508e-42	FxaC_5g04780	-5.57962	6.51555e-50
FxaC_6g04890	2.26426	4.97587e-44	FxaC_15g23370	2.92386	4.18714e-42	FxaC_19g19680	3.42062	2.72112e-42	FxaC_11g23390	-2.37125	9.57518e-50
FxaC_15g13620	-5.59937	6.48036e-44	FxaC_23g59240	-2.14534	4.61565e-42	FxaC_23g36370	5.1085	3.40375e-42	FxaC_19g19680	3.63666	1.2294e-49
FxaC_9g12010	-2.49775	6.48549e-44	FxaC_22g12340	2.50342	4.63427e-42	FxaC_3g05050	-2.05664	9.44785e-42	FxaC_15g03500	-6.27011	1.5217e-49
FxaC_13g03470	2.21211	7.91992e-44	FxaC_26g20540	2.69503	4.98888e-42	FxaC_4g18670	-3.14308	2.16667e-41	FxaC_16g18970	3.59086	2.0582e-49
FxaC_5g20730	-2.87769	1.44497e-43	FxaC_9g12520	-2.25711	5.93544e-42	FxaC_24g18510	3.75724	2.61529e-41	FxaC_10g05520	-2.4656	2.11314e-49
FxaC_25g54670	3.83486	1.56833e-43	FxaC_12g08590	2.13324	9.59872e-42	FxaC_22g13290	-3.37532	5.04255e-41	FxaC_25g35680	-2.68171	6.51085e-49
FxaC_9g12520	-2.26149	2.84569e-43	FxaC_21g57140	1.92856	2.84373e-41	FxaC_22g56120	-2.72776	5.1761e-41	FxaC_15g11000	-4.52845	7.22001e-49
FxaC_28g02620	-2.63719	3.59505e-43	FxaC_21g30080	2.28968	3.93387e-41	FxaC_26g02910	-3.42519	1.09947e-40	FxaC_21g47391	3.36231	9.381e-49
FxaC_21g14731	-3.31245	5.96883e-43	FxaC_28g02620	-2.63395	4.0808e-41	FxaC_8g32210	4.73599	1.16781e-40	FxaC_6g31010	3.17607	1.00898e-48
FxaC_17g52920	2.71349	7.69211e-43	FxaC_7g42070	2.92849	5.70358e-41	FxaC_22g59360	-2.24215	1.22536e-40	FxaC_11g39460	3.39567	1.13157e-48
FxaC_14g12501	2.34046	9.47428e-43	FxaC_13g09960	2.60525	6.82231e-41	FxaC_20g29790	2.36209	1.58919e-40	FxaC_11g06540	4.1571	1.16017e-48
FxaC_21g48320	-2.09949	9.99476e-43	FxaC_8g38860	-2.16979	1.94922e-40	FxaC_21g00920	2.85765	1.89595e-40	FxaC_20g11130	-2.13279	1.82601e-48
FxaC_27g00510	-3.71474	1.2275e-42	FxaC_21g14731	-3.36384	2.49314e-40	FxaC_10g35700	3.17387	2.17699e-40	FxaC_14g03770	2.59268	2.13766e-48
FxaC_13g09810	-2.49927	1.779e-42	FxaC_3g18780	-2.03915	3.57697e-40	FxaC_24g44210	-2.10884	2.37648e-40	FxaC_21g14890	-3.11707	3.72894e-48
FxaC_6g31111	2.82238	2.42238e-42	FxaC_7g02010	-2.12063	4.96048e-40	FxaC_8g05740	-2.30038	2.49285e-40	FxaC_3g10330	2.68643	5.29314e-48
FxaC_9g32090	5.25837	3.43386e-42	FxaC_5g14960	-4.12208	7.96853e-40	FxaC_13g38030	2.76703	4.36211e-40	FxaC_8g24600	-2.36646	6.76578e-48
FxaC_10g27090	2.43886	3.51359e-42	FxaC_9g33800	-1.79579	1.02499e-39	FxaC_24g50900	-2.19007	6.81052e-40	FxaC_28g28810	4.27797	1.58685e-47
FxaC_24g49370	-2.74204	4.28724e-42	FxaC_22g17070	-4.13262	1.29475e-39	FxaC_28g01710	-3.2003	9.0344e-40	FxaC_16g05110	-2.32649	2.20664e-47
FxaC_25g28891	-2.9327	5.82133e-42	FxaC_2g23140	-2.60375	1.50468e-39	FxaC_3g00342	-3.2073	9.42615e-40	FxaC_26g02910	-3.75286	2.61971e-47
FxaC_12g31520	-2.4019	6.12798e-41	FxaC_5g00031	2.98051	2.93334e-39	FxaC_21g66310	3.75991	9.74607e-40	FxaC_23g53510	-3.36267	4.19946e-47
FxaC_24g54200	2.15951	6.27484e-41	FxaC_22g45820	1.95308	2.93334e-39	FxaC_8g21430	-2.99048	9.74607e-40	FxaC_22g45820	2.12829	1.03264e-46
FxaC_5g14960	-3.81316	6.74668e-41	FxaC_13g48930	1.72319	3.00295e-39	FxaC_10g10670	-3.34479	9.88671e-40	FxaC_24g54770	-3.74349	1.76444e-46
FxaC_21g00920	4.73755	9.99126e-41	FxaC_7g09970	-3.11536	3.60879e-39	FxaC_18g17550	2.4041	1.27588e-39	FxaC_12g41240	5.86262	1.87421e-46
FxaC_12g28600	-2.44108	1.01735e-40	FxaC_5g07682	2.13914	3.95638e-39	FxaC_6g33420	-7.4397	1.47248e-39	FxaC_11g38270	-5.24976	2.06823e-46
FxaC_4g08950	1.9806	1.08432e-40	FxaC_13g10500	2.577	4.41054e-39	FxaC_3g02820	-2.31364	1.91509e-39	FxaC_5g10340	2.64627	2.07558e-46
FxaC_21g17010	2.99815	1.1576e-40	FxaC_9g10600	2.06719	5.89137e-39	FxaC_10g03090	-3.04019	3.12027e-39	FxaC_26g03640	2.349	3.34092e-46
FxaC_15g22630	-2.44785	1.2444e-40	FxaC_6g44990	3.1428	9.9186e-39	FxaC_27g38420	-2.29768	5.36476e-39	FxaC_11g12490	-2.74732	3.93472e-46
FxaC_21g57140	1.91019	1.27459e-40	FxaC_1g25020	-2.052	1.02191e-38	FxaC_21g11980	2.41027	5.89147e-39	FxaC_22g07260	3.04575	4.03317e-46
FxaC_22g05690	2.03253	1.57926e-40	FxaC_18g33720	2.92822	1.21527e-38	FxaC_13g32900	2.23165	1.27261e-38	FxaC_4g17000	-2.26538	5.9257e-46
FxaC_10g05171	2.01492	1.69066e-40	FxaC_17g52920	2.59362	1.24626e-38	FxaC_3g18000	-5.68668	3.38425e-38	FxaC_8g21430	-3.20655	1.82657e-45
FxaC_27g40210	4.07611	2.39829e-40	FxaC_22g56950	1.8772	1.4803e-38	FxaC_2g11610	2.91306	4.75525e-38	FxaC_27g52530	-4.49669	2.05086e-45
FxaC_15g02810	-4.81201	2.46083e-40	FxaC_15g02810	-5.2355	1.55816e-38	FxaC_14g34930	-3.35055	6.16017e-38	FxaC_6g46840	2.41522	2.11557e-45
FxaC_7g07400	-2.55805	2.48549e-40	FxaC_21g00920	4.68744	1.6312e-38	FxaC_18g23660	2.79563	8.04542e-38	FxaC_21g09130	-6.11994	2.22997e-45
FxaC_22g12340	2.43552	3.04838e-40	FxaC_8g32050	5.25239	1.86788e-38	FxaC_9g10600	2.762	8.45264e-38	FxaC_17g08690	-2.39375	2.25454e-45
FxaC_8g32050	5.28469	3.77274e-40	FxaC_27g14870	-2.65214	1.89783e-38	FxaC_22g19870	-4.72706	1.0371e-37	FxaC_1g20150	-3.18755	2.82909e-45
FxaC_25g59970	2.04313	3.86017e-40	FxaC_16g05110	-2.07788	2.07014e-38	FxaC_12g08590	2.63896	1.20622e-37	FxaC_8g07810	3.1139	3.84591e-45
FxaC_22g17510	2.2001	9.91539e-40	FxaC_22g17510	2.1702	2.17579e-38	FxaC_6g43200	-6.56374	1.27583e-37	FxaC_26g20540	2.93045	3.84591e-45
FxaC_21g15770	2.93107	9.96495e-40	FxaC_5g07860	2.5772	2.33936e-38	FxaC_2g25140	2.41874	2.96086e-37	FxaC_20g40410	2.56048	4.87592e-45
FxaC_25g37360	-3.6925	1.02856e-39	FxaC_10g05171	1.95983	2.94918e-38	FxaC_14g11760	-2.63318	3.33772e-37	FxaC_2g17300	-2.30362	7.08237e-45
FxaC_14g06000	2.96146	1.05291e-39	FxaC_8g30870	-1.89478	3.2194e-38	FxaC_7g43980	2.19165	3.42628e-37	FxaC_18g39450	-2.56888	8.06285e-45
FxaC_7g09970	-2.9467	1.16055e-39	FxaC_17g54310	-1.97183	3.7324e-38	FxaC_26g11820	-6.54223	3.58229e-37	FxaC_12g33460	-2.3703	1.00332e-44
FxaC_17g10380	-4.96574	1.56762e-39	FxaC_4g08950	1.91409	4.71489e-38	FxaC_21g31180	-2.9116	3.58229e-37	FxaC_7g17520	-2.08779	1.19504e-44
FxaC_16g05110	-2.08589	1.95974e-39	FxaC_27g04890	-2.55865	1.75167e-37	FxaC_23g15430	-2.32171	8.33297e-37	FxaC_28g21780	-2.56306	3.67897e-44
FxaC_17g02560	-4.1697	2.02946e-39	FxaC_27g00510	-3.55175	2.86286e-37	FxaC_16g29610	-3.70182	9.14775e-37	FxaC_23g39090	2.60612	3.67897e-44
FxaC_21g30080	2.22857	2.45279e-39	FxaC_3g19120	2.08842	3.75092e-37	FxaC_23g02430	-2.49292	1.03383e-36	FxaC_15g29500	-4.13232	3.68834e-44
FxaC_3g18780	-1.9995	3.36267e-39	FxaC_22g14690	-1.93219	7.98224e-37	FxaC_17g25970	-2.50489	1.04002e-36	FxaC_9g41910	-2.52126	8.62664e-44
FxaC_20g18560	-2.86074	3.84528e-39	FxaC_21g47391	3.0697	8.49261e-37	FxaC_15g03500	-4.41401	1.08651e-36	FxaC_14g11760	-2.86818	9.93003e-44
FxaC_5g16200	-2.25921	7.14427e-39	FxaC_6g04890	2.07545	9.42231e-37	FxaC_22g64040	-2.18911	1.14228e-36	FxaC_11g19740	3.78497	1.06377e-43
FxaC_9g33800	-1.77349	7.38388e-39	FxaC_24g03450	2.12598	9.81747e-37	FxaC_24g39270	-2.8937	1.47266e-36	FxaC_5g14960	-3.42787	1.43261e-43
FxaC_17g54310	-1.97989	8.72387e-39	FxaC_25g28891	-2.78085	1.18429e-36	FxaC_21g51670	-2.12029	1.72023e-36	FxaC_17g22060	-2.27672	1.49295e-43
FxaC_6g43250	-2.95544	1.01516e-38	FxaC_14g06000	2.88244	1.89271e-36	FxaC_23g00160	-2.06854	1.84714e-36	FxaC_5g07860	-2.16512	2.81229e-43
FxaC_22g45820	1.93526	1.06355e-38	FxaC_21g15770	2.84405	2.94123e-36	FxaC_19g07250	-2.96639	2.24052e-36	FxaC_1g12910	-3.74274	7.80261e-43
FxaC_7g02010	-2.0515	1.69467e-38	FxaC_10g10580	-2.99092	3.74399e-36	FxaC_22g51040	3.00369	2.60185e-36	FxaC_8g32241	-2.9407	7.80261e-43
FxaC_11g15640	2.1816	4.14188e-38	FxaC_21g17010	2.86649	6.0266e-36	FxaC_18g37160	-3.0912	3.99769e-36	FxaC_28g21760	-2.31529	1.02385e-42
FxaC_19g11020	2.84383	4.34625e-38	FxaC_12g31520	-2.28195	8.16176e-36	FxaC_1g04480	2.01319	4.5244e-36	FxaC_13g06920	-2.8403	1.53289e-42
FxaC_28g14990	-2.02873	4.47133e-38	FxaC_20g18560	-2.8155	8.47893e-36	FxaC_4g19200	-2.17615	4.74589e-36	FxaC_9g10600	2.8911	1.75981e-42
FxaC_28g21710	2.77179	5.61417e-38	FxaC_15g22630	-2.32554	1.1059e-35	FxaC_16g18940	3.26114	4.99142e-36	FxaC_9g32900	2.92279	2.16851e-42
FxaC_24g25880	-2.28701	1.14878e-37	FxaC_19g15840	-2.49494	1.21022e-35	FxaC_4g33330	-3.57763	5.47778e-36	FxaC_25g26960	2.18493	2.32624e-42
FxaC_22g45510	5.4274	1.73963e-37	FxaC_13g09810	-2.29974	1.24001e-35	FxaC_7g26660	-2.17485	6.89109e-36	FxaC_2g09931	-2.2846	3.27732e-42
FxaC_3g13561	-2.99343	1.75599e-37	FxaC_15g16270	2.98229	1.73646e-35	FxaC_20g35340	2.66064	1.04956e-35	FxaC_10g01510	-2.66618	3.27732e-42
FxaC_22g35890	-8.91575	2.09863e-37	FxaC_23g19890	-2.2667	2.26717e-35	FxaC_28g21780	-2.2772	1.8422e-35	FxaC_22g59360	-2.26395	4.60048e-42
FxaC_8g08530	-3.17956	2.16239e-37	FxaC_19g11020	2.77171	3.05487e-35	FxaC_13g00240	1.90034	2.04874e-35	FxaC_21g31180	-3.09411	4.7574e-42
FxaC_22g56950	1.84206	2.81665e-37	FxaC_7g41020	-3.47981	3.70136e-35	FxaC_12g48920	-2.89562	2.73673e-35	FxaC_4g10920	-2.48013	5.24064e-42
FxaC_21g42810	-2.00049	3.2256e-37	FxaC_7g07400	-2.42741	4.24057e-35	FxaC_6g31010	2.7646	3.94062e-35	FxaC_22g13290	-3.31291	5.38181e-42
FxaC_24g03450	2.12791	4.10432e-37	FxaC_12g41330	-2.52698	6.59603e-35	FxaC_27g04890	-2.41508	4.82918e-35	FxaC_7g13750	3.48918	5.95136e-42
FxaC_5g00031	2.88129	4.25416e-37	FxaC_25g37360	-3.55211	6.9603e-35	FxaC_1g04180	-2.95152	5.59682e-35	FxaC_10g14540	2.21354	8.98076e-42
FxaC_5g07682	2.07312	4.70973e-37	FxaC_6g43250	-2.89179	1.09554e-34	FxaC_25g45220	1.85954	7.08167e-35	FxaC_25g24230	-2.40074	1.2072e-41
FxaC_15g23370	2.73879	5.28668e-37	FxaC_26g19560	-3.69551	1.43231e-34	FxaC_18g21620	3.9501	8.6258e-35	FxaC_15g06490	2.72444	1.5108e-41
FxaC_23g19890	-2.26936	5.75125e-37	FxaC_21g51670	2.88908	1.43378e-34	FxaC_22g48390	-2.32641	9.12349e-35	FxaC_24g21130	-2.33646	1.67745e-41
FxaC_23g13820	-1.89304	6.96699e-37	FxaC_26g11310	2.11388	1.98459e-34	FxaC_23g21460	2.08824	1.45315e-34	FxaC_21g66310	3.83648	1.83863e-41
FxaC_28g10360	-2.0386	8.71538e-37	FxaC_15g13620	-4.61388	2.17563e-34	FxaC_22g17510	2.33336	1.85657e-34	FxaC_26g36530	3.019	4.51256e-41
FxaC_17g15380	2.52607	1.1054e-36	FxaC_5g16200	-2.1471	3.37156e-34	FxaC_21g07320	1.88602	2.77204e-34	FxaC_13g06150	2.36355	5.71243e-41
FxaC_8g30870	-1.84552	1.23704e-36	FxaC_25g54670	3.52777	4.2259e-34	FxaC_5g42140	8.88003	3.70688e-34	FxaC_24g47580	-3.4479	8.24496e-41
FxaC_21g51450	-2.01105	1.50889e-36	FxaC_17g22810	-2.39584	4.85544e-34	FxaC_6g30890	2.04199	4.08941e-34	FxaC_21g08510	-3.77123	8.79157e-41
FxaC_11g37370	-2.00575	1.80787e-36	FxaC_17g10380	-4.67388	7.02848e-34	FxaC_7g28610	1.96455	4.11224e-34	FxaC_6g33420	-6.76252	1.21823e-40
FxaC_27g14870	-2.4588	3.28239e-36	FxaC_21g00720	-2.03855	7.44144e-34	FxaC_6g27750	-3.71191	4.38671e-34	FxaC_1g05770	-4.08208	2.29066e-40
FxaC_5g18690	-8.78404	3.52526e-36	FxaC_23g24880	-2.03521	1.03271e-33	FxaC_5g42470	-2.79885	5.64852e-34	FxaC_6g30890	2.19923	7.72049e-40
FxaC_15g02940	-2.50663	5.08903e-36	FxaC_17g15380	2.44995	1.04722e-33	FxaC_20g08130	1.76919	5.98996e-34	FxaC_7g22870	2.36387	1.17418e-39
FxaC_9g37770	-2.23499	5.3309e-36	FxaC_12g47660	2.70212	1.64651e-33	FxaC_27g52530	-3.54564	8.34685e-34	FxaC_24g13800	-2.07242	1.40783e-39
FxaC_12g41330	-2.46406	1.1524e-35	FxaC_15g41080	-2.26972	1.78629e-33	FxaC_24g13800	-1.90955	9.99929e-34	FxaC_27g38420	-2.28561	1.76347e-39
FxaC_6g44990	3.0028	1.25926e-35	FxaC_10g40790	-2.20012	2.06977e-33	FxaC_16g05110	-1.93174	1.31523e-33	FxaC_18g23660	2.83169	1.88414e-39
FxaC_24g01870	-3.82562	1.66734e-35	FxaC_8g24090	4.06879	2.11067e-33	FxaC_28g36890	-2.00556	1.42407e-33	FxaC_21g07320	2.02164	1.91431e-39
FxaC_1g25020	-1.94085	1.9867e-35	FxaC_22g13290	-5.54572	2.49897e-33	FxaC_21g11230	-1.74479	1.60909e-33	FxaC_11g12320	1.92401	3.02641e-39
FxaC_9g10810	-5.10202	3.06919e-35	FxaC_21g42810	-1.89481	2.91036e-33	FxaC_17g04270	3.7542	1.61858e-33	FxaC_19g08880	-3.5714	3.95322e-39
FxaC_15g24610	-1.87363	3.58273e-35	FxaC_22g35890	-8.91575	3.74307e-33	FxaC_14g00650	-4.63662	1.7589e-33	FxaC_13g27740	-2.82512	5.35887e-39
FxaC_12g38940	2.16815	4.51265e-35	FxaC_27g40210	3.80713	5.12919e-33	FxaC_24g21130	-2.07766	2.30798e-33	FxaC_26g08980	2.23348	5.47613e-39
FxaC_22g13290	-4.90417	6.9991e-35	FxaC_13g49830	-2.02309	5.63464e-33	FxaC_25g05660	-2.70614	2.69882e-33	FxaC_1g10880	-2.06462	6.05517e-39
FxaC_13g49830	-2.05014	8.29194e-35	FxaC_2g21170	4.80112	5.77237e-33	FxaC_4g21870	2.00124	2.72583e-33	FxaC_5g42470	-2.99654	6.16415e-39
FxaC_14g19270	-1.8878	1.07272e-34	FxaC_11g37370	-1.91519	6.14885e-33	FxaC_7g42360	-3.53543	3.37885e-33	FxaC_24g23470	5.4403	6.58611e-39
FxaC_13g10500	2.42165	1.07759e-34	FxaC_20g40280	-1.92465	6.14885e-33	FxaC_1g20150	-2.61757	4.81413e-33	FxaC_19g08980	-2.4403	6.58611e-39
FxaC_21g00720	-2.02811	1.45866e-34	FxaC_1g08250	-2.16862	6.21018e-33	FxaC_15g33220	1.84505	5.46893e-33	FxaC_18g21620	4.08456	8.62767e-39
FxaC_21g28890	-2.47712	1.49304e-34	FxaC_6g02460	-1.83557	6.40114e-33	FxaC_11g31880	2.46953	5.60305e-33	FxaC_21g00920	2.78533	9.78259e-39
FxaC_1g09420	-1.97381	1.65801e-34	FxaC_8g08530	-3.05231	7.00387e-33	FxaC_8g35820	-2.09531	5.99221e-33	FxaC_26g11820	-6.16177	1.73025e-38
FxaC_1g08250	-2.16477	3.02548e-34	FxaC_12g10250	-1.90915	8.70516e-33	FxaC_28g28810	3.75474	7.67532e-33	FxaC_20g34600	2.75866	1.82808e-38
FxaC_5g07860	2.42237	3.84238e-34	FxaC_16g00040	-1.87424	9.25833e-33	FxaC_24g47580	-2.98676	1.27345e-32	FxaC_21g19080	-2.48204	2.44463e-38
FxaC_23g06100	-2.01869	5.01943e-34	FxaC_15g15900	-2.45247	1.24756e-32	FxaC_8g29840	-3.69287	1.51677e-32	FxaC_12g28880	3.06414	3.31347e-38
FxaC_28g16900	-3.03632	5.82074e-34	FxaC_12g23260	-4.04155	1.25609e-32	FxaC_6g31140	2.6097	1.7071e-32	FxaC_4g38220	-2.34573	3.86094e-38
FxaC_15g15900	-2.42224	6.0534e-34	FxaC_24g01870	-3.89975	1.4138e-32	FxaC_26g42040	-2.38635	1.79389e-32	FxaC_13g18420	-2.97748	5.39952e-38
FxaC_25g06842	-3.31818	6.22581e-34	FxaC_24g54200	1.91891	2.84987e-32	FxaC_21g52130	2.57335	2.87598e-32	FxaC_2g11610	2.88906	6.77574e-38
FxaC_2g30430	3.2606	8.7572e-34	FxaC_1g09910	-3.38638	3.4482e-32	FxaC_5g09490	2.55968	4.92287e-32	FxaC_9g13050	2.83974	9.90667e-38
FxaC_7g09990	-2.26517	9.36007e-34	FxaC_12g50260	-1.89638	4.55363e-32	FxaC_5g12910	1.99463	5.79384e-32	FxaC_5g19230	-3.43672	1.24186e-37
FxaC_21g70730	-2.47261	9.45106e-34	FxaC_24g57850	-1.83785	5.37261e-32	FxaC_21g60880	-8.88294	7.70717e-32	FxaC_6g31140	2.76621	1.57754e-37
FxaC_17g10490	-1.91335	1.0489e-33	FxaC_5g18690	-8.78404	5.56183e-32	FxaC_22g20600	-1.94654	1.75183e-31	FxaC_23g02430	-2.4771	1.78356e-37
FxaC_12g48960	2.16571	1.16937e-33	FxaC_12g06490	2.20119	5.56183e-32	FxaC_9g33791	6.80052	1.81961e-31	FxaC_10g35700	3.03994	4.43977e-37
FxaC_14g07040	4.49204	1.3065e-33	FxaC_28g10360	-1.90569	6.81708e-32	FxaC_4g18300	-3.44463	1.85512e-31	FxaC_3g05050	-1.92038	4.73719e-37
FxaC_3g10330	1.96696	1.79011e-33	FxaC_12g40910	1.92182	7.43337e-32	FxaC_26g17921	-5.02714	2.85406e-31	FxaC_28g22222	4.65322	5.07494e-37
FxaC_24g23470	4.33465	2.099e-33	FxaC_15g02940	-2.40647	1.00247e-31	FxaC_21g47391	2.79026	3.19419e-31	FxaC_6g44230	-1.95488	5.42757e-37
FxaC_24g53530	6.78329	2.34382e-33	FxaC_24g49370	-2.26037	1.98475e-31	FxaC_22g01810	3.09819	3.35097e-31	FxaC_1g24560	2.38666	7.09573e-37
FxaC_15g05410	2.3478	2.72826e-33	FxaC_28g17240	2.30359	1.99803e-31	FxaC_19g05810	2.54077	3.69696e-31	FxaC_9g32090	3.52357	8.7948e-37
FxaC_5g42650	-1.88512	4.2452e-33	FxaC_21g28890	-2.41689	1.99803e-31	FxaC_26g13760	-1.76944	4.28159e-31	FxaC_3g18000	-4.88268	9.931e-37
FxaC_13g22010	-2.36543	4.54229e-33	FxaC_18g34790	-1.73906	2.47014e-31	FxaC_25g35680	-2.06964	4.78772e-31	FxaC_16g17010	3.73928	1.01756e-36
FxaC_7g41020	-3.0728	4.56843e-33	FxaC_6g00030	3.18458	3.0249e-31	FxaC_1g17450	-4.37055	5.28433e-31	FxaC_16g29610	-3.54149	1.10315e-36
FxaC_11g39170	-1.96852	5.83071e-33	FxaC_20g09120	-2.34556	3.82902e-31	FxaC_11g39460	2.82185	5.82251e-31	FxaC_22g48390	-2.35474	1.55493e-36
FxaC_22g31560	-3.32182	6.72377e-33	FxaC_18g02470	1.94179	4.03486e-31	FxaC_15g15900	-3.24006	6.34143e-31	FxaC_26g03700	-2.94324	1.72538e-36
FxaC_6g00030	3.20198	1.41111e-32	FxaC_16g28570	1.82785	5.15676e-31	FxaC_3g10330	2.18498	6.79093e-31	FxaC_25g47090	2.372	2.00316e-36
FxaC_12g23260	-3.69055	1.67862e-32	FxaC_26g07780	3.68517	5.31353e-31	FxaC_20g07500	-3.04363	6.81564e-31	FxaC_14g02010	-2.99628	3.10785e-36
FxaC_10g14460	-2.39822	1.75834e-32	FxaC_21g36850	-2.01994	6.42554e-31	FxaC_4g19780	2.62618	1.34044e-30	FxaC_20g08630	2.38379	3.35658e-36
FxaC_20g09120	-2.32594	1.86821e-32	FxaC_8g07740	-1.88255	7.32463e-31	FxaC_27g02480	-5.78884	1.82594e-30	FxaC_14g00650	-4.77099	3.71088e-36
FxaC_22g56010	2.2608	3.28407e-32	FxaC_10g06300	-1.78159	8.38222e-31	FxaC_6g16890	-3.71463	1.93385e-30	FxaC_10g03090	-2.7846	4.54821e-36
FxaC_15g16270	2.82813	3.77603e-32	FxaC_24g52710	-4.69173	1.19675e-30	FxaC_26g12370	-1.9269	1.93385e-30	FxaC_7g28610	2.01398	4.62603e-36
FxaC_21g51670	2.77419	4.08094e-32	FxaC_14g07040	4.39162	1.45985e-30	FxaC_20g11130	-1.66732	2.10927e-30	FxaC_27g04890	-2.40335	6.68931e-36
FxaC_18g33720	2.67214	4.68978e-32	FxaC_22g49710	-2.33882	1.63547e-30	FxaC_1g12940	-4.5695	3.11108e-30	FxaC_27g35240	-1.93301	6.92071e-36
FxaC_24g33230	-5.12882	5.1827e-32	FxaC_11g39170	-1.91416	1.66626e-30	FxaC_4g17000	-1.80733	3.4675e-30	FxaC_21g15100	-1.96416	7.11108e-36
FxaC_3g19120	1.92833	5.68733e-32	FxaC_13g10290	-2.28557	2.04493e-30	FxaC_5g24160	4.9736	3.79026e-30	FxaC_18g38520	-2.17911	1.23702e-35
FxaC_9g48121	-2.48304	7.10172e-32	FxaC_4g36880	-2.437	2.53626e-30	FxaC_13g11980	-1.69247	4.66152e-30	FxaC_4g21870	2.05737	1.99331e-35
FxaC_16g02100	-3.09241	8.16339e-32	FxaC_28g14990	-1.80412	3.41984e-30	FxaC_22g47390	3.82132	4.95038e-30	FxaC_18g17550	2.263	2.53253e-35
FxaC_16g00040	-1.82925	9.97927e-32	FxaC_20g34600	3.30764	3.92719e-30	FxaC_11g35950	-1.85544	5.49195e-30	FxaC_1g04180	-2.87245	2.62351e-35
FxaC_12g10250	-1.85815	9.97927e-32	FxaC_15g24610	-1.73278	3.92719e-30	FxaC_22g04240	-1.60612	5.88889e-30	FxaC_10g04200	2.96004	3.01165e-35
FxaC_12g06490	2.17935	1.18843e-31	FxaC_8g08770	-1.96385	5.37741e-30	FxaC_6g46840	1.97593	7.84139e-30	FxaC_11g09510	2.38203	7.07103e-35
FxaC_12g40910	1.90698	1.23843e-31	FxaC_11g39460	1.773	5.40152e-30	FxaC_17g18720	2.04135	8.06377e-30	FxaC_24g18510	3.47973	8.47538e-35
FxaC_11g30960	-2.39128	1.4675e-31	FxaC_22g31560	-3.30433	5.50369e-30	FxaC_22g01510	-1.6313	9.63258e-30	FxaC_7g26660	-2.10361	9.19727e-35
FxaC_15g41080	-2.12852	1.51545e-31	FxaC_3g13561	-2.67561	5.6238e-30	FxaC_24g58060	1.82303	1.06828e-29	FxaC_20g12920	-4.01236	2.42142e-34
FxaC_12g08590	1.83864	1.77015e-31	FxaC_15g05410	2.24882	7.17871e-30	FxaC_13g18420	-2.57328	1.40776e-29	FxaC_10g14690	-1.90917	2.52178e-34
FxaC_28g18620	-5.76302	2.06886e-31	FxaC_21g51450	-1.81533	7.94271e-30	FxaC_1g10880	-1.78316	1.89278e-29	FxaC_13g10500	2.385	2.67432e-34
FxaC_3g09010	-2.76793	2.2812e-31	FxaC_18g02590	-1.75074	9.28967e-30	FxaC_14g26260	-1.78964	1.94389e-29	FxaC_27g49180	-4.94825	2.80318e-34
FxaC_10g46380	-4.38164	2.42127e-31	FxaC_18g05080	1.7917	1.13925e-29	FxaC_28g29420	-2.66457	2.93355e-29	FxaC_14g12210	-6.05395	2.80491e-34
FxaC_18g21620	2.17021	2.47319e-31	FxaC_22g29420	-3.13379	1.23987e-29	FxaC_15g29500	-3.00955	3.04457e-29	FxaC_11g05590	2.00907	2.9358e-34
FxaC_10g40790	-2.06244	2.86961e-31	FxaC_11g18560	-2.3396	1.79814e-29	FxaC_7g37310	-1.79591	4.03684e-29	FxaC_12g01820	-3.89292	3.66759e-34
FxaC_7g03050	2.22338	3.3073e-31	FxaC_6g40040	4.26106	1.81463e-29	FxaC_5g37640	-3.657	4.36307e-29	FxaC_26g17921	-5.17266	5.92903e-34
FxaC_13g10290	-2.2367	3.45239e-31	FxaC_3g10330	1.85107	1.8375e-29	FxaC_12g48520	-2.40088	4.88507e-29	FxaC_22g01810	3.18293	7.13593e-34
FxaC_3g22990	-2.03414	3.86171e-31	FxaC_17g10490	-1.79081	2.04371e-29	FxaC_25g24230	-1.96453	5.53497e-29	FxaC_22g47390	3.97464	7.33379e-34
FxaC_10g46460	-5.77796	4.21596e-31	FxaC_9g37770	-2.03168	2.13757e-29	FxaC_15g14020	2.20773	6.36231e-29	FxaC_1g24980	2.91141	1.05542e-33
FxaC_4g36880	-2.3701	4.37387e-31	FxaC_22g56080	2.32734	2.17751e-29	FxaC_6g21540	-1.85617	6.38826e-29	FxaC_3g21250	1.87079	1.08304e-33
FxaC_18g02590	-1.77882	5.45908e-31	FxaC_8g33880	-3.19524	2.18089e-29	FxaC_1g18390	-3.10869	8.49904e-29	FxaC_20g14030	-2.79189	1.50357e-33
FxaC_23g24880	-1.90432	6.07244e-31	FxaC_20g13020	-1.74852	3.20768e-29	FxaC_22g45820	1.64529	1.27638e-28	FxaC_23g24880	-2.75989	2.58636e-33
FxaC_26g36530	2.61639	7.81142e-31	FxaC_3g22990	-2.00496	3.77194e-29	FxaC_27g49180	-4.25175	1.29132e-28	FxaC_2g27650	-1.89745	2.64662e-33
FxaC_14g10100	2.14193	1.00703e-30	FxaC_13g04240	-1.72696	7.15452e-29	FxaC_11g05590	1.84141	1.34031e-28	FxaC_17g00120	-2.09602	2.99764e-33
FxaC_10g10580	-2.53919	1.01346e-30	FxaC_23g31660	3.77375	8.29606e-29	FxaC_11g37740	-3.32584	1.34777e-28	FxaC_23g06010	3.02669	4.13411e-33
FxaC_17g22810	-2.16956	1.27038e-30	FxaC_9g32090	4.69976	8.46551e-29	FxaC_5g19130	-1.84686	1.43994e-28	FxaC_27g41300	-4.12223	4.9849e-33
FxaC_20g13020	-1.78014	1.42325e-30	FxaC_22g51360	-2.96614	1.0675e-28	FxaC_10g46380	-4.60294	1.6755e-28	FxaC_13g46070	-2.36477	5.83516e-33
FxaC_21g12840	5.18	1.63861e-30	FxaC_22g04240	1.69092	1.11675e-28	FxaC_21g12540	3.08276	1.73024e-28	FxaC_11g02060	-1.90568	6.25473e-33
FxaC_21g33200	1.62314	2.17057e-30	FxaC_25g51840	-4.08465	1.73911e-28	FxaC_19g36440	-1.84061	1.76308e-28	FxaC_19g05810	2.58374	7.89341e-33
FxaC_23g31660	3.81418	2.2547e-30	FxaC_21g12840	5.10568	2.01957e-28	FxaC_7g22750	-5.08556	1.84126e-28	FxaC_28g04121	2.38187	8.57458e-33
FxaC_20g40280	-1.82183	2.3647e-30	FxaC_3g13680	-2.56015	3.11478e-28	FxaC_17g54920	3.59781	2.37087e-28	FxaC_19g07330	3.99056	1.09777e-32
FxaC_12g43430	-2.32238	2.39443e-30	FxaC_24g53530	6.51187	6.4217e-28	FxaC_11g32110	-1.96905	2.69248e-28	FxaC_20g29220	-2.00813	1.15589e-32
FxaC_9g20860	-4.52774	2.66082e-30	FxaC_7g09990	-2.07695	7.16298e-28	FxaC_1g11050	-1.97863	2.77267e-28	FxaC_14g19330	-2.87544	2.67826e-32
FxaC_8g24090	3.87488	2.78818e-30	FxaC_12g49660	-2.13584	7.97418e-28	FxaC_27g12610	-8.81953	3.38344e-28	FxaC_11g32110	-2.09366	2.9793e-32
FxaC_22g47390	3.96738	2.90461e-30	FxaC_19g39450	-1.75807	9.33722e-28	FxaC_23g50810	-2.99709	3.95972e-28	FxaC_18g01490	3.01189	3.72977e-32
FxaC_25g59770	-4.43126	2.95471e-30	FxaC_23g48240	-2.0922	1.02876e-27	FxaC_12g15110	2.53507	5.55316e-28	FxaC_26g11310	2.33431	4.13755e-32
FxaC_28g17240	2.24033	3.70236e-30	FxaC_17g02560	-3.27941	1.05301e-27	FxaC_25g26960	1.77156	6.34544e-28	FxaC_17g14412	3.03595	4.47581e-32
FxaC_2g17260	1.96933	4.03414e-30	FxaC_9g48121	-2.36635	1.13049e-27	FxaC_21g18320	-2.02256	6.46726e-28	FxaC_3g22530	3.09586	4.84389e-32
FxaC_9g45130	1.81496	5.66308e-30	FxaC_10g05140	1.86601	1.27007e-27	FxaC_23g54600	1.77949	1.02692e-27	FxaC_25g05660	-2.55833	6.07498e-32
FxaC_23g35960	3.0124	6.47704e-30	FxaC_21g70730	-2.25797	1.30334e-27	FxaC_23g16520	-2.1349	1.06687e-27	FxaC_3g19120	2.28905	6.3608e-32
FxaC_14g02010	-2.17942	6.67372e-30	FxaC_2g28330	-3.30554	1.40023e-27	FxaC_13g27740	-2.30322	1.08588e-27	FxaC_25g52860	-3.33171	6.61978e-32
FxaC_13g25370	-2.48442	7.25917e-30	FxaC_24g23470	4.09176	1.58874e-27	FxaC_26g36930	-2.78531	1.23684e-27	FxaC_21g60880	-7.05318	6.85181e-32
FxaC_27g33800	-3.54218	8.87451e-30	FxaC_25g53620	-2.82919	1.60108e-27	FxaC_5g06830	-2.04227	1.37382e-27	FxaC_12g48920	-2.61736	6.91372e-32
FxaC_21g36850	-1.93982	8.9274e-30	FxaC_18g21620	2.05549	1.77782e-27	FxaC_19g08980	-2.00576	1.84483e-27	FxaC_6g44560	3.66244	7.21336e-32
FxaC_24g38130	-3.29478	1.03279e-29	FxaC_26g09880	-3.8347	1.83071e-27	FxaC_17g51780	3.97134	2.31663e-27	FxaC_6g16870	-3.1352	7.88253e-32
FxaC_24g52710	-4.02216	1.13238e-29	FxaC_25g52000	1.63651	1.98871e-27	FxaC_13g46070	-2.14463	2.46689e-27	FxaC_18g37160	-2.73843	8.98166e-32
FxaC_3g22530	6.39021	1.48797e-29	FxaC_22g44300	6.5151	2.08664e-27	FxaC_9g13050	2.47772	3.05578e-27	FxaC_12g49410	-2.26741	1.04736e-31
FxaC_26g36930	-2.67948	1.53782e-29	FxaC_8g12560	2.91457	2.36989e-27	FxaC_25g02181	-3.98286	3.49416e-27	FxaC_22g59880	2.21337	1.08231e-31
FxaC_25g00960	-4.14243	1.58936e-29	FxaC_25g05710	2.15023	2.52007e-27	FxaC_20g38460	2.27918	3.6048e-27	FxaC_3g13240	-4.60491	1.24867e-31
FxaC_25g06170	1.8874	1.93066e-29	FxaC_22g05790	-1.71514	2.6514e-27	FxaC_21g41640	1.72585	3.62745e-27	FxaC_11g31880	2.40048	1.6702e-31
FxaC_17g15360	1.956	1.94471e-29	FxaC_24g25880	-1.93699	2.79583e-27	FxaC_1g21690	-1.78152	3.67123e-27	FxaC_13g11071	-1.86971	1.94889e-31
FxaC_14g04040	2.5384	2.13652e-29	FxaC_3g22530	6.31512	3.0955e-27	FxaC_20g34200	-1.75597	4.04792e-27	FxaC_13g37400	-2.09972	2.06315e-31
FxaC_24g57850	-1.74323	2.27761e-29	FxaC_25g59770	-4.41957	3.54301e-27	FxaC_10g03870	-1.66346	6.28961e-27	FxaC_18g16850	2.48557	2.86789e-31
FxaC_26g07780	3.56906	2.33058e-29	FxaC_15g35160	-1.89283	4.82123e-27	FxaC_24g23470	4.87244	6.67268e-27	FxaC_13g27160	2.33239	2.9465e-31
FxaC_4g30680	-3.86227	2.47562e-29	FxaC_16g09390	-1.80735	4.95176e-27	FxaC_9g51360	-2.45906	7.85025e-27	FxaC_1g12940	-4.42615	4.28776e-31
FxaC_5g20180	-2.02172	2.58011e-29	FxaC_26g36530	2.49303	5.12741e-27	FxaC_21g63280	2.81109	9.33444e-27	FxaC_4g19200	-1.97268	5.2474e-31
FxaC_21g67350	3.42312	2.64927e-29	FxaC_13g52190	1.61565	6.14335e-27	FxaC_16g23160	-2.06025	1.0243e-26	FxaC_5g24670	-3.02916	7.91851e-31
FxaC_8g07740	-1.80647	2.64927e-29	FxaC_25g00960	-4.18544	7.00187e-27	FxaC_28g04770	-1.60017	1.11775e-26	FxaC_8g35820	-1.98782	9.46125e-31
FxaC_20g14030	-2.07019	2.74481e-29	FxaC_3g09010	-2.61965	7.36435e-27	FxaC_24g20870	2.97013	1.23106e-26	FxaC_12g40650	-2.29217	1.13958e-30
FxaC_15g35160	-1.93315	3.38465e-29	FxaC_21g33200	1.52319	8.20144e-27	FxaC_9g11990	-3.43318	1.28465e-26	FxaC_9g01970	-2.50685	1.28692e-30
FxaC_22g14960	2.52028	4.05425e-29	FxaC_9g45130	1.7222	8.28971e-27	FxaC_22g04650	-1.79439	1.50712e-26	FxaC_22g01510	-1.6481	1.85423e-30
FxaC_4g24850	-3.52597	5.6975e-29	FxaC_22g16760	2.06398	9.32875e-27	FxaC_5g01430	2.07512	1.59332e-26	FxaC_21g07380	1.91315	2.02614e-30
FxaC_8g09760	2.12325	6.01096e-29	FxaC_5g40940	-1.63248	9.66463e-27	FxaC_9g32090	3.10933	1.85047e-26	FxaC_6g43200	-4.31047	2.933e-30
FxaC_26g11310	1.91939	1.01329e-28	FxaC_17g15360	1.87559	1.05559e-26	FxaC_21g30080	2.25223	2.80702e-26	FxaC_8g19500	-2.75334	3.06521e-30
FxaC_10g05140	1.88859	1.07078e-28	FxaC_25g36260	-2.55741	1.12234e-26	FxaC_16g19690	2.06603	3.47933e-26	FxaC_20g07500	-2.89854	3.09839e-30
FxaC_20g34600	3.19498	1.29545e-28	FxaC_2g17260	1.86657	1.22561e-26	FxaC_16g16250	-1.79637	3.90389e-26	FxaC_24g26720	-2.04415	3.95567e-30
FxaC_10g10670	-3.42768	1.37394e-28	FxaC_1g10060	1.53602	1.3611e-26	FxaC_9g12520	-2.06255	4.83177e-26	FxaC_6g19300	2.91933	4.12432e-30
FxaC_22g49710	-2.15662	1.38992e-28	FxaC_25g04470	-2.43436	1.37619e-26	FxaC_13g44900	-2.09404	4.86859e-26	FxaC_1g04950	-1.87798	4.52702e-30
FxaC_9g10600	1.757	1.47236e-28	FxaC_20g14010	-2.2177	1.71579e-26	FxaC_15g14460	4.46511	5.08281e-26	FxaC_22g26310	-1.65327	4.53074e-30
FxaC_28g04680	-2.08119	1.94544e-28	FxaC_2g30430	2.98022	1.73629e-26	FxaC_13g37400	-1.9022	5.90294e-26	FxaC_27g12610	-8.81953	4.65433e-30
FxaC_25g05660	-2.32027	1.99485e-28	FxaC_8g09370	1.71404	1.73629e-26	FxaC_23g03460	-1.71838	6.14584e-26	FxaC_2g10010	-3.98916	5.11152e-30
FxaC_8g33880	-2.91583	2.09096e-28	FxaC_5g20180	-1.94984	2.00971e-26	FxaC_2g08951	-1.46418	6.32399e-26	FxaC_18g37740	-1.833	5.14821e-30
FxaC_26g20750	-1.96526	2.52301e-28	FxaC_4g31690	1.85133	2.45897e-26	FxaC_2g09931	-1.75083	6.52478e-26	FxaC_8g29840	-3.2858	6.1896e-30
FxaC_2g28330	-3.13506	2.54682e-28	FxaC_14g04040	2.44703	2.51802e-26	FxaC_21g08510	-2.71992	7.54767e-26	FxaC_9g30880	4.16131	6.26539e-30
FxaC_3g13680	-2.44362	2.87248e-28	FxaC_1g13030	1.76601	2.87667e-26	FxaC_12g46600	-2.06896	8.43562e-26	FxaC_28g29420	-2.6237	6.42208e-30
FxaC_18g02470	1.84167	3.0019e-28	FxaC_28g18620	-5.13676	3.47309e-26	FxaC_14g19330	-2.5279	8.74727e-26	FxaC_2g25140	2.16975	6.42208e-30
FxaC_23g35160	-3.90406	3.18086e-28	FxaC_5g42650	-1.67504	3.62952e-26	FxaC_7g09970	-2.00429	9.00264e-26	FxaC_25g01870	-1.9136	1.02172e-29
FxaC_9g15840	-4.97747	3.58566e-28	FxaC_25g61600	-3.42817	4.35965e-26	FxaC_15g11400	2.97111	9.54768e-26	FxaC_6g17320	-2.28644	1.07352e-29
FxaC_12g43490	-3.26195	3.78639e-28	FxaC_21g33860	-2.18141	4.4235e-26	FxaC_24g26720	-1.89485	9.90513e-26	FxaC_6g39440	-1.77787	1.13873e-29
FxaC_23g48240	-2.04602	4.95899e-28	FxaC_22g47390	3.80261	5.47036e-26	FxaC_9g41910	-1.85893	1.27681e-25	FxaC_10g02180	3.20586	1.23564e-29
FxaC_8g09370	1.75532	5.43063e-28	FxaC_23g06100	-1.7646	5.52187e-26	FxaC_23g20770	1.98624	1.29101e-25	FxaC_28g14990	-1.8113	1.24405e-29
FxaC_18g05080	1.73211	5.90351e-28	FxaC_16g30480	1.43354	5.90053e-26	FxaC_21g36850	4.62286	1.56107e-25	FxaC_7g37310	-1.79963	1.27694e-29
FxaC_4g31690	1.89404	5.99667e-28	FxaC_10g46460	-5.14807	6.69144e-26	FxaC_18g45260	3.91306	3.39708e-25	FxaC_27g24140	1.91922	1.48444e-29
FxaC_21g11060	-2.11818	6.33688e-28	FxaC_23g35160	-4.01972	7.0597e-26	FxaC_26g09880	-3.84792	3.66978e-25	FxaC_16g23160	-2.13585	2.9054e-29
FxaC_20g15590	-2.24271	6.40959e-28	FxaC_22g53150	-2.02668	8.37979e-26	FxaC_10g01910	1.93601	3.74212e-25	FxaC_16g21460	2.29374	3.52699e-29
FxaC_15g19110	-1.94958	9.2914e-28	FxaC_12g33870	1.87702	9.67999e-26	FxaC_6g42740	3.7168	3.92149e-25	FxaC_24g01870	-3.85094	3.71476e-29
FxaC_15g11581	2.17226	1.01072e-27	FxaC_28g21710	2.24925	1.06173e-25	FxaC_23g48890	1.65584	4.05788e-25	FxaC_5g19130	-1.84976	3.99352e-29
FxaC_23g50330	-1.69077	1.12072e-27	FxaC_4g24850	-3.42994	1.083e-25	FxaC_2g29930	-1.80049	4.08581e-25	FxaC_26g42540	-1.67017	4.89983e-29
FxaC_22g29420	-2.79283	1.25285e-27	FxaC_9g09870	1.6567	1.18653e-25	FxaC_13g04240	-1.68305	4.84724e-25	FxaC_5g00031	2.59339	4.9617e-29
FxaC_23g57510	-2.76873	1.32119e-27	FxaC_20g15590	-2.214	1.44208e-25	FxaC_27g43720	3.93959	6.04543e-25	FxaC_10g46380	-4.38744	4.97023e-29
FxaC_2g13800	-1.82691	1.45003e-27	FxaC_9g10810	-3.95531	1.46e-25	FxaC_23g15920	6.51544	6.49158e-25	FxaC_9g50890	-3.29165	5.02385e-29
FxaC_23g26340	-2.59237	1.94155e-27	FxaC_14g02010	-2.04561	1.46934e-25	FxaC_28g06740	-2.43863	7.01067e-25	FxaC_2g10710	-2.92184	5.12381e-29
FxaC_25g51840	-3.57733	2.08458e-27	FxaC_23g05190	1.64848	1.69306e-25	FxaC_20g18221	-2.45601	7.18717e-25	FxaC_4g17040	-3.77803	5.15714e-29
FxaC_28g07891	1.69329	2.32473e-27	FxaC_20g14030	-1.96877	1.78011e-25	FxaC_6g16870	-2.68544	8.41665e-25	FxaC_28g17130	-2.02417	6.53305e-29
FxaC_28g08510	3.20431	2.35179e-27	FxaC_26g03700	-2.27625	1.83196e-25	FxaC_22g66520	-6.76353	9.99689e-25	FxaC_21g52130	2.43264	7.62522e-29
FxaC_17g18660	-1.80108	2.62462e-27	FxaC_14g10100	1.97425	1.99783e-25	FxaC_16g01770	-2.82738	1.06873e-24	FxaC_24g49050	2.53808	8.68434e-29
FxaC_8g08770	-1.82143	3.25847e-27	FxaC_25g06842	-2.82819	2.22226e-25	FxaC_17g06800	-1.69116	1.16e-24	FxaC_1g13270	-4.18682	1.13559e-28
FxaC_27g31790	2.24951	3.58568e-27	FxaC_4g19780	1.60286	2.46315e-25	FxaC_23g47830	-3.65049	1.38519e-24	FxaC_20g05390	-1.88133	1.25905e-28
FxaC_25g35550	-4.8299	3.61093e-27	FxaC_23g50540	2.1338	2.52033e-25	FxaC_25g47090	1.97971	1.51806e-24	FxaC_10g01910	2.04486	1.48297e-28
FxaC_23g59470	2.5479	3.84821e-27	FxaC_18g16980	-3.4979	2.65474e-25	FxaC_28g17130	-1.86847	1.52411e-24	FxaC_27g25360	-2.97153	1.62671e-28
FxaC_2g21170	4.44922	5.70864e-27	FxaC_1g03480	-1.85371	2.8378e-25	FxaC_3g24210	-1.99048	1.79046e-24	FxaC_9g12520	-2.13034	1.70998e-28
FxaC_22g56080	2.21659	5.85042e-27	FxaC_9g01850	1.9985	3.06867e-25	FxaC_21g07380	1.722	1.95053e-24	FxaC_2g25531	2.09394	1.82114e-28
FxaC_13g04240	-1.65305	6.35366e-27	FxaC_7g24770	1.9861	3.06867e-25	FxaC_14g06500	1.58043	2.07825e-24	FxaC_28g01710	-2.44012	2.06844e-28
FxaC_27g38960	-2.36925	7.05633e-27	FxaC_24g47980	-1.48136	3.42453e-25	FxaC_12g40650	-2.0341	2.14677e-24	FxaC_19g02880	-2.50895	2.11407e-28
FxaC_3g34850	1.92661	7.38671e-27	FxaC_5g09650	4.03749	3.73539e-25	FxaC_21g05180	-3.24561	2.2629e-24	FxaC_15g15900	-2.89451	2.51532e-28
FxaC_6g00640	-1.80897	8.32551e-27	FxaC_25g05660	-2.2347	4.20415e-25	FxaC_21g28340	-1.69816	2.38839e-24	FxaC_20g35340	2.37865	3.22848e-28
FxaC_25g04470	-2.33947	8.4503e-27	FxaC_11g38280	2.93287	4.30089e-25	FxaC_20g12920	-3.07738	2.51979e-24	FxaC_28g01300	1.82621	3.29658e-28
FxaC_1g13030	1.77429	8.47655e-27	FxaC_20g12230	-1.59235	4.51816e-25	FxaC_27g24140	1.74964	2.9426e-24	FxaC_8g02270	2.9512	4.34841e-28
FxaC_6g40040	4.07699	8.56555e-27	FxaC_17g18660	-1.74515	5.0267e-25	FxaC_27g35240	-1.57486	3.05224e-24	FxaC_5g34660	2.08141	5.23667e-28
FxaC_23g50540	2.16384	9.80295e-27	FxaC_18g41620	2.69227	5.55149e-25	FxaC_6g40940	-1.70231	3.44655e-24	FxaC_1g23980	-1.86051	7.68155e-28
FxaC_26g09880	-3.38595	1.02245e-26	FxaC_11g05590	1.68614	5.946e-25	FxaC_19g08880	-2.54068	3.53435e-24	FxaC_4g29800	-1.71384	8.30214e-28
FxaC_5g40940	-1.61953	1.34757e-26	FxaC_12g38940	1.84934	6.26094e-25	FxaC_10g45770	1.57479	3.7714e-24	FxaC_10g43041	1.68353	8.93757e-28
FxaC_1g13770	-2.65865	1.76895e-26	FxaC_10g46380	-3.83919	6.27701e-25	FxaC_16g21200	-2.0864	3.95351e-24	FxaC_17g34900	-1.9026	1.04497e-27
FxaC_22g51360	-2.63158	1.79456e-26	FxaC_5g39940	1.61602	7.10556e-25	FxaC_24g16990	-3.24121	4.02857e-24	FxaC_22g49710	-2.41392	1.22845e-27
FxaC_16g02700	-2.39433	2.71979e-26	FxaC_10g35230	2.28592	7.12781e-25	FxaC_9g32900	2.28947	4.52306e-24	FxaC_16g16250	-1.83097	1.29661e-27
FxaC_10g27740	-2.4705	2.82525e-26	FxaC_15g19110	-1.87408	9.28328e-25	FxaC_12g15630	3.08569	6.06664e-24	FxaC_16g19690	2.10253	1.35879e-27
FxaC_5g39940	1.65563	2.90911e-26	FxaC_14g25060	3.88444	9.54165e-25	FxaC_13g34020	1.72195	6.85475e-24	FxaC_15g38710	2.22046	1.54711e-27
FxaC_11g18560	-2.08622	3.07812e-26	FxaC_7g38650	-1.78133	1.04192e-24	FxaC_2g15280	-3.54421	7.03729e-24	FxaC_18g38190	1.91858	1.72607e-27
FxaC_9g01850	2.01479	3.25763e-26	FxaC_27g33800	-3.2606	1.12797e-24	FxaC_7g40190	2.30937	7.4937e-24	FxaC_20g01250	4.95969	1.79291e-27
FxaC_10g35230	2.31201	3.33768e-26	FxaC_21g54890	-1.84914	1.2371e-24	FxaC_8g02080	-2.19073	9.33968e-24	FxaC_1g11050	-1.91536	2.78551e-27
FxaC_6g02460	-1.61445	3.33768e-26	FxaC_16g02100	-2.71551	1.43414e-24	FxaC_6g09160	-3.05281	9.77021e-24	FxaC_24g54200	1.76954	3.03343e-27
FxaC_22g04240	1.6072	3.43122e-26	FxaC_26g20750	-1.85828	1.45684e-24	FxaC_21g57140	1.42579	1.3553e-23	FxaC_21g17050	-4.53419	3.15375e-27
FxaC_10g42120	-1.59586	3.7505e-26	FxaC_16g23390	2.26887	1.7364e-24	FxaC_1g25020	-1.76817	1.42932e-23	FxaC_28g01650	2.48991	3.36822e-27
FxaC_13g48930	1.3931	3.83138e-26	FxaC_21g10080	-2.62324	2.16012e-24	FxaC_9g01850	2.06637	1.4395e-23	FxaC_25g02181	-3.76912	4.22621e-27
FxaC_12g50260	-1.67634	4.70269e-26	FxaC_28g07891	1.60202	2.5331e-24	FxaC_18g11280	2.10069	1.58651e-23	FxaC_20g05360	-2.83374	5.66704e-27
FxaC_8g01880	4.53414	5.13556e-26	FxaC_23g50330	-1.58928	2.54427e-24	FxaC_16g13230	-1.67718	1.70709e-23	FxaC_3g24210	-2.06726	5.77087e-27
FxaC_23g31990	1.54346	5.5609e-26	FxaC_10g12390	1.74881	2.63802e-24	FxaC_5g14960	-2.25741	1.78479e-23	FxaC_7g42360	-2.86807	6.92896e-27
FxaC_24g13400	-1.82352	7.2649e-26	FxaC_17g51750	2.51889	3.06047e-24	FxaC_18g39750	2.90096	1.84357e-23	FxaC_23g48890	1.70649	7.52381e-27
FxaC_7g06880	1.6334	7.86491e-26	FxaC_3g24270	-1.6726	3.37178e-24	FxaC_14g12210	-3.94011	1.87301e-23	FxaC_5g16200	-1.91265	7.8268e-27
FxaC_24g06350	-6.77144	7.8706e-26	FxaC_18g36190	-2.62065	4.30556e-24	FxaC_1g24560	1.93836	1.98711e-23	FxaC_6g03770	1.96846	9.75777e-27
FxaC_13g11100	1.63481	7.87479e-26	FxaC_10g26540	2.15254	4.43926e-24	FxaC_2g10710	-2.57009	2.19812e-23	FxaC_22g62500	2.00879	1.06859e-26
FxaC_10g05820	-1.51538	8.29863e-26	FxaC_16g19990	1.43451	4.4877e-24	FxaC_25g01870	-1.68943	2.34027e-23	FxaC_5g24160	4.75985	1.09065e-26
FxaC_9g07101	2.05323	1.28024e-25	FxaC_23g00220	2.42261	5.71296e-24	FxaC_7g22870	1.84041	2.43958e-23	FxaC_15g14460	4.47281	1.14104e-26
FxaC_22g19810	1.94988	1.39821e-25	FxaC_12g40850	2.9558	6.06623e-24	FxaC_8g20240	-4.88033	2.86184e-23	FxaC_27g45680	2.64975	1.24579e-26
FxaC_10g26540	2.18517	1.41341e-25	FxaC_21g11060	-1.98832	6.34823e-24	FxaC_27g48890	2.37841	2.8745e-23	FxaC_13g07620	2.67516	1.35368e-26
FxaC_4g26170	2.77199	1.44983e-25	FxaC_12g48960	1.85109	6.91403e-24	FxaC_24g10990	-2.16178	2.9464e-23	FxaC_15g02180	2.13133	1.47856e-26
FxaC_22g36470	-2.76047	1.59047e-25	FxaC_9g50800	2.5494	6.99423e-24	FxaC_9g50550	2.70145	2.95178e-23	FxaC_25g61600	-2.19825	1.48255e-26
FxaC_22g44300	6.34398	1.93244e-25	FxaC_2g18220	1.56525	7.82673e-24	FxaC_17g22060	-1.61509	3.65718e-23	FxaC_22g66520	-6.8724	1.53212e-26
FxaC_20g14010	-2.07938	2.15534e-25	FxaC_2g03950	-1.52173	8.06428e-24	FxaC_11g45410	2.6599	3.72554e-23	FxaC_13g29580	3.17489	1.5744e-26
FxaC_21g49640	-2.96245	2.36975e-25	FxaC_23g59470	2.43335	1.02287e-23	FxaC_22g59880	1.90952	3.80362e-23	FxaC_17g55530	2.6881	1.71711e-26
FxaC_21g33860	-2.07692	2.36975e-25	FxaC_22g14960	2.32242	1.43589e-23	FxaC_9g03460	2.76769	4.22541e-23	FxaC_9g11990	-3.25064	1.74755e-26
FxaC_6g21540	-1.62253	3.12059e-25	FxaC_21g67350	3.20275	1.47217e-23	FxaC_1g13270	-3.576	4.7659e-23	FxaC_1g29310	-3.83926	1.78155e-26
FxaC_13g09850	-1.7118	3.60784e-25	FxaC_23g29050	-2.04848	1.48289e-23	FxaC_23g60590	-3.94692	4.93976e-23	FxaC_7g40190	2.40114	1.95254e-26
FxaC_10g26020	2.56995	3.65424e-25	FxaC_27g42700	1.86025	1.49228e-23	FxaC_21g17050	-3.9995	5.09847e-23	FxaC_5g17410	-1.62039	2.60782e-26
FxaC_13g52190	1.55648	3.70065e-25	FxaC_23g57510	-2.61004	1.8497e-23	FxaC_22g07260	2.24438	5.7472e-23	FxaC_21g17600	-1.81081	2.9193e-26
FxaC_18g23660	2.04909	4.38692e-25	FxaC_13g24920	-2.02595	1.93354e-23	FxaC_13g22842	-1.68527	5.88116e-23	FxaC_9g03460	2.89759	3.0262e-26
FxaC_21g12710	-1.65032	4.60947e-25	FxaC_21g49640	-2.98694	2.10314e-23	FxaC_10g33392	-4.67637	6.16563e-23	FxaC_15g39520	2.83392	3.25222e-26
FxaC_27g05000	1.62622	5.29911e-25	FxaC_28g37270	-2.39692	2.15067e-23	FxaC_22g32930	-4.92179	6.17951e-23	FxaC_13g10290	-1.99492	3.9939e-26
FxaC_25g53620	-2.46717	5.55205e-25	FxaC_9g45560	-1.93687	2.31851e-23	FxaC_22g68790	-1.82111	7.33165e-23	FxaC_6g24261	-3.98098	3.9939e-26
FxaC_24g50280	-1.55237	5.78636e-25	FxaC_13g22700	-1.63643	2.66026e-23	FxaC_16g21460	2.06433	7.37739e-23	FxaC_1g05220	-1.87944	4.40165e-26
FxaC_9g09870	1.62696	6.35109e-25	FxaC_6g30570	-1.91409	3.17806e-23	FxaC_2g27650	-1.55817	7.7193e-23	FxaC_18g32140	-1.6958	5.41964e-26
FxaC_19g05040	-1.68699	6.64463e-25	FxaC_2g00850	-1.7564	3.84899e-23	FxaC_22g07550	-3.85851	8.24968e-23	FxaC_4g08950	1.56767	5.61056e-26
FxaC_11g39460	1.6072	6.73754e-25	FxaC_13g03750	2.3032	3.86047e-23	FxaC_13g19510	-1.99161	9.04661e-23	FxaC_1g17450	-3.45745	6.4274e-26
FxaC_25g36260	-2.32953	7.08046e-25	FxaC_20g00610	1.89664	4.14134e-23	FxaC_11g13320	-5.78104	1.01855e-22	FxaC_22g14750	-4.49113	8.59697e-26
FxaC_21g14270	-1.81057	7.11812e-25	FxaC_23g35960	2.74019	4.7676e-23	FxaC_10g33040	-3.05685	1.03302e-22	FxaC_10g33392	-5.05405	9.80244e-26
FxaC_13g05180	1.61472	7.4061e-25	FxaC_16g02700	-2.29922	5.23055e-23	FxaC_6g15270	1.57853	1.12542e-22	FxaC_13g34020	1.7782	9.92734e-26
FxaC_6g00810	-2.55482	8.41325e-25	FxaC_28g01330	1.86227	7.20887e-23	FxaC_9g01970	-2.11261	1.1585e-22	FxaC_28g03430	-2.37009	1.35171e-25
FxaC_22g05790	-1.6141	8.81278e-25	FxaC_18g23660	1.98417	7.40468e-23	FxaC_9g50890	-2.80121	1.23336e-22	FxaC_21g24950	2.46776	1.59277e-25
FxaC_21g06240	-1.69198	9.58444e-25	FxaC_10g42120	-1.49209	7.92826e-23	FxaC_1g05770	-2.59664	1.32334e-22	FxaC_23g50810	-2.68756	1.92134e-25
FxaC_18g34790	-1.52696	1.04923e-24	FxaC_20g22580	1.71505	8.74996e-23	FxaC_26g18320	-2.12131	1.39166e-22	FxaC_7g26300	3.13675	2.27378e-25
FxaC_1g10060	1.47584	1.06219e-24	FxaC_13g34480	1.68518	9.29872e-23	FxaC_20g01250	4.68209	1.51691e-22	FxaC_17g24240	4.13855	2.39024e-25
FxaC_8g19500	-4.42143	1.06219e-24	FxaC_21g04520	-3.98788	1.09132e-22	FxaC_24g21430	3.07588	1.58015e-22	FxaC_24g50940	-2.30236	2.60031e-25
FxaC_11g05590	1.67005	1.06788e-24	FxaC_10g21550	-2.35371	1.18926e-22	FxaC_1g29310	-3.46102	1.66118e-22	FxaC_16g07950	-2.66424	2.61333e-25
FxaC_19g39450	-1.63115	1.21854e-24	FxaC_14g20340	1.8365	1.23422e-22	FxaC_24g54200	1.61142	1.9193e-22	FxaC_21g48750	1.83194	3.32252e-25
FxaC_6g35980	-1.71936	1.25611e-24	FxaC_24g06350	-6.55826	1.37281e-22	FxaC_23g24880	-2.16373	2.53129e-22	FxaC_14g26260	-1.63311	3.5141e-25
FxaC_20g22580	1.76958	1.26371e-24	FxaC_24g38130	-2.85424	1.39935e-22	FxaC_15g05410	2.85418	2.87649e-22	FxaC_16g01770	-2.76937	3.65322e-25
FxaC_7g38650	-1.73901	1.34392e-24	FxaC_25g35550	-4.36143	1.41919e-22	FxaC_9g48121	-3.10922	2.89701e-22	FxaC_15g37590	8.44103	3.81382e-25
FxaC_17g09980	1.86173	1.63392e-24	FxaC_12g43490	-2.93129	1.41919e-22	FxaC_15g16270	3.82398	3.38177e-22	FxaC_19g03970	8.3575	4.12319e-25
FxaC_15g12540	-2.74339	1.73331e-24	FxaC_10g01520	1.67973	1.51549e-22	FxaC_28g22222	3.9414	3.44653e-22	FxaC_15g06410	-2.36579	4.57609e-25
FxaC_16g30480	1.3854	2.37425e-24	FxaC_23g31990	1.43758	1.592e-22	FxaC_7g17700	-1.73488	3.80572e-22	FxaC_12g36190	-8.48393	5.63689e-25
FxaC_10g21550	-2.34672	2.62205e-24	FxaC_13g30140	1.69544	1.66876e-22	FxaC_19g02880	-2.18385	4.13555e-22	FxaC_26g36930	-2.51002	6.53421e-25
FxaC_10g34360	-1.75861	2.73796e-24	FxaC_4g16110	-1.75868	1.69454e-22	FxaC_26g20540	2.13198	5.90012e-22	FxaC_26g17970	-2.29828	7.5733e-25
FxaC_18g41040	-6.49775	2.77792e-24	FxaC_22g35330	2.69763	1.75479e-22	FxaC_22g54150	-3.42327	8.19884e-22	FxaC_8g05061	3.51677	7.72324e-25
FxaC_27g34410	-2.89722	3.22417e-24	FxaC_25g06170	1.66055	1.83818e-22	FxaC_24g49050	2.26504	8.98499e-22	FxaC_26g18320	-2.2062	7.75225e-25
FxaC_26g03700	-2.12934	3.55804e-24	FxaC_10g14460	-1.97788	2.32008e-22	FxaC_7g07400	-1.95761	9.58835e-22	FxaC_22g32930	-5.05881	7.92814e-25
FxaC_19g07440	-2.97445	3.93394e-24	FxaC_27g34410	-2.90032	3.04381e-22	FxaC_12g36190	-6.55117	1.52736e-21	FxaC_21g28340	-1.69737	8.39027e-25
FxaC_24g47980	-1.44468	4.49123e-24	FxaC_11g30960	-1.99265	3.0529e-22	FxaC_5g20730	-2.82114	1.98158e-21	FxaC_23g21460	1.76357	8.64693e-25
FxaC_16g23390	2.2261	4.52017e-24	FxaC_9g20860	-3.65789	3.16133e-22	FxaC_18g27020	2.03318	2.30291e-21	FxaC_18g45260	3.85784	8.77799e-25
FxaC_2g00850	-1.75879	4.63639e-24	FxaC_10g27740	-2.31459	3.52544e-22	FxaC_2g38480	-6.38333	2.68494e-21	FxaC_22g21050	2.00519	9.37981e-25
FxaC_12g15940	-2.32735	4.949e-24	FxaC_8g09760	1.8872	4.01151e-22	FxaC_26g06360	-1.4386	2.71608e-21	FxaC_21g20900	-3.78272	1.07323e-24
FxaC_9g19510	-1.74105	6.58204e-24	FxaC_15g38980	-4.28472	5.07027e-22	FxaC_21g11190	-1.81363	2.94744e-21	FxaC_14g10100	3.12535	1.09288e-24
FxaC_4g19780	1.55152	6.78978e-24	FxaC_22g36470	-2.63956	5.2638e-22	FxaC_9g18720	2.94062	3.06133e-21	FxaC_18g33720	4.62718	1.15977e-24
FxaC_10g06300	-1.54636	7.61267e-24	FxaC_22g19810	1.83008	5.65665e-22	FxaC_24g01820	1.63776	3.06999e-21	FxaC_22g17270	-1.75713	1.27473e-24
FxaC_22g00910	-4.11839	8.66822e-24	FxaC_22g18130	-1.80513	5.86532e-22	FxaC_12g47470	-1.48857	3.22518e-21	FxaC_10g48700	2.69265	1.30776e-24
FxaC_12g33870	1.79016	9.201e-24	FxaC_23g18270	-3.26651	6.12581e-22	FxaC_16g21490	-2.12452	3.35293e-21	FxaC_21g30080	2.17057	1.39069e-24
FxaC_18g41620	2.59988	9.83475e-24	FxaC_6g44560	2.08481	6.5752e-22	FxaC_15g38710	1.98429	3.45496e-21	FxaC_5g11010	-1.68959	1.59864e-24
FxaC_26g39270	-3.22507	1.1586e-23	FxaC_10g33860	-1.87745	7.09737e-22	FxaC_13g10290	-1.7959	3.53012e-21	FxaC_14g32630	1.76979	1.97217e-24
FxaC_18g27550	-1.744	1.1665e-23	FxaC_23g53630	1.65692	8.12934e-22	FxaC_1g05220	-1.69247	3.78728e-21	FxaC_26g12320	1.56213	2.01385e-24
FxaC_5g30750	-3.01325	1.18016e-23	FxaC_8g21090	3.30726	9.48744e-22	FxaC_20g21731	-5.24342	3.92748e-21	FxaC_9g51360	-2.26041	2.02768e-24
FxaC_3g24270	-1.62908	1.29606e-23	FxaC_6g22340	-6.44835	9.61388e-22	FxaC_12g28880	2.40027	4.33581e-21	FxaC_10g31060	2.47202	2.44541e-24
FxaC_6g09470	1.62589	1.35036e-23	FxaC_19g08980	-1.64461	1.189e-21	FxaC_18g38520	-1.63595	4.73965e-21	FxaC_17g25970	-1.89809	2.87601e-24
FxaC_18g16980	-3.04673	1.42652e-23	FxaC_26g39270	-2.94123	1.41478e-21	FxaC_9g30880	3.70422	4.82612e-21	FxaC_13g53620	3.00087	2.93592e-24
FxaC_27g44620	-2.11202	1.63503e-23	FxaC_16g28860	1.98523	1.43138e-21	FxaC_5g09721	-1.65906	4.96948e-21	FxaC_24g16240	-2.23472	3.1862e-24
FxaC_10g12390	1.70878	1.64411e-23	FxaC_22g00910	-4.12379	1.54432e-21	FxaC_17g53520	1.58333	4.98984e-21	FxaC_12g03090	1.84344	3.30876e-24
FxaC_3g24660	-1.52143	1.6575e-23	FxaC_2g13800	-1.62036	1.58663e-21	FxaC_8g24600	-1.51276	5.35798e-21	FxaC_28g23130	1.67054	3.50816e-24
FxaC_13g22700	-1.62199	2.19266e-23	FxaC_28g07270	3.84254	1.67088e-21	FxaC_17g00630	1.47109	5.53738e-21	FxaC_21g49240	2.07559	5.02008e-24
FxaC_19g40790	2.76374	2.31968e-23	FxaC_15g12540	-2.64994	1.67096e-21	FxaC_12g29310	1.3095	6.16063e-21	FxaC_21g12540	2.85265	5.47374e-24
FxaC_21g68860	-5.14258	2.32598e-23	FxaC_17g10460	-1.48986	1.68335e-21	FxaC_5g16200	-1.68351	6.69257e-21	FxaC_21g04520	-4.12408	6.37403e-24
FxaC_13g22030	-1.7884	2.63602e-23	FxaC_3g24660	-1.45445	2.10068e-21	FxaC_5g17410	-1.43892	7.98714e-21	FxaC_23g31850	2.27449	8.45692e-24
FxaC_16g28570	1.57437	2.68141e-23	FxaC_13g11100	1.48795	2.48062e-21	FxaC_21g14890	-1.84587	8.14026e-21	FxaC_6g31111	1.82975	9.06147e-24
FxaC_5g38120	1.42662	2.86829e-23	FxaC_9g35080	2.25791	2.48062e-21	FxaC_17g26900	2.00376	8.58305e-21	FxaC_15g03231	1.8083	9.36106e-24
FxaC_18g25290	-2.52029	2.88698e-23	FxaC_18g32750	-1.66552	3.03141e-21	FxaC_27g12600	-4.12982	9.16666e-21	FxaC_20g36680	-1.50267	9.53827e-24
FxaC_9g01570	5.03994	2.90608e-23	FxaC_9g47310	2.1571	3.19107e-21	FxaC_16g21370	3.59853	1.01581e-20	FxaC_13g23940	3.16347	1.03331e-23
FxaC_16g09390	-1.63684	3.10249e-23	FxaC_16g22290	1.98075	3.30057e-21	FxaC_23g11140	-2.47149	1.09363e-20	FxaC_23g38980	1.68341	1.30925e-23
FxaC_13g04410	-4.03591	4.46534e-23	FxaC_21g18320	1.90759	3.53016e-21	FxaC_20g09120	-2.48396	1.13556e-20	FxaC_11g03180	2.51413	1.37125e-23
FxaC_12g49660	-1.84355	6.10601e-23	FxaC_2g10710	-1.78918	3.61766e-21	FxaC_26g27170	-2.69093	1.22357e-20	FxaC_15g09670	2.3871	1.41189e-23
FxaC_24g50340	-1.76237	6.143e-23	FxaC_28g01650	2.23395	3.73035e-21	FxaC_23g47220	1.77593	1.26817e-20	FxaC_1g21690	-1.63288	1.48801e-23
FxaC_17g03330	-3.03364	6.20775e-23	FxaC_7g40690	-1.4667	3.92649e-21	FxaC_6g44560	3.12816	1.38782e-20	FxaC_13g11980	-1.48077	2.04708e-23
FxaC_25g05710	1.95733	7.15183e-23	FxaC_17g11710	3.19696	3.92649e-21	FxaC_10g04200	2.38061	1.48515e-20	FxaC_23g60590	-3.78207	2.41102e-23
FxaC_15g24660	-1.7991	7.2204e-23	FxaC_15g24660	-1.76337	4.30958e-21	FxaC_21g17600	-1.59767	1.53375e-20	FxaC_28g06740	-2.269	2.94581e-23
FxaC_14g25060	3.72657	7.53141e-23	FxaC_21g54950	1.75996	4.56412e-21	FxaC_13g48191	1.9426	1.62891e-20	FxaC_21g18320	-1.7853	3.10894e-23
FxaC_23g00220	2.33943	8.21845e-23	FxaC_10g10670	-2.88274	4.6045e-21	FxaC_19g07330	3.38407	1.93798e-20	FxaC_8g08130	1.91037	3.10894e-23
FxaC_15g10690	-1.74539	8.26603e-23	FxaC_26g36930	-2.2348	5.06166e-21	FxaC_22g26310	-1.35586	1.93938e-20	FxaC_6g40940	-1.64943	3.20717e-23
FxaC_5g00800	-1.54058	8.57796e-23	FxaC_28g08650	-2.90857	5.51929e-21	FxaC_25g01350	1.87698	1.96404e-20	FxaC_20g12380	-1.64504	3.52056e-23
FxaC_1g03480	-1.70156	9.19057e-23	FxaC_26g03510	1.77161	6.9691e-21	FxaC_17g28130	1.6231	2.0411e-20	FxaC_20g34200	-1.59857	4.02232e-23
FxaC_8g21090	3.3243	9.58626e-23	FxaC_17g24040	2.0411	7.03657e-21	FxaC_1g41180	2.18167	2.13222e-20	FxaC_22g45510	6.11467	4.27169e-23
FxaC_18g36190	-2.38739	1.04056e-22	FxaC_9g48710	2.25	7.62809e-21	FxaC_28g04121	1.92144	2.23653e-20	FxaC_5g22610	1.59084	4.46023e-23
FxaC_22g53150	-1.8215	1.06025e-22	FxaC_28g27250	-3.49238	8.27471e-21	FxaC_13g29580	2.88425	2.92132e-20	FxaC_1g04840	1.69133	4.53607e-23
FxaC_9g48710	2.30416	1.0824e-22	FxaC_21g06240	-1.55734	9.04792e-21	FxaC_21g49240	1.9323	2.99388e-20	FxaC_12g09000	2.56895	4.55663e-23
FxaC_17g08090	1.97755	1.0824e-22	FxaC_28g36890	4.41203	9.14943e-21	FxaC_21g63240	-1.66354	3.01138e-20	FxaC_24g58060	1.59951	4.57959e-23
FxaC_6g44560	2.09363	1.12292e-22	FxaC_16g16250	2.34651	9.24689e-21	FxaC_17g06270	-2.46264	3.54155e-20	FxaC_22g04240	-1.39712	5.51285e-23
FxaC_10g01520	1.67337	1.15292e-22	FxaC_5g00800	-1.4803	9.34185e-21	FxaC_3g21510	-1.55616	3.55199e-20	FxaC_5g09721	-1.72274	5.81274e-23
FxaC_17g06680	-2.08213	1.42789e-22	FxaC_2g25290	-1.64491	9.43157e-21	FxaC_10g28070	3.04769	4.24682e-20	FxaC_2g38480	-6.49121	6.27608e-23
FxaC_13g30140	1.68499	1.60819e-22	FxaC_12g15940	-2.213	9.67067e-21	FxaC_11g06540	2.99469	4.32749e-20	FxaC_22g15710	3.95513	6.77008e-23
FxaC_17g51750	2.40882	1.80065e-22	FxaC_27g31790	2.00926	9.71069e-21	FxaC_21g54950	1.80677	4.69053e-20	FxaC_6g08330	-1.88952	8.0242e-23
FxaC_15g38980	-3.89728	2.40654e-22	FxaC_13g25370	-2.04412	1.01955e-20	FxaC_12g38940	1.93388	4.85972e-20	FxaC_21g15620	-4.30838	8.33837e-23
FxaC_20g00200	-2.80613	2.55756e-22	FxaC_22g51040	1.62027	1.02996e-20	FxaC_6g21510	-3.10069	5.40006e-20	FxaC_27g02480	-3.73633	8.62858e-23
FxaC_4g35710	1.45809	2.78232e-22	FxaC_24g37730	1.91005	1.23124e-20	FxaC_10g47570	-2.65928	5.60193e-20	FxaC_10g45770	1.52337	9.48538e-23
FxaC_26g14420	-1.58867	2.94636e-22	FxaC_27g30160	-3.75759	1.35226e-20	FxaC_6g37220	-1.51361	5.84559e-20	FxaC_19g07250	-2.11229	9.87599e-23
FxaC_2g10710	-1.78695	3.23023e-22	FxaC_3g34850	1.70922	1.41857e-20	FxaC_18g02330	-2.47406	5.92817e-20	FxaC_12g07700	2.94518	1.10631e-22
FxaC_28g08650	-2.84095	3.38033e-22	FxaC_19g11510	-1.43456	1.4186e-20	FxaC_20g29220	-1.54283	6.13317e-20	FxaC_27g26710	3.19495	1.14856e-22
FxaC_12g15760	1.46392	3.49932e-22	FxaC_9g45920	1.65835	1.44796e-20	FxaC_24g01870	-2.87726	6.8004e-20	FxaC_26g12370	-1.61652	1.30899e-22
FxaC_3g05980	-3.24672	3.87732e-22	FxaC_13g05180	1.47137	1.5485e-20	FxaC_25g01510	-3.03549	7.28439e-20	FxaC_5g26460	1.63222	1.64089e-22
FxaC_26g00550	-2.85361	3.98292e-22	FxaC_28g16900	-2.25074	1.66501e-20	FxaC_28g08510	-1.5197	7.36277e-20	FxaC_15g11400	2.78733	1.88023e-22
FxaC_16g06010	-1.96397	4.23854e-22	FxaC_9g07101	1.86634	1.72074e-20	FxaC_15g02290	-2.05398	7.36277e-20	FxaC_4g18300	-2.42993	2.13907e-22
FxaC_25g52000	1.45994	4.55125e-22	FxaC_28g08510	2.90512	1.7884e-20	FxaC_19g34390	1.54562	8.57977e-20	FxaC_24g21430	3.04251	2.44578e-22
FxaC_18g37710	-2.31285	4.71224e-22	FxaC_6g00640	-1.58528	1.96284e-20	FxaC_1g23980	-1.55617	9.6271e-20	FxaC_14g06600	2.41341	2.78257e-22
FxaC_21g66310	2.27527	5.03442e-22	FxaC_20g09100	-1.51332	2.01651e-20	FxaC_22g12310	-1.94784	9.72632e-20	FxaC_18g02330	-2.58338	2.86725e-22
FxaC_7g37400	1.89853	6.46488e-22	FxaC_27g48420	-4.62165	2.18924e-20	FxaC_7g08490	-1.55871	1.04961e-19	FxaC_13g03690	-1.42545	2.8889e-22
FxaC_21g54950	1.77629	6.92895e-22	FxaC_28g04680	-1.75761	2.37728e-20	FxaC_21g08000	-2.843	1.05758e-19	FxaC_9g50160	4.75946	3.00923e-22
FxaC_26g20470	1.74038	7.00211e-22	FxaC_9g01570	4.8816	2.41795e-20	FxaC_10g03810	-1.40952	1.06712e-19	FxaC_24g10990	-2.05557	3.04237e-22
FxaC_7g24770	1.83623	7.97781e-22	FxaC_27g39600	2.42343	2.90019e-20	FxaC_8g02430	1.87795	1.06754e-19	FxaC_1g18390	-2.48296	3.10868e-22
FxaC_21g01770	-1.80305	8.10354e-22	FxaC_13g53620	1.53835	3.0036e-20	FxaC_19g05650	-1.35838	1.16709e-19	FxaC_11g13320	-5.0241	3.439e-22
FxaC_25g61600	-2.69717	8.66388e-22	FxaC_4g19100	1.66055	3.11136e-20	FxaC_17g42420	-3.5462	1.20344e-19	FxaC_12g47640	2.69229	3.48138e-22
FxaC_22g18130	-1.74746	9.32153e-22	FxaC_3g06690	-4.13672	3.74136e-20	FxaC_7g40650	1.7488	1.35372e-19	FxaC_20g03000	-3.40128	3.74148e-22
FxaC_17g52060	2.36675	1.05067e-21	FxaC_24g33230	-3.46765	4.07767e-20	FxaC_11g23110	-1.78839	1.42757e-19	FxaC_9g01400	1.87641	4.46282e-22
FxaC_8g12560	2.61497	1.0943e-21	FxaC_4g35080	-1.36383	4.29322e-20	FxaC_25g02310	-2.03971	1.46797e-19	FxaC_9g07101	2.13816	4.66326e-22
FxaC_28g37270	-2.18123	1.16494e-21	FxaC_12g05630	-2.38409	4.79456e-20	FxaC_11g12490	-1.66085	1.49648e-19	FxaC_16g13230	-1.60221	5.13116e-22
FxaC_28g07270	3.79847	1.24807e-21	FxaC_10g05090	-2.04175	4.79456e-20	FxaC_18g35410	-3.65322	1.63675e-19	FxaC_4g39890	-1.57815	5.16381e-22
FxaC_12g48520	-1.66814	2.04837e-21	FxaC_13g04410	-3.898	5.20482e-20	FxaC_19g23930	-1.66132	1.69526e-19	FxaC_25g02360	1.83316	5.48489e-22
FxaC_10g05090	-2.04604	2.31729e-21	FxaC_15g10900	1.35641	5.85864e-20	FxaC_28g14990	-1.45577	1.71953e-19	FxaC_10g34360	-1.61161	5.77967e-22
FxaC_16g28860	1.95107	2.35993e-21	FxaC_21g68860	-4.86262	5.95082e-20	FxaC_25g61600	-1.85225	1.75896e-19	FxaC_13g11100	1.52411	5.84181e-22
FxaC_16g16250	2.32976	4.39423e-21	FxaC_28g32290	1.78504	6.01223e-20	FxaC_10g48700	2.46056	1.81143e-19	FxaC_17g06270	-2.53417	5.97009e-22
FxaC_16g19990	1.33826	4.43327e-21	FxaC_13g32640	-1.9854	6.50076e-20	FxaC_17g34900	-1.57958	1.8423e-19	FxaC_27g37500	-2.9117	5.97009e-22
FxaC_27g30280	-1.73969	6.8777e-21	FxaC_11g32980	1.62957	6.68264e-20	FxaC_13g10500	1.84457	1.9595e-19	FxaC_22g32810	2.2561	6.05473e-22
FxaC_26g03510	1.75384	7.18987e-21	FxaC_17g36200	-1.59635	6.77361e-20	FxaC_21g15620	-3.85581	2.09705e-19	FxaC_23g20770	1.8345	6.10507e-22
FxaC_24g37730	1.89859	7.6633e-21	FxaC_6g44230	-1.44424	7.49744e-20	FxaC_5g10160	2.34628	2.22673e-19	FxaC_1g41180	2.23554	6.39513e-22
FxaC_18g32480	-1.58442	8.56415e-21	FxaC_24g13400	-1.60187	7.84545e-20	FxaC_5g03470	1.84609	2.59244e-19	FxaC_19g34390	1.61805	6.77448e-22
FxaC_15g36330	-1.57025	8.68057e-21	FxaC_25g17630	-2.67597	9.64378e-20	FxaC_23g03570	2.35567	3.51274e-19	FxaC_20g38460	2.04998	7.79923e-22
FxaC_22g16760	1.8156	9.48046e-21	FxaC_1g04890	1.71894	1.08064e-19	FxaC_5g30750	-7.75654	4.12534e-19	FxaC_5g01430	1.87626	9.81298e-22
FxaC_14g20340	1.74522	9.48046e-21	FxaC_18g27550	-1.60697	1.10987e-19	FxaC_20g10750	1.76215	4.23878e-19	FxaC_16g20180	-1.92872	1.09004e-21
FxaC_23g05190	1.47911	9.99969e-21	FxaC_28g07060	1.84472	1.18644e-19	FxaC_21g24830	-1.49829	4.24684e-19	FxaC_6g40040	4.35456	1.11186e-21
FxaC_9g11990	-2.21795	1.05896e-20	FxaC_4g26170	2.51841	1.22266e-19	FxaC_20g08630	1.77558	4.38214e-19	FxaC_1g20540	-1.61786	1.17745e-21
FxaC_11g07590	-2.89828	1.07246e-20	FxaC_11g37740	-2.27659	1.31568e-19	FxaC_8g02270	2.53757	4.77635e-19	FxaC_2g18730	1.89117	1.18245e-21
FxaC_24g51060	-2.55974	1.11298e-20	FxaC_14g03770	1.62979	1.33367e-19	FxaC_27g45680	2.31006	6.08212e-19	FxaC_17g01580	-3.48641	1.21981e-21
FxaC_4g16110	-1.64265	1.11964e-20	FxaC_18g25290	-2.36861	1.33367e-19	FxaC_23g60691	-1.81415	6.67041e-19	FxaC_5g19270	-1.46631	1.2887e-21
FxaC_3g17490	7.64028	1.21653e-20	FxaC_26g20470	1.66317	1.38348e-19	FxaC_10g17660	-2.12448	7.67092e-19	FxaC_11g32980	1.76307	1.46007e-21
FxaC_18g32750	-1.6034	1.2243e-20	FxaC_17g06680	-1.98301	1.57102e-19	FxaC_19g18510	-1.95486	7.81298e-19	FxaC_1g21580	-2.25344	1.46772e-21
FxaC_21g54890	-1.62946	1.46152e-20	FxaC_26g00550	-2.76429	1.65461e-19	FxaC_6g28081	1.87203	8.56251e-19	FxaC_11g45410	2.55543	1.7941e-21
FxaC_14g23510	1.37938	1.54111e-20	FxaC_23g13820	-1.35803	1.67954e-19	FxaC_28g26190	4.65696	9.62726e-19	FxaC_22g32990	1.68146	1.87289e-21
FxaC_21g71920	-3.44862	1.65419e-20	FxaC_1g32140	-1.77286	1.82343e-19	FxaC_18g03050	1.64653	9.66334e-19	FxaC_13g19510	-1.88096	1.89123e-21
FxaC_9g10970	-1.41964	1.80909e-20	FxaC_4g30680	-2.93888	1.91608e-19	FxaC_6g15710	-2.13904	1.07978e-18	FxaC_15g16030	1.73532	2.15764e-21
FxaC_13g03750	2.1521	2.04094e-20	FxaC_9g11990	-2.22842	2.09999e-19	FxaC_18g04461	-1.78873	1.10384e-18	FxaC_18g35410	-3.78664	2.19546e-21
FxaC_6g05360	-4.02279	2.47221e-20	FxaC_20g21990	1.71045	2.09999e-19	FxaC_18g13650	-2.64991	1.1221e-18	FxaC_19g23930	-1.72413	2.2868e-21
FxaC_17g07880	2.01984	2.7533e-20	FxaC_7g37400	1.81369	2.44117e-19	FxaC_15g09670	2.1771	1.15375e-18	FxaC_24g20310	-1.60795	2.34608e-21
FxaC_17g24040	1.98974	2.8695e-20	FxaC_7g03050	1.79382	2.55089e-19	FxaC_15g35320	-2.17163	1.16395e-18	FxaC_12g15110	2.23137	2.41271e-21
FxaC_1g16320	4.9043	3.06471e-20	FxaC_10g34360	-1.57333	2.65311e-19	FxaC_21g24950	2.17033	1.18551e-18	FxaC_20g13100	3.26874	2.44132e-21
FxaC_14g19500	1.56	3.14422e-20	FxaC_9g31711	1.90773	2.66776e-19	FxaC_20g37270	-1.44462	1.18953e-18	FxaC_2g29930	-1.62301	2.67573e-21
FxaC_1g24790	-1.72422	3.2336e-20	FxaC_14g19270	-1.38875	2.77633e-19	FxaC_20g03000	-3.08035	1.21272e-18	FxaC_22g64040	-1.58989	2.77541e-21
FxaC_8g33610	2.59661	3.28849e-20	FxaC_12g15760	1.36518	2.91903e-19	FxaC_16g17010	2.90645	1.25364e-18	FxaC_24g31940	2.14454	2.87943e-21
FxaC_17g10460	-1.42992	3.56234e-20	FxaC_1g13770	-2.24697	3.73511e-19	FxaC_4g11050	-3.86775	1.30017e-18	FxaC_12g48520	-1.92451	2.97169e-21
FxaC_22g35330	2.54224	3.81442e-20	FxaC_19g07330	2.40578	4.25346e-19	FxaC_1g09420	-1.50232	1.55465e-18	FxaC_13g38030	2.05494	3.1272e-21
FxaC_17g25970	-1.64088	3.86024e-20	FxaC_21g14990	-2.1047	4.40942e-19	FxaC_1g19150	1.90689	1.56536e-18	FxaC_9g33800	-1.31126	3.36619e-21
FxaC_12g40850	2.71544	4.39508e-20	FxaC_22g02060	2.49134	4.48967e-19	FxaC_24g14810	-1.83767	1.66176e-18	FxaC_11g39110	-3.64255	3.63197e-21
FxaC_15g21960	1.40637	4.4245e-20	FxaC_12g48520	-1.59624	5.22674e-19	FxaC_23g39090	1.73618	1.69834e-18	FxaC_19g05040	-1.68177	3.698e-21
FxaC_2g27350	-1.45633	4.78767e-20	FxaC_12g42400	1.46115	5.77061e-19	FxaC_12g01330	1.99553	1.71635e-18	FxaC_5g20730	-2.67813	3.96575e-21
FxaC_14g02960	1.4203	4.94369e-20	FxaC_1g03160	-2.11773	6.04994e-19	FxaC_26g24592	1.43985	1.72606e-18	FxaC_21g11230	-1.3642	5.28718e-21
FxaC_17g55720	2.33263	5.24486e-20	FxaC_24g46850	1.67686	6.10859e-19	FxaC_17g01580	-3.18533	1.73571e-18	FxaC_17g22950	2.06542	5.38834e-21
FxaC_21g14990	-2.07472	5.44355e-20	FxaC_2g31360	1.34076	6.29064e-19	FxaC_18g42420	-2.0194	1.76103e-18	FxaC_25g01510	-3.20428	5.47063e-21
FxaC_21g23380	-1.95409	6.02716e-20	FxaC_20g00200	-2.65895	6.9161e-19	FxaC_3g13680	-3.84404	2.12027e-18	FxaC_23g03460	-1.51969	5.79419e-21
FxaC_21g57580	1.43808	6.11217e-20	FxaC_21g01770	-1.69894	7.42741e-19	FxaC_19g03970	7.84513	2.12409e-18	FxaC_26g18680	-2.83497	6.16598e-21
FxaC_7g36181	2.94086	6.5201e-20	FxaC_16g06010	-1.84077	7.67024e-19	FxaC_21g28540	2.28166	2.1649e-18	FxaC_22g11780	3.22156	6.33259e-21
FxaC_24g00690	-1.41581	7.15103e-20	FxaC_4g27170	-2.47301	7.79838e-19	FxaC_9g49540	-4.09299	2.36496e-18	FxaC_6g27750	-2.45195	6.36077e-21
FxaC_24g49150	-1.8695	7.41827e-20	FxaC_27g44620	-1.9109	8.00655e-19	FxaC_24g48680	-4.62911	2.37779e-18	FxaC_26g09830	1.81479	6.38516e-21
FxaC_12g49800	-1.32566	7.67641e-20	FxaC_5g26460	1.48903	8.29396e-19	FxaC_22g73260	2.53954	2.41564e-18	FxaC_22g22400	3.23548	6.68477e-21
FxaC_4g21400	3.68935	7.97097e-20	FxaC_8g19500	-3.73079	8.35047e-19	FxaC_17g00090	-1.54697	2.43698e-18	FxaC_21g54950	1.8281	7.14016e-21
FxaC_3g16732	-1.87813	1.00998e-19	FxaC_22g04270	1.3349	9.43494e-19	FxaC_22g21540	-1.99226	2.63261e-18	FxaC_12g29310	1.30458	7.22106e-21
FxaC_25g47060	-3.75347	1.02258e-19	FxaC_1g16320	4.84022	9.4391e-19	FxaC_18g02470	1.41032	2.6918e-18	FxaC_17g10490	-1.62483	7.30862e-21
FxaC_3g21030	-1.58989	1.11988e-19	FxaC_6g21790	1.53959	9.49056e-19	FxaC_1g21580	-2.07675	2.86337e-18	FxaC_24g33550	-2.03791	7.35375e-21
FxaC_13g32640	-1.90704	1.13975e-19	FxaC_8g33610	2.54896	1.0282e-18	FxaC_8g38760	-2.36728	2.91442e-18	FxaC_2g24320	-5.26488	7.35375e-21
FxaC_5g26460	1.51305	1.16958e-19	FxaC_9g49140	-2.10906	1.0282e-18	FxaC_22g12990	-1.28434	3.00779e-18	FxaC_5g12820	1.76245	8.74898e-21
FxaC_1g24730	-3.0547	1.2636e-19	FxaC_18g32480	-1.51999	1.04711e-18	FxaC_14g04040	1.81664	3.01617e-18	FxaC_12g46600	-1.78811	1.00521e-20
FxaC_11g16500	2.66719	1.3547e-19	FxaC_23g26340	-2.10745	1.09486e-18	FxaC_25g52860	-2.28227	3.08986e-18	FxaC_9g01850	1.93286	1.05532e-20
FxaC_6g22340	-4.50555	1.42439e-19	FxaC_4g35710	1.33701	1.12282e-18	FxaC_18g05080	1.41979	3.33634e-18	FxaC_20g32320	3.21315	1.09132e-20
FxaC_8g04730	1.36071	1.43001e-19	FxaC_27g38960	-1.9645	1.16594e-18	FxaC_21g17190	1.65049	4.27864e-18	FxaC_9g01570	4.01021	1.10149e-20
FxaC_16g01310	1.66437	1.47847e-19	FxaC_28g13120	3.28616	1.21872e-18	FxaC_11g12320	1.29428	4.73383e-18	FxaC_24g04350	1.70493	1.10288e-20
FxaC_4g30630	-1.9698	1.61748e-19	FxaC_18g00330	-1.80533	1.29201e-18	FxaC_27g41300	-2.568	4.81619e-18	FxaC_24g57590	-2.04968	1.13392e-20
FxaC_13g04020	-2.12919	1.67167e-19	FxaC_24g51060	-2.5195	1.31247e-18	FxaC_8g24090	4.10321	5.06276e-18	FxaC_22g38550	-1.73048	1.15346e-20
FxaC_9g39940	2.244	1.77608e-19	FxaC_24g50280	-1.33626	1.33618e-18	FxaC_20g01370	-2.02575	5.14991e-18	FxaC_5g10160	2.38715	1.31104e-20
FxaC_15g03990	4.00513	1.8036e-19	FxaC_7g03630	1.83719	1.47796e-18	FxaC_22g31000	2.10216	5.28627e-18	FxaC_8g20240	-3.9442	1.32656e-20
FxaC_5g09650	3.63493	1.92997e-19	FxaC_13g19600	1.30481	1.58131e-18	FxaC_6g39580	-6.23058	5.84299e-18	FxaC_7g41740	-1.7049	1.6703e-20
FxaC_15g17020	-1.52766	2.03732e-19	FxaC_12g10320	-1.76052	1.67348e-18	FxaC_13g05520	-2.02719	6.01227e-18	FxaC_7g32300	4.38061	1.89876e-20
FxaC_28g36890	4.2267	2.05509e-19	FxaC_17g52060	2.23636	1.6778e-18	FxaC_5g13430	-2.4286	6.41353e-18	FxaC_6g28081	1.92983	2.08266e-20
FxaC_9g45560	-1.67969	2.28432e-19	FxaC_17g09980	1.64129	1.69582e-18	FxaC_6g39180	-1.44066	6.48292e-18	FxaC_12g31520	-1.63725	2.20068e-20
FxaC_28g25300	-2.21569	2.4963e-19	FxaC_3g08840	1.5965	2.22414e-18	FxaC_10g14540	1.45052	8.4178e-18	FxaC_9g42510	-2.14773	2.20209e-20
FxaC_5g12120	-2.47575	3.51352e-19	FxaC_24g47220	-2.3464	2.33283e-18	FxaC_26g22470	3.05538	8.4178e-18	FxaC_13g07160	1.5949	2.2067e-20
FxaC_1g03160	-2.04635	3.57144e-19	FxaC_9g15840	-3.48337	2.43533e-18	FxaC_26g12320	1.33437	8.83104e-18	FxaC_21g06890	3.15056	2.51223e-20
FxaC_2g27650	-1.63368	3.76401e-19	FxaC_7g16920	-1.53988	2.43533e-18	FxaC_10g34530	-1.80988	9.21873e-18	FxaC_20g23200	-2.81433	2.51223e-20
FxaC_5g15640	-1.64509	3.7959e-19	FxaC_25g47060	-3.67874	2.453e-18	FxaC_4g21170	-2.07199	1.02975e-17	FxaC_9g47510	-2.37657	2.94356e-20
FxaC_6g25320	-1.45926	4.72152e-19	FxaC_7g06880	1.37572	2.76168e-18	FxaC_2g22050	-1.93913	1.09829e-17	FxaC_6g27970	2.88971	3.26617e-20
FxaC_23g18270	-2.69324	5.2885e-19	FxaC_25g24400	1.27438	2.83383e-18	FxaC_7g15390	1.56369	1.23774e-17	FxaC_20g14420	-1.87814	3.32813e-20
FxaC_23g22150	1.60401	5.47497e-19	FxaC_11g34610	-3.87625	2.94535e-18	FxaC_28g02620	-2.39547	1.26564e-17	FxaC_24g46880	-1.4042	3.85177e-20
FxaC_5g35560	1.8384	5.51112e-19	FxaC_2g06520	-1.34882	3.00466e-18	FxaC_2g23280	3.08279	1.37072e-17	FxaC_11g31390	-1.73299	4.05809e-20
FxaC_24g29380	-2.2322	5.52109e-19	FxaC_28g25300	-2.23568	3.01068e-18	FxaC_26g19560	-3.74529	1.40193e-17	FxaC_2g10520	1.55616	4.16577e-20
FxaC_20g00610	1.7116	5.83857e-19	FxaC_13g22010	-1.6981	3.07274e-18	FxaC_19g04931	-3.56972	1.5296e-17	FxaC_17g20140	2.75644	4.16807e-20
FxaC_19g09020	-1.99355	5.99505e-19	FxaC_17g18180	-1.48692	3.39604e-18	FxaC_17g26980	-3.15383	1.57937e-17	FxaC_26g14890	-2.0154	4.19397e-20
FxaC_25g24400	1.2964	6.1755e-19	FxaC_1g22002	3.11608	3.40268e-18	FxaC_17g06730	-2.7499	1.60184e-17	FxaC_6g14720	-2.91511	4.29778e-20
FxaC_3g04610	1.79171	6.4705e-19	FxaC_10g04790	-1.66816	3.62232e-18	FxaC_4g17040	-2.58643	1.61052e-17	FxaC_10g26540	1.7668	4.55097e-20
FxaC_3g06170	1.32601	7.42729e-19	FxaC_8g13980	-1.48147	3.8976e-18	FxaC_16g26630	-1.87748	1.74285e-17	FxaC_10g28070	3.01867	4.77049e-20
FxaC_7g11380	-1.95272	7.87476e-19	FxaC_24g50340	-1.57415	4.24963e-18	FxaC_6g21330	-1.91179	1.81901e-17	FxaC_20g05670	-2.2381	5.05867e-20
FxaC_5g02470	-1.65423	7.90958e-19	FxaC_3g09450	-2.96842	4.26918e-18	FxaC_13g03460	-1.4592	1.86041e-17	FxaC_16g26630	-1.98889	5.30454e-20
FxaC_4g19100	1.59053	8.41129e-19	FxaC_10g00311	-3.06528	5.00298e-18	FxaC_27g01140	1.71157	1.86675e-17	FxaC_24g26850	3.25075	6.69964e-20
FxaC_3g21250	1.31169	8.86898e-19	FxaC_16g01310	1.61796	5.05136e-18	FxaC_8g32241	-1.70421	2.03789e-17	FxaC_27g42670	2.65521	7.28441e-20
FxaC_19g01850	2.47948	1.02247e-18	FxaC_17g08090	1.80035	5.33903e-18	FxaC_20g34600	1.9123	2.29002e-17	FxaC_11g37740	-2.41634	7.91164e-20
FxaC_28g16750	1.50639	1.02951e-18	FxaC_27g05000	1.38263	5.50117e-18	FxaC_14g02010	-1.87826	2.31846e-17	FxaC_4g37810	1.40086	8.35977e-20
FxaC_18g43650	-4.56896	1.17142e-18	FxaC_22g16710	-2.71534	5.89758e-18	FxaC_13g31850	4.82057	2.53894e-17	FxaC_24g33850	1.74693	8.57765e-20
FxaC_5g08380	-3.65062	1.27399e-18	FxaC_22g39440	1.43955	6.00457e-18	FxaC_2g03950	-1.27848	2.75489e-17	FxaC_14g09592	2.14582	9.26719e-20
FxaC_16g13160	-1.39475	1.36858e-18	FxaC_22g61310	-5.07662	6.26709e-18	FxaC_24g25880	-2.65061	2.80332e-17	FxaC_20g18221	-2.06435	9.5134e-20
FxaC_17g54040	-3.04843	1.44354e-18	FxaC_11g04830	2.33295	6.50493e-18	FxaC_17g06140	3.05286	2.82709e-17	FxaC_17g19570	-1.67527	9.77344e-20
FxaC_21g37830	-2.69442	1.63084e-18	FxaC_23g51550	1.21416	6.65266e-18	FxaC_18g41810	-3.99293	2.87921e-17	FxaC_21g57140	1.29731	1.02923e-19
FxaC_23g13310	-1.4867	1.63084e-18	FxaC_3g05980	-2.94319	8.53381e-18	FxaC_22g17270	-1.46304	2.89733e-17	FxaC_19g04090	3.07865	1.02941e-19
FxaC_8g10950	1.62053	1.65638e-18	FxaC_4g21400	3.59246	8.78436e-18	FxaC_11g32980	1.59475	3.07792e-17	FxaC_3g17490	3.30739	1.05167e-19
FxaC_11g34610	-3.50135	1.73853e-18	FxaC_3g21250	1.27693	9.03553e-18	FxaC_26g36880	-2.66451	3.07792e-17	FxaC_18g31080	2.07574	1.12752e-19
FxaC_15g40850	1.37282	1.7642e-18	FxaC_23g61570	1.63444	9.39508e-18	FxaC_18g42440	5.32093	3.1985e-17	FxaC_14g12240	1.81071	1.14394e-19
FxaC_18g00330	-1.73498	1.83953e-18	FxaC_21g71920	-3.31603	9.44642e-18	FxaC_19g10140	-2.6068	3.3187e-17	FxaC_17g53520	1.52137	1.37898e-19
FxaC_23g51550	1.23156	1.91885e-18	FxaC_17g03330	-2.67961	9.57625e-18	FxaC_10g14690	-1.3278	3.45594e-17	FxaC_3g08670	-2.771	1.38685e-19
FxaC_17g18180	-1.47526	1.92984e-18	FxaC_9g39940	2.18286	9.75516e-18	FxaC_13g03690	-1.24971	3.57652e-17	FxaC_8g09850	-1.86002	1.46389e-19
FxaC_8g07410	-1.92145	1.9379e-18	FxaC_23g61600	-2.01681	9.79026e-18	FxaC_5g11010	-1.4067	3.61809e-17	FxaC_5g00800	-1.38295	1.53374e-19
FxaC_28g13120	3.22585	1.94205e-18	FxaC_15g11581	1.78495	1.04142e-17	FxaC_1g12880	-2.38769	3.61809e-17	FxaC_11g32340	-1.4303	1.85217e-19
FxaC_20g12230	-1.34571	2.12116e-18	FxaC_14g02960	1.33446	1.26895e-17	FxaC_28g10190	-1.56167	3.68791e-17	FxaC_22g51750	-1.62921	1.86289e-19
FxaC_12g42400	1.43237	2.12116e-18	FxaC_28g07250	1.49198	1.39078e-17	FxaC_14g11110	-1.63552	3.99325e-17	FxaC_27g12600	-3.65433	1.94612e-19
FxaC_11g37740	-2.08298	2.17188e-18	FxaC_3g17490	7.42774	1.43487e-17	FxaC_6g14720	-2.67476	4.26835e-17	FxaC_15g24920	8.13588	2.04168e-19
FxaC_25g17630	-2.40941	2.18502e-18	FxaC_6g21540	-1.34674	1.48413e-17	FxaC_11g00810	-2.29831	4.28394e-17	FxaC_7g14020	3.01766	2.19233e-19
FxaC_17g04610	1.87322	2.24351e-18	FxaC_5g30750	-2.57978	1.49108e-17	FxaC_22g15481	1.73418	4.39653e-17	FxaC_9g49170	2.20783	2.30042e-19
FxaC_5g10340	3.02412	2.38961e-18	FxaC_13g22030	-1.56061	1.50109e-17	FxaC_12g40910	-1.34184	4.64375e-17	FxaC_8g21090	3.6143	2.39375e-19
FxaC_11g38280	2.55559	2.443e-18	FxaC_5g12120	-2.46882	1.50109e-17	FxaC_12g09000	2.28593	4.64375e-17	FxaC_17g54920	3.09008	2.56387e-19
FxaC_22g04270	1.31719	2.49061e-18	FxaC_4g30940	-2.17376	1.51935e-17	FxaC_11g39110	-3.14853	4.88209e-17	FxaC_10g14600	-1.80634	2.63993e-19
FxaC_9g31711	1.83879	2.72794e-18	FxaC_8g03060	-1.64311	1.6621e-17	FxaC_8g28960	-1.50102	4.89186e-17	FxaC_9g45110	2.11862	2.66288e-19
FxaC_4g35080	-1.29508	2.74858e-18	FxaC_3g34950	-1.43631	1.73428e-17	FxaC_5g31040	-1.53831	4.91365e-17	FxaC_6g39580	-6.33372	2.70983e-19
FxaC_1g13321	1.52364	2.97787e-18	FxaC_18g37710	-2.07936	1.82932e-17	FxaC_10g02910	-1.37386	5.14621e-17	FxaC_4g38860	-3.13328	2.95225e-19
FxaC_4g27170	-2.2975	3.03266e-18	FxaC_27g49990	1.37747	1.85175e-17	FxaC_11g31390	-1.59542	5.95059e-17	FxaC_2g11480	-2.02949	3.16821e-19
FxaC_7g25730	1.5468	3.17986e-18	FxaC_16g29610	-3.5569	1.89765e-17	FxaC_24g00730	1.98023	6.05914e-17	FxaC_21g51670	-1.47081	3.45025e-19
FxaC_22g61310	-4.44054	3.6737e-18	FxaC_14g03500	2.20698	2.02684e-17	FxaC_16g27530	-4.23137	6.18656e-17	FxaC_22g17370	-2.50399	3.84376e-19
FxaC_27g30160	-3.06458	3.82337e-18	FxaC_6g25320	-1.40782	2.05911e-17	FxaC_23g19030	4.1153	6.42639e-17	FxaC_28g03420	-5.05298	3.97557e-19
FxaC_1g36160	1.42498	3.8332e-18	FxaC_24g54890	-2.8786	2.08022e-17	FxaC_27g42670	2.50519	6.76632e-17	FxaC_16g08270	2.21537	4.95842e-19
FxaC_21g04520	-2.91922	4.18108e-18	FxaC_15g10690	-1.53194	2.11573e-17	FxaC_20g03480	-1.56278	6.86079e-17	FxaC_26g09880	-2.82075	5.07171e-19
FxaC_18g13240	-1.4833	4.39615e-18	FxaC_5g13540	-2.33344	2.5067e-17	FxaC_3g12240	-2.53096	8.75915e-17	FxaC_21g07750	1.84507	5.37187e-19
FxaC_23g29050	-1.69361	4.51784e-18	FxaC_10g05380	1.26931	2.50738e-17	FxaC_17g48830	2.15876	9.0437e-17	FxaC_7g01630	1.94444	5.70074e-19
FxaC_1g22002	3.02283	4.62429e-18	FxaC_6g43520	-1.30685	2.78843e-17	FxaC_14g24431	3.06803	1.00098e-16	FxaC_20g05490	-1.52519	5.8019e-19
FxaC_10g04790	-1.62989	5.04596e-18	FxaC_1g36160	1.39654	2.84954e-17	FxaC_5g24670	-2.0496	1.06975e-16	FxaC_26g24592	1.45243	5.85665e-19
FxaC_20g08630	1.36925	5.22632e-18	FxaC_14g21071	-1.44176	2.9053e-17	FxaC_13g05851	2.28593	1.06975e-16	FxaC_9g38910	-2.4945	5.94574e-19
FxaC_11g24080	1.44235	5.22956e-18	FxaC_22g15710	2.69837	2.94882e-17	FxaC_11g18560	-2.47674	1.09765e-16	FxaC_17g52920	2.09827	6.14059e-19
FxaC_6g31140	1.7817	5.35078e-18	FxaC_8g01880	3.98562	3.02334e-17	FxaC_21g27910	-2.44273	1.11578e-16	FxaC_6g17690	1.31266	6.36245e-19
FxaC_2g28570	-1.59591	5.53824e-18	FxaC_8g04730	1.27776	3.07331e-17	FxaC_11g30710	-1.66571	1.13894e-16	FxaC_21g08280	-1.96508	6.80139e-19
FxaC_23g53920	-3.48753	5.97101e-18	FxaC_4g30630	-1.89317	3.49219e-17	FxaC_18g19080	-3.06395	1.17338e-16	FxaC_10g02910	-1.44153	6.80139e-19
FxaC_28g01650	2.05216	6.34922e-18	FxaC_17g17930	-1.42549	3.97803e-17	FxaC_7g20390	1.56748	1.28757e-16	FxaC_2g10411	-3.78087	7.34103e-19
FxaC_8g16110	-1.67353	6.35346e-18	FxaC_6g09380	2.37706	4.106e-17	FxaC_10g31060	2.1178	1.31789e-16	FxaC_22g73260	2.54424	7.34103e-19
FxaC_17g14540	-1.46385	6.46567e-18	FxaC_28g16750	1.44727	4.78224e-17	FxaC_21g39540	-1.31847	1.33345e-16	FxaC_10g18370	1.44784	7.43246e-19
FxaC_23g61600	-1.94952	6.63647e-18	FxaC_10g05700	-2.08126	4.84018e-17	FxaC_3g21250	1.31289	1.41454e-16	FxaC_2g36450	2.23612	7.44236e-19
FxaC_6g09380	2.38795	7.32803e-18	FxaC_21g33310	1.7514	5.24794e-17	FxaC_26g00450	-1.31313	1.42958e-16	FxaC_23g47830	-2.81168	8.50232e-19
FxaC_11g32980	1.53504	7.69784e-18	FxaC_3g21030	-1.49031	6.37317e-17	FxaC_12g49410	-1.56877	1.75697e-16	FxaC_26g27170	-2.43537	8.57753e-19
FxaC_8g03060	-1.6174	8.53656e-18	FxaC_19g05040	-1.38571	6.57045e-17	FxaC_22g56010	-1.51235	1.90907e-16	FxaC_18g28432	-2.48926	8.7642e-19
FxaC_18g31080	1.79572	8.91017e-18	FxaC_18g42760	1.68598	6.57045e-17	FxaC_17g29760	-1.72646	1.92559e-16	FxaC_28g00740	-2.35764	9.53205e-19
FxaC_23g53740	-1.96546	9.25671e-18	FxaC_5g38120	1.21384	6.61262e-17	FxaC_15g06410	-1.85804	2.0773e-16	FxaC_3g00510	3.22072	9.68729e-19
FxaC_27g41300	-2.98119	9.58356e-18	FxaC_15g36330	-1.42385	7.08634e-17	FxaC_18g04640	-1.64489	2.18457e-16	FxaC_20g22300	-2.27533	9.82315e-19
FxaC_25g46210	2.50671	9.61108e-18	FxaC_25g46210	2.49406	7.25761e-17	FxaC_13g01880	7.9469	2.28205e-16	FxaC_23g03570	2.31298	1.00109e-18
FxaC_26g25430	2.17893	9.64838e-18	FxaC_5g15340	-1.38532	7.46321e-17	FxaC_1g13520	2.92232	2.45346e-16	FxaC_15g39550	-1.5714	1.01888e-18
FxaC_23g19490	1.85731	9.86657e-18	FxaC_5g02470	-1.59769	7.56746e-17	FxaC_18g16850	1.87263	2.66839e-16	FxaC_22g12990	-1.29287	1.40023e-18
FxaC_2g08430	-1.94002	1.03293e-17	FxaC_6g35980	-1.41468	7.57287e-17	FxaC_27g31090	-1.79275	2.85307e-16	FxaC_28g37160	-3.29496	1.61055e-18
FxaC_18g38190	1.39723	1.03536e-17	FxaC_21g12540	1.62212	7.86485e-17	FxaC_24g57590	-1.80771	2.86606e-16	FxaC_9g45190	-8.05522	1.63576e-18
FxaC_10g33860	-1.61166	1.10999e-17	FxaC_12g43430	-1.68596	7.95111e-17	FxaC_22g49710	-1.76115	3.66644e-16	FxaC_21g67500	2.23256	1.70132e-18
FxaC_3g08840	1.55394	1.10999e-17	FxaC_6g00810	-2.06392	8.81717e-17	FxaC_5g02270	-1.33156	3.95374e-16	FxaC_10g05820	1.33874	1.87676e-18
FxaC_11g04830	2.28825	1.11159e-17	FxaC_1g13321	1.47308	9.58033e-17	FxaC_12g48990	-1.61033	4.46116e-16	FxaC_25g31881	5.756	1.90011e-18
FxaC_24g36000	-3.85479	1.19946e-17	FxaC_12g15630	1.3167	9.73729e-17	FxaC_3g25130	-1.43146	4.79477e-16	FxaC_1g36160	1.45934	2.26205e-18
FxaC_9g45920	1.52792	1.2071e-17	FxaC_1g19150	1.63004	9.76185e-17	FxaC_1g31980	2.36265	5.19642e-16	FxaC_19g38021	3.80216	2.28903e-18
FxaC_1g17450	-3.1268	1.26976e-17	FxaC_7g36181	2.78023	9.78828e-17	FxaC_5g34660	1.60988	5.20186e-16	FxaC_2g28860	3.3579	2.38801e-18
FxaC_12g05630	-2.08144	1.27818e-17	FxaC_10g26020	2.18203	9.9629e-17	FxaC_7g41450	5.92906	6.28349e-16	FxaC_18g17530	1.57919	2.49438e-18
FxaC_23g30100	-3.18837	1.32503e-17	FxaC_18g43650	-4.5934	1.04292e-16	FxaC_3g39610	1.89367	6.28708e-16	FxaC_3g31230	2.24993	2.90195e-18
FxaC_3g03760	-2.23076	1.32922e-17	FxaC_20g19910	-2.47023	1.04815e-16	FxaC_8g07830	-1.59263	6.30929e-16	FxaC_14g25060	3.03461	3.05833e-18
FxaC_10g04820	-1.70309	1.68131e-17	FxaC_21g57580	1.31757	1.11742e-16	FxaC_26g34160	-1.33318	6.72478e-16	FxaC_22g07550	-2.9533	3.34395e-18
FxaC_9g35080	2.04017	1.83704e-17	FxaC_11g20610	1.45225	1.1271e-16	FxaC_26g26980	4.01459	6.79551e-16	FxaC_5g00810	-1.33598	3.64359e-18
FxaC_28g27250	-2.80197	1.86712e-17	FxaC_13g05170	2.2183	1.14041e-16	FxaC_4g12600	5.72382	6.79551e-16	FxaC_20g13020	-1.41959	3.64359e-18
FxaC_16g00170	1.42549	1.92517e-17	FxaC_7g20390	1.7495	1.14277e-16	FxaC_19g10910	-6.03351	6.8467e-16	FxaC_12g38940	1.83391	4.1013e-18
FxaC_13g34480	1.4656	2.25007e-17	FxaC_26g25430	2.15066	1.17019e-16	FxaC_21g15100	-1.28004	6.93618e-16	FxaC_13g54180	1.9869	4.25513e-18
FxaC_9g47310	1.94816	2.33257e-17	FxaC_16g03170	1.6833	1.1735e-16	FxaC_6g25890	-7.94641	7.2275e-16	FxaC_28g31310	1.33339	4.39997e-18
FxaC_7g38900	1.33703	2.59926e-17	FxaC_26g14420	-1.37497	1.33339e-16	FxaC_24g57360	-3.68099	7.66812e-16	FxaC_15g02620	-2.52725	4.49079e-18
FxaC_1g01060	1.9573	2.62483e-17	FxaC_17g54040	-2.99989	1.41101e-16	FxaC_19g38021	3.6447	8.45509e-16	FxaC_27g44410	-2.89485	4.73339e-18
FxaC_2g25290	-1.46015	2.62483e-17	FxaC_4g14540	1.22167	1.68778e-16	FxaC_22g26710	1.31575	9.09595e-16	FxaC_5g37390	-1.32018	4.91044e-18
FxaC_22g16710	-2.48818	2.62483e-17	FxaC_26g17970	-1.6311	1.93001e-16	FxaC_27g33800	-2.70706	9.54693e-16	FxaC_24g01820	1.50369	4.94858e-18
FxaC_6g30570	-1.56693	2.63601e-17	FxaC_14g35530	-2.64106	1.97199e-16	FxaC_28g09820	-2.01216	9.55025e-16	FxaC_15g35320	-2.06692	5.03668e-18
FxaC_22g53090	-1.43515	2.65502e-17	FxaC_24g11880	1.36577	2.01322e-16	FxaC_22g13260	-4.97264	9.5744e-16	FxaC_13g44900	-1.64487	5.41636e-18
FxaC_17g36200	-1.45318	2.70304e-17	FxaC_15g17880	-3.87382	2.05363e-16	FxaC_13g07040	-1.33375	9.98014e-16	FxaC_13g22842	-1.45844	5.58906e-18
FxaC_24g54890	-2.66169	2.72484e-17	FxaC_21g66310	1.96701	2.05837e-16	FxaC_15g05451	-1.67611	9.98014e-16	FxaC_19g10140	-2.60496	5.61132e-18
FxaC_8g08040	-5.10334	2.94984e-17	FxaC_14g05701	1.4373	2.20653e-16	FxaC_8g08130	1.59752	1.00248e-15	FxaC_26g06360	-1.31132	5.66768e-18
FxaC_22g09900	3.01067	3.04294e-17	FxaC_1g05770	-1.92985	2.33223e-16	FxaC_13g07530	1.3385	1.07324e-15	FxaC_1g12880	-2.38887	5.72476e-18
FxaC_14g00040	3.02576	3.15704e-17	FxaC_2g28570	-1.54364	2.51082e-16	FxaC_19g32960	1.38849	1.14585e-15	FxaC_6g44870	-2.07245	5.72588e-18
FxaC_25g58190	-2.30637	3.3072e-17	FxaC_9g34270	1.53096	2.51089e-16	FxaC_6g23780	-1.18472	1.30646e-15	FxaC_15g17790	1.35802	6.18579e-18
FxaC_22g03500	-3.50181	3.35056e-17	FxaC_12g33460	1.48272	2.52376e-16	FxaC_14g25060	2.88329	1.32078e-15	FxaC_24g25880	-2.61596	6.37782e-18
FxaC_23g49110	-3.29914	3.65845e-17	FxaC_21g11230	1.21051	2.74664e-16	FxaC_13g21340	1.36059	1.33292e-15	FxaC_28g35960	1.86228	6.58789e-18
FxaC_10g05700	-1.99504	3.82848e-17	FxaC_14g23510	1.2257	3.03498e-16	FxaC_17g27490	2.62122	1.35271e-15	FxaC_17g38860	3.27046	6.67103e-18
FxaC_10g38400	1.85434	3.83025e-17	FxaC_27g37090	-2.63195	3.19009e-16	FxaC_6g31111	1.5034	1.39969e-15	FxaC_24g10740	1.35758	7.23294e-18
FxaC_23g27110	2.27411	3.891e-17	FxaC_23g27390	1.38506	3.24225e-16	FxaC_1g20540	-1.36825	1.45595e-15	FxaC_14g23510	1.30718	7.74814e-18
FxaC_16g29610	-3.13662	3.95127e-17	FxaC_17g07880	1.84879	3.44365e-16	FxaC_21g20090	1.45145	1.49104e-15	FxaC_6g09200	-1.53739	7.79054e-18
FxaC_2g03950	-1.27347	4.30457e-17	FxaC_21g13280	-1.50195	3.72938e-16	FxaC_10g42370	3.00233	1.49208e-15	FxaC_9g18720	2.7177	7.83037e-18
FxaC_4g17000	-1.38459	4.5028e-17	FxaC_9g45110	1.34702	3.72938e-16	FxaC_9g39720	-4.35528	1.50569e-15	FxaC_14g20340	-1.4095	8.79753e-18
FxaC_10g27020	1.42122	4.85682e-17	FxaC_10g45280	2.06294	3.815e-16	FxaC_2g26160	-2.76309	1.71017e-15	FxaC_24g00730	2.00495	8.97408e-18
FxaC_27g39600	2.21857	5.21559e-17	FxaC_17g14540	-1.40581	3.83366e-16	FxaC_6g27970	2.61589	1.73798e-15	FxaC_17g00630	1.34179	9.0993e-18
FxaC_22g15710	2.64354	6.30129e-17	FxaC_18g38190	1.34067	3.83366e-16	FxaC_17g36320	-1.44549	1.73964e-15	FxaC_1g19150	1.85507	9.34227e-18
FxaC_27g42700	1.57219	6.7182e-17	FxaC_23g13310	-1.40335	4.15445e-16	FxaC_12g41240	4.31258	1.75531e-15	FxaC_17g52060	2.27654	1.01869e-17
FxaC_20g34620	-4.04	6.87336e-17	FxaC_5g38170	1.22198	4.24639e-16	FxaC_23g38980	1.37332	1.90749e-15	FxaC_21g17890	2.27615	1.09455e-17
FxaC_22g09440	-2.76655	8.24824e-17	FxaC_23g47560	1.48589	4.27906e-16	FxaC_15g02940	-1.8961	1.93338e-15	FxaC_2g29950	-1.39862	1.16918e-17
FxaC_14g26260	-1.28026	8.40184e-17	FxaC_23g53740	-1.92989	4.49592e-16	FxaC_18g37740	-1.29129	2.00831e-15	FxaC_5g06830	-1.54705	1.35322e-17
FxaC_7g19920	-1.51896	8.50351e-17	FxaC_25g45220	1.2138	4.68989e-16	FxaC_7g15070	-3.72952	2.02176e-15	FxaC_15g31640	2.33871	1.38299e-17
FxaC_18g19080	-3.31977	8.63693e-17	FxaC_27g42670	2.17954	5.54195e-16	FxaC_4g38860	-2.71889	2.18229e-15	FxaC_22g56010	-1.54329	1.38966e-17
FxaC_21g10080	-1.95558	8.8037e-17	FxaC_28g02740	-2.31156	6.22197e-16	FxaC_15g06490	1.74268	2.2689e-15	FxaC_22g17000	2.27059	1.43176e-17
FxaC_7g32300	1.78151	1.02199e-16	FxaC_22g09900	2.95479	6.26613e-16	FxaC_18g19770	-1.33961	2.57309e-15	FxaC_14g22771	-2.58306	1.45197e-17
FxaC_12g13210	-1.90011	1.02714e-16	FxaC_25g07220	-2.80765	6.52827e-16	FxaC_10g02150	-2.93752	2.96342e-15	FxaC_27g07460	-1.6012	1.4579e-17
FxaC_3g06690	-3.14716	1.05844e-16	FxaC_4g13650	1.51636	6.94561e-16	FxaC_22g10570	1.49402	3.12205e-15	FxaC_13g35750	1.50572	1.4579e-17
FxaC_21g12540	1.60024	1.07082e-16	FxaC_7g37040	1.22002	7.10131e-16	FxaC_23g57590	-1.52711	3.14577e-15	FxaC_1g31980	2.43138	1.48646e-17
FxaC_9g45110	1.36263	1.07245e-16	FxaC_21g14380	2.17827	7.79623e-16	FxaC_16g20180	-1.59613	3.34339e-15	FxaC_21g00350	2.86027	1.52067e-17
FxaC_24g47220	-2.10064	1.09762e-16	FxaC_25g36510	1.28475	7.81208e-16	FxaC_26g16570	-1.57849	3.40346e-15	FxaC_10g35030	-1.4298	1.56798e-17
FxaC_18g01360	2.68212	1.12053e-16	FxaC_18g45450	1.97321	8.00687e-16	FxaC_26g09120	-2.44173	3.74089e-15	FxaC_3g08840	2.05731	1.64293e-17
FxaC_9g35880	2.45246	1.14976e-16	FxaC_7g11380	-1.82308	8.42367e-16	FxaC_20g05360	-1.95486	3.93464e-15	FxaC_18g45860	-1.53818	1.85301e-17
FxaC_7g42440	-1.8364	1.16744e-16	FxaC_8g08040	-5.34729	8.52924e-16	FxaC_10g45540	3.84964	4.03947e-15	FxaC_9g33791	5.77857	1.85301e-17
FxaC_13g08310	-1.3429	1.17604e-16	FxaC_17g08550	-2.9818	9.09307e-16	FxaC_3g13240	-2.47552	4.0654e-15	FxaC_8g38760	-2.22372	1.85301e-17
FxaC_21g11230	1.22131	1.23813e-16	FxaC_22g09440	-2.82682	9.16988e-16	FxaC_14g10100	2.60718	4.17229e-15	FxaC_17g28130	1.49533	1.87812e-17
FxaC_20g39360	-1.78804	1.24219e-16	FxaC_9g42220	-1.65929	9.95222e-16	FxaC_6g24261	-2.62383	4.60268e-15	FxaC_25g13540	2.41444	1.99445e-17
FxaC_10g00311	-2.67899	1.26055e-16	FxaC_23g22150	1.47862	1.04624e-15	FxaC_20g32320	2.8784	4.86838e-15	FxaC_21g65740	-1.73043	2.0203e-17
FxaC_13g00180	3.2492	1.41782e-16	FxaC_24g33030	-2.70174	1.09545e-15	FxaC_15g18900	-1.51237	4.89479e-15	FxaC_2g19020	1.53617	2.08654e-17
FxaC_12g10320	-1.60198	1.42721e-16	FxaC_20g17320	-1.4669	1.14566e-15	FxaC_17g10490	-1.37398	5.16027e-15	FxaC_3g39610	1.95087	2.10028e-17
FxaC_26g41230	-1.81599	1.45363e-16	FxaC_8g10950	1.51048	1.22997e-15	FxaC_11g31410	-1.72974	5.39524e-15	FxaC_19g07440	-5.1535	2.19492e-17
FxaC_16g07350	-3.45365	1.47296e-16	FxaC_20g30330	-1.41982	1.24954e-15	FxaC_10g26540	1.54897	6.2088e-15	FxaC_17g22970	1.96265	2.25653e-17
FxaC_14g36800	-1.3787	1.50442e-16	FxaC_27g30280	-1.51394	1.31005e-15	FxaC_27g26710	2.75281	6.2088e-15	FxaC_9g48121	-2.4535	2.30558e-17
FxaC_27g01140	2.38376	1.67469e-16	FxaC_26g09120	-2.63741	1.36611e-15	FxaC_13g24070	1.9971	6.48125e-15	FxaC_24g43250	-1.2781	2.45831e-17
FxaC_3g05370	1.75791	1.69925e-16	FxaC_2g27350	-1.28582	1.41306e-15	FxaC_17g45730	1.84975	6.80626e-15	FxaC_22g04710	2.03447	2.49413e-17
FxaC_1g05770	-1.85977	1.71652e-16	FxaC_13g00180	3.21878	1.45938e-15	FxaC_26g39081	1.68483	6.93854e-15	FxaC_11g10590	1.75546	2.59711e-17
FxaC_9g41910	-1.41163	1.71652e-16	FxaC_21g50780	-1.46261	1.45944e-15	FxaC_23g08800	-3.48357	7.16446e-15	FxaC_26g09120	-2.58799	2.72802e-17
FxaC_16g27170	1.97699	1.73684e-16	FxaC_24g33610	1.78416	1.5492e-15	FxaC_25g09410	1.47138	7.22202e-15	FxaC_19g05080	-1.84677	2.77782e-17
FxaC_9g39580	1.36372	1.75109e-16	FxaC_5g11010	1.44695	1.66734e-15	FxaC_9g15840	-3.20199	7.91534e-15	FxaC_17g27490	2.70836	2.85118e-17
FxaC_14g04020	-1.75535	1.82683e-16	FxaC_14g26260	-1.23287	1.7231e-15	FxaC_23g34550	-1.78809	8.09522e-15	FxaC_15g00430	-3.085	3.04996e-17
FxaC_18g36150	1.39367	1.84913e-16	FxaC_21g14270	-1.41326	1.88482e-15	FxaC_8g13440	1.98038	8.74725e-15	FxaC_18g41790	-2.24471	3.16289e-17
FxaC_8g34280	1.35187	1.87683e-16	FxaC_21g15620	-5.69675	1.88482e-15	FxaC_19g05040	-1.398	8.78208e-15	FxaC_28g09810	1.44497	3.47777e-17
FxaC_5g39200	2.14379	1.94635e-16	FxaC_8g16870	1.21656	1.92326e-15	FxaC_5g12820	1.50742	9.58839e-15	FxaC_5g30750	-5.14468	3.58872e-17
FxaC_11g26150	-2.16057	1.97605e-16	FxaC_22g50520	-2.40185	2.00399e-15	FxaC_24g16240	-1.68348	9.62899e-15	FxaC_21g27910	-2.40086	3.94718e-17
FxaC_17g17930	-1.37469	1.97924e-16	FxaC_20g29890	-3.84645	2.11335e-15	FxaC_17g24240	3.44143	9.99931e-15	FxaC_19g10910	-6.13774	4.10714e-17
FxaC_20g16020	-1.69315	2.03011e-16	FxaC_16g27170	1.94756	2.19695e-15	FxaC_28g01172	-3.52432	1.05641e-14	FxaC_15g02810	-4.04395	4.26692e-17
FxaC_5g11010	1.47366	2.09129e-16	FxaC_23g53920	-3.30587	2.3221e-15	FxaC_18g20730	-1.34535	1.08628e-14	FxaC_1g17200	2.16293	4.57274e-17
FxaC_1g20960	-1.61618	2.23973e-16	FxaC_5g45780	2.34909	2.32904e-15	FxaC_8g01690	1.53755	1.11458e-14	FxaC_15g16270	3.45633	5.35401e-17
FxaC_6g15040	2.6013	2.38824e-16	FxaC_13g30440	2.38786	2.47379e-15	FxaC_13g19570	-1.50407	1.11692e-14	FxaC_2g23400	-1.67397	5.55026e-17
FxaC_6g17130	2.17256	2.75393e-16	FxaC_11g18400	1.79231	2.55241e-15	FxaC_7g18940	-2.16845	1.14715e-14	FxaC_9g39720	-4.4939	5.56827e-17
FxaC_15g17880	-3.42319	2.81616e-16	FxaC_27g01140	2.35637	2.57027e-15	FxaC_13g16170	3.06587	1.1905e-14	FxaC_6g25890	-7.94641	5.60272e-17
FxaC_19g11510	-1.2613	2.89672e-16	FxaC_15g16030	1.30351	2.57027e-15	FxaC_21g24610	-2.29093	1.3068e-14	FxaC_20g21731	-3.55163	5.64821e-17
FxaC_16g28870	1.64525	3.00939e-16	FxaC_8g15810	3.68015	2.5732e-15	FxaC_27g37500	-2.24258	1.31188e-14	FxaC_5g04750	1.79943	6.00436e-17
FxaC_9g50800	2.12829	3.90036e-16	FxaC_12g34200	-1.68594	2.58533e-15	FxaC_9g19080	-2.91094	1.34863e-14	FxaC_13g48620	-1.50649	6.02656e-17
FxaC_26g09120	-2.52488	3.92385e-16	FxaC_22g53250	2.19178	3.02736e-15	FxaC_18g32140	-1.25547	1.42324e-14	FxaC_22g03860	1.69755	6.04291e-17
FxaC_23g06730	-2.85144	4.12494e-16	FxaC_9g10970	-1.223	3.07848e-15	FxaC_9g47510	-1.96807	1.48203e-14	FxaC_21g70321	-2.99859	6.26826e-17
FxaC_25g43500	-1.22693	4.27231e-16	FxaC_5g03000	-4.82171	3.15588e-15	FxaC_16g23140	-1.8547	1.51436e-14	FxaC_17g32990	1.23759	6.30957e-17
FxaC_3g13240	-2.5768	4.39565e-16	FxaC_23g27110	2.20078	3.3626e-15	FxaC_24g12360	-5.92361	1.54741e-14	FxaC_13g03460	-1.41958	6.39134e-17
FxaC_7g27320	-1.45406	4.41498e-16	FxaC_1g13440	-2.58513	3.43463e-15	FxaC_17g36200	-2.35	1.62221e-14	FxaC_16g21200	-1.65298	6.59305e-17
FxaC_18g44560	1.34296	4.41498e-16	FxaC_5g39200	2.10647	3.43463e-15	FxaC_12g15880	-1.8537	1.67718e-14	FxaC_2g26160	-2.84033	6.59771e-17
FxaC_22g28870	1.35577	4.61756e-16	FxaC_17g32780	-1.68373	3.43741e-15	FxaC_21g06890	2.79006	1.69939e-14	FxaC_15g23370	1.3878	7.07056e-17
FxaC_15g37890	-2.34031	5.18101e-16	FxaC_21g12710	-1.27534	3.49716e-15	FxaC_9g45190	-5.32692	1.72842e-14	FxaC_3g23120	-1.59859	7.17436e-17
FxaC_28g07060	1.65956	5.27854e-16	FxaC_12g49550	-2.60695	3.62951e-15	FxaC_24g50430	-7.74416	1.74967e-14	FxaC_13g48191	1.76041	7.32212e-17
FxaC_3g34950	-1.35063	5.4278e-16	FxaC_20g07170	-4.1775	3.62951e-15	FxaC_4g14540	-1.14582	1.75262e-14	FxaC_12g36550	-2.33032	7.36888e-17
FxaC_7g20330	-1.78394	5.46306e-16	FxaC_18g41040	-3.8566	3.71285e-15	FxaC_9g32570	-2.24594	1.83862e-14	FxaC_3g22980	1.65088	7.5576e-17
FxaC_9g36200	-2.59673	5.73796e-16	FxaC_20g13100	1.38152	3.73615e-15	FxaC_24g26850	2.90914	1.86288e-14	FxaC_15g02290	-1.82337	7.5576e-17
FxaC_10g44760	3.21545	5.83994e-16	FxaC_18g13240	-1.37252	3.85126e-15	FxaC_4g21860	-1.76997	1.86941e-14	FxaC_18g44410	-2.34544	7.5576e-17
FxaC_14g15760	2.3602	5.8916e-16	FxaC_6g15040	2.55706	3.8824e-15	FxaC_28g37160	-2.80695	1.9616e-14	FxaC_11g26590	-1.93438	8.17858e-17
FxaC_7g16920	-1.39912	6.02073e-16	FxaC_17g23040	-3.71203	3.8824e-15	FxaC_21g24790	-2.2345	1.96426e-14	FxaC_11g00810	-2.2097	8.2149e-17
FxaC_7g14490	1.2764	6.03367e-16	FxaC_3g05000	1.82452	3.88948e-15	FxaC_27g45761	-1.5084	1.97281e-14	FxaC_4g19100	1.66666	8.64881e-17
FxaC_19g04931	-2.40881	6.35351e-16	FxaC_14g26370	-1.38867	3.97922e-15	FxaC_23g12790	-4.68234	2.10629e-14	FxaC_21g20090	1.49582	9.13797e-17
FxaC_6g39020	1.46058	6.71e-16	FxaC_3g03760	-2.10785	4.25967e-15	FxaC_11g20610	1.38168	2.10933e-14	FxaC_5g07390	-1.66972	9.2594e-17
FxaC_3g05000	1.83708	6.75674e-16	FxaC_26g41230	-1.78853	4.4064e-15	FxaC_13g18280	-3.09166	2.62052e-14	FxaC_16g12540	-2.08875	1.00676e-16
FxaC_1g02970	-2.50257	6.85799e-16	FxaC_22g03500	-3.44915	4.4064e-15	FxaC_1g25610	-1.48563	2.63865e-14	FxaC_22g15910	1.76516	1.08866e-16
FxaC_26g18940	-1.93522	7.27195e-16	FxaC_7g28940	-1.49964	4.5714e-15	FxaC_21g00350	2.63222	2.69195e-14	FxaC_17g35170	4.3279	1.22331e-16
FxaC_13g30440	2.38188	7.27195e-16	FxaC_25g45510	3.04184	4.61611e-15	FxaC_6g20740	1.29729	2.74699e-14	FxaC_9g44030	2.62466	1.27404e-16
FxaC_15g01750	-3.30889	7.29155e-16	FxaC_16g13160	-1.25769	4.6735e-15	FxaC_27g42700	1.96892	2.99053e-14	FxaC_16g21370	3.28653	1.28718e-16
FxaC_15g10900	1.20291	7.77031e-16	FxaC_19g07440	-2.25194	4.6735e-15	FxaC_1g25100	-1.90203	2.99935e-14	FxaC_1g25610	-1.59076	1.31046e-16
FxaC_12g20520	-3.21646	7.94768e-16	FxaC_14g15760	2.33532	5.22807e-15	FxaC_28g00630	-5.18041	3.00095e-14	FxaC_28g18620	-4.49002	1.31523e-16
FxaC_21g26130	1.41778	9.32953e-16	FxaC_1g21240	-1.57569	5.35594e-15	FxaC_2g18730	1.56583	3.20579e-14	FxaC_10g42370	3.04728	1.33259e-16
FxaC_11g18880	1.55856	9.75092e-16	FxaC_6g14720	-2.59834	5.37384e-15	FxaC_7g34850	-1.55899	3.31321e-14	FxaC_7g08490	-1.40463	1.35671e-16
FxaC_7g28940	-1.49707	1.03321e-15	FxaC_19g04931	-2.44635	5.51179e-15	FxaC_21g57580	1.30228	3.34356e-14	FxaC_26g18891	-2.75885	1.52204e-16
FxaC_28g02740	-2.16122	1.06055e-15	FxaC_15g03530	1.65041	5.51179e-15	FxaC_18g01910	-1.79162	3.35498e-14	FxaC_17g06730	-2.53297	1.58421e-16
FxaC_10g18010	-4.27619	1.08019e-15	FxaC_14g00040	2.90662	5.56732e-15	FxaC_24g40890	-1.79547	3.41797e-14	FxaC_18g27020	1.79484	1.59695e-16
FxaC_14g05701	1.39688	1.12494e-15	FxaC_18g07110	1.2519	5.86417e-15	FxaC_23g35580	3.80452	3.41943e-14	FxaC_22g19810	1.43949	1.59847e-16
FxaC_7g37040	1.20948	1.1357e-15	FxaC_19g01340	-1.3065	6.39298e-15	FxaC_5g00031	1.91344	3.62518e-14	FxaC_22g44300	5.69666	1.64016e-16
FxaC_5g10440	1.35488	1.1357e-15	FxaC_18g31080	1.6766	6.42833e-15	FxaC_11g40880	2.59044	3.76162e-14	FxaC_3g24360	1.42925	1.67586e-16
FxaC_28g07250	1.39907	1.29039e-15	FxaC_13g03380	-1.58143	6.62259e-15	FxaC_5g39180	1.78008	3.97514e-14	FxaC_18g11280	1.76805	1.98299e-16
FxaC_21g54730	1.78089	1.299e-15	FxaC_20g16020	-1.65183	6.7579e-15	FxaC_8g33260	-3.26522	3.98937e-14	FxaC_3g00850	-1.58583	1.98299e-16
FxaC_27g39280	-1.59631	1.41007e-15	FxaC_18g19080	-3.27624	6.9887e-15	FxaC_12g22481	-5.99365	3.99231e-14	FxaC_4g33330	-1.97152	2.01932e-16
FxaC_28g32290	1.57069	1.48363e-15	FxaC_16g13230	-1.23606	7.13489e-15	FxaC_15g02810	-3.51728	4.12029e-14	FxaC_7g08130	1.7574	2.10318e-16
FxaC_27g49990	1.2947	1.48921e-15	FxaC_28g15210	1.50298	7.46496e-15	FxaC_1g05850	1.14471	4.40057e-14	FxaC_15g01730	-1.37231	2.13185e-16
FxaC_7g33690	1.29357	1.49075e-15	FxaC_14g04020	-1.7094	7.64154e-15	FxaC_8g05061	2.84098	4.7173e-14	FxaC_13g23950	1.59448	2.20133e-16
FxaC_17g29850	2.36491	1.51883e-15	FxaC_16g28870	1.59706	7.76387e-15	FxaC_26g36530	1.90271	4.7596e-14	FxaC_5g39180	1.8823	2.20988e-16
FxaC_23g53630	1.39326	1.5205e-15	FxaC_9g50550	1.72307	7.91405e-15	FxaC_20g01980	-2.437	4.7596e-14	FxaC_27g30280	-1.68775	2.22043e-16
FxaC_4g36680	1.89835	1.52776e-15	FxaC_11g16500	2.41471	8.09862e-15	FxaC_6g43910	1.63795	5.1091e-14	FxaC_10g31630	-5.96754	2.42258e-16
FxaC_9g49140	-1.80589	1.52776e-15	FxaC_7g14490	1.23337	8.11376e-15	FxaC_21g65740	-1.55274	5.16993e-14	FxaC_24g58180	2.69153	2.53846e-16
FxaC_9g09430	-1.78467	1.57673e-15	FxaC_1g02970	-2.514	8.31043e-15	FxaC_21g67350	-1.23838	5.49136e-14	FxaC_8g02230	1.48809	2.58565e-16
FxaC_14g18090	-1.23113	1.59114e-15	FxaC_6g40700	1.44045	8.61345e-15	FxaC_22g55520	-3.87602	5.55652e-14	FxaC_19g04931	-3.14864	2.70176e-16
FxaC_17g14920	-2.16618	1.5976e-15	FxaC_10g00750	1.78432	8.69421e-15	FxaC_15g00430	-2.71846	5.61455e-14	FxaC_2g22120	1.35856	2.72014e-16
FxaC_13g06150	1.32749	1.62162e-15	FxaC_24g23080	-1.45689	8.70449e-15	FxaC_20g14030	-1.6249	5.61455e-14	FxaC_25g53620	-1.59803	2.747e-16
FxaC_25g07220	-2.54757	1.65843e-15	FxaC_3g13240	-2.59544	8.71596e-15	FxaC_2g28860	3.06001	6.24447e-14	FxaC_3g21510	-1.37204	2.80173e-16
FxaC_23g27390	1.34673	1.66793e-15	FxaC_17g20190	-1.4593	8.80167e-15	FxaC_14g32630	1.35121	6.41185e-14	FxaC_22g15481	1.68146	2.95167e-16
FxaC_1g19970	-1.72668	1.73235e-15	FxaC_23g19490	1.73043	9.11642e-15	FxaC_25g56451	-1.59329	6.44964e-14	FxaC_13g23660	1.42905	3.03329e-16
FxaC_20g10770	-1.68101	1.73326e-15	FxaC_19g07490	1.27213	9.12395e-15	FxaC_27g34940	-1.5358	6.45704e-14	FxaC_24g53530	4.94355	3.30769e-16
FxaC_2g29860	-2.21141	1.73326e-15	FxaC_21g37830	-2.43228	9.57305e-15	FxaC_26g25620	2.27875	6.60549e-14	FxaC_11g33410	1.59627	3.56009e-16
FxaC_26g24950	1.67259	1.75322e-15	FxaC_21g07320	1.17271	9.57672e-15	FxaC_3g25020	-2.30697	6.66499e-14	FxaC_21g07770	1.83733	3.60088e-16
FxaC_23g03570	1.96509	1.88715e-15	FxaC_24g07620	-1.50031	9.80318e-15	FxaC_24g50940	-1.62851	6.92604e-14	FxaC_5g10441	3.32417	3.66944e-16
FxaC_8g09570	-1.32033	1.99257e-15	FxaC_13g00521	-1.49106	1.01108e-14	FxaC_20g05670	-1.81911	7.08771e-14	FxaC_17g42420	-2.86982	3.77262e-16
FxaC_25g45510	3.01979	2.03629e-15	FxaC_14g03750	1.57707	1.05793e-14	FxaC_27g01570	1.24539	7.53351e-14	FxaC_22g56030	-3.32624	3.95171e-16
FxaC_6g40700	1.45325	2.09023e-15	FxaC_24g15120	1.24802	1.06713e-14	FxaC_9g51440	-1.30598	7.58054e-14	FxaC_6g24490	1.98703	3.97366e-16
FxaC_26g29950	-1.70703	2.09146e-15	FxaC_10g47830	-1.16468	1.06783e-14	FxaC_4g30350	-1.24947	7.58194e-14	FxaC_7g14490	1.2791	4.0902e-16
FxaC_16g21460	1.35675	2.15247e-15	FxaC_24g24350	1.56393	1.07446e-14	FxaC_12g03090	1.41873	7.61695e-14	FxaC_21g63280	2.26146	4.09071e-16
FxaC_5g38170	1.19095	2.24226e-15	FxaC_6g43300	-1.30423	1.12062e-14	FxaC_22g14690	-2.10998	8.08191e-14	FxaC_21g70480	-2.19649	4.36871e-16
FxaC_7g06690	-1.57932	2.24401e-15	FxaC_7g42440	-1.7665	1.15125e-14	FxaC_23g06010	2.1244	8.15675e-14	FxaC_18g26010	5.73156	4.77531e-16
FxaC_18g42760	1.59613	2.24636e-15	FxaC_24g49150	-1.61465	1.2067e-14	FxaC_14g15380	-2.0074	8.17792e-14	FxaC_8g05740	-1.35605	4.90003e-16
FxaC_16g22290	1.68734	2.37149e-15	FxaC_20g39360	-1.71834	1.23496e-14	FxaC_11g38880	-5.22202	8.23847e-14	FxaC_19g07490	-1.24005	5.03594e-16
FxaC_8g16870	1.20934	2.37492e-15	FxaC_8g16110	-1.53106	1.37145e-14	FxaC_18g45880	-1.61728	8.36625e-14	FxaC_23g34980	1.52682	5.60733e-16
FxaC_22g51040	1.38699	2.51281e-15	FxaC_22g21510	-1.64466	1.43833e-14	FxaC_22g45510	5.35647	8.9833e-14	FxaC_13g19570	-1.55034	5.82834e-16
FxaC_19g07490	1.28726	2.61756e-15	FxaC_28g09810	1.35138	1.45627e-14	FxaC_19g05980	-3.03291	9.45427e-14	FxaC_7g42070	2.59796	5.86619e-16
FxaC_2g17730	-2.96435	2.74673e-15	FxaC_13g09850	-1.29048	1.49884e-14	FxaC_27g44410	-2.444	9.51687e-14	FxaC_13g18280	-3.23158	6.19698e-16
FxaC_24g30210	-2.83985	2.7654e-15	FxaC_5g05990	-1.68567	1.51276e-14	FxaC_14g23510	1.14933	9.6922e-14	FxaC_15g39230	1.66952	6.74532e-16
FxaC_22g31620	-1.2871	2.77695e-15	FxaC_5g35560	1.6442	1.55575e-14	FxaC_15g37590	7.41612	9.6922e-14	FxaC_5g13160	-1.88486	7.04978e-16
FxaC_28g07310	-3.94444	3.01801e-15	FxaC_4g38860	-2.10766	1.57367e-14	FxaC_20g22300	-1.9093	1.07484e-13	FxaC_13g52621	-7.84031	7.0626e-16
FxaC_28g15210	1.50492	3.12525e-15	FxaC_18g00140	-1.96643	1.67265e-14	FxaC_11g18400	-1.76687	1.07683e-13	FxaC_15g18900	-1.53382	7.16921e-16
FxaC_14g19780	2.22727	3.16459e-15	FxaC_13g04020	-1.84225	1.72453e-14	FxaC_25g35020	4.39942	1.12351e-13	FxaC_12g46530	2.09418	7.56079e-16
FxaC_8g15810	3.61637	3.41572e-15	FxaC_1g09090	1.38672	1.74713e-14	FxaC_23g34950	2.16818	1.12835e-13	FxaC_25g02310	-1.74816	7.66018e-16
FxaC_27g42670	2.09512	3.41572e-15	FxaC_6g09470	1.28029	1.85507e-14	FxaC_13g23950	1.47549	1.13767e-13	FxaC_26g32000	-1.70522	7.71328e-16
FxaC_23g42541	-6.02043	3.41572e-15	FxaC_21g31120	-2.03795	1.96615e-14	FxaC_24g48220	1.77001	1.14183e-13	FxaC_3g23350	-1.24759	8.25292e-16
FxaC_9g01970	-1.82478	3.48905e-15	FxaC_6g31140	1.62742	1.98246e-14	FxaC_21g17010	1.68018	1.18724e-13	FxaC_22g12310	-1.66885	8.81661e-16
FxaC_1g23980	-1.81082	3.5495e-15	FxaC_5g12090	1.81954	2.01787e-14	FxaC_2g25531	1.49375	1.21452e-13	FxaC_5g28050	1.64005	9.44866e-16
FxaC_6g27750	-3.54555	3.55681e-15	FxaC_14g04710	-1.51533	2.11396e-14	FxaC_24g03970	-2.07418	1.26216e-13	FxaC_10g37340	2.50672	1.01959e-15
FxaC_18g00140	-1.92883	3.73046e-15	FxaC_5g20480	1.36373	2.3162e-14	FxaC_18g39850	3.16065	1.27375e-13	FxaC_4g39710	-7.80873	1.10208e-15
FxaC_4g36890	-3.5105	3.8655e-15	FxaC_10g04820	-1.57128	2.36221e-14	FxaC_21g04520	-2.60992	1.37123e-13	FxaC_15g19110	-1.53497	1.11284e-15
FxaC_7g38270	2.11781	3.87823e-15	FxaC_17g55720	2.04808	2.3833e-14	FxaC_26g15360	2.86287	1.37397e-13	FxaC_27g48890	1.98342	1.17367e-15
FxaC_22g53250	2.14879	3.91325e-15	FxaC_19g35680	1.4866	2.43563e-14	FxaC_14g19320	-1.53894	1.40275e-13	FxaC_10g04790	-1.744	1.17598e-15
FxaC_12g48900	-2.12603	4.11971e-15	FxaC_13g53820	1.67151	2.46845e-14	FxaC_5g22610	1.22613	1.44517e-13	FxaC_26g04100	2.63101	1.18027e-15
FxaC_11g12800	-1.76069	4.1879e-15	FxaC_15g21960	1.18719	2.54672e-14	FxaC_5g21890	4.92134	1.49123e-13	FxaC_17g11961	-1.59057	1.2311e-15
FxaC_1g13440	-2.40427	4.29242e-15	FxaC_11g36701	-1.62827	2.70187e-14	FxaC_28g32290	1.96492	1.5181e-13	FxaC_2g25942	2.32981	1.25222e-15
FxaC_8g04950	-3.12839	4.36232e-15	FxaC_8g19210	1.24866	2.73403e-14	FxaC_9g01400	1.50258	1.55305e-13	FxaC_20g20450	-1.64984	1.27756e-15
FxaC_24g50940	-1.73572	4.39031e-15	FxaC_12g01500	2.34316	2.8727e-14	FxaC_24g53540	3.68227	1.56084e-13	FxaC_8g06310	-1.80572	1.31446e-15
FxaC_26g17970	-1.50811	4.40995e-15	FxaC_24g21060	2.1624	3.11232e-14	FxaC_17g14480	-2.47518	1.62014e-13	FxaC_18g37800	-2.82213	1.45281e-15
FxaC_9g44030	2.6823	4.77679e-15	FxaC_10g10230	-1.3182	3.15167e-14	FxaC_2g36450	1.95357	1.66227e-13	FxaC_21g50090	-1.55867	1.47325e-15
FxaC_14g10460	1.87346	4.88858e-15	FxaC_19g34330	-1.20288	3.17526e-14	FxaC_3g31230	1.99263	1.71639e-13	FxaC_1g15840	2.99576	1.75199e-15
FxaC_20g06170	1.62735	5.08418e-15	FxaC_2g10280	-1.49688	3.21461e-14	FxaC_7g26360	1.71569	1.89218e-13	FxaC_13g05910	1.17129	1.80209e-15
FxaC_13g24920	-1.50527	5.21475e-15	FxaC_17g15840	-1.84583	3.2506e-14	FxaC_20g41020	-1.75037	1.98422e-13	FxaC_8g24010	-1.72135	1.80209e-15
FxaC_2g24370	2.19304	5.40876e-15	FxaC_23g09810	1.68702	3.42249e-14	FxaC_2g09580	-1.15711	2.02301e-13	FxaC_6g26680	-1.56232	1.91994e-15
FxaC_7g15070	-3.6819	5.41036e-15	FxaC_3g20890	-1.25488	3.43515e-14	FxaC_6g26680	-1.46635	2.03043e-13	FxaC_23g16520	-1.49279	1.9549e-15
FxaC_24g03050	2.40519	5.47969e-15	FxaC_14g19500	1.31682	3.48479e-14	FxaC_17g05100	1.39533	2.16891e-13	FxaC_3g24090	1.28608	1.95626e-15
FxaC_7g40690	-1.21759	5.87068e-15	FxaC_11g11780	2.59078	3.55372e-14	FxaC_28g01650	1.83606	2.23391e-13	FxaC_7g35490	-1.22744	1.95931e-15
FxaC_17g11710	2.75775	5.91667e-15	FxaC_21g23380	-1.65207	3.57737e-14	FxaC_17g14412	2.09988	2.34727e-13	FxaC_13g04410	-3.70945	2.11127e-15
FxaC_13g32800	-2.80264	6.03305e-15	FxaC_17g04610	1.68485	3.61747e-14	FxaC_8g19210	1.23859	2.55825e-13	FxaC_22g17210	-1.65657	2.19937e-15
FxaC_11g16600	1.71055	6.20434e-15	FxaC_24g47160	1.29447	3.70718e-14	FxaC_7g28190	-1.14564	2.69626e-13	FxaC_2g22050	-1.7461	2.23509e-15
FxaC_20g21990	1.49388	6.63553e-15	FxaC_7g06690	-1.54737	3.96703e-14	FxaC_22g51750	-1.33901	2.71274e-13	FxaC_4g02600	-1.8123	2.2636e-15
FxaC_17g23040	-3.31141	6.72433e-15	FxaC_23g30100	-2.89121	4.05838e-14	FxaC_5g02670	-7.45456	2.78771e-13	FxaC_22g26710	1.2911	2.44628e-15
FxaC_20g38761	2.88243	6.97971e-15	FxaC_6g29250	-1.8109	4.09089e-14	FxaC_12g01951	3.71943	2.84815e-13	FxaC_25g61590	-3.58673	2.49391e-15
FxaC_21g50780	-1.39584	6.9872e-15	FxaC_27g39280	-1.55574	4.13573e-14	FxaC_11g19200	1.02468	2.91208e-13	FxaC_14g18440	-1.74598	2.50928e-15
FxaC_24g11880	1.29146	7.19933e-15	FxaC_2g25210	-1.19601	4.18213e-14	FxaC_17g18060	-1.53029	2.91405e-13	FxaC_13g25370	-1.9577	2.5491e-15
FxaC_21g59290	-1.51029	7.21089e-15	FxaC_20g12840	-2.52281	4.29335e-14	FxaC_24g06190	2.3327	2.93219e-13	FxaC_9g51270	2.98418	2.61751e-15
FxaC_16g03170	1.57795	7.2367e-15	FxaC_5g02160	-1.73656	4.33046e-14	FxaC_21g12550	1.81326	2.94537e-13	FxaC_19g11130	4.13245	2.62436e-15
FxaC_4g05310	1.34938	7.24927e-15	FxaC_24g00690	-1.18769	4.47762e-14	FxaC_18g06070	-1.53005	2.95797e-13	FxaC_17g19200	-2.12444	2.74486e-15
FxaC_10g05380	1.17046	7.36935e-15	FxaC_27g45640	2.46579	4.69198e-14	FxaC_26g02890	-1.21215	2.95959e-13	FxaC_3g13680	-3.0183	3.11879e-15
FxaC_24g15120	1.24884	7.43579e-15	FxaC_23g56270	4.08654	4.7387e-14	FxaC_1g08261	-1.50161	2.9965e-13	FxaC_26g02880	-2.84934	3.17168e-15
FxaC_12g20620	-2.5183	7.47268e-15	FxaC_3g06170	1.14276	4.84252e-14	FxaC_1g40100	1.95125	3.14337e-13	FxaC_18g32750	-1.7179	3.19374e-15
FxaC_13g03380	-1.52877	8.19203e-15	FxaC_16g26430	1.37134	4.99651e-14	FxaC_3g18100	1.28784	3.14337e-13	FxaC_11g14190	1.99485	3.2352e-15
FxaC_21g01340	-1.31685	8.52131e-15	FxaC_1g14170	2.42426	5.02609e-14	FxaC_22g62500	1.44764	3.6545e-13	FxaC_21g16400	7.73443	3.33724e-15
FxaC_1g21290	-1.13976	8.55301e-15	FxaC_28g07310	-3.76588	5.06418e-14	FxaC_24g49370	-2.81878	3.86788e-13	FxaC_9g42960	2.34293	3.43109e-15
FxaC_19g08980	-1.31132	8.96133e-15	FxaC_11g18880	1.49265	5.12272e-14	FxaC_21g65750	-1.36632	4.32481e-13	FxaC_24g48680	-3.56352	3.43283e-15
FxaC_22g50520	-2.21002	9.14787e-15	FxaC_18g45260	2.05551	5.3109e-14	FxaC_11g32310	-1.82065	4.58076e-13	FxaC_18g19920	-3.57122	3.44954e-15
FxaC_10g08270	3.58211	9.77444e-15	FxaC_25g41760	2.25165	5.40488e-14	FxaC_24g55220	-1.30778	4.59134e-13	FxaC_13g32830	-1.29932	3.5068e-15
FxaC_20g05640	2.1471	9.77444e-15	FxaC_8g02200	2.37793	5.57363e-14	FxaC_21g08280	-1.61173	4.61425e-13	FxaC_16g22000	1.90726	3.60276e-15
FxaC_17g11510	-4.09796	1.00405e-14	FxaC_20g25150	-1.54198	5.65354e-14	FxaC_8g15810	3.45233	4.73232e-13	FxaC_26g12240	-1.51919	3.64388e-15
FxaC_7g38430	1.31602	1.00509e-14	FxaC_7g32300	1.65684	5.74905e-14	FxaC_8g21090	3.16457	4.76054e-13	FxaC_4g39040	-1.53839	3.71459e-15
FxaC_22g40500	-1.60545	1.02337e-14	FxaC_10g27020	1.29661	5.92135e-14	FxaC_10g33450	-1.44361	4.76054e-13	FxaC_9g32570	-2.24289	3.72958e-15
FxaC_9g42220	-1.54206	1.03409e-14	FxaC_9g46350	1.2285	5.95109e-14	FxaC_18g45860	-1.32744	4.88961e-13	FxaC_3g02440	-1.89164	3.72958e-15
FxaC_1g09980	-2.85624	1.0551e-14	FxaC_13g32800	-2.86295	6.18544e-14	FxaC_10g14600	-1.46723	4.97453e-13	FxaC_7g17700	-1.38874	3.78149e-15
FxaC_3g38470	-1.91968	1.07306e-14	FxaC_11g26150	-2.04224	6.28228e-14	FxaC_2g10010	-2.16548	5.01143e-13	FxaC_21g02520	2.20241	4.02357e-15
FxaC_22g02060	2.1921	1.16436e-14	FxaC_18g43570	2.59861	6.31966e-14	FxaC_12g34200	-2.32828	5.42213e-13	FxaC_11g32310	-1.94345	4.02493e-15
FxaC_5g26860	1.58456	1.19276e-14	FxaC_26g12070	2.09291	6.55212e-14	FxaC_25g08860	3.2083	6.16747e-13	FxaC_27g33930	-3.48576	4.1452e-15
FxaC_28g14140	2.30456	1.20398e-14	FxaC_3g01540	-1.35908	6.69678e-14	FxaC_23g37680	-1.42672	6.38448e-13	FxaC_7g42860	2.10337	4.15959e-15
FxaC_17g05730	-1.45046	1.26344e-14	FxaC_26g23000	-2.06968	6.75122e-14	FxaC_26g14890	-1.57618	6.41333e-13	FxaC_11g12390	-1.72161	4.17861e-15
FxaC_12g33330	-2.10882	1.32663e-14	FxaC_15g03990	3.62739	6.85297e-14	FxaC_2g23400	-1.45653	6.51909e-13	FxaC_21g36370	1.83413	4.4309e-15
FxaC_20g01520	-1.2659	1.42035e-14	FxaC_12g43700	1.55817	6.92952e-14	FxaC_3g08840	1.81933	6.54392e-13	FxaC_12g47660	2.31391	4.43555e-15
FxaC_4g37930	1.77232	1.48722e-14	FxaC_23g03570	1.90305	7.10723e-14	FxaC_24g17170	2.18163	6.58802e-13	FxaC_7g24770	2.90549	4.82227e-15
FxaC_24g46850	1.46295	1.49336e-14	FxaC_15g40850	1.19141	7.12437e-14	FxaC_17g55530	2.00426	7.17278e-13	FxaC_20g08130	1.16084	4.85909e-15
FxaC_4g40080	-1.21366	1.52128e-14	FxaC_10g34030	-1.33449	7.18513e-14	FxaC_22g26460	-4.12413	7.22073e-13	FxaC_17g27220	-2.44566	4.90447e-15
FxaC_28g09810	1.33971	1.66575e-14	FxaC_28g08390	-1.39029	7.22117e-14	FxaC_5g34120	2.65466	7.37329e-13	FxaC_6g27980	1.97997	4.95237e-15
FxaC_24g39440	2.87677	1.73324e-14	FxaC_7g33690	1.22539	7.63064e-14	FxaC_24g20650	1.2965	7.42053e-13	FxaC_26g38080	-1.63037	4.98489e-15
FxaC_6g29250	-1.75515	1.83364e-14	FxaC_24g33250	-3.99514	7.81992e-14	FxaC_28g18620	-3.60154	7.68799e-13	FxaC_21g08530	-1.16394	5.05574e-15
FxaC_20g12840	-2.40764	1.87349e-14	FxaC_15g37890	-2.23969	7.87091e-14	FxaC_17g35170	4.0041	7.80118e-13	FxaC_22g20600	-1.2875	5.16495e-15
FxaC_23g34110	-1.87622	1.87349e-14	FxaC_27g11440	-2.40144	7.9708e-14	FxaC_27g07460	-1.36235	7.95223e-13	FxaC_23g60691	-1.55204	5.18635e-15
FxaC_28g01350	1.46563	1.94878e-14	FxaC_1g24790	-1.4187	8.17769e-14	FxaC_15g00720	-3.48326	7.96471e-13	FxaC_15g37350	3.96526	5.22317e-15
FxaC_12g43700	1.56714	1.96322e-14	FxaC_11g11080	4.08164	8.32095e-14	FxaC_22g46410	4.72724	8.06084e-13	FxaC_15g29790	-1.6432	5.25544e-15
FxaC_10g45280	1.91783	2.03003e-14	FxaC_11g17320	-2.33418	8.32095e-14	FxaC_18g38190	1.33269	8.18479e-13	FxaC_24g40890	-1.81407	5.64523e-15
FxaC_22g20420	-1.37878	2.06836e-14	FxaC_16g23160	-1.54462	8.61997e-14	FxaC_26g41800	1.80415	8.2935e-13	FxaC_19g21830	3.37908	5.79887e-15
FxaC_2g17640	1.24811	2.06836e-14	FxaC_7g38270	2.06713	8.85673e-14	FxaC_3g05060	-1.34805	8.41891e-13	FxaC_22g05230	3.04605	6.06161e-15
FxaC_15g06800	-2.54155	2.25871e-14	FxaC_14g02780	-3.08776	9.00346e-14	FxaC_22g20440	-1.23217	8.59643e-13	FxaC_21g12840	5.50781	6.07385e-15
FxaC_24g33250	-3.72032	2.25985e-14	FxaC_28g09820	-1.37346	9.04533e-14	FxaC_9g38910	-1.97358	8.77074e-13	FxaC_25g04601	1.63052	6.59036e-15
FxaC_24g49130	2.0976	2.32642e-14	FxaC_1g17450	-2.76539	9.33636e-14	FxaC_5g05380	-1.70244	8.77933e-13	FxaC_15g15310	-2.11444	6.70574e-15
FxaC_5g20480	1.35301	2.36032e-14	FxaC_6g44420	-1.25205	9.36004e-14	FxaC_3g28140	-1.33706	8.88312e-13	FxaC_20g41530	1.44956	6.7191e-15
FxaC_9g46800	1.19437	2.49038e-14	FxaC_13g24291	-2.79795	9.36004e-14	FxaC_2g10520	1.24999	9.21895e-13	FxaC_17g50280	-1.49222	6.74375e-15
FxaC_22g07330	-1.56988	2.65789e-14	FxaC_5g14940	-3.44713	1.0342e-13	FxaC_10g04790	-1.55896	9.43172e-13	FxaC_24g56880	2.22539	6.82685e-15
FxaC_25g36510	1.21475	2.68813e-14	FxaC_13g47950	-1.92751	1.05124e-13	FxaC_2g08950	-2.07083	9.9434e-13	FxaC_17g05660	-1.26142	7.16632e-15
FxaC_8g38760	-1.55215	2.69304e-14	FxaC_21g51520	-2.23682	1.18247e-13	FxaC_23g10670	-3.59004	1.00496e-12	FxaC_15g23390	1.49191	7.21183e-15
FxaC_14g26370	-1.31923	2.87287e-14	FxaC_17g24240	3.18463	1.19103e-13	FxaC_22g15910	1.57051	1.02556e-12	FxaC_18g13650	-2.17809	7.30676e-15
FxaC_6g43300	-1.26685	3.00351e-14	FxaC_23g27250	2.98453	1.21979e-13	FxaC_10g05520	-1.18048	1.04511e-12	FxaC_8g10950	1.47678	7.37204e-15
FxaC_27g31650	-1.2752	3.02811e-14	FxaC_21g26130	1.33002	1.24191e-13	FxaC_19g07490	-1.10487	1.04681e-12	FxaC_15g03550	1.32203	7.61117e-15
FxaC_27g26710	1.30491	3.14469e-14	FxaC_10g44000	1.33374	1.2743e-13	FxaC_22g09550	-5.7424	1.05798e-12	FxaC_21g03270	1.58518	7.70506e-15
FxaC_24g33610	1.69166	3.20635e-14	FxaC_18g37740	-1.2331	1.32128e-13	FxaC_6g24490	1.80288	1.08457e-12	FxaC_9g20510	4.22863	8.41198e-15
FxaC_1g32140	-1.44281	3.27737e-14	FxaC_20g34620	-3.5988	1.37831e-13	FxaC_13g04410	-3.26076	1.10065e-12	FxaC_10g40460	1.80193	8.49211e-15
FxaC_21g18110	2.54509	3.56955e-14	FxaC_17g22910	-1.8427	1.39457e-13	FxaC_3g22970	-2.53883	1.12677e-12	FxaC_7g11380	-1.73808	8.63658e-15
FxaC_13g53620	1.2803	3.67384e-14	FxaC_12g20620	-2.51799	1.40189e-13	FxaC_11g02060	-1.15361	1.16433e-12	FxaC_21g28540	2.05927	8.72093e-15
FxaC_26g12070	2.07572	3.67691e-14	FxaC_1g01060	1.78153	1.40458e-13	FxaC_11g33410	1.43321	1.18905e-12	FxaC_17g01040	-5.29007	8.93846e-15
FxaC_9g13050	1.3595	3.8193e-14	FxaC_9g39580	1.2463	1.43587e-13	FxaC_22g38550	-1.3352	1.20051e-12	FxaC_16g30290	-2.27382	9.00255e-15
FxaC_5g02160	-1.67073	3.84663e-14	FxaC_26g18940	-1.82304	1.48913e-13	FxaC_18g31080	1.7192	1.20709e-12	FxaC_7g18940	-2.11683	9.02454e-15
FxaC_19g07330	2.08858	3.95696e-14	FxaC_1g15670	1.27982	1.49977e-13	FxaC_7g28760	-2.48582	1.21216e-12	FxaC_24g03050	1.98356	9.81927e-15
FxaC_13g24291	-2.63453	4.11783e-14	FxaC_22g28870	1.25353	1.54406e-13	FxaC_13g11190	-1.48329	1.26368e-12	FxaC_24g27960	-1.84837	1.0338e-14
FxaC_19g01340	-1.25339	4.19892e-14	FxaC_8g13840	-1.56325	1.55674e-13	FxaC_3g14030	1.66808	1.36759e-12	FxaC_28g10190	-1.41209	1.04179e-14
FxaC_12g49550	-2.31996	4.2041e-14	FxaC_7g06020	2.49347	1.58319e-13	FxaC_17g05700	-2.92329	1.44673e-12	FxaC_9g46350	1.26886	1.0453e-14
FxaC_6g31780	-2.06587	4.2285e-14	FxaC_3g16821	-4.12922	1.58906e-13	FxaC_14g18440	-1.58221	1.45323e-12	FxaC_17g15460	4.26989	1.15138e-14
FxaC_11g09510	-1.1515	4.47345e-14	FxaC_6g09200	2.92655	1.70662e-13	FxaC_7g06020	3.90686	1.48718e-12	FxaC_20g09120	-1.90602	1.20017e-14
FxaC_3g09450	-2.30586	4.53549e-14	FxaC_27g49630	2.60679	1.75548e-13	FxaC_15g22570	3.28264	1.52155e-12	FxaC_18g12430	-1.94499	1.22549e-14
FxaC_24g18460	1.43338	4.6886e-14	FxaC_23g49110	-2.89248	1.75548e-13	FxaC_23g30100	-2.95618	1.58298e-12	FxaC_21g26130	1.38337	1.4354e-14
FxaC_9g29190	1.24066	4.75105e-14	FxaC_11g05270	-1.14655	1.77267e-13	FxaC_18g29490	1.19326	1.73528e-12	FxaC_14g13260	2.57658	1.46863e-14
FxaC_4g17040	-2.63351	4.95403e-14	FxaC_21g13910	2.80032	1.79737e-13	FxaC_25g47060	-3.28638	1.73682e-12	FxaC_21g04730	1.36449	1.46863e-14
FxaC_10g29850	-2.50073	4.96375e-14	FxaC_3g16732	-1.54631	1.80618e-13	FxaC_16g08340	-1.32445	1.77495e-12	FxaC_27g27470	1.52421	1.48501e-14
FxaC_19g12900	-1.65127	5.00885e-14	FxaC_19g15370	-3.64528	1.85484e-13	FxaC_10g20510	-1.31732	1.77638e-12	FxaC_1g25100	-1.88323	1.49169e-14
FxaC_2g09612	2.43715	5.01475e-14	FxaC_9g19510	-1.29389	1.88785e-13	FxaC_24g23040	1.46563	1.85324e-12	FxaC_8g08200	3.89626	1.53773e-14
FxaC_16g05480	-1.37709	5.06842e-14	FxaC_19g09020	-1.67925	1.88785e-13	FxaC_10g35060	-1.2748	1.92152e-12	FxaC_18g19770	-1.28823	1.62955e-14
FxaC_21g50330	-2.18023	5.12187e-14	FxaC_7g17930	1.32555	2.00946e-13	FxaC_26g02880	-2.54245	2.06851e-12	FxaC_24g12360	-5.24631	1.66151e-14
FxaC_20g35370	-1.57983	5.41734e-14	FxaC_17g14920	-2.07086	2.07496e-13	FxaC_8g28690	-7.33261	2.08855e-12	FxaC_20g14010	-1.68445	1.71062e-14
FxaC_19g02640	2.23202	5.94274e-14	FxaC_6g39020	1.3562	2.2451e-13	FxaC_6g36710	-1.83651	2.15409e-12	FxaC_5g26860	1.60136	1.86886e-14
FxaC_7g30330	-1.47705	6.0093e-14	FxaC_19g14880	1.89661	2.29546e-13	FxaC_24g25710	-5.07199	2.15611e-12	FxaC_9g19080	-2.75628	1.87483e-14
FxaC_4g19920	-1.81724	6.11481e-14	FxaC_8g04950	-3.07808	2.30232e-13	FxaC_20g06100	1.38724	2.24846e-12	FxaC_12g40910	-1.22197	1.92543e-14
FxaC_22g46410	4.3938	6.14146e-14	FxaC_19g26930	-1.27485	2.46591e-13	FxaC_19g04090	2.5967	2.26561e-12	FxaC_25g06842	-2.78056	1.9444e-14
FxaC_27g48420	-2.87439	6.20433e-14	FxaC_21g47260	-4.01021	2.54836e-13	FxaC_26g12090	7.49888	2.28418e-12	FxaC_17g26980	-2.58783	1.94774e-14
FxaC_21g13910	2.79095	6.21798e-14	FxaC_20g08630	1.17929	2.57834e-13	FxaC_8g10750	-1.25957	2.32025e-12	FxaC_28g07250	1.24124	2.13472e-14
FxaC_15g12680	-2.22476	6.22254e-14	FxaC_26g18830	1.1234	2.6085e-13	FxaC_8g13000	1.16584	2.45561e-12	FxaC_9g01450	1.91232	2.24982e-14
FxaC_26g37160	-1.35437	6.38672e-14	FxaC_19g40790	2.21994	2.68219e-13	FxaC_15g39550	-1.26501	2.49052e-12	FxaC_10g17790	-3.71959	2.25501e-14
FxaC_13g00521	-1.40716	6.46285e-14	FxaC_24g57590	-1.6746	2.89534e-13	FxaC_12g43490	-3.13246	2.51741e-12	FxaC_7g20390	1.45205	2.26724e-14
FxaC_5g05740	5.37472	6.52811e-14	FxaC_11g07590	-2.22758	2.90476e-13	FxaC_22g56030	-2.78274	2.61152e-12	FxaC_17g48830	2.00102	2.31727e-14
FxaC_20g07170	-3.38941	6.6448e-14	FxaC_27g25030	3.10949	2.91591e-13	FxaC_14g03890	1.41672	2.66429e-12	FxaC_17g18060	-1.57179	2.33709e-14
FxaC_18g30330	-1.4883	6.81565e-14	FxaC_23g05790	1.4973	2.92036e-13	FxaC_7g38230	1.13235	2.71706e-12	FxaC_7g37220	-1.5949	2.35835e-14
FxaC_16g21720	2.03364	7.15644e-14	FxaC_2g17730	-2.86978	2.95116e-13	FxaC_24g45360	1.28029	2.77619e-12	FxaC_7g19920	-1.37348	2.52844e-14
FxaC_19g26930	-1.28122	7.32865e-14	FxaC_3g30540	1.37166	2.99315e-13	FxaC_19g12490	-1.33114	2.79942e-12	FxaC_12g42120	1.50982	2.53899e-14
FxaC_21g47260	-3.67406	7.38738e-14	FxaC_23g44520	-2.24117	3.03996e-13	FxaC_9g20400	-2.38893	2.80753e-12	FxaC_16g22290	3.13754	2.56709e-14
FxaC_13g38060	2.04453	7.43796e-14	FxaC_13g38310	-1.87173	3.06489e-13	FxaC_8g05450	-7.45243	2.82096e-12	FxaC_11g46940	-1.22137	2.57104e-14
FxaC_5g12090	1.7657	7.49691e-14	FxaC_18g30330	-1.4879	3.08189e-13	FxaC_22g14750	-2.45171	2.82761e-12	FxaC_9g15840	-2.95917	2.65309e-14
FxaC_16g02790	1.31832	7.84196e-14	FxaC_13g52150	1.40221	3.09793e-13	FxaC_14g11930	-3.03791	2.8437e-12	FxaC_6g43250	-1.74458	2.65309e-14
FxaC_12g15630	1.1905	7.98034e-14	FxaC_6g05360	-2.98394	3.11136e-13	FxaC_18g24110	1.80914	3.074e-12	FxaC_1g05960	1.21436	2.70785e-14
FxaC_6g44230	-1.18394	8.25989e-14	FxaC_11g19220	1.58446	3.19125e-13	FxaC_5g13030	-3.19027	3.21956e-12	FxaC_8g25350	1.9032	2.72987e-14
FxaC_1g19150	1.46873	8.3881e-14	FxaC_23g42541	-5.81036	3.27785e-13	FxaC_8g09500	-1.20286	3.25194e-12	FxaC_6g36710	-1.96185	2.72987e-14
FxaC_21g33310	1.57131	8.52628e-14	FxaC_4g17040	-2.70639	3.40873e-13	FxaC_7g25320	2.9536	3.34718e-12	FxaC_24g02410	1.56066	3.09317e-14
FxaC_1g07390	2.17639	9.52275e-14	FxaC_4g35320	1.41468	3.46948e-13	FxaC_27g39280	-1.35787	3.53088e-12	FxaC_17g36470	3.35704	3.13648e-14
FxaC_3g30540	1.38026	9.52377e-14	FxaC_12g48900	-2.04012	3.59271e-13	FxaC_13g25230	-7.57823	3.57317e-12	FxaC_4g11050	-2.90627	3.13757e-14
FxaC_21g51520	-2.12649	9.80078e-14	FxaC_10g18010	-3.99679	3.63542e-13	FxaC_11g38280	1.24185	3.6924e-12	FxaC_21g54010	-1.24011	3.14988e-14
FxaC_11g06950	1.51022	9.90209e-14	FxaC_23g23480	-1.32971	3.7344e-13	FxaC_18g19920	-3.07146	3.71551e-12	FxaC_8g28960	-1.34266	3.19e-14
FxaC_19g35680	1.43943	9.93349e-14	FxaC_5g37390	1.14973	3.80078e-13	FxaC_23g03400	-1.61644	3.74492e-12	FxaC_22g54150	-2.36218	3.35461e-14
FxaC_2g18220	1.17923	1.02314e-13	FxaC_27g33930	-2.92277	3.80078e-13	FxaC_19g09020	-1.98142	3.88244e-12	FxaC_17g06140	2.80315	3.3897e-14
FxaC_9g45900	1.69469	1.02625e-13	FxaC_4g19670	-1.49533	3.85473e-13	FxaC_2g18420	2.33644	3.98898e-12	FxaC_21g39570	-1.42683	3.43576e-14
FxaC_23g05790	1.50037	1.03293e-13	FxaC_27g41120	2.23192	4.10055e-13	FxaC_3g11300	1.47776	4.1904e-12	FxaC_9g51020	-3.24998	3.47678e-14
FxaC_1g10132	1.47795	1.18567e-13	FxaC_7g25030	-2.59255	4.15402e-13	FxaC_16g21810	1.58867	4.33489e-12	FxaC_10g19410	4.86198	3.63647e-14
FxaC_25g44760	-1.84514	1.20077e-13	FxaC_26g35760	1.33127	4.43306e-13	FxaC_8g09850	-1.43218	4.53222e-12	FxaC_18g29200	1.49221	3.64214e-14
FxaC_20g30330	-1.29178	1.23315e-13	FxaC_4g26950	3.45091	4.45488e-13	FxaC_10g48200	1.47118	4.55643e-12	FxaC_3g22951	-3.70608	3.65169e-14
FxaC_5g02660	-2.30854	1.24514e-13	FxaC_16g28580	2.30935	4.77749e-13	FxaC_17g20430	-7.51808	4.6982e-12	FxaC_16g02580	1.46632	3.68847e-14
FxaC_5g24230	3.83022	1.27027e-13	FxaC_1g17910	2.49932	5.19459e-13	FxaC_11g11780	2.5434	5.04248e-12	FxaC_8g26030	1.23509	3.74851e-14
FxaC_12g37240	2.12951	1.32334e-13	FxaC_10g08270	3.48365	5.19459e-13	FxaC_11g14190	1.81801	5.09388e-12	FxaC_19g17220	3.46078	3.76787e-14
FxaC_27g41120	2.23021	1.34237e-13	FxaC_27g31650	-1.23076	5.26251e-13	FxaC_8g24010	-1.5149	5.16912e-12	FxaC_23g05790	1.6254	3.90676e-14
FxaC_15g32030	-4.50897	1.3725e-13	FxaC_21g24790	-1.80998	5.43604e-13	FxaC_13g48620	-1.26438	5.19985e-12	FxaC_12g34770	2.03305	4.11276e-14
FxaC_5g00210	-2.02494	1.45623e-13	FxaC_7g15800	-2.2385	5.71781e-13	FxaC_1g22550	3.67568	5.38348e-12	FxaC_15g40850	1.18858	4.21106e-14
FxaC_27g17490	-2.72674	1.47468e-13	FxaC_5g15640	-1.35317	5.77476e-13	FxaC_21g42810	-1.18286	5.60469e-12	FxaC_7g23750	1.78172	4.22005e-14
FxaC_8g39510	1.31556	1.48336e-13	FxaC_15g09670	1.13028	5.79607e-13	FxaC_7g11380	-1.56678	5.60728e-12	FxaC_20g02020	1.27897	4.24052e-14
FxaC_28g05970	-1.92831	1.50616e-13	FxaC_7g25730	1.3228	5.83569e-13	FxaC_7g38450	-1.95262	5.78544e-12	FxaC_9g18340	-1.21421	4.54416e-14
FxaC_11g19220	1.58205	1.50616e-13	FxaC_9g04740	-1.15496	6.07976e-13	FxaC_12g05630	-2.97823	6.02369e-12	FxaC_7g36181	3.78207	4.55129e-14
FxaC_9g34270	1.38789	1.51431e-13	FxaC_17g54430	1.5537	6.52585e-13	FxaC_27g46600	-1.13221	6.10495e-12	FxaC_21g44970	-1.91581	4.57818e-14
FxaC_24g33030	-2.26583	1.54505e-13	FxaC_11g46400	-3.47849	6.94718e-13	FxaC_22g11780	2.60602	6.39131e-12	FxaC_9g47160	1.6519	4.94354e-14
FxaC_23g56270	3.98228	1.57291e-13	FxaC_26g24950	1.48126	6.96958e-13	FxaC_16g08270	1.8206	6.40042e-12	FxaC_5g24230	4.37339	4.94479e-14
FxaC_14g03770	1.34983	1.62113e-13	FxaC_9g09430	-1.65626	7.30029e-13	FxaC_12g49420	-2.77722	6.64877e-12	FxaC_23g60580	-6.00149	4.9699e-14
FxaC_1g04890	1.42111	1.66677e-13	FxaC_23g33520	-1.46452	7.49945e-13	FxaC_3g17490	2.74979	6.79782e-12	FxaC_27g52970	-3.34437	5.07509e-14
FxaC_1g06650	-3.72454	1.69587e-13	FxaC_2g07480	-1.32537	7.49945e-13	FxaC_21g07190	1.39044	6.93557e-12	FxaC_3g25130	-1.31058	5.5606e-14
FxaC_3g20890	-1.20827	1.74744e-13	FxaC_27g41300	-2.49563	7.75569e-13	FxaC_14g33140	-1.89369	6.97672e-12	FxaC_26g35730	-1.39243	5.65347e-14
FxaC_17g28570	-2.34345	1.84738e-13	FxaC_9g47410	1.58037	7.7585e-13	FxaC_12g46530	1.86666	7.02933e-12	FxaC_25g46030	-3.55471	6.25227e-14
FxaC_7g17930	1.31497	1.89065e-13	FxaC_16g21720	1.99853	7.81158e-13	FxaC_24g10170	2.2397	7.06169e-12	FxaC_13g06110	-1.65569	6.25227e-14
FxaC_17g20190	-1.35473	1.89191e-13	FxaC_26g11820	-5.37423	8.22188e-13	FxaC_7g41740	-1.27701	7.18623e-12	FxaC_9g49540	-2.98689	6.64722e-14
FxaC_16g13230	-1.16349	1.9996e-13	FxaC_18g37800	-2.62593	8.53665e-13	FxaC_3g23350	-1.0807	7.31691e-12	FxaC_25g22110	-2.05291	7.19372e-14
FxaC_5g05990	-1.54736	2.12476e-13	FxaC_24g25130	1.89745	8.71852e-13	FxaC_14g10210	-4.0743	7.99114e-12	FxaC_22g13320	-3.71161	7.31433e-14
FxaC_7g25030	-2.45891	2.13475e-13	FxaC_23g06730	-2.57836	8.86554e-13	FxaC_28g35960	1.55002	8.01314e-12	FxaC_13g24291	-2.90838	7.31433e-14
FxaC_15g03530	1.51899	2.17551e-13	FxaC_13g06150	1.21151	8.86554e-13	FxaC_3g22530	2.05234	8.2326e-12	FxaC_13g19760	1.50294	7.39056e-14
FxaC_2g31360	1.11912	2.42342e-13	FxaC_17g25970	-1.29689	9.05671e-13	FxaC_25g22110	-1.90706	8.44907e-12	FxaC_11g19200	1.04435	7.46943e-14
FxaC_12g08740	-1.17526	2.43947e-13	FxaC_17g36361	1.23782	9.18318e-13	FxaC_15g19110	-1.32862	8.60186e-12	FxaC_3g19260	-7.65234	7.9624e-14
FxaC_5g09880	1.2684	2.44681e-13	FxaC_24g50940	-1.63656	9.41092e-13	FxaC_12g18860	1.65532	8.97881e-12	FxaC_1g22550	3.82751	8.02809e-14
FxaC_25g41760	2.17315	2.46917e-13	FxaC_21g02050	-1.52761	9.80664e-13	FxaC_4g32441	-1.71767	9.16324e-12	FxaC_7g26360	1.71947	8.07202e-14
FxaC_4g17250	2.38212	2.47309e-13	FxaC_6g37530	-1.97889	1.02492e-12	FxaC_7g28390	1.70708	9.2644e-12	FxaC_25g38340	3.05714	8.48474e-14
FxaC_1g14150	2.25169	2.5202e-13	FxaC_22g64040	1.4562	1.03632e-12	FxaC_16g02580	1.35327	9.27762e-12	FxaC_13g04040	1.14284	8.5342e-14
FxaC_19g34330	-1.15472	2.54748e-13	FxaC_9g02140	-3.59879	1.0576e-12	FxaC_23g05790	1.50693	9.319e-12	FxaC_4g26170	1.8577	8.70305e-14
FxaC_14g07070	1.64953	2.76139e-13	FxaC_4g05460	-1.186	1.11845e-12	FxaC_18g01490	2.00402	9.3436e-12	FxaC_12g37920	2.09697	8.79759e-14
FxaC_10g14540	1.15124	2.76535e-13	FxaC_9g19410	-1.22542	1.12653e-12	FxaC_1g30610	-1.30678	9.82531e-12	FxaC_22g31000	1.85124	9.06391e-14
FxaC_17g15840	-1.68473	2.79426e-13	FxaC_10g08750	-1.13777	1.14154e-12	FxaC_26g18680	-1.95872	1.00555e-11	FxaC_24g49370	-2.79048	9.22137e-14
FxaC_10g32770	-2.72926	2.80917e-13	FxaC_5g24230	3.79747	1.14245e-12	FxaC_10g20021	2.28402	1.00591e-11	FxaC_7g23940	-1.33818	9.32271e-14
FxaC_23g09810	1.61182	2.84042e-13	FxaC_6g17130	1.97641	1.217e-12	FxaC_17g26451	-4.68618	1.04266e-11	FxaC_28g11350	2.54186	9.76398e-14
FxaC_4g29800	-1.2074	2.90348e-13	FxaC_8g23400	-2.95888	1.217e-12	FxaC_3g02440	-1.65405	1.07432e-11	FxaC_4g21170	-1.73008	9.84146e-14
FxaC_1g13591	-3.25876	2.93171e-13	FxaC_24g36000	-3.1059	1.22179e-12	FxaC_28g01170	-1.21229	1.12175e-11	FxaC_25g47640	1.49416	9.84146e-14
FxaC_21g54580	-1.17162	2.99777e-13	FxaC_11g06950	1.46869	1.22595e-12	FxaC_7g22590	1.99289	1.17968e-11	FxaC_6g24590	-1.3052	9.91606e-14
FxaC_14g03750	1.47904	3.05063e-13	FxaC_12g01820	-2.54335	1.23699e-12	FxaC_2g32770	-1.15224	1.18525e-11	FxaC_23g35580	3.72862	9.98472e-14
FxaC_17g24240	3.09429	3.15231e-13	FxaC_23g47220	-1.23916	1.25063e-12	FxaC_20g03040	1.57605	1.18675e-11	FxaC_3g03731	-1.99487	9.99618e-14
FxaC_27g37490	-3.44034	3.1732e-13	FxaC_13g03270	-1.88551	1.26038e-12	FxaC_4g38960	1.49044	1.22445e-11	FxaC_8g24090	3.71331	1.0163e-13
FxaC_26g36670	1.41804	3.20326e-13	FxaC_19g10251	1.57344	1.26523e-12	FxaC_20g13020	-1.13161	1.25207e-11	FxaC_20g26380	-1.1957	1.01997e-13
FxaC_20g03090	-3.49118	3.20607e-13	FxaC_20g10770	-1.54571	1.30077e-12	FxaC_5g15580	4.27765	1.33047e-11	FxaC_9g09870	1.19765	1.0393e-13
FxaC_21g51060	1.73715	3.20684e-13	FxaC_10g16270	1.62295	1.34291e-12	FxaC_16g29070	-1.00628	1.37571e-11	FxaC_13g52190	1.2067	1.06829e-13
FxaC_6g43520	-1.13197	3.21817e-13	FxaC_21g02610	-1.90142	1.42162e-12	FxaC_17g54430	1.33539	1.38114e-11	FxaC_12g49800	1.16307	1.0855e-13
FxaC_17g20790	-1.76043	3.34343e-13	FxaC_27g47770	-1.42986	1.44783e-12	FxaC_15g02620	-1.93363	1.39697e-11	FxaC_9g29320	-1.59396	1.10345e-13
FxaC_9g04740	-1.15598	3.52356e-13	FxaC_26g37160	-1.30891	1.49838e-12	FxaC_2g03310	-2.29534	1.43752e-11	FxaC_6g23780	-1.10125	1.22238e-13
FxaC_5g45780	2.16606	3.60998e-13	FxaC_19g19680	1.41289	1.5573e-12	FxaC_15g17790	1.09274	1.51855e-11	FxaC_10g46201	2.25066	1.23807e-13
FxaC_20g17320	-1.30201	3.65633e-13	FxaC_10g47570	-1.32348	1.61428e-12	FxaC_22g17370	-1.85042	1.52796e-11	FxaC_17g34130	2.23512	1.26112e-13
FxaC_26g05110	-2.10902	3.84363e-13	FxaC_12g44430	1.02184	1.68233e-12	FxaC_18g24120	3.66424	1.65669e-11	FxaC_3g01540	-1.51445	1.28253e-13
FxaC_14g04030	-2.18383	3.85187e-13	FxaC_5g30130	1.36034	1.72369e-12	FxaC_22g01420	-3.40919	1.69896e-11	FxaC_25g33230	2.7782	1.28406e-13
FxaC_8g38070	3.53545	3.96925e-13	FxaC_8g07410	-1.57461	1.72748e-12	FxaC_9g01780	2.08004	1.75711e-11	FxaC_15g05130	1.47208	1.35745e-13
FxaC_18g45260	1.96885	3.96944e-13	FxaC_9g41910	-1.23562	1.76095e-12	FxaC_5g42020	1.0507	1.77737e-11	FxaC_27g34940	-1.48593	1.38302e-13
FxaC_17g55240	1.83906	4.03358e-13	FxaC_5g26860	1.48794	1.77369e-12	FxaC_24g23242	1.05832	1.79611e-11	FxaC_6g21330	-1.61465	1.38325e-13
FxaC_15g19360	1.839	4.03358e-13	FxaC_22g07330	-1.49609	1.88396e-12	FxaC_2g23440	-3.98693	1.81491e-11	FxaC_7g22750	-2.43343	1.41887e-13
FxaC_28g02310	-1.38468	4.35377e-13	FxaC_3g02470	1.5003	1.88745e-12	FxaC_21g16400	7.27206	1.82319e-11	FxaC_25g05780	-7.61812	1.56839e-13
FxaC_8g02200	2.27155	4.51142e-13	FxaC_21g59290	-1.40132	2.02168e-12	FxaC_14g02410	-2.2522	1.86832e-11	FxaC_16g18940	2.14136	1.59207e-13
FxaC_26g35760	1.31707	4.58057e-13	FxaC_26g29950	-1.5491	2.03174e-12	FxaC_15g17880	-3.00689	1.90607e-11	FxaC_21g66740	4.94853	1.64589e-13
FxaC_13g38080	1.34327	4.59985e-13	FxaC_2g16210	4.12484	2.03944e-12	FxaC_27g50450	2.51373	1.91308e-11	FxaC_20g06100	1.43561	1.67486e-13
FxaC_20g25150	-1.43849	4.61e-13	FxaC_11g24080	1.20566	2.07574e-12	FxaC_17g14510	1.58216	1.95744e-11	FxaC_3g25750	1.71655	1.72813e-13
FxaC_24g45360	1.38715	4.69074e-13	FxaC_18g43840	5.31092	2.09546e-12	FxaC_18g44250	-1.09364	2.05664e-11	FxaC_1g24770	2.0377	1.78176e-13
FxaC_24g21060	2.04582	4.69074e-13	FxaC_19g13430	-1.62142	2.11191e-12	FxaC_2g43730	-1.6361	2.07988e-11	FxaC_6g15710	-1.69495	1.80223e-13
FxaC_13g02840	-1.67757	4.80645e-13	FxaC_15g32030	-4.62262	2.14219e-12	FxaC_26g33450	1.51924	2.13444e-11	FxaC_27g39280	-1.41037	1.93526e-13
FxaC_6g42270	1.13929	4.86425e-13	FxaC_22g53090	-1.21696	2.28945e-12	FxaC_23g54830	-2.90112	2.16925e-11	FxaC_27g31650	-1.37542	1.93573e-13
FxaC_25g52620	2.25198	4.96995e-13	FxaC_17g20790	-1.75884	2.32713e-12	FxaC_13g12840	-1.73494	2.16925e-11	FxaC_7g03050	1.41194	1.94157e-13
FxaC_9g50550	1.60201	4.97525e-13	FxaC_23g48890	1.10117	2.42728e-12	FxaC_3g19260	-5.72002	2.2478e-11	FxaC_8g07410	-1.58149	1.95291e-13
FxaC_27g45640	2.3513	4.98863e-13	FxaC_27g39130	1.83303	2.54427e-12	FxaC_14g05550	-1.20916	2.45715e-11	FxaC_27g46750	1.66367	1.99118e-13
FxaC_27g48810	2.07573	4.98863e-13	FxaC_18g01360	2.41145	2.547e-12	FxaC_5g24230	4.11635	2.47671e-11	FxaC_3g11300	1.53598	2.00873e-13
FxaC_7g03630	1.53973	5.00311e-13	FxaC_14g03250	-1.85662	2.70082e-12	FxaC_13g32830	-1.12293	2.51714e-11	FxaC_17g06010	-1.48975	2.0507e-13
FxaC_14g03480	1.37038	5.02278e-13	FxaC_24g39440	2.73751	2.71367e-12	FxaC_22g13320	-3.25337	2.59223e-11	FxaC_24g45360	1.32568	2.1375e-13
FxaC_25g45220	1.08818	5.07274e-13	FxaC_10g44760	2.96909	2.74723e-12	FxaC_14g30120	-1.61562	2.59419e-11	FxaC_21g60690	1.14834	2.1949e-13
FxaC_22g15664	1.47876	5.10969e-13	FxaC_10g29850	-2.41973	2.74723e-12	FxaC_2g22930	-1.24043	2.5973e-11	FxaC_13g02840	-1.74748	2.22016e-13
FxaC_21g02050	-1.49408	5.14727e-13	FxaC_9g45900	1.63638	2.83339e-12	FxaC_26g17970	-1.45244	2.68828e-11	FxaC_27g31341	-1.69367	2.25845e-13
FxaC_20g24690	3.01308	5.16474e-13	FxaC_10g38400	1.61067	3.10973e-12	FxaC_11g29540	-1.6061	2.81439e-11	FxaC_18g02470	1.19878	2.29457e-13
FxaC_24g07620	-1.36146	5.35332e-13	FxaC_12g20520	-2.82798	3.15979e-12	FxaC_24g55590	-1.80327	2.95355e-11	FxaC_13g39300	-2.60566	2.3047e-13
FxaC_28g21620	-1.63613	5.36631e-13	FxaC_27g37490	-3.61011	3.22924e-12	FxaC_14g19500	1.13045	2.99192e-11	FxaC_6g16890	-1.95615	2.31086e-13
FxaC_11g05270	-1.11814	5.8149e-13	FxaC_18g08220	2.93287	3.23738e-12	FxaC_9g40490	-1.24886	3.03753e-11	FxaC_5g13790	1.29313	2.39704e-13
FxaC_25g03730	-1.19716	5.92999e-13	FxaC_3g17800	-1.69954	3.29604e-12	FxaC_5g26860	1.43781	3.10362e-11	FxaC_2g08950	-2.07636	2.42686e-13
FxaC_7g06020	2.41041	6.02991e-13	FxaC_20g18110	-2.67273	3.2965e-12	FxaC_19g13530	1.74685	3.12501e-11	FxaC_8g28690	-7.33261	2.45215e-13
FxaC_21g08080	-1.37904	6.28193e-13	FxaC_14g28680	-2.25216	3.33022e-12	FxaC_25g04470	-2.2958	3.13469e-11	FxaC_10g09910	1.74904	2.48313e-13
FxaC_10g08241	1.2326	6.3342e-13	FxaC_14g17790	1.31116	3.33063e-12	FxaC_20g13100	2.62251	3.16968e-11	FxaC_21g58340	2.05157	2.48356e-13
FxaC_26g17860	-1.32122	6.47465e-13	FxaC_6g31780	-1.97219	3.43956e-12	FxaC_9g42220	-1.19791	3.2027e-11	FxaC_28g09820	-1.75128	2.54976e-13
FxaC_16g29000	-1.64349	6.48e-13	FxaC_26g16720	-1.90571	3.46834e-12	FxaC_5g22010	3.98605	3.24025e-11	FxaC_17g54430	1.41439	2.5543e-13
FxaC_2g10280	-1.37496	6.53918e-13	FxaC_12g42470	-1.05265	3.55238e-12	FxaC_22g21650	-2.11891	3.49813e-11	FxaC_22g04650	-1.21969	2.56843e-13
FxaC_2g06520	-1.11775	7.04923e-13	FxaC_27g26710	1.2168	3.55573e-12	FxaC_23g35340	5.51104	3.5928e-11	FxaC_15g29020	-2.82785	2.59812e-13
FxaC_14g04710	-1.38731	7.06817e-13	FxaC_28g10880	1.73175	3.57772e-12	FxaC_21g70180	3.24007	3.59958e-11	FxaC_10g34530	-1.49345	2.59812e-13
FxaC_17g13460	-1.53922	7.2884e-13	FxaC_9g29190	1.16029	3.62905e-12	FxaC_12g41330	-2.17581	3.62739e-11	FxaC_11g11780	2.61952	2.64693e-13
FxaC_1g09090	1.29541	7.81613e-13	FxaC_8g34280	1.16796	3.7349e-12	FxaC_2g29950	-1.10672	3.63961e-11	FxaC_22g52720	-1.23622	2.90671e-13
FxaC_21g02610	-1.83072	7.85777e-13	FxaC_3g02540	1.23518	3.75374e-12	FxaC_12g43700	1.61299	3.66803e-11	FxaC_14g33140	-1.97297	2.92644e-13
FxaC_26g04230	1.86322	8.33756e-13	FxaC_5g17250	-5.67681	3.75469e-12	FxaC_19g18790	2.46529	3.68826e-11	FxaC_21g24790	-2.04366	3.0479e-13
FxaC_24g21150	-1.10189	8.37797e-13	FxaC_4g36380	-2.94527	3.9335e-12	FxaC_17g01040	-3.98586	3.77858e-11	FxaC_4g14540	-1.08893	3.12681e-13
FxaC_5g14940	-2.94178	8.38942e-13	FxaC_13g27111	1.43975	3.9335e-12	FxaC_17g47150	-1.75954	3.84878e-11	FxaC_1g04940	-5.20346	3.15139e-13
FxaC_20g23670	-2.306	8.84429e-13	FxaC_24g16990	-2.10597	4.03639e-12	FxaC_17g45200	-1.42847	3.90048e-11	FxaC_9g46390	-2.88142	3.20009e-13
FxaC_20g06100	1.51389	9.06555e-13	FxaC_13g38060	1.95163	4.06378e-12	FxaC_8g25350	1.72576	4.18556e-11	FxaC_18g04640	-1.42897	3.20009e-13
FxaC_28g01330	1.39723	9.1865e-13	FxaC_10g05820	-1.02713	4.26789e-12	FxaC_5g20480	1.09615	4.18853e-11	FxaC_5g17590	-4.65114	3.23781e-13
FxaC_24g57590	-1.57358	9.28842e-13	FxaC_20g35370	-1.49808	4.28626e-12	FxaC_23g60580	-4.59531	4.21095e-11	FxaC_7g38700	1.31244	3.323e-13
FxaC_6g44162	-2.54808	9.3327e-13	FxaC_28g17170	1.63535	4.35345e-12	FxaC_3g09290	3.52228	4.32346e-11	FxaC_17g53370	-1.43706	3.32449e-13
FxaC_11g38350	3.56619	9.3327e-13	FxaC_12g08740	-1.12428	4.36231e-12	FxaC_21g70321	-2.27668	4.33475e-11	FxaC_1g21501	1.16039	3.42175e-13
FxaC_27g11440	-2.15185	9.49909e-13	FxaC_27g38420	1.37083	4.39309e-12	FxaC_21g70360	-1.60518	4.60408e-11	FxaC_27g42700	1.88241	3.55802e-13
FxaC_18g45450	1.76481	9.62068e-13	FxaC_7g36270	1.87992	4.53767e-12	FxaC_19g19740	-1.3937	4.60408e-11	FxaC_14g30120	-1.72523	3.92537e-13
FxaC_24g11090	-4.41548	9.72449e-13	FxaC_11g16600	1.56737	4.60339e-12	FxaC_28g10720	-1.38916	5.18986e-11	FxaC_13g21340	1.24124	4.01897e-13
FxaC_5g00680	1.06894	9.99462e-13	FxaC_2g08430	-1.56331	4.76639e-12	FxaC_20g04451	-1.13796	5.21642e-11	FxaC_8g03300	-1.98378	4.05664e-13
FxaC_21g20340	-3.79241	9.99462e-13	FxaC_19g01850	2.08689	4.78121e-12	FxaC_22g12710	-2.83843	5.858e-11	FxaC_8g13440	1.85576	4.06775e-13
FxaC_18g43270	-3.38035	1.00742e-12	FxaC_8g33510	-1.56561	4.78121e-12	FxaC_6g38910	-1.32889	6.30915e-11	FxaC_27g50130	1.49894	4.15146e-13
FxaC_22g52730	1.20003	1.01733e-12	FxaC_2g24370	2.02823	4.86277e-12	FxaC_17g08380	2.05053	6.45476e-11	FxaC_1g40100	1.92045	4.36787e-13
FxaC_6g14720	-2.16467	1.04348e-12	FxaC_2g08100	5.34238	4.96905e-12	FxaC_21g40520	2.54319	6.46851e-11	FxaC_28g21360	1.22124	4.4769e-13
FxaC_26g11820	-4.34073	1.05221e-12	FxaC_2g27650	-1.29107	5.16062e-12	FxaC_17g06120	3.20359	6.5416e-11	FxaC_22g61020	-1.54373	4.50981e-13
FxaC_26g03640	1.13588	1.06801e-12	FxaC_16g02790	1.24005	5.32798e-12	FxaC_21g08530	-0.991689	6.66687e-11	FxaC_8g03690	1.53773	4.57266e-13
FxaC_12g34200	-1.46372	1.08141e-12	FxaC_14g04030	-2.17681	5.45789e-12	FxaC_12g44690	-5.54695	6.86275e-11	FxaC_19g01330	3.05153	4.67626e-13
FxaC_17g14412	1.91912	1.08918e-12	FxaC_4g05310	1.2219	5.71409e-12	FxaC_24g10740	1.06474	6.86626e-11	FxaC_13g25230	-7.57823	4.68533e-13
FxaC_17g27410	-3.03693	1.09544e-12	FxaC_18g43270	-3.52968	5.76003e-12	FxaC_7g14790	-1.75653	6.94704e-11	FxaC_25g47060	-3.29724	4.82341e-13
FxaC_18g07110	1.14611	1.14573e-12	FxaC_27g52120	1.90919	5.78092e-12	FxaC_13g07620	1.84858	6.96563e-11	FxaC_3g16960	1.42019	5.10879e-13
FxaC_5g26490	-2.16752	1.1683e-12	FxaC_6g44162	-2.60755	5.94311e-12	FxaC_15g29020	-2.52301	7.00677e-11	FxaC_7g15390	1.32697	5.3646e-13
FxaC_19g01190	-1.46842	1.21235e-12	FxaC_7g38430	1.19498	5.95823e-12	FxaC_17g53760	-3.21809	7.02233e-11	FxaC_6g21510	-2.18999	5.43687e-13
FxaC_1g20690	1.88036	1.25567e-12	FxaC_12g37240	2.04764	6.03423e-12	FxaC_9g46390	-2.58347	7.15048e-11	FxaC_10g06010	1.25866	5.74838e-13
FxaC_24g24350	1.4348	1.2663e-12	FxaC_1g21501	1.05231	6.20671e-12	FxaC_18g28432	-1.79915	7.20305e-11	FxaC_18g00140	-2.11364	5.99534e-13
FxaC_21g24790	-1.6988	1.30959e-12	FxaC_22g53790	-4.11138	6.4324e-12	FxaC_27g38270	-1.50274	7.55275e-11	FxaC_6g30570	-1.57175	5.99534e-13
FxaC_28g34770	-2.20858	1.35831e-12	FxaC_25g44760	-1.77193	6.47285e-12	FxaC_19g07460	-1.27341	7.58158e-11	FxaC_21g08000	-2.03775	6.00551e-13
FxaC_11g18400	1.61675	1.35831e-12	FxaC_1g24730	-2.25529	6.48669e-12	FxaC_17g49280	-7.22119	8.0327e-11	FxaC_17g20430	-7.51808	6.19761e-13
FxaC_11g28600	-5.68467	1.4201e-12	FxaC_13g06070	1.23857	6.52897e-12	FxaC_9g43830	-5.64616	8.14274e-11	FxaC_2g15280	-2.15014	6.19761e-13
FxaC_22g00730	5.29652	1.45948e-12	FxaC_15g37380	1.52414	6.55262e-12	FxaC_5g18690	-6.96316	8.23084e-11	FxaC_7g25580	-2.06041	6.25961e-13
FxaC_21g26220	1.3018	1.45948e-12	FxaC_8g25700	-2.82118	6.5763e-12	FxaC_21g34900	1.39309	8.24368e-11	FxaC_28g10360	-1.44833	6.28642e-13
FxaC_17g15540	-1.74755	1.53685e-12	FxaC_1g09980	-2.61287	6.5763e-12	FxaC_21g27510	-4.13621	8.3177e-11	FxaC_1g20930	-2.5054	6.30145e-13
FxaC_18g29200	1.31388	1.54729e-12	FxaC_8g23890	1.31027	6.81293e-12	FxaC_25g20310	5.0495	8.45484e-11	FxaC_17g14960	-3.83829	6.33238e-13
FxaC_3g01540	-1.25428	1.60847e-12	FxaC_24g03050	2.21969	6.86665e-12	FxaC_13g20030	2.09381	8.51736e-11	FxaC_11g34130	1.72952	6.59832e-13
FxaC_5g02790	2.0566	1.61927e-12	FxaC_1g02360	-1.7599	7.03788e-12	FxaC_2g11480	-1.47146	8.71601e-11	FxaC_10g48200	1.50282	6.60465e-13
FxaC_13g05170	1.92613	1.64822e-12	FxaC_14g19780	1.98978	7.29023e-12	FxaC_1g11440	1.222	8.75421e-11	FxaC_28g02620	-1.87562	6.82051e-13
FxaC_7g36270	1.87799	1.65504e-12	FxaC_22g20420	-1.2646	7.35091e-12	FxaC_2g08270	-2.18893	8.79277e-11	FxaC_13g24070	1.85381	7.01935e-13
FxaC_16g28250	-2.14629	1.71949e-12	FxaC_20g24340	1.10906	7.50829e-12	FxaC_6g46490	1.07416	8.79277e-11	FxaC_2g42900	1.52711	7.07735e-13
FxaC_7g20390	1.5082	1.71992e-12	FxaC_28g28810	1.19632	7.71377e-12	FxaC_18g43610	-1.7938	8.87246e-11	FxaC_21g65270	-4.32968	7.51764e-13
FxaC_27g50090	-2.22125	1.74789e-12	FxaC_21g67500	1.4344	7.85105e-12	FxaC_11g11650	-1.44917	9.03179e-11	FxaC_26g19560	-2.67387	8.10646e-13
FxaC_20g19910	-1.9174	1.75552e-12	FxaC_8g04731	3.77485	7.95199e-12	FxaC_12g08940	-3.80791	9.09146e-11	FxaC_12g14440	-1.14557	8.61587e-13
FxaC_12g35030	1.4858	1.78248e-12	FxaC_10g02481	-2.44692	7.95199e-12	FxaC_3g24090	1.08017	9.09729e-11	FxaC_4g16490	1.35981	8.88627e-13
FxaC_1g12730	-1.77111	1.80526e-12	FxaC_10g08241	1.18714	8.1629e-12	FxaC_28g08890	1.10901	9.17088e-11	FxaC_5g35560	2.19419	8.95301e-13
FxaC_12g01820	-2.34271	1.81694e-12	FxaC_21g50330	-2.05848	8.49553e-12	FxaC_24g48730	-1.11505	9.43516e-11	FxaC_9g47310	1.26611	9.15258e-13
FxaC_1g21501	1.07279	1.91051e-12	FxaC_22g15664	1.43098	8.59957e-12	FxaC_7g01630	1.51455	9.57324e-11	FxaC_3g16990	1.59701	9.54041e-13
FxaC_10g05300	-1.29097	1.91322e-12	FxaC_1g06650	-3.62592	8.6258e-12	FxaC_25g09760	-1.26297	9.6029e-11	FxaC_17g05100	1.3505	9.78751e-13
FxaC_13g21090	-2.47159	1.9272e-12	FxaC_17g17920	-1.34033	8.69459e-12	FxaC_6g11820	-1.09014	1.01968e-10	FxaC_7g37040	1.0926	1.04421e-12
FxaC_10g20420	1.2905	1.97217e-12	FxaC_8g26180	-1.29158	8.70161e-12	FxaC_11g23610	1.13072	1.02274e-10	FxaC_5g34120	2.60968	1.04625e-12
FxaC_21g14730	-1.09386	1.99591e-12	FxaC_22g40500	-1.45214	9.39578e-12	FxaC_6g17721	3.12469	1.03792e-10	FxaC_23g30250	-2.47181	1.04625e-12
FxaC_5g18300	1.2369	2.0608e-12	FxaC_21g53710	-1.26572	9.57457e-12	FxaC_21g30830	-2.87404	1.04389e-10	FxaC_15g38030	1.47312	1.05854e-12
FxaC_26g16720	-1.83348	2.07857e-12	FxaC_13g08310	-1.12643	1.00014e-11	FxaC_9g48810	2.90792	1.05112e-10	FxaC_19g13530	1.82392	1.07951e-12
FxaC_8g19210	1.15557	2.09358e-12	FxaC_7g15070	-3.23467	1.01684e-11	FxaC_9g15940	1.06081	1.1159e-10	FxaC_15g09040	1.3188	1.08054e-12
FxaC_5g13540	-1.78713	2.10608e-12	FxaC_5g18300	1.21234	1.03634e-11	FxaC_10g01180	1.49448	1.13296e-10	FxaC_25g45310	-1.52399	1.0911e-12
FxaC_1g17910	2.41505	2.11618e-12	FxaC_22g55450	-1.49085	1.05251e-11	FxaC_5g10441	2.88049	1.14254e-10	FxaC_21g16050	1.33867	1.15048e-12
FxaC_22g17110	1.65377	2.13458e-12	FxaC_24g21430	1.54235	1.07095e-11	FxaC_13g23660	1.17015	1.14412e-10	FxaC_11g23330	-1.37302	1.154e-12
FxaC_18g37800	-2.38293	2.23612e-12	FxaC_14g29720	1.57606	1.07095e-11	FxaC_4g34160	-1.45625	1.15076e-10	FxaC_4g35670	2.21487	1.16487e-12
FxaC_12g01500	2.17532	2.3012e-12	FxaC_5g10440	1.17974	1.08488e-11	FxaC_9g46350	1.08655	1.15076e-10	FxaC_9g02130	1.538	1.16575e-12
FxaC_11g20610	1.24421	2.31544e-12	FxaC_25g43010	1.27581	1.13449e-11	FxaC_7g19920	-1.18447	1.21509e-10	FxaC_10g17660	-1.62373	1.21142e-12
FxaC_4g19600	-1.0303	2.35067e-12	FxaC_9g05640	-2.05899	1.13954e-11	FxaC_7g40270	-1.25726	1.22293e-10	FxaC_28g13120	1.65709	1.21185e-12
FxaC_19g03970	4.17718	2.42542e-12	FxaC_20g18800	1.35335	1.14937e-11	FxaC_24g33850	1.31807	1.22614e-10	FxaC_10g19190	2.17341	1.21638e-12
FxaC_13g27111	1.43729	2.4745e-12	FxaC_9g13050	1.24946	1.1546e-11	FxaC_18g45170	-1.17711	1.26139e-10	FxaC_14g20560	-1.71823	1.28102e-12
FxaC_21g07320	1.06781	2.47972e-12	FxaC_7g19920	-1.26752	1.16289e-11	FxaC_6g15920	1.89693	1.26139e-10	FxaC_4g37080	-4.18008	1.31818e-12
FxaC_27g20500	1.70352	2.50669e-12	FxaC_17g08380	1.39488	1.18294e-11	FxaC_13g32800	4.45624	1.44264e-10	FxaC_7g25150	-2.12369	1.32258e-12
FxaC_10g12500	-3.0711	2.51945e-12	FxaC_28g21930	-2.48903	1.18356e-11	FxaC_7g26580	1.99169	1.44314e-10	FxaC_22g09550	-5.06435	1.34982e-12
FxaC_18g32810	-1.57743	2.57518e-12	FxaC_13g19510	1.29742	1.21177e-11	FxaC_21g70480	-1.73692	1.44882e-10	FxaC_6g15040	2.23548	1.4152e-12
FxaC_26g18830	1.07623	2.61624e-12	FxaC_9g01550	1.87807	1.227e-11	FxaC_27g33930	-2.6867	1.5606e-10	FxaC_22g67790	-7.4691	1.44812e-12
FxaC_3g02030	2.08863	2.64088e-12	FxaC_28g02310	-1.32486	1.24592e-11	FxaC_22g04691	1.31274	1.57537e-10	FxaC_26g00450	-1.12887	1.45199e-12
FxaC_1g15670	1.21044	2.66692e-12	FxaC_18g42830	1.96142	1.26089e-11	FxaC_10g35030	-1.09935	1.61709e-10	FxaC_5g05740	2.49668	1.50148e-12
FxaC_9g47150	2.09761	2.72557e-12	FxaC_6g02660	1.43665	1.34378e-11	FxaC_15g05960	-1.29267	1.62733e-10	FxaC_1g15670	1.29341	1.50399e-12
FxaC_21g13280	-1.26367	2.83041e-12	FxaC_20g06210	1.28008	1.46605e-11	FxaC_7g36181	3.45668	1.68972e-10	FxaC_22g04691	1.41256	1.51501e-12
FxaC_16g19690	1.1469	2.83742e-12	FxaC_10g05050	-1.57115	1.50338e-11	FxaC_13g06110	-1.4358	1.71346e-10	FxaC_10g16680	2.83129	1.55851e-12
FxaC_23g27250	2.81719	2.85284e-12	FxaC_27g27130	2.4658	1.54023e-11	FxaC_13g52621	-4.22141	1.73838e-10	FxaC_17g45730	1.69123	1.63137e-12
FxaC_17g08550	-2.28488	2.87636e-12	FxaC_8g38760	-1.41971	1.54324e-11	FxaC_15g22510	-1.72297	1.74668e-10	FxaC_3g25010	1.41387	1.65127e-12
FxaC_24g06820	-4.10635	2.89843e-12	FxaC_8g23180	1.41522	1.54324e-11	FxaC_15g31640	1.90333	1.75068e-10	FxaC_11g23110	-1.36313	1.74634e-12
FxaC_23g48890	1.09394	2.91065e-12	FxaC_9g46800	1.07344	1.56247e-11	FxaC_9g24860	2.10258	1.75756e-10	FxaC_24g53540	3.54798	1.77785e-12
FxaC_8g05040	-2.69826	2.9507e-12	FxaC_13g47460	1.06985	1.57219e-11	FxaC_19g06610	1.07282	1.80977e-10	FxaC_13g15290	-5.08552	1.88397e-12
FxaC_24g20870	1.20526	2.95782e-12	FxaC_6g16770	-1.21966	1.57817e-11	FxaC_6g40040	3.43834	1.81311e-10	FxaC_5g10170	-2.38539	1.92133e-12
FxaC_11g12490	-1.32513	3.0314e-12	FxaC_11g12490	-1.31662	1.62586e-11	FxaC_15g24530	-2.80969	1.8543e-10	FxaC_11g37370	-1.31176	1.95782e-12
FxaC_20g09100	-1.14081	3.07035e-12	FxaC_10g15540	1.4578	1.62586e-11	FxaC_14g02860	-1.79933	1.90248e-10	FxaC_21g47260	-4.46451	2.00758e-12
FxaC_10g46700	-3.48637	3.17677e-12	FxaC_5g02660	-2.16706	1.6575e-11	FxaC_20g14420	-1.30602	1.91541e-10	FxaC_22g31480	-1.91665	2.01144e-12
FxaC_14g10370	1.26669	3.18621e-12	FxaC_24g11090	-4.51056	1.6575e-11	FxaC_7g09770	2.52375	1.93951e-10	FxaC_17g08380	2.13648	2.0581e-12
FxaC_18g43840	5.22442	3.22776e-12	FxaC_19g19460	1.30595	1.66136e-11	FxaC_18g46100	0.988484	1.96664e-10	FxaC_19g18510	-1.47756	2.07092e-12
FxaC_28g01300	1.15993	3.25327e-12	FxaC_13g30780	-1.07437	1.76971e-11	FxaC_25g07290	1.40528	1.97121e-10	FxaC_1g21300	-2.25865	2.08205e-12
FxaC_5g03000	-3.35127	3.32742e-12	FxaC_28g07960	1.95205	1.80787e-11	FxaC_15g23390	1.27226	1.98458e-10	FxaC_7g02520	-1.76746	2.19671e-12
FxaC_14g26390	-1.06594	3.32742e-12	FxaC_22g59880	1.146	1.82611e-11	FxaC_1g10740	-4.30754	1.99818e-10	FxaC_8g02430	1.50204	2.19869e-12
FxaC_27g20440	1.30884	3.33558e-12	FxaC_5g08380	-2.62994	1.83718e-11	FxaC_9g01570	3.17077	2.02484e-10	FxaC_5g42020	1.08675	2.2192e-12
FxaC_14g17210	1.59986	3.33771e-12	FxaC_1g18590	2.18319	1.88171e-11	FxaC_24g20310	-1.10447	2.10233e-10	FxaC_17g29760	-1.43701	2.24065e-12
FxaC_20g29890	-2.85897	3.33771e-12	FxaC_28g01710	-1.82325	1.90326e-11	FxaC_17g34130	2.01355	2.11705e-10	FxaC_11g00610	-5.05321	2.27064e-12
FxaC_1g19510	-3.28319	3.37806e-12	FxaC_26g17860	-1.26738	1.91485e-11	FxaC_3g34980	-1.10412	2.12657e-10	FxaC_5g43340	-1.15831	2.28441e-12
FxaC_21g58340	1.94567	3.39405e-12	FxaC_5g02310	-2.13424	1.96925e-11	FxaC_11g10590	1.39839	2.14938e-10	FxaC_8g15810	3.35714	2.28704e-12
FxaC_25g24830	-2.28027	3.46397e-12	FxaC_20g16880	1.07049	1.98186e-11	FxaC_17g49901	-2.31605	2.23071e-10	FxaC_1g40120	-1.84247	2.36535e-12
FxaC_11g36701	-1.4327	3.62628e-12	FxaC_21g01340	-1.16456	2.00424e-11	FxaC_22g07141	-1.53384	2.45277e-10	FxaC_3g25020	-2.06496	2.41068e-12
FxaC_26g02620	-1.18084	3.65975e-12	FxaC_25g52620	2.16973	2.01392e-11	FxaC_4g39710	-4.19006	2.56658e-10	FxaC_18g21390	3.54696	2.4166e-12
FxaC_5g01700	-4.5676	3.70432e-12	FxaC_15g19360	1.7611	2.01653e-11	FxaC_5g31670	4.00765	2.60433e-10	FxaC_2g11591	4.6015	2.42152e-12
FxaC_6g42940	1.19214	4.15029e-12	FxaC_20g32360	1.07126	2.02499e-11	FxaC_9g31711	1.14104	2.63147e-10	FxaC_25g17001	-1.346	2.62498e-12
FxaC_25g42630	2.22114	4.18853e-12	FxaC_9g01970	-1.59527	2.09669e-11	FxaC_24g10440	-1.27838	2.64073e-10	FxaC_18g23860	-1.4412	2.78905e-12
FxaC_13g47950	-1.70443	4.21851e-12	FxaC_4g03640	-7.3376	2.12573e-11	FxaC_10g17790	-2.87743	2.6508e-10	FxaC_6g43910	1.52623	2.79766e-12
FxaC_9g03220	3.16745	4.24595e-12	FxaC_13g29560	2.12555	2.12573e-11	FxaC_19g05000	-2.19208	2.6566e-10	FxaC_21g33790	1.16463	2.81422e-12
FxaC_12g41520	-1.5936	4.3972e-12	FxaC_11g19740	1.15462	2.15557e-11	FxaC_16g20490	-1.77255	2.69942e-10	FxaC_2g08100	5.38032	2.83452e-12
FxaC_21g53710	-1.25657	4.41124e-12	FxaC_13g38080	1.26947	2.16331e-11	FxaC_9g50800	1.47963	2.70326e-10	FxaC_20g38020	-4.68637	3.01388e-12
FxaC_7g01630	1.67888	4.48749e-12	FxaC_20g36610	1.88973	2.17333e-11	FxaC_16g29340	1.71302	2.71785e-10	FxaC_13g10530	1.47581	3.09902e-12
FxaC_4g27980	2.19535	4.49364e-12	FxaC_9g44030	2.43495	2.17562e-11	FxaC_2g06520	-0.989626	2.77869e-10	FxaC_10g28220	2.03943	3.18831e-12
FxaC_25g01350	3.51717	4.80526e-12	FxaC_7g17520	-1.01887	2.2025e-11	FxaC_6g21870	6.98715	2.83118e-10	FxaC_17g53760	-3.3716	3.25696e-12
FxaC_7g15800	-2.01595	4.81997e-12	FxaC_27g51170	-1.59106	2.21883e-11	FxaC_23g58120	-3.72981	2.85741e-10	FxaC_21g51060	1.2562	3.25832e-12
FxaC_7g30690	-2.33615	4.83998e-12	FxaC_13g02840	-1.61557	2.32023e-11	FxaC_12g34650	1.12085	2.86429e-10	FxaC_23g40100	4.11508	3.44582e-12
FxaC_6g03770	1.38662	4.94579e-12	FxaC_28g35960	1.60932	2.34757e-11	FxaC_6g17690	0.964647	2.89868e-10	FxaC_23g39390	1.61869	3.49313e-12
FxaC_1g19640	-1.89843	5.43707e-12	FxaC_9g35880	2.10952	2.36324e-11	FxaC_4g35670	2.05183	3.02475e-10	FxaC_22g55290	3.61229	3.57848e-12
FxaC_11g19740	1.1761	5.54566e-12	FxaC_3g05370	1.50194	2.36529e-11	FxaC_21g58340	1.85116	3.0727e-10	FxaC_5g05380	-1.61079	3.61608e-12
FxaC_17g17920	-1.31779	5.71006e-12	FxaC_7g03300	1.67879	2.39203e-11	FxaC_12g50280	-1.00974	3.15201e-10	FxaC_14g15380	-1.79091	3.71831e-12
FxaC_10g09170	2.56018	5.77442e-12	FxaC_15g02790	-1.25205	2.41441e-11	FxaC_17g20540	1.75875	3.22752e-10	FxaC_20g16240	1.20185	3.72483e-12
FxaC_24g19890	1.3135	5.8088e-12	FxaC_14g10460	1.67827	2.41883e-11	FxaC_22g67790	-5.53679	3.2554e-10	FxaC_19g06610	1.14797	3.75463e-12
FxaC_8g00640	-1.63576	5.96729e-12	FxaC_10g00860	-2.94693	2.43039e-11	FxaC_3g24360	1.13613	3.3998e-10	FxaC_24g57360	-2.77334	3.82254e-12
FxaC_12g49000	1.1647	5.97376e-12	FxaC_8g38070	3.40157	2.45284e-11	FxaC_17g17930	-1.11843	3.3998e-10	FxaC_7g17930	1.66084	3.82254e-12
FxaC_9g24310	-1.70313	6.01742e-12	FxaC_17g51980	-1.32863	2.45284e-11	FxaC_25g53620	-1.24567	3.76967e-10	FxaC_9g03220	3.52206	3.86646e-12
FxaC_23g54221	2.67387	6.23906e-12	FxaC_4g38930	1.57154	2.55089e-11	FxaC_2g00850	-1.30664	3.80691e-10	FxaC_1g24320	-2.15863	3.92238e-12
FxaC_20g04670	1.47536	6.30632e-12	FxaC_12g13210	-1.55527	2.57216e-11	FxaC_8g21920	1.62976	3.86242e-10	FxaC_23g34550	-1.54323	4.34428e-12
FxaC_9g17010	-1.55201	6.30777e-12	FxaC_3g38470	-1.69711	2.57216e-11	FxaC_12g37240	2.16071	3.8732e-10	FxaC_3g35130	1.54043	4.4209e-12
FxaC_8g25700	-2.62037	6.91476e-12	FxaC_12g37920	2.47702	2.57941e-11	FxaC_17g20690	-1.16153	3.89514e-10	FxaC_22g68790	-1.25839	4.45408e-12
FxaC_18g41810	-3.20708	6.91476e-12	FxaC_24g20870	1.16716	2.58118e-11	FxaC_7g26300	2.20093	3.95333e-10	FxaC_28g06710	-4.63113	4.47058e-12
FxaC_18g27380	1.33695	6.91476e-12	FxaC_24g05240	1.04483	2.60799e-11	FxaC_25g07220	-2.59193	4.15065e-10	FxaC_16g27530	-2.91803	4.52919e-12
FxaC_12g04500	-5.54341	6.95718e-12	FxaC_16g07350	-2.72751	2.62069e-11	FxaC_25g05780	-4.89039	4.17762e-10	FxaC_11g35950	-1.13155	4.54308e-12
FxaC_20g15850	-1.82802	6.95718e-12	FxaC_3g20810	-1.23571	2.63812e-11	FxaC_14g21071	-1.14286	4.19492e-10	FxaC_12g33870	-1.10085	4.60954e-12
FxaC_9g21950	-3.61154	6.9648e-12	FxaC_9g08120	2.30072	2.63812e-11	FxaC_20g41530	1.21216	4.35518e-10	FxaC_27g04010	1.41433	4.60954e-12
FxaC_1g18590	2.17578	6.99364e-12	FxaC_14g36800	-1.13846	2.70157e-11	FxaC_24g58180	2.22831	4.36877e-10	FxaC_23g13820	1.40115	4.61631e-12
FxaC_16g26430	1.25221	7.10411e-12	FxaC_17g05730	-1.28858	2.70505e-11	FxaC_24g56880	1.90763	4.45161e-10	FxaC_26g37790	1.26615	4.68729e-12
FxaC_19g13430	-1.52789	7.47102e-12	FxaC_7g16570	-2.1444	2.71109e-11	FxaC_26g25800	2.18589	4.47038e-10	FxaC_9g30990	2.232	4.70932e-12
FxaC_10g06010	1.21872	7.47102e-12	FxaC_20g38761	2.6267	2.80969e-11	FxaC_1g15670	1.17216	4.55563e-10	FxaC_13g23300	1.34435	5.40329e-12
FxaC_23g44520	-1.97202	7.67202e-12	FxaC_2g16750	-1.25547	2.81223e-11	FxaC_6g43250	-1.44861	4.55563e-10	FxaC_10g21550	-2.26218	5.44458e-12
FxaC_18g08220	2.85503	7.89943e-12	FxaC_8g14790	1.36986	2.93179e-11	FxaC_10g28620	-1.42998	4.6247e-10	FxaC_10g14110	2.30202	5.45745e-12
FxaC_28g07960	1.93852	8.03814e-12	FxaC_13g27160	1.46238	2.93775e-11	FxaC_18g37800	-2.13592	4.64503e-10	FxaC_23g34950	2.02659	6.03683e-12
FxaC_12g46500	1.61307	8.05779e-12	FxaC_18g32810	-1.55373	2.94214e-11	FxaC_3g23120	-1.21574	4.75754e-10	FxaC_8g33510	-2.38742	6.03683e-12
FxaC_6g09200	2.73257	8.34521e-12	FxaC_8g09570	-1.12899	2.96586e-11	FxaC_8g06300	-2.07461	4.78415e-10	FxaC_17g26451	-4.77234	6.36302e-12
FxaC_22g49000	1.78342	8.38275e-12	FxaC_7g30330	-1.34397	3.04275e-11	FxaC_4g02930	1.40413	4.79494e-10	FxaC_24g03970	-1.84866	6.74686e-12
FxaC_2g43620	1.49587	8.60417e-12	FxaC_7g27320	-1.21544	3.10434e-11	FxaC_27g53000	-1.04377	5.00359e-10	FxaC_21g67350	-1.12811	6.76204e-12
FxaC_5g02280	-1.07175	8.70826e-12	FxaC_14g07680	-2.49984	3.13205e-11	FxaC_11g26590	-1.4528	5.05384e-10	FxaC_18g43430	1.19244	7.18246e-12
FxaC_10g47830	-1.03481	8.71826e-12	FxaC_12g49000	1.13448	3.23586e-11	FxaC_21g47690	1.57558	5.17928e-10	FxaC_5g31040	-1.24451	7.26902e-12
FxaC_13g53820	1.50579	8.76995e-12	FxaC_22g68750	1.3817	3.31938e-11	FxaC_21g08861	-1.81137	5.20083e-10	FxaC_17g00090	-1.20576	7.29365e-12
FxaC_1g21240	-1.32884	8.83978e-12	FxaC_27g49620	2.95941	3.34945e-11	FxaC_28g18720	1.22262	5.29904e-10	FxaC_11g00850	1.70513	7.31609e-12
FxaC_4g04370	-1.20869	9.00858e-12	FxaC_4g27520	-3.89851	3.52508e-11	FxaC_16g24350	1.43438	5.33764e-10	FxaC_12g34200	-2.09988	7.46326e-12
FxaC_10g28070	2.48424	9.018e-12	FxaC_17g26920	1.29473	3.5435e-11	FxaC_11g10620	-1.76602	5.57856e-10	FxaC_21g31670	-1.35328	7.49725e-12
FxaC_21g11170	-2.52367	9.02812e-12	FxaC_4g13220	1.92632	3.58367e-11	FxaC_21g00570	-7.25781	5.57856e-10	FxaC_22g21540	-1.48538	7.52891e-12
FxaC_14g03250	-1.72024	9.19714e-12	FxaC_16g00170	1.14961	3.58877e-11	FxaC_18g33720	3.50861	5.67067e-10	FxaC_18g19080	-2.28176	7.73037e-12
FxaC_13g06070	1.21877	9.51797e-12	FxaC_11g37500	-1.30904	3.98719e-11	FxaC_9g17010	-1.4741	5.68578e-10	FxaC_6g44990	2.37135	7.93474e-12
FxaC_3g01780	1.86684	9.63474e-12	FxaC_9g24310	-1.70295	4.0406e-11	FxaC_22g31560	-1.71182	5.72637e-10	FxaC_3g22970	-2.3257	7.98524e-12
FxaC_15g33010	-2.00787	9.63524e-12	FxaC_15g24680	-1.05961	4.06845e-11	FxaC_21g16050	1.20225	5.93165e-10	FxaC_6g09210	-3.90939	8.19146e-12
FxaC_13g19510	1.28985	9.94835e-12	FxaC_21g20090	1.24715	4.29591e-11	FxaC_12g08170	-1.22949	5.94848e-10	FxaC_5g16400	1.35216	8.34852e-12
FxaC_9g01550	1.85105	1.02421e-11	FxaC_7g37030	1.18988	4.29708e-11	FxaC_6g00820	-1.08885	5.95554e-10	FxaC_8g11740	2.09654	8.35317e-12
FxaC_14g07680	-2.41266	1.02739e-11	FxaC_27g19470	-2.95403	4.29708e-11	FxaC_13g31860	7.18811	6.13492e-10	FxaC_2g32650	1.28246	8.95541e-12
FxaC_11g24050	-2.34567	1.0492e-11	FxaC_13g08580	1.10427	4.30883e-11	FxaC_6g35540	-3.07234	6.17972e-10	FxaC_16g05600	-1.21655	9.01633e-12
FxaC_17g55380	1.40592	1.05e-11	FxaC_20g27000	-1.45016	4.31765e-11	FxaC_25g58410	2.45427	6.22659e-10	FxaC_15g24530	-2.94905	9.12647e-12
FxaC_15g31170	1.75478	1.05e-11	FxaC_14g07070	1.54132	4.35649e-11	FxaC_28g07310	-3.37002	6.45567e-10	FxaC_20g10750	1.39138	9.15418e-12
FxaC_14g21071	-1.15285	1.06501e-11	FxaC_12g41520	-1.56857	4.40329e-11	FxaC_21g04730	1.1405	6.46606e-10	FxaC_15g17880	-2.92798	9.21962e-12
FxaC_11g41520	1.15774	1.08096e-11	FxaC_26g03530	1.39172	4.5166e-11	FxaC_9g07101	1.5069	6.54526e-10	FxaC_2g18420	2.28072	9.3271e-12
FxaC_13g19600	1.02873	1.10086e-11	FxaC_3g28080	1.18675	4.51947e-11	FxaC_11g40500	1.18295	6.58697e-10	FxaC_23g43680	-1.04723	9.33952e-12
FxaC_13g24380	1.31838	1.11652e-11	FxaC_4g36680	1.66301	4.52578e-11	FxaC_10g01620	1.13039	6.70458e-10	FxaC_12g41430	1.50755	9.48798e-12
FxaC_11g29070	-2.74373	1.13408e-11	FxaC_21g11170	-2.57562	4.53859e-11	FxaC_8g08200	3.44518	6.71925e-10	FxaC_7g42060	-2.57908	9.61909e-12
FxaC_23g50810	-1.91747	1.15519e-11	FxaC_26g04230	1.76854	4.64835e-11	FxaC_8g11740	1.97084	6.82835e-10	FxaC_11g20610	1.24031	9.97069e-12
FxaC_8g26180	-1.25323	1.15519e-11	FxaC_25g07560	1.61922	4.67861e-11	FxaC_1g10440	-0.919483	7.1192e-10	FxaC_15g03530	-1.35419	1.0051e-11
FxaC_1g15290	-2.46543	1.20575e-11	FxaC_14g03480	1.28009	4.79229e-11	FxaC_12g41580	-1.66769	7.22161e-10	FxaC_18g18450	-3.4483	1.02175e-11
FxaC_23g12520	-2.51977	1.20683e-11	FxaC_7g39790	-1.00763	4.92608e-11	FxaC_23g54230	1.62893	7.22585e-10	FxaC_16g01890	1.91624	1.0413e-11
FxaC_11g05920	-2.41559	1.24557e-11	FxaC_22g64070	1.5965	5.09715e-11	FxaC_17g14960	-3.13971	7.57377e-10	FxaC_20g30940	1.7808	1.04726e-11
FxaC_9g46350	1.11526	1.25615e-11	FxaC_9g38910	-1.46369	5.13163e-11	FxaC_11g18880	1.17958	7.57377e-10	FxaC_8g02080	-1.40776	1.0485e-11
FxaC_10g44000	1.22191	1.29807e-11	FxaC_7g30690	-2.35209	5.34505e-11	FxaC_11g21150	4.04696	7.60567e-10	FxaC_1g14340	1.42154	1.06619e-11
FxaC_23g42600	1.24253	1.32966e-11	FxaC_13g26460	2.80224	5.36479e-11	FxaC_12g24340	1.97201	7.60567e-10	FxaC_28g21710	-1.4541	1.08307e-11
FxaC_5g15340	-1.12164	1.3319e-11	FxaC_26g22640	2.41534	5.39508e-11	FxaC_24g57570	-1.42147	7.67058e-10	FxaC_18g27550	-1.26287	1.08598e-11
FxaC_2g19880	-2.10608	1.33238e-11	FxaC_1g19970	-1.46301	5.39739e-11	FxaC_21g47260	-3.66848	7.71218e-10	FxaC_23g57590	-1.2925	1.10267e-11
FxaC_12g37920	2.45766	1.33264e-11	FxaC_15g40560	-5.53459	5.46153e-11	FxaC_7g08130	1.4021	7.77632e-10	FxaC_26g24950	1.45159	1.12281e-11
FxaC_2g07480	-1.22362	1.43771e-11	FxaC_10g32770	-2.54029	5.50512e-11	FxaC_10g39210	1.17579	7.79557e-10	FxaC_28g32290	1.82151	1.13241e-11
FxaC_8g23890	1.27855	1.44722e-11	FxaC_14g13120	3.26847	5.62625e-11	FxaC_7g39880	-2.82951	7.90137e-10	FxaC_2g21090	2.41633	1.14108e-11
FxaC_10g05050	-1.49971	1.44722e-11	FxaC_12g04050	-1.03526	5.68744e-11	FxaC_12g32520	1.5892	7.94507e-10	FxaC_26g39270	-2.0815	1.16592e-11
FxaC_10g18720	1.95267	1.46448e-11	FxaC_5g26740	2.21049	5.73511e-11	FxaC_21g13890	-7.02886	8.14687e-10	FxaC_20g02310	4.64208	1.16744e-11
FxaC_11g36650	-1.3728	1.46448e-11	FxaC_7g33490	2.48244	5.74863e-11	FxaC_22g07620	1.04612	8.16803e-10	FxaC_18g41830	-2.55942	1.18414e-11
FxaC_17g19200	-1.40305	1.51424e-11	FxaC_20g05640	1.92422	5.78551e-11	FxaC_21g43690	-1.33709	8.44575e-10	FxaC_7g09770	2.60146	1.22038e-11
FxaC_12g36550	-1.75911	1.51785e-11	FxaC_24g30990	-1.6737	5.79573e-11	FxaC_5g44930	1.22278	8.54029e-10	FxaC_8g19210	1.14913	1.22288e-11
FxaC_9g08120	2.28504	1.52183e-11	FxaC_15g33220	1.04517	5.83984e-11	FxaC_17g02130	-2.98938	8.815e-10	FxaC_24g03590	1.28212	1.22528e-11
FxaC_23g23480	-1.21385	1.54099e-11	FxaC_28g06740	-2.00919	5.90075e-11	FxaC_25g45310	-1.34182	8.90097e-10	FxaC_12g22481	-4.1426	1.2639e-11
FxaC_1g14090	-1.13018	1.57816e-11	FxaC_4g37930	1.58014	6.16507e-11	FxaC_18g29200	1.2633	9.12663e-10	FxaC_19g38690	3.12695	1.26553e-11
FxaC_9g48880	1.80678	1.65607e-11	FxaC_18g43330	1.15358	6.20166e-11	FxaC_16g30390	5.33034	9.16413e-10	FxaC_12g01330	1.6026	1.26771e-11
FxaC_19g41450	-3.33151	1.65994e-11	FxaC_21g54580	-1.06786	6.21411e-11	FxaC_15g05910	-1.14221	9.27268e-10	FxaC_10g18010	-4.09738	1.30354e-11
FxaC_17g51980	-1.30035	1.66876e-11	FxaC_20g29790	1.03715	6.38258e-11	FxaC_19g20330	1.73869	9.39928e-10	FxaC_10g18600	-4.81866	1.32981e-11
FxaC_27g33930	-2.43561	1.66876e-11	FxaC_5g02790	1.96862	6.51242e-11	FxaC_8g05910	-1.8847	9.60309e-10	FxaC_21g55880	1.36558	1.33358e-11
FxaC_23g36320	-4.28542	1.69853e-11	FxaC_4g19200	-1.13719	6.67111e-11	FxaC_7g03630	1.15656	9.72887e-10	FxaC_14g10210	-3.74786	1.36584e-11
FxaC_14g03500	1.81036	1.71864e-11	FxaC_11g05920	-2.46126	6.71493e-11	FxaC_10g18600	-4.1855	9.73624e-10	FxaC_9g39501	5.3683	1.39155e-11
FxaC_23g12790	-3.84356	1.72416e-11	FxaC_1g41180	1.13427	6.72067e-11	FxaC_5g02660	-2.41722	9.96555e-10	FxaC_27g50580	-1.81884	1.39217e-11
FxaC_9g48940	-2.35668	1.72481e-11	FxaC_2g32300	1.17447	6.92411e-11	FxaC_23g56970	1.17301	1.01345e-09	FxaC_24g16990	-1.84985	1.42827e-11
FxaC_24g30140	-2.03242	1.73906e-11	FxaC_14g26390	-1.00839	6.96972e-11	FxaC_16g29880	-2.97194	1.02388e-09	FxaC_9g20400	-2.21678	1.4441e-11
FxaC_4g36380	-2.62018	1.77567e-11	FxaC_24g29380	-1.64489	7.07466e-11	FxaC_17g23500	-1.07261	1.03051e-09	FxaC_19g18790	2.46925	1.49979e-11
FxaC_11g01860	2.18822	1.77567e-11	FxaC_4g17290	-1.27427	7.18299e-11	FxaC_16g26640	-1.17666	1.06131e-09	FxaC_6g04840	2.23643	1.5508e-11
FxaC_25g45730	-2.64937	1.8423e-11	FxaC_6g32570	1.35898	7.25635e-11	FxaC_5g13160	-1.43364	1.10451e-09	FxaC_28g01172	-2.70192	1.57207e-11
FxaC_20g30000	-1.52195	1.88006e-11	FxaC_8g00640	-1.60199	7.47225e-11	FxaC_20g02310	4.41461	1.11303e-09	FxaC_12g39340	-2.01811	1.58659e-11
FxaC_17g01410	-1.35812	1.95432e-11	FxaC_2g09611	3.57009	7.61729e-11	FxaC_21g24910	-1.80505	1.13701e-09	FxaC_3g19910	1.3262	1.59244e-11
FxaC_4g03640	-5.65135	1.98651e-11	FxaC_23g57590	-1.118	7.69591e-11	FxaC_7g02520	-1.56333	1.14109e-09	FxaC_15g05410	2.16717	1.62833e-11
FxaC_5g37730	-1.11739	2.00651e-11	FxaC_26g23720	1.32798	8.11146e-11	FxaC_1g36490	-2.09038	1.14384e-09	FxaC_28g01200	1.27288	1.62833e-11
FxaC_7g03300	1.65497	2.04658e-11	FxaC_27g48810	1.94734	8.13029e-11	FxaC_22g71660	-2.33819	1.14804e-09	FxaC_15g33010	-2.71381	1.63671e-11
FxaC_2g03540	-2.25807	2.10506e-11	FxaC_21g47660	-4.38429	8.13029e-11	FxaC_2g17590	-1.15841	1.16438e-09	FxaC_25g01350	1.39616	1.64887e-11
FxaC_10g10230	-1.15158	2.10938e-11	FxaC_16g19690	1.08117	8.14738e-11	FxaC_6g40700	1.12236	1.16438e-09	FxaC_22g46410	4.53509	1.76607e-11
FxaC_28g08420	-1.8423	2.15942e-11	FxaC_28g14140	2.0641	8.21175e-11	FxaC_17g08330	-3.22646	1.1788e-09	FxaC_8g03350	1.71796	1.76808e-11
FxaC_7g33490	2.47699	2.18401e-11	FxaC_23g28590	-0.978097	8.33082e-11	FxaC_25g02182	-1.21706	1.21261e-09	FxaC_18g39850	2.93456	1.77652e-11
FxaC_23g58210	-1.29701	2.20461e-11	FxaC_1g19510	-3.23807	8.33082e-11	FxaC_8g06320	1.35169	1.21761e-09	FxaC_27g47250	-2.29141	1.80657e-11
FxaC_25g01820	-7.10729	2.327e-11	FxaC_5g10340	2.53446	8.36037e-11	FxaC_6g09210	-3.38661	1.26146e-09	FxaC_16g24350	1.51304	1.80657e-11
FxaC_27g37950	-1.20752	2.39071e-11	FxaC_12g36550	-1.77404	8.36037e-11	FxaC_10g02900	-1.12587	1.29142e-09	FxaC_19g38130	1.66559	1.80837e-11
FxaC_22g68750	1.37113	2.47611e-11	FxaC_22g11780	4.00256	8.38485e-11	FxaC_10g05170	-1.31738	1.29336e-09	FxaC_24g48060	-3.36699	1.91184e-11
FxaC_22g01810	1.74459	2.47932e-11	FxaC_1g20690	1.78446	8.53554e-11	FxaC_7g43930	-1.84697	1.31915e-09	FxaC_28g10720	-1.38901	1.97337e-11
FxaC_7g40190	1.69652	2.48099e-11	FxaC_1g03821	2.31748	8.54551e-11	FxaC_5g04750	1.39867	1.33281e-09	FxaC_26g39081	1.47529	2.06734e-11
FxaC_26g23000	-1.72852	2.56603e-11	FxaC_4g40080	-1.0454	8.62575e-11	FxaC_13g05180	-0.968111	1.33281e-09	FxaC_24g08890	-4.31957	2.08491e-11
FxaC_22g65260	-7.12937	2.56988e-11	FxaC_4g33090	1.80155	8.68141e-11	FxaC_20g36680	-0.945218	1.33281e-09	FxaC_16g21490	-1.43317	2.12596e-11
FxaC_4g21410	-1.24058	2.5884e-11	FxaC_9g05180	2.82968	8.72357e-11	FxaC_28g31710	-7.16233	1.36171e-09	FxaC_16g25430	1.52488	2.19032e-11
FxaC_9g14390	-1.28363	2.60122e-11	FxaC_24g49130	1.88274	9.13502e-11	FxaC_24g50410	-5.27703	1.37853e-09	FxaC_12g48960	1.04928	2.19203e-11
FxaC_23g05420	-1.11873	2.61452e-11	FxaC_25g42630	2.15109	9.61323e-11	FxaC_16g23390	2.0757	1.46118e-09	FxaC_28g30450	-5.59026	2.25699e-11
FxaC_21g67500	1.38594	2.69516e-11	FxaC_12g35030	1.40575	9.61323e-11	FxaC_21g65311	-1.2491	1.47764e-09	FxaC_11g02350	2.96992	2.25699e-11
FxaC_5g40260	-4.26869	2.69518e-11	FxaC_3g03350	1.71011	9.73381e-11	FxaC_13g11100	1.00811	1.48217e-09	FxaC_12g37240	2.23873	2.26122e-11
FxaC_2g16750	-1.22681	2.7386e-11	FxaC_2g38720	-7.2221	9.81559e-11	FxaC_3g04340	-1.26031	1.49501e-09	FxaC_15g25700	-1.5328	2.26867e-11
FxaC_8g13840	-1.35624	2.79462e-11	FxaC_21g52260	-3.66596	9.83235e-11	FxaC_6g06130	-3.96996	1.54224e-09	FxaC_10g13440	1.51964	2.28997e-11
FxaC_26g23720	1.33556	2.87248e-11	FxaC_9g01910	3.15636	9.83235e-11	FxaC_14g20560	-1.49008	1.5532e-09	FxaC_6g09380	2.15199	2.33105e-11
FxaC_26g21150	1.75529	2.9102e-11	FxaC_7g10930	-1.76378	1.00975e-10	FxaC_9g18340	-0.998152	1.57753e-09	FxaC_13g33590	2.10888	2.37629e-11
FxaC_2g39760	-2.14813	2.94742e-11	FxaC_21g20340	-3.53308	1.01846e-10	FxaC_26g18891	-1.93619	1.58592e-09	FxaC_21g70180	3.21068	2.40846e-11
FxaC_7g10750	3.14827	2.95373e-11	FxaC_5g26490	-2.0544	1.05583e-10	FxaC_4g26170	1.59037	1.59563e-09	FxaC_1g16931	1.48159	2.42904e-11
FxaC_24g30990	-1.6334	3.02092e-11	FxaC_17g55240	1.70571	1.06557e-10	FxaC_24g03050	1.64888	1.62932e-09	FxaC_10g20510	-1.23141	2.44349e-11
FxaC_21g14380	1.84382	3.08155e-11	FxaC_4g19920	-1.61222	1.0822e-10	FxaC_6g27980	1.63042	1.70226e-09	FxaC_12g15880	-1.55581	2.46388e-11
FxaC_20g16880	1.05685	3.11111e-11	FxaC_2g21830	-2.42093	1.09515e-10	FxaC_12g31580	2.31169	1.7804e-09	FxaC_4g39050	-2.26184	2.49614e-11
FxaC_14g35530	-1.91944	3.12831e-11	FxaC_25g58190	-1.78259	1.10907e-10	FxaC_25g46030	-2.68947	1.80203e-09	FxaC_5g14100	-2.85095	2.54506e-11
FxaC_4g02600	-1.36332	3.15454e-11	FxaC_21g51060	1.60442	1.12495e-10	FxaC_15g39230	1.32444	1.81756e-09	FxaC_18g39220	-3.91491	2.564e-11
FxaC_9g17060	-1.16162	3.25797e-11	FxaC_27g39030	1.51269	1.13996e-10	FxaC_13g34480	0.977285	1.83722e-09	FxaC_15g05451	-1.36233	2.58961e-11
FxaC_6g28530	1.57295	3.28399e-11	FxaC_24g45360	1.27266	1.15272e-10	FxaC_3g25750	1.47791	1.84303e-09	FxaC_9g09650	3.34988	2.59877e-11
FxaC_17g54430	1.43268	3.46676e-11	FxaC_20g01520	-1.08182	1.19897e-10	FxaC_10g46070	-1.23723	1.90572e-09	FxaC_11g10620	-1.856	2.65336e-11
FxaC_5g26740	2.20157	3.5347e-11	FxaC_21g62070	-1.96514	1.20437e-10	FxaC_17g28080	1.40813	1.94493e-09	FxaC_11g38280	1.1888	2.65348e-11
FxaC_6g39100	1.11578	3.6429e-11	FxaC_12g44380	-2.33092	1.20437e-10	FxaC_13g25831	-1.84613	1.95167e-09	FxaC_16g29340	1.76508	2.67903e-11
FxaC_4g27280	-3.00462	3.69557e-11	FxaC_18g25960	4.99843	1.21082e-10	FxaC_17g03770	-2.20523	1.9646e-09	FxaC_25g53920	2.29845	2.79651e-11
FxaC_9g16180	1.35799	3.74728e-11	FxaC_28g01350	1.27985	1.22345e-10	FxaC_22g52720	-1.04216	2.0089e-09	FxaC_6g40700	1.20098	2.83073e-11
FxaC_11g34990	-1.41202	3.81549e-11	FxaC_2g30050	-1.18125	1.23741e-10	FxaC_15g04110	1.24334	2.04507e-09	FxaC_28g22220	4.00314	2.8552e-11
FxaC_2g08100	5.17326	3.81549e-11	FxaC_6g03770	1.3237	1.25382e-10	FxaC_23g34980	1.1948	2.04507e-09	FxaC_6g46490	1.09112	2.85807e-11
FxaC_2g16210	3.92281	3.86341e-11	FxaC_17g55380	1.3623	1.25945e-10	FxaC_23g50820	-1.49697	2.04507e-09	FxaC_23g30100	-2.59329	2.87293e-11
FxaC_3g22400	1.12909	3.89801e-11	FxaC_18g29200	1.22556	1.26796e-10	FxaC_10g12400	2.24099	2.0653e-09	FxaC_17g14540	-1.26902	2.88571e-11
FxaC_19g20330	-1.12359	3.90991e-11	FxaC_12g13920	1.30119	1.27823e-10	FxaC_9g34250	0.9014	2.07616e-09	FxaC_2g03310	-2.1731	2.92071e-11
FxaC_16g06260	-1.25	4.00733e-11	FxaC_25g45130	-1.03234	1.28428e-10	FxaC_15g03231	1.16434	2.08244e-09	FxaC_21g31120	2.57934	2.954e-11
FxaC_5g19270	-1.03726	4.06787e-11	FxaC_17g27410	-2.83943	1.31069e-10	FxaC_26g28800	-2.23529	2.08933e-09	FxaC_12g05630	-2.68655	2.97728e-11
FxaC_27g47770	-1.29655	4.12129e-11	FxaC_25g03730	-1.08834	1.31381e-10	FxaC_15g23370	1.04346	2.09527e-09	FxaC_23g29050	-2.08978	3.09848e-11
FxaC_10g03680	1.83025	4.23659e-11	FxaC_14g33140	-1.44085	1.31997e-10	FxaC_26g09070	-1.18891	2.12481e-09	FxaC_8g12560	2.2035	3.16404e-11
FxaC_18g10830	-1.6782	4.45168e-11	FxaC_24g03830	1.09776	1.36373e-10	FxaC_17g52060	1.74903	2.14133e-09	FxaC_16g28890	1.02615	3.23396e-11
FxaC_24g20480	-3.27809	4.47963e-11	FxaC_1g14300	2.12383	1.39381e-10	FxaC_28g22510	1.09915	2.17393e-09	FxaC_22g02980	1.27344	3.2834e-11
FxaC_7g37030	1.17699	4.52469e-11	FxaC_19g01190	-1.37434	1.41869e-10	FxaC_21g08260	-1.37698	2.25591e-09	FxaC_21g41320	-1.0761	3.29598e-11
FxaC_28g13970	-1.58125	4.87449e-11	FxaC_27g43560	-4.11785	1.50695e-10	FxaC_22g59990	-1.43788	2.30489e-09	FxaC_24g00020	2.10768	3.33713e-11
FxaC_9g35140	-1.69805	5.14016e-11	FxaC_16g15260	-1.53114	1.50695e-10	FxaC_19g40160	-1.51138	2.31043e-09	FxaC_12g32520	1.66246	3.35532e-11
FxaC_28g08390	-1.19602	5.1764e-11	FxaC_23g40950	2.80565	1.52359e-10	FxaC_5g14940	-3.13287	2.3275e-09	FxaC_22g60000	1.18409	3.36188e-11
FxaC_22g56540	-1.3243	5.20063e-11	FxaC_19g00310	-2.04476	1.53721e-10	FxaC_17g22970	1.50355	2.41432e-09	FxaC_24g57980	1.77017	3.45099e-11
FxaC_13g27160	1.42755	5.22489e-11	FxaC_24g26450	0.99641	1.62048e-10	FxaC_11g33390	0.994955	2.51687e-09	FxaC_4g15940	5.45332	3.47626e-11
FxaC_27g19470	-2.70253	5.32234e-11	FxaC_8g39510	1.17254	1.62611e-10	FxaC_22g61920	-1.03141	2.62364e-09	FxaC_21g51160	-1.15214	3.51376e-11
FxaC_8g33510	-1.42847	5.41104e-11	FxaC_7g06350	0.973168	1.64217e-10	FxaC_6g44790	1.83065	2.63094e-09	FxaC_16g21780	-2.95544	3.53716e-11
FxaC_21g52260	-3.38531	5.43833e-11	FxaC_11g42580	1.09668	1.65697e-10	FxaC_25g31881	4.80682	2.64991e-09	FxaC_19g08450	1.2059	3.56774e-11
FxaC_20g11200	3.50601	5.50822e-11	FxaC_4g04370	-1.1541	1.77952e-10	FxaC_10g43041	0.971089	2.68972e-09	FxaC_7g15070	-2.66356	3.64884e-11
FxaC_15g34490	-1.58079	5.94396e-11	FxaC_23g52670	6.80374	1.80832e-10	FxaC_20g33760	2.4374	2.69675e-09	FxaC_12g47160	3.49449	3.64884e-11
FxaC_19g08450	1.11704	6.02408e-11	FxaC_5g37770	-1.06329	1.84034e-10	FxaC_15g08660	1.59782	2.69975e-09	FxaC_18g03050	1.27341	3.64884e-11
FxaC_4g14540	0.987905	6.08982e-11	FxaC_18g19420	-1.60041	1.85647e-10	FxaC_5g29990	-3.63033	2.72147e-09	FxaC_11g11080	2.40254	3.70218e-11
FxaC_21g12750	5.23805	6.0935e-11	FxaC_22g52220	1.36517	1.93225e-10	FxaC_20g34141	-4.2743	2.72308e-09	FxaC_11g38880	-3.72222	3.71551e-11
FxaC_22g64040	1.33521	6.43743e-11	FxaC_17g29850	2.02883	1.93225e-10	FxaC_5g43340	-1.006	2.74172e-09	FxaC_11g26660	-1.60765	3.73961e-11
FxaC_4g27520	-3.39382	6.56268e-11	FxaC_9g17060	-1.13824	1.93736e-10	FxaC_12g49300	1.11201	2.7769e-09	FxaC_8g34530	1.69114	3.74307e-11
FxaC_14g37560	-1.23926	6.56268e-11	FxaC_27g51720	-2.54355	1.99559e-10	FxaC_5g01230	-1.12475	2.78398e-09	FxaC_22g59990	-1.55421	3.74993e-11
FxaC_13g24040	-1.06653	6.60079e-11	FxaC_15g01750	-2.54915	2.01246e-10	FxaC_4g39891	1.06904	2.8582e-09	FxaC_13g12840	-1.6623	3.78008e-11
FxaC_7g33390	-1.04316	6.89878e-11	FxaC_20g30690	1.62398	2.09016e-10	FxaC_11g09510	1.3006	2.86165e-09	FxaC_17g17930	-1.1586	3.78037e-11
FxaC_22g11990	1.01477	6.98858e-11	FxaC_14g05880	-2.01647	2.12435e-10	FxaC_5g19630	-1.20608	2.89168e-09	FxaC_13g25831	-1.99763	3.81107e-11
FxaC_28g21680	1.48017	7.01073e-11	FxaC_15g24530	-2.2869	2.23106e-10	FxaC_28g09780	-1.03921	2.89168e-09	FxaC_16g05050	1.28107	3.83775e-11
FxaC_3g35130	1.6108	7.10077e-11	FxaC_2g10520	1.06272	2.3126e-10	FxaC_27g25360	-1.40208	2.90823e-09	FxaC_5g19630	-1.31185	3.85258e-11
FxaC_28g06740	-1.88139	7.18913e-11	FxaC_23g14380	-5.30145	2.3584e-10	FxaC_25g57800	-5.41371	2.95706e-09	FxaC_13g31850	4.14131	4.02131e-11
FxaC_18g30890	-1.57287	7.36847e-11	FxaC_9g26370	-1.42197	2.3584e-10	FxaC_13g25370	-1.47652	3.01424e-09	FxaC_2g18280	-1.30345	4.10824e-11
FxaC_2g30050	-1.17093	7.42784e-11	FxaC_19g23220	1.56925	2.52113e-10	FxaC_13g24291	-2.2271	3.02881e-09	FxaC_5g16040	-1.1357	4.21053e-11
FxaC_1g02360	-1.59605	7.43724e-11	FxaC_5g01700	-4.30809	2.53952e-10	FxaC_21g09370	1.13371	3.07376e-09	FxaC_21g59960	-1.3208	4.34152e-11
FxaC_22g11780	3.94945	7.49981e-11	FxaC_22g01810	1.70154	2.55497e-10	FxaC_25g05890	2.32533	3.07376e-09	FxaC_21g27510	-3.96476	4.51915e-11
FxaC_7g16570	-1.98004	7.59462e-11	FxaC_27g50090	-2.06216	2.62355e-10	FxaC_28g31310	0.953652	3.08974e-09	FxaC_2g28350	2.24957	4.61209e-11
FxaC_12g33460	1.20374	7.596e-11	FxaC_22g68790	1.49088	2.65443e-10	FxaC_12g15840	-1.06896	3.15072e-09	FxaC_21g58630	2.16648	4.61479e-11
FxaC_13g52830	1.05538	7.68341e-11	FxaC_4g24110	-2.22821	2.66122e-10	FxaC_19g01330	2.69105	3.2467e-09	FxaC_19g05090	-1.70764	4.81885e-11
FxaC_20g15330	1.55832	7.72519e-11	FxaC_14g06260	-1.58059	2.67908e-10	FxaC_19g07440	-2.75901	3.34847e-09	FxaC_22g29180	1.48764	4.97639e-11
FxaC_4g19670	-1.29886	7.73283e-11	FxaC_10g09170	2.44917	2.69356e-10	FxaC_25g38340	2.65845	3.3933e-09	FxaC_25g07220	-2.64728	5.01562e-11
FxaC_27g50450	2.33697	7.8281e-11	FxaC_24g04210	-3.14825	2.70305e-10	FxaC_5g20250	-1.03946	3.4018e-09	FxaC_4g02930	1.44634	5.3015e-11
FxaC_9g42110	0.978036	7.97963e-11	FxaC_28g11430	-1.33583	2.73389e-10	FxaC_20g38020	-3.63965	3.40615e-09	FxaC_8g10750	-1.16588	5.41658e-11
FxaC_23g47560	1.21295	8.10098e-11	FxaC_21g08080	-1.24725	2.75646e-10	FxaC_6g33140	-2.0002	3.40615e-09	FxaC_9g05580	-1.61905	5.45069e-11
FxaC_10g03010	1.39274	8.10778e-11	FxaC_12g04500	-5.34124	2.77022e-10	FxaC_4g26950	4.93959	3.43902e-09	FxaC_7g06350	-1.03653	5.47536e-11
FxaC_28g35960	1.55194	8.17042e-11	FxaC_2g03540	-2.24086	2.77269e-10	FxaC_6g30570	-1.31807	3.44739e-09	FxaC_28g07310	-3.65884	5.56786e-11
FxaC_3g39170	-1.86047	8.17042e-11	FxaC_13g51780	1.34301	2.82244e-10	FxaC_16g26570	-7.12373	3.47519e-09	FxaC_5g02270	-1.07793	5.64982e-11
FxaC_23g30250	-1.75191	8.17558e-11	FxaC_23g35100	1.1218	2.84225e-10	FxaC_16g27260	1.75923	3.48003e-09	FxaC_21g17630	-1.79699	5.68351e-11
FxaC_18g40930	1.19068	8.22346e-11	FxaC_16g05480	-1.1846	2.88981e-10	FxaC_8g03300	-1.62855	3.6782e-09	FxaC_9g34250	0.969082	6.02298e-11
FxaC_23g57590	-1.10241	8.34123e-11	FxaC_26g02620	-1.09248	2.90649e-10	FxaC_17g19200	-1.5775	3.68415e-09	FxaC_10g01180	1.49516	6.07258e-11
FxaC_22g53790	-3.29866	8.34623e-11	FxaC_13g05910	0.944047	2.94982e-10	FxaC_14g19400	2.22962	3.68564e-09	FxaC_23g08800	-2.58484	6.08319e-11
FxaC_2g23530	-1.71747	8.34986e-11	FxaC_10g39830	-1.58874	3.05634e-10	FxaC_10g46460	-3.34406	3.74504e-09	FxaC_4g39640	-2.35942	6.44518e-11
FxaC_12g40350	2.263	8.62583e-11	FxaC_23g12790	-3.86332	3.09839e-10	FxaC_6g28730	2.91414	3.75075e-09	FxaC_20g26420	-1.08599	6.54117e-11
FxaC_17g27490	1.57104	8.7504e-11	FxaC_24g06820	-3.8182	3.30244e-10	FxaC_28g11350	2.17444	3.76255e-09	FxaC_22g21650	-2.00713	6.74148e-11
FxaC_2g21090	1.33772	8.77584e-11	FxaC_10g42770	1.11017	3.30573e-10	FxaC_7g38750	-0.969883	3.984e-09	FxaC_24g15670	1.57214	6.74233e-11
FxaC_23g52670	6.79469	8.8288e-11	FxaC_16g21460	1.11445	3.32305e-10	FxaC_13g26010	-1.46815	4.09096e-09	FxaC_2g08270	-2.12711	6.82468e-11
FxaC_21g24250	1.56413	9.01055e-11	FxaC_10g06010	1.14237	3.32797e-10	FxaC_23g39390	1.43395	4.12015e-09	FxaC_10g46460	-3.72808	6.86486e-11
FxaC_21g21750	1.18402	9.14051e-11	FxaC_3g28140	2.81465	3.39247e-10	FxaC_14g04770	6.72783	4.29879e-09	FxaC_11g31410	-1.40303	7.035e-11
FxaC_10g16270	1.48435	9.75174e-11	FxaC_1g10130	1.27144	3.42856e-10	FxaC_8g08260	1.63498	4.40418e-09	FxaC_7g02071	1.77062	7.035e-11
FxaC_10g08750	-1.03546	9.91636e-11	FxaC_10g31660	-1.98756	3.46107e-10	FxaC_11g00610	-3.7488	4.41972e-09	FxaC_12g44900	1.60886	7.15534e-11
FxaC_27g52120	1.78845	9.99189e-11	FxaC_15g12680	-1.90449	3.53029e-10	FxaC_17g16770	1.42435	4.41972e-09	FxaC_19g41600	2.84901	7.29398e-11
FxaC_12g44430	0.942939	9.99777e-11	FxaC_22g00730	5.0374	3.56959e-10	FxaC_7g17580	-1.7347	4.58905e-09	FxaC_12g38120	-1.54569	7.40126e-11
FxaC_10g09590	-1.11776	1.00076e-10	FxaC_9g36200	-2.00035	3.65151e-10	FxaC_8g38860	-1.6244	4.75999e-09	FxaC_20g06230	-3.69474	7.4303e-11
FxaC_14g19800	2.71196	1.00202e-10	FxaC_5g00100	-1.15906	3.73654e-10	FxaC_28g01200	1.14326	4.77403e-09	FxaC_14g06500	1.0409	8.52957e-11
FxaC_27g43710	-1.7372	1.00202e-10	FxaC_18g30890	-1.57468	3.77354e-10	FxaC_1g15950	1.38144	4.79607e-09	FxaC_5g30230	-1.07089	8.65969e-11
FxaC_24g04811	-1.07411	1.01549e-10	FxaC_5g09880	1.11675	3.8484e-10	FxaC_17g14540	-1.14487	4.79607e-09	FxaC_24g19890	1.28773	8.77954e-11
FxaC_27g37090	-1.8703	1.05159e-10	FxaC_3g00550	-1.04192	3.87366e-10	FxaC_20g20450	-1.23044	4.92359e-09	FxaC_27g33800	-1.98919	8.90336e-11
FxaC_20g32360	1.03246	1.06364e-10	FxaC_2g19880	-2.04203	3.9134e-10	FxaC_7g04850	1.35922	5.01804e-09	FxaC_27g38630	2.04556	9.30118e-11
FxaC_24g13800	-1.04021	1.06452e-10	FxaC_25g43790	1.24487	3.94461e-10	FxaC_13g03750	1.63025	5.02594e-09	FxaC_21g08260	-1.45505	9.36439e-11
FxaC_15g29790	-1.26207	1.06554e-10	FxaC_23g57750	1.18149	4.04724e-10	FxaC_20g41520	1.14104	5.13948e-09	FxaC_7g20820	-1.53477	9.63531e-11
FxaC_24g20740	-1.74588	1.06944e-10	FxaC_4g39550	-1.47579	4.14152e-10	FxaC_15g00310	1.36735	5.3013e-09	FxaC_13g01011	-2.02985	9.82347e-11
FxaC_8g31840	-0.999426	1.0728e-10	FxaC_28g21680	1.4536	4.14152e-10	FxaC_9g33800	-0.847345	5.55698e-09	FxaC_7g04850	1.45514	9.89537e-11
FxaC_1g20790	3.91531	1.08456e-10	FxaC_23g54221	2.55247	4.19756e-10	FxaC_5g17760	1.4832	5.61611e-09	FxaC_21g00570	-7.25781	9.9473e-11
FxaC_24g53140	1.88387	1.0916e-10	FxaC_2g17640	1.04879	4.28456e-10	FxaC_22g10880	-2.16259	5.63281e-09	FxaC_4g39840	-1.25727	1.01287e-10
FxaC_4g16490	-1.03049	1.09713e-10	FxaC_19g12540	1.33959	4.29905e-10	FxaC_23g02590	1.98686	5.69471e-09	FxaC_21g31350	-1.82482	1.02583e-10
FxaC_2g11080	1.79283	1.11552e-10	FxaC_5g12820	2.04808	4.33027e-10	FxaC_17g15380	-1.41424	5.71738e-09	FxaC_6g20740	1.11679	1.02583e-10
FxaC_6g20770	-1.05568	1.13623e-10	FxaC_21g12750	5.16075	4.43363e-10	FxaC_16g07950	-1.41928	5.75103e-09	FxaC_9g35070	1.36181	1.0274e-10
FxaC_8g11740	1.53497	1.1368e-10	FxaC_7g22750	-5.02723	4.51822e-10	FxaC_13g50150	-3.81047	5.87459e-09	FxaC_23g18270	-2.41652	1.05061e-10
FxaC_14g22771	-2.20092	1.14994e-10	FxaC_21g57590	0.959627	4.53759e-10	FxaC_6g09380	1.97224	5.89593e-09	FxaC_7g28390	1.61252	1.09457e-10
FxaC_9g45060	-1.10973	1.16063e-10	FxaC_1g00220	-1.58847	4.55223e-10	FxaC_9g26140	-1.49407	5.90993e-09	FxaC_28g09260	-1.09442	1.11031e-10
FxaC_28g10880	1.59991	1.16406e-10	FxaC_9g05620	-3.2221	4.55223e-10	FxaC_4g21700	-1.32283	5.95896e-09	FxaC_13g05520	-1.45015	1.12371e-10
FxaC_7g17520	-0.981854	1.17231e-10	FxaC_17g09031	1.89447	4.55792e-10	FxaC_21g21750	1.09377	6.01058e-09	FxaC_22g13260	-3.11322	1.13043e-10
FxaC_6g43910	1.54953	1.17299e-10	FxaC_11g36650	-1.30739	4.67129e-10	FxaC_13g05910	0.889675	6.06771e-09	FxaC_12g08940	-3.55291	1.13053e-10
FxaC_26g04100	2.30721	1.17853e-10	FxaC_4g16490	-1.00398	4.71183e-10	FxaC_8g02230	1.11957	6.14049e-09	FxaC_11g01260	1.53022	1.13408e-10
FxaC_23g42720	-1.97126	1.19745e-10	FxaC_24g58060	0.983832	4.75216e-10	FxaC_25g37050	-2.22044	6.19951e-09	FxaC_24g14810	-1.30771	1.14867e-10
FxaC_17g32780	-1.32695	1.20403e-10	FxaC_14g10370	1.16312	4.83381e-10	FxaC_5g28050	1.27223	6.19951e-09	FxaC_10g02000	-1.10301	1.17266e-10
FxaC_16g15090	-1.35055	1.24456e-10	FxaC_18g07020	1.39207	4.85253e-10	FxaC_23g30610	3.0807	6.27499e-09	FxaC_24g05240	-0.977017	1.17509e-10
FxaC_20g04451	1.39551	1.25234e-10	FxaC_6g28530	1.5222	4.91172e-10	FxaC_1g33270	-1.69413	6.70925e-09	FxaC_19g21520	1.13984	1.18603e-10
FxaC_2g07900	4.12463	1.25262e-10	FxaC_22g11990	0.976481	4.91172e-10	FxaC_14g12480	1.11192	6.75055e-09	FxaC_17g47150	-1.66487	1.23386e-10
FxaC_15g17470	1.201	1.26782e-10	FxaC_24g21150	-0.974936	5.02102e-10	FxaC_7g36270	2.2259	6.79094e-09	FxaC_21g36320	2.06215	1.25237e-10
FxaC_10g42370	1.31779	1.27597e-10	FxaC_7g38900	1.01804	5.02861e-10	FxaC_6g21840	-1.37335	6.99935e-09	FxaC_13g05180	-1.01356	1.25812e-10
FxaC_2g11900	-1.09482	1.27649e-10	FxaC_3g03430	1.22315	5.11505e-10	FxaC_21g23810	1.38339	7.01264e-09	FxaC_28g21690	1.19632	1.268e-10
FxaC_8g11950	-1.65208	1.31858e-10	FxaC_22g31620	-1.03973	5.21437e-10	FxaC_9g51020	-2.35263	7.03081e-09	FxaC_3g17700	-2.52878	1.2919e-10
FxaC_23g41860	-3.50306	1.33251e-10	FxaC_5g00680	0.946667	5.31253e-10	FxaC_22g61020	-1.26359	7.17604e-09	FxaC_8g35790	-1.3033	1.32125e-10
FxaC_26g02000	-2.03392	1.33681e-10	FxaC_28g34770	-2.00433	5.34951e-10	FxaC_18g00140	-1.70446	7.21e-09	FxaC_11g44750	-1.32134	1.32495e-10
FxaC_5g17250	-3.9872	1.3396e-10	FxaC_17g23310	-3.50083	5.37298e-10	FxaC_6g17320	-1.15837	7.47876e-09	FxaC_4g37710	1.12853	1.36117e-10
FxaC_21g18760	-1.68899	1.3508e-10	FxaC_24g30210	-2.22225	5.41038e-10	FxaC_4g37810	0.936396	7.52564e-09	FxaC_17g32850	-1.38557	1.36117e-10
FxaC_26g13060	-2.6978	1.35769e-10	FxaC_17g22970	-1.01333	5.47036e-10	FxaC_10g19410	4.2357	7.70154e-09	FxaC_26g04830	2.08322	1.41744e-10
FxaC_13g24420	1.2745	1.35888e-10	FxaC_17g28570	-2.02837	5.61928e-10	FxaC_21g31350	-1.66505	7.70574e-09	FxaC_8g13760	1.13	1.41868e-10
FxaC_12g13920	1.28113	1.35966e-10	FxaC_3g19050	2.6792	5.63544e-10	FxaC_26g23720	1.18532	7.79739e-09	FxaC_1g10740	-4.05702	1.43606e-10
FxaC_19g05820	-2.3096	1.3888e-10	FxaC_9g14390	-1.22964	5.67372e-10	FxaC_24g56680	-3.74707	7.82092e-09	FxaC_3g20020	-3.69566	1.43942e-10
FxaC_21g15620	-3.06641	1.43889e-10	FxaC_1g20790	3.88316	5.68148e-10	FxaC_7g17930	1.45465	7.82092e-09	FxaC_21g28630	2.32254	1.49719e-10
FxaC_22g55520	-2.80912	1.48938e-10	FxaC_20g38460	1.08598	5.75416e-10	FxaC_18g27550	-1.10117	7.8673e-09	FxaC_14g16490	1.52727	1.50884e-10
FxaC_10g35530	-1.90063	1.53736e-10	FxaC_23g58210	-1.23487	5.82131e-10	FxaC_12g37920	1.74656	7.89959e-09	FxaC_28g13180	-1.31532	1.54182e-10
FxaC_15g16030	1.07373	1.55217e-10	FxaC_28g01300	1.0516	5.92853e-10	FxaC_18g40320	1.97758	7.98287e-09	FxaC_9g05640	-2.66482	1.55081e-10
FxaC_20g29920	-2.02389	1.61751e-10	FxaC_21g14730	-0.978098	5.99543e-10	FxaC_15g11900	2.61886	8.01265e-09	FxaC_18g05080	1.074	1.58432e-10
FxaC_26g31150	-1.14529	1.6889e-10	FxaC_3g11300	1.20643	5.9989e-10	FxaC_18g39220	-3.23541	8.29639e-09	FxaC_22g20420	-1.19815	1.59762e-10
FxaC_9g14480	-1.1474	1.72479e-10	FxaC_22g65260	-7.12937	6.15052e-10	FxaC_21g66350	-1.47067	8.56135e-09	FxaC_21g64020	-1.95246	1.70565e-10
FxaC_22g17210	-1.32643	1.73665e-10	FxaC_21g29710	1.16118	6.40991e-10	FxaC_22g52220	1.32019	8.58468e-09	FxaC_2g16940	1.9875	1.72118e-10
FxaC_20g05370	0.935398	1.80976e-10	FxaC_27g08190	1.69929	6.42859e-10	FxaC_4g31690	1.70224	8.60325e-09	FxaC_19g12540	4.90578	1.74584e-10
FxaC_15g16370	1.50105	1.80993e-10	FxaC_13g30410	-4.31129	6.44265e-10	FxaC_22g04710	1.51603	8.60728e-09	FxaC_1g16320	4.37555	1.81219e-10
FxaC_25g05320	-3.17783	1.81309e-10	FxaC_17g01410	-1.29278	6.53927e-10	FxaC_17g23310	-4.01647	8.65763e-09	FxaC_15g04110	1.29268	1.9353e-10
FxaC_6g45880	-1.27518	1.84638e-10	FxaC_24g06500	1.35428	6.57613e-10	FxaC_25g08700	-2.79325	8.66109e-09	FxaC_22g50270	1.1357	1.97302e-10
FxaC_20g29790	1.0112	1.84638e-10	FxaC_15g33380	-1.35732	6.60428e-10	FxaC_5g02100	-1.23113	8.77896e-09	FxaC_2g17530	-2.8736	1.98635e-10
FxaC_23g61570	1.25543	1.84802e-10	FxaC_11g00930	1.30072	6.62383e-10	FxaC_11g32340	-0.950292	8.78516e-09	FxaC_1g08450	-1.15069	1.99491e-10
FxaC_19g14880	1.67327	1.87425e-10	FxaC_9g21950	-3.34193	6.83488e-10	FxaC_17g22950	1.40552	8.94107e-09	FxaC_13g03750	1.71461	2.0389e-10
FxaC_15g01730	-1.02915	1.91144e-10	FxaC_1g14150	2.02875	6.86065e-10	FxaC_11g10940	-1.01111	8.98487e-09	FxaC_11g32220	2.10873	2.044e-10
FxaC_25g07560	1.55211	1.9256e-10	FxaC_1g20960	-1.24664	6.89212e-10	FxaC_25g06842	-2.00206	8.99285e-09	FxaC_1g15950	1.45465	2.12437e-10
FxaC_14g03050	-5.33197	2.06384e-10	FxaC_18g16420	-1.05353	6.93707e-10	FxaC_9g05180	6.68668	9.01223e-09	FxaC_24g50410	-5.37975	2.14393e-10
FxaC_8g04731	3.56288	2.08572e-10	FxaC_28g01172	-2.53369	6.93964e-10	FxaC_3g22980	1.22216	9.06312e-09	FxaC_20g01370	-1.43151	2.16357e-10
FxaC_27g39030	1.47	2.09897e-10	FxaC_13g03690	0.961856	6.93964e-10	FxaC_18g11140	-0.935234	9.11241e-09	FxaC_14g19480	1.19482	2.18345e-10
FxaC_28g28810	1.11294	2.10738e-10	FxaC_25g43500	-0.955156	7.18226e-10	FxaC_10g37340	1.98076	9.11241e-09	FxaC_9g31711	1.13583	2.20201e-10
FxaC_28g17170	1.5017	2.1149e-10	FxaC_21g07190	1.08791	7.3881e-10	FxaC_27g27340	-1.76309	9.26696e-09	FxaC_27g39030	1.54636	2.31794e-10
FxaC_20g38030	-1.45174	2.1157e-10	FxaC_4g29800	-1.03886	7.4456e-10	FxaC_19g31171	-1.41456	1.00181e-08	FxaC_9g50980	-2.74014	2.3491e-10
FxaC_3g03430	1.22968	2.13165e-10	FxaC_24g40070	-1.57548	7.47545e-10	FxaC_1g04840	1.05851	1.00343e-08	FxaC_25g46210	1.14347	2.36171e-10
FxaC_24g16990	-1.79694	2.15435e-10	FxaC_18g27380	1.23539	7.47545e-10	FxaC_4g20490	-1.4615	1.00949e-08	FxaC_2g09061	-1.99366	2.38909e-10
FxaC_24g49800	-4.45804	2.28925e-10	FxaC_26g03640	1.00264	7.47923e-10	FxaC_9g19810	-1.3005	1.02016e-08	FxaC_15g22510	-1.66281	2.39077e-10
FxaC_9g01190	-1.59244	2.30894e-10	FxaC_11g03000	-1.63553	7.53914e-10	FxaC_21g09880	-2.98824	1.03347e-08	FxaC_22g06820	1.96441	2.49932e-10
FxaC_9g47410	1.40617	2.40057e-10	FxaC_5g19270	-0.978582	7.55826e-10	FxaC_10g36610	2.80552	1.03969e-08	FxaC_27g47230	-1.48558	2.52901e-10
FxaC_24g50410	-5.29146	2.40057e-10	FxaC_7g16180	1.30509	7.81849e-10	FxaC_9g21410	1.65529	1.04911e-08	FxaC_2g16370	1.36388	2.71173e-10
FxaC_17g23310	-3.24012	2.40942e-10	FxaC_19g41450	-3.18469	7.94142e-10	FxaC_14g02960	1.18299	1.05382e-08	FxaC_25g54260	2.34494	2.78276e-10
FxaC_5g00220	-2.3907	2.41898e-10	FxaC_2g09930	1.55132	8.25922e-10	FxaC_8g05640	4.27554	1.05447e-08	FxaC_22g12640	-1.10292	2.78959e-10
FxaC_23g40950	2.74014	2.44964e-10	FxaC_18g10830	-1.62593	8.31295e-10	FxaC_6g12950	-0.929897	1.05904e-08	FxaC_12g06490	1.12409	2.809e-10
FxaC_21g45040	-1.8644	2.55172e-10	FxaC_8g07861	-1.1008	8.31919e-10	FxaC_21g39570	-1.10903	1.07211e-08	FxaC_10g34090	1.42782	2.80919e-10
FxaC_27g38420	1.25454	2.56354e-10	FxaC_2g21090	1.29354	8.34091e-10	FxaC_27g39130	1.4652	1.08217e-08	FxaC_13g51270	1.1446	2.84827e-10
FxaC_8g15670	1.08582	2.61296e-10	FxaC_21g57320	-1.43684	8.48653e-10	FxaC_6g03071	-1.11028	1.09095e-08	FxaC_18g40230	1.02637	2.9395e-10
FxaC_8g12340	-1.33528	2.61805e-10	FxaC_1g23980	-1.44604	8.86915e-10	FxaC_6g40600	-3.7258	1.10757e-08	FxaC_23g19490	2.50341	2.94333e-10
FxaC_27g27130	2.31266	2.62597e-10	FxaC_14g19800	2.6603	9.09106e-10	FxaC_5g17590	-3.19197	1.13627e-08	FxaC_23g30670	1.26749	2.95751e-10
FxaC_5g12820	2.02053	2.63818e-10	FxaC_26g33450	1.33584	9.12721e-10	FxaC_4g10920	0.975708	1.13726e-08	FxaC_3g20770	1.14435	2.95751e-10
FxaC_19g19680	1.27073	2.66128e-10	FxaC_19g41220	1.02101	9.4055e-10	FxaC_19g05090	-1.51378	1.15743e-08	FxaC_6g37220	-1.05305	3.01827e-10
FxaC_10g02481	-2.03749	2.8498e-10	FxaC_20g06170	1.34988	9.85507e-10	FxaC_22g33700	4.30458	1.18088e-08	FxaC_18g44250	-1.02589	3.0841e-10
FxaC_7g19080	3.50754	2.91954e-10	FxaC_9g51440	-1.1323	9.85507e-10	FxaC_9g32130	1.36185	1.20775e-08	FxaC_19g31171	-1.51235	3.1468e-10
FxaC_12g49470	1.34685	2.95029e-10	FxaC_27g43710	-1.71449	9.91583e-10	FxaC_1g17390	1.10822	1.21461e-08	FxaC_11g17320	-1.59392	3.1759e-10
FxaC_15g28740	-3.92223	2.95581e-10	FxaC_7g20330	-1.37799	1.03712e-09	FxaC_18g23640	-0.979706	1.23896e-08	FxaC_14g11930	-2.52762	3.18521e-10
FxaC_1g03820	2.02331	2.9583e-10	FxaC_8g18200	-1.34443	1.04323e-09	FxaC_3g15560	2.04741	1.2603e-08	FxaC_10g35530	-2.5062	3.30594e-10
FxaC_7g43260	1.10609	2.9815e-10	FxaC_22g19120	-1.4773	1.11164e-09	FxaC_25g44120	-1.15335	1.30217e-08	FxaC_17g03980	1.04936	3.4331e-10
FxaC_15g20250	-1.35934	3.08538e-10	FxaC_23g08800	-6.67	1.12304e-09	FxaC_24g08890	-3.43615	1.30452e-08	FxaC_23g17030	-1.74473	3.43418e-10
FxaC_12g28020	2.34219	3.17302e-10	FxaC_27g20500	1.55079	1.14841e-09	FxaC_9g45560	-1.27446	1.30452e-08	FxaC_21g04900	-0.955518	3.46758e-10
FxaC_9g19410	-1.07566	3.17302e-10	FxaC_21g13890	-6.88524	1.14841e-09	FxaC_5g05700	-4.03624	1.30904e-08	FxaC_9g45830	2.15678	3.5222e-10
FxaC_9g22380	-3.70563	3.18492e-10	FxaC_20g02800	-3.54537	1.17535e-09	FxaC_28g09810	1.03383	1.31949e-08	FxaC_1g21350	-1.0201	3.53879e-10
FxaC_12g42470	-0.95839	3.22132e-10	FxaC_10g14110	2.17146	1.178e-09	FxaC_12g14440	-0.938859	1.32776e-08	FxaC_2g22730	2.40627	3.61604e-10
FxaC_7g17800	-2.07235	3.27891e-10	FxaC_13g10691	3.60706	1.18011e-09	FxaC_13g10530	1.26445	1.3552e-08	FxaC_18g39290	3.50507	3.63547e-10
FxaC_25g22470	-2.19845	3.30552e-10	FxaC_2g17980	-1.71602	1.19434e-09	FxaC_24g23250	1.27511	1.36256e-08	FxaC_21g01670	1.37797	3.68833e-10
FxaC_13g38310	-1.52846	3.32165e-10	FxaC_21g58340	1.78173	1.22949e-09	FxaC_27g47230	-1.32791	1.3654e-08	FxaC_5g15060	-1.21145	3.76618e-10
FxaC_27g49620	2.80639	3.33313e-10	FxaC_21g30220	1.06302	1.23043e-09	FxaC_23g50330	1.00373	1.37366e-08	FxaC_2g13800	-1.15712	3.81222e-10
FxaC_14g02780	-2.28239	3.34619e-10	FxaC_2g17781	1.73151	1.27556e-09	FxaC_8g21000	1.42742	1.37676e-08	FxaC_6g35540	-2.97634	3.87263e-10
FxaC_17g08380	1.29197	3.42918e-10	FxaC_21g13050	1.09502	1.27571e-09	FxaC_15g08490	1.44031	1.39591e-08	FxaC_8g07830	-1.20873	3.87683e-10
FxaC_24g48070	1.39933	3.43462e-10	FxaC_19g04090	1.52932	1.32793e-09	FxaC_23g56830	1.93691	1.41557e-08	FxaC_8g30150	-1.29922	3.99548e-10
FxaC_28g29000	-2.6412	3.43857e-10	FxaC_11g12800	-1.40289	1.3376e-09	FxaC_13g48460	1.49837	1.463e-08	FxaC_1g05630	-3.69034	4.01605e-10
FxaC_16g23160	-1.25744	3.44242e-10	FxaC_23g20470	0.956677	1.34255e-09	FxaC_11g19290	-1.11517	1.49103e-08	FxaC_6g28730	2.98978	4.03207e-10
FxaC_18g45110	-1.05272	3.57507e-10	FxaC_16g28780	1.0617	1.35696e-09	FxaC_11g06120	-2.18288	1.50072e-08	FxaC_14g02860	-1.711	4.13081e-10
FxaC_21g47900	1.72858	3.68875e-10	FxaC_21g10270	1.33101	1.36327e-09	FxaC_10g35530	-2.29042	1.51372e-08	FxaC_4g39600	-1.92666	4.17818e-10
FxaC_22g39440	1.07565	3.74976e-10	FxaC_23g12520	-2.33643	1.36327e-09	FxaC_6g44870	-1.35466	1.52718e-08	FxaC_20g40790	-1.05363	4.22543e-10
FxaC_7g18120	-6.93144	3.79826e-10	FxaC_15g16370	1.46418	1.39814e-09	FxaC_27g43560	-2.4181	1.57981e-08	FxaC_18g19870	1.61988	4.24548e-10
FxaC_17g26920	1.21956	3.80648e-10	FxaC_2g07900	4.03797	1.42573e-09	FxaC_14g12080	-1.34469	1.58336e-08	FxaC_6g39180	-1.05221	4.24616e-10
FxaC_24g33850	-0.971022	3.80755e-10	FxaC_7g10750	3.00171	1.45213e-09	FxaC_21g09330	-2.53551	1.60704e-08	FxaC_17g51980	-1.20227	4.2711e-10
FxaC_6g41080	-2.58272	3.96675e-10	FxaC_3g14410	2.1394	1.454e-09	FxaC_8g10950	1.14024	1.62883e-08	FxaC_2g32900	3.02826	4.35238e-10
FxaC_6g16770	-1.11411	3.9886e-10	FxaC_26g31150	-1.11064	1.45783e-09	FxaC_1g31270	6.72558	1.63619e-08	FxaC_26g28511	-1.53386	4.39386e-10
FxaC_20g14260	-1.44538	4.05816e-10	FxaC_23g04240	1.55127	1.46422e-09	FxaC_1g01700	2.96907	1.64089e-08	FxaC_9g26140	-1.56306	4.44786e-10
FxaC_28g09820	-1.1354	4.17763e-10	FxaC_5g44640	-3.43218	1.48798e-09	FxaC_21g26130	1.07175	1.68364e-08	FxaC_24g17170	1.94264	4.44868e-10
FxaC_2g21830	-2.18201	4.17763e-10	FxaC_21g54730	1.44778	1.49991e-09	FxaC_28g03430	-1.24659	1.68852e-08	FxaC_21g51930	1.22206	4.49348e-10
FxaC_17g22910	-1.4736	4.17763e-10	FxaC_20g06950	0.937935	1.52026e-09	FxaC_24g47460	-0.965248	1.73597e-08	FxaC_12g28020	2.616	4.55212e-10
FxaC_7g06350	0.951709	4.19219e-10	FxaC_6g40110	1.43995	1.53392e-09	FxaC_27g30280	-1.18293	1.79528e-08	FxaC_21g58910	-2.30712	4.56395e-10
FxaC_21g20090	1.17844	4.21359e-10	FxaC_19g03970	3.89965	1.55318e-09	FxaC_21g28630	2.13855	1.87995e-08	FxaC_24g11880	-0.998324	4.58709e-10
FxaC_16g20180	-1.26401	4.24791e-10	FxaC_24g49800	-4.69103	1.55486e-09	FxaC_6g32570	2.3966	1.88076e-08	FxaC_27g35250	-0.966887	4.58709e-10
FxaC_12g41290	-1.50696	4.28418e-10	FxaC_25g05890	1.8348	1.57526e-09	FxaC_2g10230	-3.03754	1.93539e-08	FxaC_24g01540	1.27504	4.60738e-10
FxaC_9g48060	-2.24612	4.35631e-10	FxaC_26g05370	-4.18885	1.66133e-09	FxaC_2g19000	1.00615	1.99646e-08	FxaC_1g13520	2.38504	4.61528e-10
FxaC_2g09611	3.3289	4.43537e-10	FxaC_21g58950	2.51084	1.70952e-09	FxaC_21g16720	1.16562	2.12072e-08	FxaC_17g53571	2.37313	4.8003e-10
FxaC_2g30230	-1.14169	4.4397e-10	FxaC_27g50450	2.25698	1.72758e-09	FxaC_2g32940	-1.82686	2.1403e-08	FxaC_12g28090	2.47053	4.83188e-10
FxaC_6g12610	2.10172	4.73203e-10	FxaC_26g05110	-1.79359	1.74207e-09	FxaC_26g00920	-0.974645	2.1403e-08	FxaC_24g15120	1.02273	4.98633e-10
FxaC_23g47160	-4.2669	4.79065e-10	FxaC_21g66350	1.66004	1.74317e-09	FxaC_25g03940	1.20368	2.15253e-08	FxaC_7g33830	1.44087	5.03229e-10
FxaC_18g14050	-1.28599	4.85012e-10	FxaC_1g14090	-1.0328	1.75988e-09	FxaC_16g25520	1.89929	2.17043e-08	FxaC_11g19290	-1.19537	5.14677e-10
FxaC_10g31660	-1.87044	5.02415e-10	FxaC_12g46710	1.91758	1.78769e-09	FxaC_9g07260	-4.47513	2.19418e-08	FxaC_24g33030	-2.25178	5.20939e-10
FxaC_19g15370	-2.59614	5.038e-10	FxaC_12g30380	-1.05996	1.8473e-09	FxaC_19g19120	-2.02279	2.20649e-08	FxaC_25g28211	-1.32524	5.31011e-10
FxaC_15g24530	-2.10053	5.05405e-10	FxaC_4g17000	-1.02404	1.85962e-09	FxaC_26g39170	-0.907048	2.24885e-08	FxaC_7g05540	-1.59691	5.32859e-10
FxaC_6g32570	1.28861	5.09029e-10	FxaC_9g40020	2.05467	1.89354e-09	FxaC_5g16400	1.15797	2.25985e-08	FxaC_17g36200	-1.75714	5.39494e-10
FxaC_21g07190	1.08794	5.11294e-10	FxaC_13g08890	-1.52298	1.93658e-09	FxaC_27g05650	-0.924204	2.26199e-08	FxaC_11g21150	4.02856	5.40202e-10
FxaC_4g13220	1.80324	5.33602e-10	FxaC_28g04600	1.47887	1.9618e-09	FxaC_7g00350	-1.03074	2.26199e-08	FxaC_5g18690	-5.13341	5.40202e-10
FxaC_17g47140	-1.13814	5.36749e-10	FxaC_9g01190	-1.57031	1.99065e-09	FxaC_20g12380	-0.966009	2.31007e-08	FxaC_3g05060	-1.1558	5.6938e-10
FxaC_27g37920	-1.10495	5.41123e-10	FxaC_14g01780	1.31342	2.00634e-09	FxaC_27g53310	-1.15373	2.35235e-08	FxaC_3g30540	1.0606	5.72742e-10
FxaC_17g22940	-1.27502	5.50577e-10	FxaC_9g47160	4.81045	2.06162e-09	FxaC_25g33230	2.32394	2.36923e-08	FxaC_27g31090	-1.32156	5.8364e-10
FxaC_11g46400	-2.58247	5.58157e-10	FxaC_20g08820	2.3304	2.06865e-09	FxaC_25g60150	-1.11543	2.37664e-08	FxaC_19g12490	-1.16576	5.97434e-10
FxaC_22g20130	-2.62688	5.6584e-10	FxaC_25g09410	1.01687	2.10691e-09	FxaC_20g14010	-1.24898	2.37843e-08	FxaC_9g18370	0.995997	6.12021e-10
FxaC_3g26380	-0.997356	5.75889e-10	FxaC_18g17550	0.942332	2.13359e-09	FxaC_17g03330	-2.21015	2.38026e-08	FxaC_7g26580	1.91605	6.14692e-10
FxaC_17g09710	2.27445	5.91045e-10	FxaC_23g21460	1.03919	2.13655e-09	FxaC_8g27990	-0.917138	2.41966e-08	FxaC_6g32060	1.29477	6.23759e-10
FxaC_8g23400	-2.29529	5.992e-10	FxaC_26g23570	-1.01231	2.15226e-09	FxaC_27g47770	-1.19214	2.50655e-08	FxaC_17g19470	1.58066	6.38764e-10
FxaC_4g08970	-1.05451	6.07688e-10	FxaC_10g42370	1.25894	2.15772e-09	FxaC_10g05280	2.5524	2.5449e-08	FxaC_18g35330	3.77156	6.4278e-10
FxaC_20g08820	2.33204	6.07688e-10	FxaC_11g25371	1.09128	2.21931e-09	FxaC_1g01100	-1.83359	2.54681e-08	FxaC_18g31510	1.16325	6.51965e-10
FxaC_12g22130	-1.13582	6.09085e-10	FxaC_1g01810	1.14052	2.22158e-09	FxaC_22g22400	2.29558	2.54734e-08	FxaC_26g32450	-0.961238	6.74108e-10
FxaC_14g03470	0.969097	6.09085e-10	FxaC_7g43260	1.06704	2.23082e-09	FxaC_9g50980	-2.41509	2.59784e-08	FxaC_15g36120	-3.75214	6.75233e-10
FxaC_8g06030	-2.41159	6.12058e-10	FxaC_24g40360	-1.21405	2.32081e-09	FxaC_6g01960	1.3463	2.59784e-08	FxaC_21g48320	-1.01459	6.77311e-10
FxaC_2g25531	0.999607	6.21198e-10	FxaC_15g35450	-4.47762	2.33306e-09	FxaC_13g52030	4.17256	2.69075e-08	FxaC_24g23040	1.30185	6.83391e-10
FxaC_27g25030	2.74365	6.23393e-10	FxaC_21g26220	1.13981	2.341e-09	FxaC_11g42580	1.118	2.72066e-08	FxaC_7g39880	-2.6921	6.86624e-10
FxaC_6g31930	-3.70264	6.28122e-10	FxaC_21g08861	-2.03235	2.43096e-09	FxaC_8g12910	1.12752	2.74215e-08	FxaC_12g09830	-1.79014	7.19042e-10
FxaC_18g40140	-3.68862	6.29225e-10	FxaC_20g19980	-5.17108	2.45907e-09	FxaC_22g21510	-1.21298	2.7621e-08	FxaC_21g07190	1.2596	7.28408e-10
FxaC_10g00860	-2.47056	6.35394e-10	FxaC_9g22480	1.2129	2.46894e-09	FxaC_14g20340	-0.949638	2.86966e-08	FxaC_25g05890	2.35661	7.5942e-10
FxaC_20g03180	-2.98359	6.61453e-10	FxaC_2g08720	1.47353	2.4793e-09	FxaC_12g45800	1.71441	2.88614e-08	FxaC_14g12970	2.30092	7.71229e-10
FxaC_6g20740	1.12691	6.65936e-10	FxaC_21g36730	-4.54803	2.48879e-09	FxaC_7g41401	-0.940581	2.92459e-08	FxaC_10g27020	1.05228	7.81026e-10
FxaC_4g30940	-1.45172	6.82201e-10	FxaC_19g02640	1.91731	2.51813e-09	FxaC_5g20950	-2.9113	2.93152e-08	FxaC_10g02900	-1.12347	7.88927e-10
FxaC_1g01810	1.15813	6.87273e-10	FxaC_6g42270	0.964392	2.52607e-09	FxaC_3g18040	1.41637	2.96612e-08	FxaC_10g08720	-1.46587	7.92074e-10
FxaC_3g20810	-1.12644	6.95804e-10	FxaC_24g18460	1.19057	2.52607e-09	FxaC_4g28730	-2.85257	3.03265e-08	FxaC_9g43830	-4.46347	7.92074e-10
FxaC_13g47460	0.985027	6.96061e-10	FxaC_5g00210	-1.67074	2.59438e-09	FxaC_9g47160	1.30154	3.04653e-08	FxaC_17g42030	1.94614	8.01137e-10
FxaC_21g47660	-3.52451	7.04105e-10	FxaC_7g40190	1.58114	2.673e-09	FxaC_11g29450	1.21264	3.05429e-08	FxaC_7g06020	3.56376	8.21336e-10
FxaC_26g08100	-3.01601	7.05411e-10	FxaC_19g18980	1.12573	2.67525e-09	FxaC_17g07450	1.20918	3.05991e-08	FxaC_21g50650	-0.979973	8.25945e-10
FxaC_15g33220	0.987754	7.05649e-10	FxaC_11g09510	-0.93187	2.68509e-09	FxaC_24g19890	1.14456	3.06268e-08	FxaC_7g37030	1.08759	8.28417e-10
FxaC_24g25130	1.66248	7.05649e-10	FxaC_22g14760	1.1868	2.69978e-09	FxaC_2g22411	-1.76939	3.14717e-08	FxaC_16g26220	4.04585	8.35458e-10
FxaC_6g21090	-1.06005	7.35669e-10	FxaC_3g00420	-1.43575	2.70005e-09	FxaC_15g25520	-0.924347	3.16321e-08	FxaC_2g00850	-1.25436	8.38541e-10
FxaC_27g41920	1.18398	7.37004e-10	FxaC_18g41810	-2.49779	2.71394e-09	FxaC_9g05580	-1.39496	3.24334e-08	FxaC_2g25920	-1.94839	8.38819e-10
FxaC_24g04210	-2.78417	7.71173e-10	FxaC_10g05300	-1.12144	2.77437e-09	FxaC_21g06560	-2.23785	3.2734e-08	FxaC_23g10670	-2.74931	8.69945e-10
FxaC_11g11780	2.19787	7.76093e-10	FxaC_18g14050	-1.26874	2.79726e-09	FxaC_24g48060	-2.67226	3.3143e-08	FxaC_21g09370	1.15532	8.75816e-10
FxaC_20g30690	1.55481	7.82136e-10	FxaC_21g45180	-1.49981	2.80319e-09	FxaC_23g58730	1.24574	3.35715e-08	FxaC_2g17640	1.08084	8.87051e-10
FxaC_10g35060	-1.31027	7.91471e-10	FxaC_7g30680	-0.982164	2.85268e-09	FxaC_9g29320	-1.21212	3.4087e-08	FxaC_2g23570	-1.26826	8.88295e-10
FxaC_20g41720	2.61528	8.06625e-10	FxaC_2g07860	1.08257	2.89044e-09	FxaC_12g46660	-1.02129	3.48923e-08	FxaC_14g11800	-1.11963	8.94766e-10
FxaC_21g18320	1.31499	8.08447e-10	FxaC_20g03180	-3.06709	2.91154e-09	FxaC_3g22951	-2.42184	3.49144e-08	FxaC_24g41950	-1.99426	9.15186e-10
FxaC_19g39770	-1.1409	8.12921e-10	FxaC_9g18770	-1.14468	2.93083e-09	FxaC_7g06350	-0.897128	3.55514e-08	FxaC_8g28280	-0.923061	9.20339e-10
FxaC_1g22550	2.51599	8.42767e-10	FxaC_13g15320	2.10689	2.93966e-09	FxaC_2g17530	-2.4755	3.60046e-08	FxaC_18g00510	1.23061	9.43105e-10
FxaC_7g38680	-1.16098	8.55023e-10	FxaC_3g20520	-1.8464	2.96447e-09	FxaC_24g18340	0.906052	3.60372e-08	FxaC_13g08570	-3.43706	9.74738e-10
FxaC_15g02180	1.6573	8.56244e-10	FxaC_4g08970	-1.02741	3.03274e-09	FxaC_26g03510	1.08158	3.62995e-08	FxaC_22g21440	-4.34375	9.77341e-10
FxaC_15g03980	-2.45694	8.57884e-10	FxaC_4g02530	5.08491	3.0828e-09	FxaC_9g42510	-1.27691	3.6674e-08	FxaC_6g32570	2.4936	1.00573e-09
FxaC_2g38720	-4.79161	8.98804e-10	FxaC_27g17490	-2.18808	3.22e-09	FxaC_5g09130	3.41032	3.76347e-08	FxaC_8g21920	1.58038	1.02081e-09
FxaC_18g08610	1.38762	9.10839e-10	FxaC_16g29000	-1.39828	3.22859e-09	FxaC_2g00100	-1.72281	3.77962e-08	FxaC_1g01060	1.60434	1.02419e-09
FxaC_13g29560	1.94763	9.11251e-10	FxaC_14g17210	1.42979	3.25913e-09	FxaC_9g00730	1.31722	3.81079e-08	FxaC_17g20630	-2.04927	1.02673e-09
FxaC_23g35100	1.08466	9.24209e-10	FxaC_5g37730	-1.00708	3.35204e-09	FxaC_23g53340	-1.08638	3.87178e-08	FxaC_12g18860	1.49903	1.03182e-09
FxaC_6g44420	-1.03151	9.26333e-10	FxaC_16g20180	-1.23441	3.41697e-09	FxaC_22g15710	2.74959	3.91952e-08	FxaC_18g21880	0.936796	1.03881e-09
FxaC_12g22711	-1.58671	9.37282e-10	FxaC_15g29790	-1.19455	3.48892e-09	FxaC_10g19190	1.82981	3.93976e-08	FxaC_27g38270	-1.37912	1.04213e-09
FxaC_25g12310	-1.26249	9.47465e-10	FxaC_6g21720	1.57116	3.54237e-09	FxaC_28g14140	-1.33291	3.94472e-08	FxaC_18g45170	-1.10532	1.04954e-09
FxaC_15g24970	1.11162	9.98627e-10	FxaC_26g36670	1.20718	3.59137e-09	FxaC_20g07290	-2.55252	4.09104e-08	FxaC_12g20470	-1.01917	1.05379e-09
FxaC_21g03200	-1.72906	1.00945e-09	FxaC_13g09600	1.70886	3.59263e-09	FxaC_1g17200	1.58212	4.19965e-08	FxaC_21g61370	1.22904	1.06513e-09
FxaC_24g23250	1.26081	1.03069e-09	FxaC_24g53170	-1.49461	3.62132e-09	FxaC_24g00030	3.32291	4.20008e-08	FxaC_1g14830	1.24694	1.0844e-09
FxaC_10g34030	-1.07784	1.03907e-09	FxaC_4g12610	-1.01088	3.70871e-09	FxaC_1g10460	-1.36877	4.20008e-08	FxaC_24g45990	1.41774	1.10634e-09
FxaC_4g05460	-1.01741	1.06508e-09	FxaC_5g13030	-6.59708	3.8396e-09	FxaC_10g05010	1.1635	4.20008e-08	FxaC_17g05020	-1.38841	1.1145e-09
FxaC_24g23080	-1.13011	1.0676e-09	FxaC_24g19890	1.16611	3.89609e-09	FxaC_20g29920	-1.51094	4.26293e-08	FxaC_9g00670	1.08342	1.11526e-09
FxaC_8g37911	-1.19729	1.09065e-09	FxaC_21g47900	1.68212	3.91654e-09	FxaC_5g05990	-1.40936	4.27756e-08	FxaC_18g34080	1.19828	1.18379e-09
FxaC_11g30110	-1.70559	1.11069e-09	FxaC_23g28220	1.1545	3.94564e-09	FxaC_23g47720	-2.73519	4.31122e-08	FxaC_3g35150	2.07945	1.19004e-09
FxaC_14g01780	1.30946	1.11724e-09	FxaC_12g41290	-1.47664	3.96181e-09	FxaC_13g02840	-1.32896	4.32177e-08	FxaC_12g46710	-1.34629	1.20977e-09
FxaC_12g04050	-0.964048	1.13716e-09	FxaC_10g40620	-1.65445	3.99543e-09	FxaC_5g03210	1.82256	4.37083e-08	FxaC_24g41130	3.27506	1.21245e-09
FxaC_6g37530	-1.58975	1.1404e-09	FxaC_11g01710	-1.52634	4.01405e-09	FxaC_17g27220	-1.67271	4.39166e-08	FxaC_3g15560	2.11333	1.21412e-09
FxaC_21g30220	1.05812	1.1431e-09	FxaC_1g21290	-0.890027	4.05255e-09	FxaC_27g38210	1.47454	4.42087e-08	FxaC_7g38430	1.19821	1.24223e-09
FxaC_27g39130	1.60992	1.15176e-09	FxaC_22g01510	0.893205	4.05471e-09	FxaC_10g17420	-1.97276	4.63162e-08	FxaC_20g12360	-1.36484	1.2708e-09
FxaC_21g27110	1.11005	1.16483e-09	FxaC_23g41860	-3.38349	4.06312e-09	FxaC_24g46880	-0.879033	4.65532e-08	FxaC_21g27770	2.51094	1.28617e-09
FxaC_19g12830	3.16143	1.17272e-09	FxaC_6g12610	2.05208	4.07407e-09	FxaC_25g45510	-1.48577	4.68598e-08	FxaC_22g17360	-4.04135	1.29401e-09
FxaC_11g11080	3.5679	1.17686e-09	FxaC_18g36150	1.04624	4.15596e-09	FxaC_9g50040	-0.973279	4.75649e-08	FxaC_20g06210	1.26856	1.30185e-09
FxaC_7g07730	-6.89113	1.19137e-09	FxaC_12g22711	-1.5705	4.36576e-09	FxaC_26g28511	-1.37895	4.7879e-08	FxaC_24g50280	-1.0333	1.30765e-09
FxaC_6g21990	-2.02015	1.21205e-09	FxaC_5g00220	-2.32117	4.38719e-09	FxaC_15g12680	-1.95536	4.83548e-08	FxaC_11g47190	-2.55704	1.30919e-09
FxaC_23g33280	1.55729	1.23911e-09	FxaC_12g05930	1.02306	4.4034e-09	FxaC_13g19820	2.77999	4.83548e-08	FxaC_13g07040	-1.01893	1.31694e-09
FxaC_12g15110	1.28239	1.26897e-09	FxaC_18g00280	-1.61956	4.46807e-09	FxaC_21g43460	-3.08932	4.97783e-08	FxaC_8g04731	1.49746	1.32209e-09
FxaC_22g52220	1.29562	1.26897e-09	FxaC_9g33791	3.82495	4.46962e-09	FxaC_13g00220	1.30351	5.03055e-08	FxaC_7g36270	2.26521	1.32304e-09
FxaC_14g28680	-1.82009	1.27206e-09	FxaC_2g11080	1.69651	4.47421e-09	FxaC_7g37030	0.991591	5.19963e-08	FxaC_10g02150	-2.02524	1.35224e-09
FxaC_3g00550	-1.0036	1.302e-09	FxaC_6g34300	-0.977101	4.49588e-09	FxaC_21g59960	-1.1249	5.33461e-08	FxaC_2g17590	-1.13248	1.36938e-09
FxaC_9g06430	-3.1301	1.31645e-09	FxaC_21g21750	1.1002	4.58264e-09	FxaC_10g18010	-3.01979	5.34534e-08	FxaC_27g40210	4.14032	1.39209e-09
FxaC_4g16470	-0.984093	1.33203e-09	FxaC_11g41440	-1.07839	4.66245e-09	FxaC_25g03530	1.77109	5.37726e-08	FxaC_5g41261	1.83187	1.3931e-09
FxaC_8g14340	-0.977728	1.3625e-09	FxaC_24g11360	-1.41413	4.74902e-09	FxaC_7g37220	-1.16871	5.43983e-08	FxaC_21g24360	1.10854	1.40217e-09
FxaC_18g19420	-1.45304	1.48332e-09	FxaC_14g18090	-0.933824	4.78351e-09	FxaC_22g16450	-0.934566	5.44278e-08	FxaC_28g08890	1.03825	1.41517e-09
FxaC_17g00220	1.02778	1.48423e-09	FxaC_11g38350	3.2105	4.84287e-09	FxaC_5g00800	-0.875715	5.48243e-08	FxaC_2g30430	2.76151	1.43102e-09
FxaC_27g43560	-3.26291	1.5273e-09	FxaC_14g03470	0.926258	4.89865e-09	FxaC_20g02560	-3.46425	5.72203e-08	FxaC_5g21890	4.36883	1.50921e-09
FxaC_23g26600	2.62136	1.53212e-09	FxaC_10g18720	1.78946	4.92991e-09	FxaC_10g36200	-5.17441	5.76877e-08	FxaC_7g03630	1.1334	1.52845e-09
FxaC_8g13650	-1.8401	1.58348e-09	FxaC_14g32630	1.1169	5.0164e-09	FxaC_3g14010	-2.72768	5.8581e-08	FxaC_15g16890	-1.01591	1.55353e-09
FxaC_11g33520	-1.7709	1.59421e-09	FxaC_25g37050	4.8751	5.11298e-09	FxaC_18g43620	-2.16488	5.87612e-08	FxaC_18g41810	-1.93824	1.55674e-09
FxaC_22g68790	1.41192	1.5997e-09	FxaC_4g36890	-2.49211	5.1749e-09	FxaC_4g35080	-0.845188	5.87612e-08	FxaC_13g52030	4.31897	1.56566e-09
FxaC_17g02090	1.07269	1.5997e-09	FxaC_2g23530	-1.60404	5.33502e-09	FxaC_3g15620	0.879449	5.88035e-08	FxaC_10g05280	2.65701	1.59283e-09
FxaC_2g23060	-2.04659	1.60485e-09	FxaC_21g62220	-0.938443	5.39588e-09	FxaC_11g17320	-1.41062	5.89558e-08	FxaC_26g36880	-1.73393	1.60593e-09
FxaC_21g10270	1.30728	1.61263e-09	FxaC_10g46700	-2.9175	5.43647e-09	FxaC_17g26560	-0.919752	5.9265e-08	FxaC_5g13540	-3.14653	1.60637e-09
FxaC_21g45180	-1.46517	1.65001e-09	FxaC_18g40930	1.09861	5.55279e-09	FxaC_25g60580	3.4397	6.01447e-08	FxaC_2g10230	-3.18842	1.61346e-09
FxaC_6g38290	-1.53203	1.66801e-09	FxaC_24g04811	-0.989679	5.60124e-09	FxaC_25g61590	-2.22994	6.1821e-08	FxaC_6g40600	-3.84999	1.62926e-09
FxaC_20g36610	1.71311	1.67661e-09	FxaC_15g17020	-1.02244	5.65318e-09	FxaC_14g03250	-2.02916	6.19886e-08	FxaC_6g17600	3.46956	1.64155e-09
FxaC_8g37460	1.34888	1.69106e-09	FxaC_13g30770	-0.934812	5.7502e-09	FxaC_5g02160	-1.12829	6.24639e-08	FxaC_12g49300	1.11405	1.7212e-09
FxaC_17g02421	1.14386	1.69387e-09	FxaC_9g22380	-3.65535	5.8121e-09	FxaC_14g26370	-1.02709	6.29628e-08	FxaC_21g57580	1.05913	1.7212e-09
FxaC_19g19460	1.17754	1.72883e-09	FxaC_13g24380	1.1739	5.88722e-09	FxaC_26g32450	-0.862097	6.40353e-08	FxaC_11g25240	2.26105	1.76403e-09
FxaC_28g02380	1.74168	1.72946e-09	FxaC_3g01780	1.68162	5.96725e-09	FxaC_19g29430	1.08691	6.52931e-08	FxaC_28g05620	1.36257	1.81137e-09
FxaC_17g36361	1.05958	1.72946e-09	FxaC_7g07560	-5.2778	6.08337e-09	FxaC_18g12430	-1.37293	6.63034e-08	FxaC_11g30470	6.92637	1.82361e-09
FxaC_5g00650	-2.98287	1.73167e-09	FxaC_10g04200	0.941275	6.16267e-09	FxaC_10g17180	-6.76346	6.68612e-08	FxaC_21g41640	1.01106	1.83045e-09
FxaC_21g66350	1.64937	1.74932e-09	FxaC_10g01420	-1.86838	6.18316e-09	FxaC_5g18300	0.983569	6.74823e-08	FxaC_6g27890	2.33566	1.83823e-09
FxaC_9g40020	2.01827	1.80563e-09	FxaC_5g45950	-1.00528	6.20744e-09	FxaC_8g07220	1.561	6.75024e-08	FxaC_15g25520	-0.986133	1.84626e-09
FxaC_8g14790	1.24706	1.82321e-09	FxaC_9g03220	2.87409	6.32143e-09	FxaC_25g44910	3.84952	6.84213e-08	FxaC_9g32150	2.51217	1.84899e-09
FxaC_13g37400	1.80653	1.83962e-09	FxaC_2g11900	-1.01197	6.4614e-09	FxaC_14g15440	3.06717	6.99783e-08	FxaC_12g40850	-1.30759	1.90225e-09
FxaC_26g17921	-2.98857	1.84928e-09	FxaC_10g31100	-3.87435	6.4722e-09	FxaC_26g01850	1.9634	7.08418e-08	FxaC_15g12680	-2.10038	1.91726e-09
FxaC_20g10750	1.06336	1.86311e-09	FxaC_12g16130	-1.05966	6.57852e-09	FxaC_10g45640	-1.28752	7.13643e-08	FxaC_1g30610	-1.13932	1.9876e-09
FxaC_9g36410	-1.18544	1.86693e-09	FxaC_24g20740	-1.63909	6.61438e-09	FxaC_21g32550	6.72713	7.14105e-08	FxaC_14g26590	1.93485	2.01046e-09
FxaC_21g62070	-1.72576	1.91704e-09	FxaC_26g04100	2.18415	6.62062e-09	FxaC_23g36480	-3.05048	7.1895e-08	FxaC_26g33450	1.37369	2.01172e-09
FxaC_1g11730	-3.23428	1.93196e-09	FxaC_22g04840	0.970594	6.66932e-09	FxaC_19g22720	-1.0992	7.37027e-08	FxaC_13g00220	1.38752	2.0191e-09
FxaC_6g29020	-1.37069	1.93577e-09	FxaC_16g15090	-1.25777	6.67348e-09	FxaC_13g24720	0.923343	7.41247e-08	FxaC_6g38910	-1.19906	2.0525e-09
FxaC_13g30780	-0.963844	1.96324e-09	FxaC_7g18120	-6.93144	6.83771e-09	FxaC_14g26590	1.81485	7.62482e-08	FxaC_18g37710	-2.46038	2.05253e-09
FxaC_25g04840	-4.05053	1.98991e-09	FxaC_21g67460	-1.12474	6.88994e-09	FxaC_17g11961	-1.09966	7.69985e-08	FxaC_8g06300	-1.91609	2.15662e-09
FxaC_4g35320	1.19034	1.98991e-09	FxaC_25g05320	-3.0192	6.97534e-09	FxaC_26g39270	-1.55057	7.91352e-08	FxaC_5g42090	-1.49924	2.17623e-09
FxaC_20g27000	-1.27957	2.00454e-09	FxaC_16g13340	1.35198	7.00219e-09	FxaC_24g17270	3.41143	7.96364e-08	FxaC_5g02160	-1.21377	2.20979e-09
FxaC_13g51780	1.27027	2.01062e-09	FxaC_26g40600	4.30101	7.14617e-09	FxaC_27g12080	-1.09069	8.04993e-08	FxaC_6g40370	1.26303	2.24691e-09
FxaC_14g17790	1.14105	2.09333e-09	FxaC_8g11740	1.43209	7.2453e-09	FxaC_20g38030	-1.14693	8.31687e-08	FxaC_11g10940	-1.03481	2.24728e-09
FxaC_10g41010	-1.83969	2.12875e-09	FxaC_21g52220	1.4245	7.25587e-09	FxaC_4g36880	-1.24507	8.38844e-08	FxaC_24g00030	3.46733	2.25611e-09
FxaC_13g11071	-0.979834	2.16924e-09	FxaC_26g15860	-2.12308	7.50358e-09	FxaC_1g07520	-1.10001	8.38844e-08	FxaC_26g18390	1.10338	2.25816e-09
FxaC_15g35450	-3.86782	2.19884e-09	FxaC_5g03470	1.214	7.57813e-09	FxaC_12g47160	3.09761	8.38844e-08	FxaC_7g39510	2.05444	2.26833e-09
FxaC_24g05520	-1.10268	2.2097e-09	FxaC_20g35790	-1.28415	7.62241e-09	FxaC_20g08940	2.52855	8.54598e-08	FxaC_27g45761	-1.1645	2.28265e-09
FxaC_12g40130	-1.27392	2.2097e-09	FxaC_21g61460	-1.1938	7.66689e-09	FxaC_11g34610	-2.27999	8.66161e-08	FxaC_2g32300	1.15166	2.31317e-09
FxaC_8g08240	-2.22408	2.21399e-09	FxaC_17g22340	-2.83112	7.68485e-09	FxaC_27g03130	-0.92193	8.78866e-08	FxaC_17g32280	-2.2143	2.35135e-09
FxaC_11g25371	1.07947	2.21985e-09	FxaC_20g36590	1.04272	7.69314e-09	FxaC_9g05230	1.07216	8.96618e-08	FxaC_24g48210	-2.25159	2.35386e-09
FxaC_21g36730	-3.94237	2.22082e-09	FxaC_8g07830	-1.24449	7.73434e-09	FxaC_21g22860	-5.17504	8.97533e-08	FxaC_19g23910	-1.03754	2.43407e-09
FxaC_11g39360	-1.58123	2.23455e-09	FxaC_22g46410	3.83843	7.78222e-09	FxaC_24g48420	-1.36016	9.0277e-08	FxaC_21g08861	-1.68299	2.47469e-09
FxaC_6g33770	-1.02373	2.27718e-09	FxaC_6g19480	2.81226	7.88798e-09	FxaC_19g24500	-0.843596	9.07778e-08	FxaC_10g00350	-1.33114	2.58778e-09
FxaC_14g32630	1.12525	2.27896e-09	FxaC_20g22620	0.937549	7.93717e-09	FxaC_1g20930	-1.83049	9.09527e-08	FxaC_17g16770	1.41954	2.82793e-09
FxaC_23g39330	4.29516	2.29678e-09	FxaC_20g11200	3.2986	8.1402e-09	FxaC_24g24860	2.22812	9.12362e-08	FxaC_4g39290	-1.54761	2.94982e-09
FxaC_24g11360	-1.38932	2.34802e-09	FxaC_7g41920	0.969091	8.50009e-09	FxaC_15g40850	0.88365	9.16999e-08	FxaC_24g10170	1.99333	2.98914e-09
FxaC_23g31790	-2.14294	2.36878e-09	FxaC_20g24690	2.62383	8.509e-09	FxaC_3g03731	-1.44502	9.19884e-08	FxaC_20g29320	3.11809	2.98914e-09
FxaC_17g36470	1.77625	2.38206e-09	FxaC_7g07950	1.25564	8.509e-09	FxaC_17g22940	-1.22082	9.20735e-08	FxaC_20g10770	-1.65562	3.004e-09
FxaC_5g04730	-1.57286	2.38206e-09	FxaC_28g26640	1.3907	8.58855e-09	FxaC_11g01100	-2.76049	9.34874e-08	FxaC_13g11190	-1.22249	3.05642e-09
FxaC_5g44640	-3.02489	2.40716e-09	FxaC_24g49050	1.14495	8.60119e-09	FxaC_21g54010	-0.909863	9.38059e-08	FxaC_23g32640	-0.923493	3.07184e-09
FxaC_15g02790	-1.10066	2.42017e-09	FxaC_1g22720	-2.18503	8.60987e-09	FxaC_10g16380	2.70044	9.52141e-08	FxaC_24g40900	-1.1009	3.08841e-09
FxaC_1g03260	-1.03821	2.441e-09	FxaC_1g29390	1.49412	8.62881e-09	FxaC_11g28540	3.32675	9.53053e-08	FxaC_26g03560	1.02251	3.11097e-09
FxaC_5g16304	0.976002	2.5147e-09	FxaC_18g45110	-0.984817	8.72045e-09	FxaC_4g34950	-1.15419	9.5565e-08	FxaC_15g19360	1.16584	3.1942e-09
FxaC_15g40560	-3.82984	2.53067e-09	FxaC_5g40260	-3.68678	8.80835e-09	FxaC_24g33550	-1.16604	9.5565e-08	FxaC_17g28080	1.37684	3.19859e-09
FxaC_3g17800	-1.39253	2.53067e-09	FxaC_9g35140	-1.54513	8.87918e-09	FxaC_24g15120	0.904067	9.56297e-08	FxaC_6g00820	-1.03384	3.25405e-09
FxaC_9g37100	1.62019	2.53067e-09	FxaC_9g48940	-2.08413	8.99304e-09	FxaC_16g20140	-1.46141	9.62734e-08	FxaC_10g08010	-5.3642	3.26516e-09
FxaC_9g12440	-1.29401	2.58795e-09	FxaC_10g02680	-3.66963	9.00306e-09	FxaC_9g51270	2.31021	1.01088e-07	FxaC_18g45880	-1.25015	3.31314e-09
FxaC_21g13050	1.06681	2.64114e-09	FxaC_5g37580	-1.22444	9.08752e-09	FxaC_7g23940	-0.992902	1.01399e-07	FxaC_3g14410	2.81014	3.36226e-09
FxaC_6g45410	-1.68712	2.68818e-09	FxaC_20g01190	-1.27448	9.10002e-09	FxaC_1g28490	1.89369	1.03078e-07	FxaC_13g24720	0.991253	3.5048e-09
FxaC_24g08000	1.10426	2.69655e-09	FxaC_8g31840	-0.905253	9.11115e-09	FxaC_20g38840	-1.18317	1.03123e-07	FxaC_2g31310	-0.982145	3.53129e-09
FxaC_1g14300	1.90967	2.7999e-09	FxaC_24g44170	1.2608	9.1303e-09	FxaC_3g35130	1.26229	1.03506e-07	FxaC_21g17010	1.38565	3.5456e-09
FxaC_22g36450	-2.00447	2.80562e-09	FxaC_4g17250	2.04421	9.43229e-09	FxaC_25g52870	-3.4863	1.03913e-07	FxaC_25g48440	1.11196	3.70771e-09
FxaC_28g01710	-1.51622	2.82119e-09	FxaC_7g19080	3.36583	9.48299e-09	FxaC_26g17410	-2.0065	1.04626e-07	FxaC_9g42110	0.900941	3.73582e-09
FxaC_23g28590	-0.900883	2.83215e-09	FxaC_17g11510	-2.76948	9.65731e-09	FxaC_7g42060	-2.00176	1.05621e-07	FxaC_5g34870	-0.999709	3.7812e-09
FxaC_2g23280	-1.33031	2.83718e-09	FxaC_3g02030	1.84866	9.68084e-09	FxaC_4g39040	-1.07214	1.09198e-07	FxaC_9g07260	-4.59337	3.78225e-09
FxaC_2g08770	-1.20644	2.98162e-09	FxaC_26g04240	-1.18986	9.839e-09	FxaC_13g23300	1.09682	1.10752e-07	FxaC_15g01750	-2.82926	3.78439e-09
FxaC_10g41580	3.42697	3.00632e-09	FxaC_20g30940	1.20261	9.87354e-09	FxaC_7g25510	-1.84931	1.10752e-07	FxaC_20g17160	1.97042	3.79448e-09
FxaC_21g03270	1.32396	3.01982e-09	FxaC_8g24600	1.01435	9.89218e-09	FxaC_13g30830	-0.842635	1.10831e-07	FxaC_2g08951	-0.855297	3.85484e-09
FxaC_12g40650	-1.4337	3.07418e-09	FxaC_26g04991	-1.02717	9.97353e-09	FxaC_23g35140	-1.01268	1.11534e-07	FxaC_5g02670	-3.67362	3.96758e-09
FxaC_18g41680	4.75323	3.15059e-09	FxaC_15g24970	1.06673	9.97944e-09	FxaC_14g13260	1.99846	1.11608e-07	FxaC_3g28140	-1.0979	3.98496e-09
FxaC_21g62370	-6.81281	3.21854e-09	FxaC_11g10940	-0.948203	1.01198e-08	FxaC_7g18810	1.13195	1.11801e-07	FxaC_15g00720	-2.50464	3.98496e-09
FxaC_24g44170	1.27318	3.26686e-09	FxaC_8g28690	-3.74193	1.01216e-08	FxaC_19g24260	-3.9995	1.12779e-07	FxaC_21g16700	1.28556	4.04212e-09
FxaC_15g35920	-1.51768	3.32742e-09	FxaC_5g20560	-1.10096	1.01417e-08	FxaC_18g41830	-1.96469	1.13258e-07	FxaC_12g08450	-1.26485	4.10919e-09
FxaC_15g03910	-1.22294	3.34733e-09	FxaC_21g46430	6.57672	1.01451e-08	FxaC_5g37390	-0.85349	1.13397e-07	FxaC_23g23151	0.930003	4.10919e-09
FxaC_14g26770	1.02036	3.40879e-09	FxaC_25g22470	-2.09859	1.03505e-08	FxaC_12g20470	-0.909226	1.1604e-07	FxaC_17g49280	-4.60984	4.16655e-09
FxaC_13g48130	-1.21771	3.46782e-09	FxaC_11g04050	2.21717	1.03758e-08	FxaC_11g32040	-2.07665	1.16931e-07	FxaC_26g16570	-1.16523	4.2131e-09
FxaC_22g46870	-6.80526	3.46906e-09	FxaC_23g42990	2.48716	1.04829e-08	FxaC_19g01730	-1.46247	1.18502e-07	FxaC_1g10440	-0.877348	4.22899e-09
FxaC_22g58580	-1.08092	3.52931e-09	FxaC_13g23180	2.13607	1.05525e-08	FxaC_17g53370	-1.08094	1.18502e-07	FxaC_3g10691	3.67251	4.22899e-09
FxaC_1g23700	-0.967484	3.53461e-09	FxaC_20g06100	1.2852	1.08357e-08	FxaC_10g14110	1.92993	1.18682e-07	FxaC_9g32130	1.37627	4.23717e-09
FxaC_10g08820	0.94191	3.60932e-09	FxaC_23g55690	-3.19176	1.09413e-08	FxaC_25g15120	2.24204	1.2021e-07	FxaC_16g01631	1.40982	4.24006e-09
FxaC_18g33920	-1.45675	3.61403e-09	FxaC_24g11200	-0.956202	1.09413e-08	FxaC_21g31300	-6.8864	1.22552e-07	FxaC_10g50920	1.03482	4.25623e-09
FxaC_26g11810	-2.04683	3.61403e-09	FxaC_20g14260	-1.37071	1.09593e-08	FxaC_5g45360	-1.57647	1.22552e-07	FxaC_12g43780	2.07371	4.54472e-09
FxaC_8g08930	1.94458	3.61403e-09	FxaC_10g20600	-1.32157	1.10713e-08	FxaC_8g16870	0.842122	1.24867e-07	FxaC_24g37730	2.48521	4.54547e-09
FxaC_26g22640	2.2027	3.64693e-09	FxaC_22g41230	-1.87073	1.1247e-08	FxaC_5g42880	-1.94546	1.25209e-07	FxaC_18g20700	1.03788	4.58306e-09
FxaC_19g24370	1.34079	3.64693e-09	FxaC_10g12500	-2.51549	1.12751e-08	FxaC_14g06600	1.5331	1.25623e-07	FxaC_4g32250	-1.13596	4.58955e-09
FxaC_8g28690	-3.4844	3.65084e-09	FxaC_18g36610	2.76926	1.13148e-08	FxaC_12g31520	-0.970978	1.27199e-07	FxaC_21g13890	-5.1983	4.65186e-09
FxaC_13g09600	1.67177	3.76077e-09	FxaC_9g34220	1.04156	1.13191e-08	FxaC_21g11270	-2.03448	1.28534e-07	FxaC_11g16130	1.09898	4.70122e-09
FxaC_7g15390	1.21752	3.76985e-09	FxaC_22g15120	-1.52568	1.13191e-08	FxaC_21g51930	1.07964	1.29288e-07	FxaC_17g15380	-1.38549	4.70903e-09
FxaC_13g44900	-1.05664	3.78539e-09	FxaC_2g26160	-1.95578	1.13191e-08	FxaC_1g27630	-1.01506	1.29288e-07	FxaC_13g16170	2.51768	4.73468e-09
FxaC_1g25380	-1.1888	3.83847e-09	FxaC_4g29250	1.71816	1.14301e-08	FxaC_28g18960	2.15725	1.30681e-07	FxaC_24g03230	5.03349	4.8722e-09
FxaC_1g22720	-2.09967	3.84426e-09	FxaC_2g25531	0.9361	1.15349e-08	FxaC_27g06730	0.995664	1.31089e-07	FxaC_11g05541	-3.77464	4.87857e-09
FxaC_7g33580	-2.71793	3.92135e-09	FxaC_21g65742	-1.28321	1.15786e-08	FxaC_2g14640	-1.16278	1.31089e-07	FxaC_2g09940	-1.33293	4.9129e-09
FxaC_22g15120	-1.50354	3.92448e-09	FxaC_18g18110	1.05598	1.20774e-08	FxaC_19g10510	2.79789	1.32619e-07	FxaC_17g02320	-2.14353	4.91403e-09
FxaC_9g33791	3.76408	3.94989e-09	FxaC_12g49230	0.901162	1.20774e-08	FxaC_12g22620	-0.848601	1.37786e-07	FxaC_24g50890	-1.94148	4.98509e-09
FxaC_14g10960	1.98289	4.00588e-09	FxaC_23g00870	-1.23418	1.22918e-08	FxaC_27g40110	1.29204	1.37874e-07	FxaC_10g36610	2.80991	5.02339e-09
FxaC_1g04640	-1.60978	4.01315e-09	FxaC_8g11950	-1.51965	1.22968e-08	FxaC_6g30770	-1.99741	1.3956e-07	FxaC_13g53820	1.43534	5.05142e-09
FxaC_18g07270	-1.17786	4.02995e-09	FxaC_12g49470	1.26126	1.23267e-08	FxaC_14g10800	-3.41834	1.40519e-07	FxaC_23g58730	1.28851	5.12179e-09
FxaC_18g44540	3.27711	4.10992e-09	FxaC_11g41520	1.00277	1.25802e-08	FxaC_7g02071	1.52531	1.41426e-07	FxaC_13g22200	1.00655	5.13787e-09
FxaC_23g57750	1.11016	4.12408e-09	FxaC_17g14412	1.64144	1.2665e-08	FxaC_6g28080	-1.12293	1.41888e-07	FxaC_22g10880	-2.09436	5.16462e-09
FxaC_9g05180	2.60084	4.13833e-09	FxaC_22g13320	-4.27904	1.27303e-08	FxaC_4g14570	-2.73271	1.4691e-07	FxaC_23g09810	1.61688	5.26163e-09
FxaC_21g39540	-1.22888	4.15247e-09	FxaC_25g02360	0.96098	1.29311e-08	FxaC_24g20480	-6.47458	1.47585e-07	FxaC_27g23540	2.28379	5.31635e-09
FxaC_20g24340	0.965527	4.2036e-09	FxaC_15g05130	1.17088	1.3143e-08	FxaC_17g05020	-1.23325	1.52286e-07	FxaC_23g18680	-0.952529	5.32446e-09
FxaC_9g43210	-1.42878	4.20796e-09	FxaC_19g17670	1.74291	1.32336e-08	FxaC_2g06790	-1.0831	1.58654e-07	FxaC_5g29990	-3.30617	5.36215e-09
FxaC_5g37390	0.949084	4.32204e-09	FxaC_6g01070	-2.07219	1.34656e-08	FxaC_27g05020	-1.02459	1.63425e-07	FxaC_3g02930	1.47845	5.41383e-09
FxaC_8g14290	-1.00353	4.3989e-09	FxaC_17g15540	-1.45178	1.35558e-08	FxaC_1g40120	-1.40114	1.64158e-07	FxaC_9g41520	-1.06064	5.4662e-09
FxaC_19g10251	1.3301	4.41613e-09	FxaC_4g19600	-0.856172	1.36045e-08	FxaC_10g37070	-1.01511	1.64565e-07	FxaC_3g14010	-2.86728	5.53697e-09
FxaC_23g28420	3.55667	4.43162e-09	FxaC_2g23060	-2.02829	1.36045e-08	FxaC_15g29790	-1.13126	1.66747e-07	FxaC_1g02190	-1.18512	5.61467e-09
FxaC_6g42550	-1.87852	4.4765e-09	FxaC_14g18260	1.00334	1.36045e-08	FxaC_17g15840	-1.13522	1.67054e-07	FxaC_26g25800	2.05816	5.84473e-09
FxaC_14g29720	1.38019	4.50808e-09	FxaC_15g02180	1.59082	1.3662e-08	FxaC_22g56840	-1.06526	1.67475e-07	FxaC_6g39040	-1.48145	5.9181e-09
FxaC_24g47160	1.02895	4.57601e-09	FxaC_21g18110	2.10209	1.3662e-08	FxaC_28g06820	-2.33781	1.68265e-07	FxaC_20g41410	1.84887	5.99947e-09
FxaC_17g02320	-2.00584	4.66882e-09	FxaC_20g36380	2.89356	1.39011e-08	FxaC_16g26220	3.72692	1.7098e-07	FxaC_17g24180	1.33659	6.13966e-09
FxaC_6g00720	-4.21478	4.66882e-09	FxaC_25g12310	-1.20545	1.40303e-08	FxaC_11g12390	-1.17319	1.72999e-07	FxaC_4g29250	1.30511	6.22459e-09
FxaC_8g13980	-1.00489	4.73504e-09	FxaC_12g40350	2.08754	1.41623e-08	FxaC_10g42120	0.859783	1.74637e-07	FxaC_21g34900	1.25827	6.36895e-09
FxaC_3g16821	-2.62529	4.73679e-09	FxaC_15g03980	-2.39051	1.41724e-08	FxaC_28g17720	0.918808	1.76211e-07	FxaC_26g40600	5.79722	6.42975e-09
FxaC_25g37050	4.81119	4.74575e-09	FxaC_26g02890	-0.997388	1.41724e-08	FxaC_22g05640	0.897732	1.76262e-07	FxaC_28g00630	-2.93118	6.64968e-09
FxaC_12g36470	-4.60839	4.86e-09	FxaC_12g44270	-1.7868	1.41916e-08	FxaC_2g11700	2.02364	1.76401e-07	FxaC_23g12790	-2.7265	6.76221e-09
FxaC_13g52150	1.15418	4.93144e-09	FxaC_15g20250	-1.2674	1.42768e-08	FxaC_14g10960	1.53332	1.79062e-07	FxaC_8g07220	1.6215	6.80742e-09
FxaC_7g38970	-1.98511	4.98865e-09	FxaC_13g26190	1.32806	1.43027e-08	FxaC_17g03060	-1.56389	1.81589e-07	FxaC_21g62810	1.30739	6.90127e-09
FxaC_24g06500	1.2757	5.05811e-09	FxaC_27g39420	0.909961	1.43583e-08	FxaC_5g09300	1.65117	1.84088e-07	FxaC_11g34610	-2.41119	7.07744e-09
FxaC_1g22920	0.965314	5.09164e-09	FxaC_28g13970	-1.41224	1.44392e-08	FxaC_15g34890	0.97073	1.85619e-07	FxaC_8g37460	1.24013	7.12854e-09
FxaC_13g08580	0.98904	5.17975e-09	FxaC_2g07880	1.01268	1.45178e-08	FxaC_7g32300	3.20786	1.85619e-07	FxaC_6g46550	1.45099	7.32833e-09
FxaC_6g46230	0.944127	5.19858e-09	FxaC_11g04000	1.07972	1.47226e-08	FxaC_17g54370	-0.984566	1.86626e-07	FxaC_10g38940	2.77817	7.3855e-09
FxaC_14g05880	-1.74781	5.24243e-09	FxaC_25g24830	-1.90422	1.47718e-08	FxaC_15g17470	-0.941103	1.89298e-07	FxaC_16g20140	-1.53966	7.61179e-09
FxaC_13g03160	-2.47268	5.35085e-09	FxaC_13g21090	-2.02822	1.48891e-08	FxaC_19g21830	2.69152	1.90337e-07	FxaC_9g20160	3.3301	7.63922e-09
FxaC_3g28140	2.62758	5.49724e-09	FxaC_25g01350	3.19472	1.48891e-08	FxaC_6g04840	1.89316	1.92929e-07	FxaC_13g37760	-1.01368	7.64021e-09
FxaC_22g34220	-1.78529	5.57448e-09	FxaC_27g44440	-2.21279	1.50188e-08	FxaC_10g01570	-1.41325	1.93512e-07	FxaC_24g00690	1.01546	7.68043e-09
FxaC_12g42310	-1.18398	5.59258e-09	FxaC_10g03010	1.2647	1.50918e-08	FxaC_6g05670	-1.09457	1.96058e-07	FxaC_21g16160	3.00906	7.73993e-09
FxaC_27g30700	-2.61144	5.60395e-09	FxaC_28g07140	1.95595	1.52091e-08	FxaC_13g07160	0.977841	2.01544e-07	FxaC_11g13790	-1.24357	7.77299e-09
FxaC_20g06210	1.11926	5.63681e-09	FxaC_15g17470	1.0928	1.53845e-08	FxaC_24g40900	-0.992754	2.0521e-07	FxaC_21g27050	1.72798	7.82591e-09
FxaC_5g03900	-2.99836	5.69023e-09	FxaC_7g01630	1.46212	1.53845e-08	FxaC_11g35050	1.93878	2.09065e-07	FxaC_5g03470	1.26861	7.83552e-09
FxaC_13g15320	2.03468	5.71521e-09	FxaC_17g26451	-2.88422	1.5438e-08	FxaC_22g03500	-2.44303	2.12298e-07	FxaC_7g28760	-1.86573	7.8394e-09
FxaC_23g33520	-1.1565	5.90544e-09	FxaC_26g34060	1.46736	1.54733e-08	FxaC_28g06710	-3.01069	2.13885e-07	FxaC_26g29740	1.34378	7.90805e-09
FxaC_24g41290	2.02887	5.91322e-09	FxaC_6g27750	-2.37454	1.55103e-08	FxaC_13g51270	0.982047	2.16359e-07	FxaC_21g51730	-2.39734	8.00187e-09
FxaC_9g44440	-1.73894	5.93389e-09	FxaC_26g13060	-2.4723	1.55644e-08	FxaC_28g02380	1.49829	2.18176e-07	FxaC_3g21570	1.55921	8.07505e-09
FxaC_6g21790	1.06101	5.98525e-09	FxaC_23g05420	-0.974633	1.58061e-08	FxaC_26g40600	4.99643	2.18176e-07	FxaC_5g03210	1.8662	8.08773e-09
FxaC_22g59880	1.00412	6.05103e-09	FxaC_20g03090	-2.62782	1.59356e-08	FxaC_13g10580	-1.3808	2.20282e-07	FxaC_7g38270	1.49958	8.08773e-09
FxaC_5g13030	-4.91748	6.20887e-09	FxaC_11g31020	-1.0905	1.63042e-08	FxaC_12g16320	-6.76814	2.21401e-07	FxaC_3g19030	1.15419	8.08773e-09
FxaC_21g65742	-1.26383	6.30404e-09	FxaC_23g50810	-1.65756	1.63921e-08	FxaC_10g12910	-1.0088	2.25895e-07	FxaC_27g50450	2.23729	8.14657e-09
FxaC_7g22750	-3.62464	6.46523e-09	FxaC_23g09040	-1.61846	1.64084e-08	FxaC_9g01910	-1.9191	2.30885e-07	FxaC_9g15940	0.956937	8.18431e-09
FxaC_1g05220	-1.1782	6.66896e-09	FxaC_28g07850	-1.08879	1.7141e-08	FxaC_17g22810	-1.75343	2.31711e-07	FxaC_16g08340	-1.07999	8.32193e-09
FxaC_10g15550	1.89563	6.69147e-09	FxaC_22g16590	-2.67158	1.72738e-08	FxaC_27g23540	2.12998	2.32542e-07	FxaC_18g31780	1.18871	8.39623e-09
FxaC_15g24680	-0.937093	6.7202e-09	FxaC_24g08530	1.58194	1.72918e-08	FxaC_24g37290	2.01973	2.32542e-07	FxaC_25g20310	4.72099	8.4356e-09
FxaC_3g20520	-1.70161	6.85576e-09	FxaC_10g41010	-1.81599	1.73107e-08	FxaC_28g03420	-2.19149	2.34267e-07	FxaC_27g00420	2.05935	8.47044e-09
FxaC_3g02470	1.25887	7.00981e-09	FxaC_15g28740	-3.63261	1.75057e-08	FxaC_11g38140	-1.6448	2.34327e-07	FxaC_27g47080	-1.62867	8.58049e-09
FxaC_3g25670	6.63579	7.01118e-09	FxaC_13g24040	-0.941931	1.77554e-08	FxaC_1g08740	1.40946	2.35063e-07	FxaC_28g22510	1.05441	8.74193e-09
FxaC_15g33380	-1.23638	7.2293e-09	FxaC_21g39540	-1.2225	1.78644e-08	FxaC_17g32990	0.813141	2.3684e-07	FxaC_7g28190	-0.919388	8.80554e-09
FxaC_6g16920	-0.983887	7.26851e-09	FxaC_7g07730	-6.89113	1.81773e-08	FxaC_22g14960	1.18284	2.37822e-07	FxaC_18g18110	1.11532	8.84647e-09
FxaC_28g04220	-1.20513	7.31412e-09	FxaC_26g02000	-1.85411	1.83534e-08	FxaC_9g33020	-2.27092	2.39126e-07	FxaC_1g04893	-1.68391	8.88393e-09
FxaC_16g17920	1.33305	7.51923e-09	FxaC_5g05730	1.61801	1.83534e-08	FxaC_4g35290	-1.17138	2.39904e-07	FxaC_11g42430	-4.47517	8.89905e-09
FxaC_12g21020	-2.03922	7.52966e-09	FxaC_12g28020	2.20182	1.88235e-08	FxaC_11g37370	-1.00049	2.4028e-07	FxaC_24g14060	-1.70604	8.93147e-09
FxaC_17g02130	3.35412	7.57263e-09	FxaC_6g20770	-0.942018	1.9251e-08	FxaC_10g25960	2.04206	2.41029e-07	FxaC_2g38700	1.06901	9.02159e-09
FxaC_14g06110	1.02971	7.79551e-09	FxaC_19g11570	1.12208	1.9487e-08	FxaC_10g02180	1.84667	2.4943e-07	FxaC_4g16380	1.21937	9.11855e-09
FxaC_10g02680	-3.31907	7.89975e-09	FxaC_16g28250	-1.75219	1.95016e-08	FxaC_10g05820	0.845735	2.52326e-07	FxaC_4g20290	-4.22433	9.1277e-09
FxaC_21g08280	-1.32634	8.10517e-09	FxaC_22g17110	1.41096	1.951e-08	FxaC_21g65270	-2.6923	2.65064e-07	FxaC_22g57390	2.89909	9.15119e-09
FxaC_9g36320	-2.08998	8.13687e-09	FxaC_12g46700	1.0825	1.95378e-08	FxaC_6g10980	-0.806435	2.6538e-07	FxaC_3g03480	-2.29787	9.15119e-09
FxaC_4g17030	-3.5154	8.24982e-09	FxaC_21g02311	-2.56657	1.96774e-08	FxaC_26g42200	-0.924877	2.6576e-07	FxaC_13g41090	-0.923093	9.27087e-09
FxaC_7g40760	-0.970596	8.58385e-09	FxaC_20g02860	2.1169	1.98061e-08	FxaC_1g01980	-1.05347	2.69068e-07	FxaC_20g34141	-3.73095	9.27146e-09
FxaC_15g21670	3.95629	8.61262e-09	FxaC_7g37360	-2.93617	1.99325e-08	FxaC_19g23270	-3.54631	2.69389e-07	FxaC_26g12070	1.38525	9.31798e-09
FxaC_25g37910	-1.22364	8.71265e-09	FxaC_19g02940	-2.84619	2.00435e-08	FxaC_6g02910	-0.956089	2.70308e-07	FxaC_15g00150	-1.92223	9.39743e-09
FxaC_16g18940	2.01584	8.77613e-09	FxaC_15g18400	0.983174	2.0311e-08	FxaC_9g32150	2.28241	2.70308e-07	FxaC_11g39680	1.69276	9.46457e-09
FxaC_6g17721	1.86328	8.86426e-09	FxaC_2g43480	-0.890301	2.04845e-08	FxaC_20g21640	-0.900678	2.72018e-07	FxaC_11g19220	1.46794	9.46999e-09
FxaC_1g03821	2.09151	8.87009e-09	FxaC_4g03690	1.17103	2.06975e-08	FxaC_17g19290	1.03141	2.72813e-07	FxaC_18g42830	1.13785	9.50909e-09
FxaC_9g51490	3.44561	9.1669e-09	FxaC_17g18710	-2.26163	2.07291e-08	FxaC_24g05240	-0.808309	2.763e-07	FxaC_8g19800	-2.09809	9.67106e-09
FxaC_13g55430	-1.31761	9.24239e-09	FxaC_17g13460	-1.24516	2.07554e-08	FxaC_15g16680	-3.54578	2.78544e-07	FxaC_8g09250	-2.07113	9.67291e-09
FxaC_16g12880	1.40869	9.25743e-09	FxaC_24g33310	-1.47997	2.07978e-08	FxaC_14g12110	-1.4065	2.79087e-07	FxaC_5g13030	-2.35205	9.67965e-09
FxaC_13g07040	-0.991382	9.27054e-09	FxaC_14g22771	-1.99689	2.09264e-08	FxaC_12g34680	1.34764	2.81686e-07	FxaC_24g11590	-1.50185	9.89321e-09
FxaC_25g45310	-1.50726	9.27129e-09	FxaC_27g37920	-1.02315	2.09933e-08	FxaC_10g00350	-1.18379	2.87984e-07	FxaC_7g25510	-1.94584	9.99406e-09
FxaC_11g00930	1.20935	9.31036e-09	FxaC_23g36320	-3.46379	2.13952e-08	FxaC_22g23720	2.36554	2.88994e-07	FxaC_24g25710	-3.21596	1.01125e-08
FxaC_12g46710	1.8171	9.39487e-09	FxaC_19g12900	-1.27067	2.14255e-08	FxaC_18g40810	-1.26824	2.90026e-07	FxaC_11g42580	1.13197	1.01125e-08
FxaC_13g08050	-1.68302	9.45336e-09	FxaC_19g39770	-1.0691	2.14333e-08	FxaC_1g04940	-2.94356	2.95155e-07	FxaC_23g36480	-3.17499	1.01325e-08
FxaC_10g47800	-2.25291	9.7545e-09	FxaC_21g05730	-1.94525	2.19765e-08	FxaC_23g50550	-2.34688	3.00298e-07	FxaC_17g17920	-1.23145	1.01325e-08
FxaC_23g45691	2.58282	9.82465e-09	FxaC_7g38680	-1.08852	2.21756e-08	FxaC_9g01450	1.43158	3.02468e-07	FxaC_4g12600	4.79365	1.03216e-08
FxaC_10g00750	1.37959	9.87165e-09	FxaC_4g20430	1.34099	2.29613e-08	FxaC_14g23310	1.74449	3.04115e-07	FxaC_14g04770	6.61154	1.0322e-08
FxaC_4g17290	-1.10231	9.91926e-09	FxaC_22g20600	-0.920169	2.31462e-08	FxaC_14g05570	-0.861866	3.05321e-07	FxaC_5g20250	-0.997692	1.04725e-08
FxaC_4g19200	-0.995757	9.96981e-09	FxaC_15g15310	-1.97268	2.33015e-08	FxaC_28g00740	-1.33599	3.08107e-07	FxaC_20g08321	-1.08606	1.04725e-08
FxaC_19g35740	2.49957	1.01128e-08	FxaC_21g27110	1.04403	2.34811e-08	FxaC_2g04650	-2.65282	3.1025e-07	FxaC_26g28800	-2.04425	1.05451e-08
FxaC_6g42220	1.03685	1.01853e-08	FxaC_7g25840	-1.05163	2.35913e-08	FxaC_2g24320	-2.11005	3.11026e-07	FxaC_20g39600	-3.6318	1.06172e-08
FxaC_22g10880	-2.22412	1.02161e-08	FxaC_13g47251	-1.55944	2.40688e-08	FxaC_19g18980	1.07396	3.11172e-07	FxaC_14g03890	1.18996	1.06275e-08
FxaC_9g31041	0.934218	1.04066e-08	FxaC_19g35740	2.50576	2.40808e-08	FxaC_7g39510	1.87351	3.16289e-07	FxaC_28g35840	2.75159	1.06617e-08
FxaC_14g06260	-1.36962	1.047e-08	FxaC_16g24420	-2.21623	2.42647e-08	FxaC_18g26300	-4.83758	3.16289e-07	FxaC_24g57570	-1.29493	1.06685e-08
FxaC_11g37500	-1.10686	1.05113e-08	FxaC_22g58980	-1.16802	2.45852e-08	FxaC_8g39870	-1.49761	3.19252e-07	FxaC_5g31670	3.74621	1.07608e-08
FxaC_13g47251	-1.53084	1.05234e-08	FxaC_27g30700	-2.66301	2.46565e-08	FxaC_20g19410	-1.53155	3.25498e-07	FxaC_18g25290	-4.17179	1.08562e-08
FxaC_23g21460	0.992554	1.05842e-08	FxaC_6g21990	-1.94253	2.47331e-08	FxaC_17g55470	-2.58997	3.31661e-07	FxaC_8g12670	-1.17947	1.09388e-08
FxaC_9g51440	-1.04492	1.11004e-08	FxaC_4g29030	1.44778	2.49328e-08	FxaC_23g54221	1.49095	3.3356e-07	FxaC_19g07350	1.06875	1.1129e-08
FxaC_9g15040	0.87163	1.13159e-08	FxaC_10g28070	2.20297	2.49458e-08	FxaC_22g19810	0.963277	3.38966e-07	FxaC_10g08640	4.81802	1.12946e-08
FxaC_2g19840	1.0982	1.14586e-08	FxaC_5g05740	4.69241	2.53684e-08	FxaC_3g38470	-1.64692	3.40617e-07	FxaC_7g41840	1.31583	1.16078e-08
FxaC_2g26160	-1.83889	1.14882e-08	FxaC_16g18940	2.00866	2.54003e-08	FxaC_4g32250	-1.01684	3.46953e-07	FxaC_11g18110	-1.20138	1.16725e-08
FxaC_16g27040	-1.39482	1.16008e-08	FxaC_9g47150	1.81239	2.57068e-08	FxaC_2g24170	0.989615	3.48591e-07	FxaC_12g34650	1.0208	1.1892e-08
FxaC_1g05240	2.43126	1.16966e-08	FxaC_21g67600	-0.968549	2.60417e-08	FxaC_8g26030	0.884642	3.49337e-07	FxaC_21g30830	-2.34791	1.18927e-08
FxaC_17g19380	-1.45161	1.17519e-08	FxaC_21g17600	2.10552	2.64951e-08	FxaC_10g05660	-1.11367	3.49904e-07	FxaC_23g47720	-2.75442	1.20169e-08
FxaC_18g26300	-3.60656	1.17519e-08	FxaC_3g27630	1.13022	2.68302e-08	FxaC_4g35230	-1.43399	3.51287e-07	FxaC_15g37810	1.97719	1.20866e-08
FxaC_21g52220	1.38411	1.18152e-08	FxaC_5g12500	-3.5746	2.81902e-08	FxaC_21g58390	-0.981851	3.65699e-07	FxaC_18g42420	-1.26675	1.22489e-08
FxaC_28g06970	-1.21892	1.18435e-08	FxaC_7g38230	-0.894468	2.84904e-08	FxaC_20g23200	-1.45081	3.66713e-07	FxaC_10g00990	-2.17929	1.23855e-08
FxaC_21g15100	-0.946646	1.19445e-08	FxaC_20g30621	-0.968594	2.86364e-08	FxaC_11g26660	-1.2733	3.69197e-07	FxaC_13g23870	-0.900489	1.24681e-08
FxaC_4g26950	2.92097	1.20371e-08	FxaC_22g10170	1.11382	2.98629e-08	FxaC_26g08530	1.61872	3.69583e-07	FxaC_25g08700	-2.62281	1.26006e-08
FxaC_3g01480	2.50651	1.2134e-08	FxaC_11g45410	3.61973	2.98694e-08	FxaC_2g31290	-0.971478	3.70207e-07	FxaC_17g12730	4.34423	1.33035e-08
FxaC_9g11681	-1.23317	1.21401e-08	FxaC_7g20680	-1.80698	2.98894e-08	FxaC_17g51070	-0.852322	3.7331e-07	FxaC_5g01280	-1.09679	1.34624e-08
FxaC_3g07580	-1.01327	1.2402e-08	FxaC_1g00570	1.18226	3.08346e-08	FxaC_1g03440	-3.46679	3.7331e-07	FxaC_26g27370	2.22606	1.35185e-08
FxaC_2g43480	-0.897912	1.27249e-08	FxaC_25g43640	-0.968897	3.18134e-08	FxaC_5g44640	-2.91319	3.76685e-07	FxaC_21g55670	2.78101	1.35234e-08
FxaC_13g55450	-4.60743	1.2751e-08	FxaC_7g27800	1.7622	3.21639e-08	FxaC_1g19810	-1.60348	3.76685e-07	FxaC_22g01230	1.22656	1.36581e-08
FxaC_4g38930	1.36125	1.28101e-08	FxaC_8g06030	-2.24341	3.23027e-08	FxaC_24g33030	-1.85686	3.76685e-07	FxaC_25g37050	-2.07624	1.40188e-08
FxaC_15g18060	1.08632	1.28389e-08	FxaC_20g29920	-1.81965	3.30056e-08	FxaC_4g39202	-1.88547	3.78001e-07	FxaC_20g19410	-1.65181	1.40831e-08
FxaC_10g48790	2.93834	1.28404e-08	FxaC_17g36470	1.70665	3.31362e-08	FxaC_20g16910	-3.11484	3.81137e-07	FxaC_9g45860	-1.31884	1.411e-08
FxaC_22g14760	1.12774	1.29476e-08	FxaC_8g05040	-2.15314	3.40293e-08	FxaC_26g09730	-1.9205	3.81258e-07	FxaC_6g40110	1.65133	1.41175e-08
FxaC_27g52820	1.09272	1.32628e-08	FxaC_24g53540	2.86178	3.40395e-08	FxaC_24g43201	1.57367	3.81441e-07	FxaC_20g14700	1.31198	1.42267e-08
FxaC_18g11720	-1.25114	1.36409e-08	FxaC_13g03460	1.05124	3.40489e-08	FxaC_16g22290	2.45139	3.84143e-07	FxaC_27g36930	-1.34124	1.43758e-08
FxaC_17g53571	2.54035	1.36485e-08	FxaC_13g54340	-2.43467	3.44306e-08	FxaC_18g43330	0.96952	3.89245e-07	FxaC_8g08260	1.57182	1.44055e-08
FxaC_23g05330	1.72792	1.36953e-08	FxaC_24g45650	-3.15067	3.4798e-08	FxaC_10g34430	2.70402	3.90281e-07	FxaC_1g21160	1.92229	1.44119e-08
FxaC_2g02540	-3.65017	1.4065e-08	FxaC_21g03270	1.26748	3.51701e-08	FxaC_5g05440	-1.01595	3.90295e-07	FxaC_26g13430	1.59677	1.44766e-08
FxaC_17g25690	-1.55288	1.41898e-08	FxaC_15g01730	-0.911179	3.66139e-08	FxaC_4g28360	6.89211	3.93055e-07	FxaC_14g10960	1.6062	1.45647e-08
FxaC_27g31090	1.51232	1.42785e-08	FxaC_27g41920	1.0947	3.68761e-08	FxaC_21g44970	-1.30404	3.97842e-07	FxaC_27g41890	2.73884	1.45896e-08
FxaC_22g04570	0.981725	1.43015e-08	FxaC_13g38030	1.45012	3.72274e-08	FxaC_8g07810	1.39898	4.03556e-07	FxaC_28g19970	6.61493	1.47015e-08
FxaC_14g00420	-1.75392	1.43063e-08	FxaC_20g04670	1.2532	3.80089e-08	FxaC_17g20530	2.6692	4.05121e-07	FxaC_23g14380	-5.06187	1.48374e-08
FxaC_22g41230	-1.76022	1.43204e-08	FxaC_22g06820	1.43343	3.82886e-08	FxaC_10g00750	1.94016	4.07783e-07	FxaC_2g28430	0.988659	1.5083e-08
FxaC_10g01420	-1.70997	1.46249e-08	FxaC_8g13650	-1.75191	3.94236e-08	FxaC_22g51030	0.85813	4.10212e-07	FxaC_21g26220	1.07263	1.5141e-08
FxaC_4g13650	1.08119	1.47353e-08	FxaC_11g14190	1.21427	3.95448e-08	FxaC_26g00330	-1.7606	4.11756e-07	FxaC_18g43610	-1.51297	1.52038e-08
FxaC_12g48560	-1.32445	1.47919e-08	FxaC_28g05970	-1.47363	3.96368e-08	FxaC_26g12070	1.27431	4.15456e-07	FxaC_26g15360	2.35452	1.52038e-08
FxaC_21g13890	-4.44709	1.49173e-08	FxaC_18g44540	3.19026	3.99592e-08	FxaC_19g34930	-2.08559	4.15613e-07	FxaC_14g26370	-1.05285	1.54864e-08
FxaC_10g07210	-1.04613	1.50124e-08	FxaC_9g15040	0.845098	4.01572e-08	FxaC_23g44240	2.12726	4.19554e-07	FxaC_17g08191	0.933264	1.55187e-08
FxaC_7g39400	2.38212	1.50752e-08	FxaC_5g06410	-1.67247	4.10216e-08	FxaC_25g08800	1.95517	4.22114e-07	FxaC_10g33450	-1.11837	1.5739e-08
FxaC_27g38630	1.39165	1.51142e-08	FxaC_14g26770	0.966333	4.11918e-08	FxaC_12g33870	-0.842235	4.23075e-07	FxaC_17g03170	1.03234	1.59784e-08
FxaC_16g15260	-1.30213	1.52831e-08	FxaC_27g52970	-2.011	4.13754e-08	FxaC_11g45360	1.51839	4.23863e-07	FxaC_17g38960	-1.79986	1.60342e-08
FxaC_19g23330	-1.19285	1.53926e-08	FxaC_23g42720	-1.74015	4.13801e-08	FxaC_13g03290	-3.87396	4.29138e-07	FxaC_10g17180	-6.76346	1.60903e-08
FxaC_9g27401	-2.92698	1.5462e-08	FxaC_11g18950	1.04265	4.139e-08	FxaC_28g19970	6.36342	4.31769e-07	FxaC_27g27800	-1.70976	1.63346e-08
FxaC_18g28100	-2.24485	1.55339e-08	FxaC_25g45310	-1.51146	4.18585e-08	FxaC_10g46370	-1.03197	4.335e-07	FxaC_19g01340	1.09001	1.63346e-08
FxaC_27g49630	2.11968	1.59964e-08	FxaC_9g16420	1.07789	4.26484e-08	FxaC_27g39740	1.25083	4.34617e-07	FxaC_21g12550	1.46833	1.64166e-08
FxaC_23g03460	-0.958938	1.61458e-08	FxaC_18g44560	0.957407	4.29583e-08	FxaC_20g05300	-2.91804	4.39411e-07	FxaC_23g50820	-1.37375	1.6774e-08
FxaC_22g19120	-1.32179	1.6187e-08	FxaC_17g02130	3.29983	4.30405e-08	FxaC_9g45130	0.845667	4.40933e-07	FxaC_6g35140	-3.87577	1.68569e-08
FxaC_2g23130	3.44687	1.6275e-08	FxaC_3g04190	-0.963679	4.41597e-08	FxaC_2g18280	-1.03572	4.47088e-07	FxaC_18g23190	1.30525	1.72084e-08
FxaC_18g16420	-0.962086	1.64963e-08	FxaC_24g20480	-2.73547	4.5765e-08	FxaC_16g03170	1.03084	4.61306e-07	FxaC_25g56451	-1.18426	1.73897e-08
FxaC_24g40070	-1.39337	1.65197e-08	FxaC_23g13630	-2.68853	4.57932e-08	FxaC_23g45170	2.21617	4.72362e-07	FxaC_8g01880	2.93341	1.74435e-08
FxaC_21g40270	1.29238	1.67403e-08	FxaC_24g42080	-2.20913	4.64855e-08	FxaC_2g09061	-1.61217	4.74261e-07	FxaC_16g27520	-1.01226	1.76787e-08
FxaC_17g15900	2.28006	1.67535e-08	FxaC_5g23670	1.0226	4.67427e-08	FxaC_22g05690	0.807275	4.79782e-07	FxaC_16g26570	-5.29383	1.77948e-08
FxaC_20g13100	1.02879	1.69171e-08	FxaC_22g46870	-6.80526	4.72334e-08	FxaC_11g13790	-1.11959	4.84658e-07	FxaC_26g11470	-2.42877	1.79149e-08
FxaC_28g11350	2.21379	1.69748e-08	FxaC_22g52730	0.960805	4.73731e-08	FxaC_13g15290	-2.96873	4.90113e-07	FxaC_11g05320	0.965446	1.79816e-08
FxaC_16g26990	-1.09944	1.71455e-08	FxaC_9g40010	2.18036	4.77105e-08	FxaC_13g37760	-0.907499	4.95587e-07	FxaC_2g06790	-1.13232	1.79816e-08
FxaC_13g30410	-3.27578	1.73141e-08	FxaC_11g04730	1.05665	4.84447e-08	FxaC_22g17110	1.20581	5.06085e-07	FxaC_20g38030	-1.17839	1.80148e-08
FxaC_17g26451	-2.84029	1.74479e-08	FxaC_12g33330	-1.52011	4.89719e-08	FxaC_25g00870	2.20832	5.14381e-07	FxaC_6g38940	1.7288	1.83011e-08
FxaC_19g23220	1.4077	1.75331e-08	FxaC_10g11640	1.20004	4.98661e-08	FxaC_18g31440	1.75782	5.19769e-07	FxaC_26g15011	2.39433	1.84297e-08
FxaC_10g14110	2.02148	1.77514e-08	FxaC_1g19640	-1.54663	5.0056e-08	FxaC_26g30780	-0.883448	5.32047e-07	FxaC_14g07040	1.68152	1.85458e-08
FxaC_14g19470	1.15165	1.77767e-08	FxaC_23g44730	1.03008	5.10679e-08	FxaC_11g10470	2.11526	5.34481e-07	FxaC_12g04390	-2.35236	1.85814e-08
FxaC_4g38860	-1.43935	1.81321e-08	FxaC_17g05100	0.949074	5.18055e-08	FxaC_27g46750	1.24149	5.35142e-07	FxaC_26g34090	1.05842	1.87741e-08
FxaC_13g10691	3.39392	1.81321e-08	FxaC_20g37110	1.84227	5.64664e-08	FxaC_28g29360	0.931783	5.35382e-07	FxaC_1g26120	1.32522	1.90435e-08
FxaC_11g17320	-1.59309	1.85303e-08	FxaC_17g16770	0.984932	5.78182e-08	FxaC_28g05620	1.19783	5.35382e-07	FxaC_17g20240	1.28449	1.91087e-08
FxaC_22g25200	2.21856	1.86336e-08	FxaC_1g08970	1.74114	5.78182e-08	FxaC_6g24590	-0.921644	5.36335e-07	FxaC_17g13280	-5.12682	1.91484e-08
FxaC_24g11970	-2.21296	1.90738e-08	FxaC_13g08050	-1.66555	5.78639e-08	FxaC_2g11591	3.8916	5.39017e-07	FxaC_14g03470	0.886051	1.9238e-08
FxaC_2g41200	-1.04816	1.90738e-08	FxaC_11g13790	-1.33932	5.81585e-08	FxaC_13g19600	-0.787043	5.44065e-07	FxaC_4g28730	-2.76436	1.93179e-08
FxaC_2g02600	-5.20452	1.93112e-08	FxaC_16g26250	1.15541	5.84471e-08	FxaC_21g08540	-1.31134	5.44297e-07	FxaC_26g13620	6.94485	1.93184e-08
FxaC_23g08800	-4.23041	1.94518e-08	FxaC_13g44900	-1.00179	5.85178e-08	FxaC_15g35450	-3.33605	5.48324e-07	FxaC_23g53991	-3.84386	1.96837e-08
FxaC_18g25960	4.60866	1.94518e-08	FxaC_17g14390	-1.22768	5.87648e-08	FxaC_26g34060	2.22992	5.52108e-07	FxaC_18g31440	1.87757	1.99766e-08
FxaC_3g18100	1.24036	1.95954e-08	FxaC_4g18870	-2.51163	6.05891e-08	FxaC_26g03660	0.886657	5.54822e-07	FxaC_5g15580	3.80445	2.05021e-08
FxaC_22g55450	-1.19632	1.96768e-08	FxaC_14g00420	-1.76258	6.14616e-08	FxaC_6g21770	-3.15991	5.54839e-07	FxaC_18g43570	1.48767	2.05256e-08
FxaC_4g31640	0.907107	1.96821e-08	FxaC_22g00120	-5.00702	6.14703e-08	FxaC_7g40090	1.11133	5.55492e-07	FxaC_21g29040	-1.20337	2.05642e-08
FxaC_2g07880	0.995095	1.98877e-08	FxaC_9g32130	1.1395	6.16028e-08	FxaC_17g03530	-6.57562	5.64282e-07	FxaC_7g16180	-1.12293	2.05807e-08
FxaC_12g16130	-1.00855	1.99009e-08	FxaC_12g49800	-0.828303	6.19484e-08	FxaC_24g11590	-1.34424	5.68662e-07	FxaC_10g28620	-1.25927	2.0756e-08
FxaC_8g21420	-6.59304	2.0087e-08	FxaC_10g20420	1.04845	6.23798e-08	FxaC_1g24320	-1.56231	5.68673e-07	FxaC_8g19270	1.52642	2.11475e-08
FxaC_23g31010	2.59196	2.0331e-08	FxaC_22g42010	0.956263	6.23798e-08	FxaC_17g20630	-1.70569	5.75789e-07	FxaC_3g05370	1.28904	2.15361e-08
FxaC_26g40600	4.0289	2.03747e-08	FxaC_23g20770	0.964827	6.25993e-08	FxaC_12g41430	1.19836	5.90934e-07	FxaC_21g65750	-1.05361	2.16312e-08
FxaC_10g42770	1.0006	2.0421e-08	FxaC_11g41740	1.55216	6.36627e-08	FxaC_28g35180	1.12399	5.92179e-07	FxaC_18g00330	-1.50274	2.16314e-08
FxaC_27g33250	1.11306	2.05479e-08	FxaC_11g34990	-1.20054	6.39034e-08	FxaC_28g00420	-0.890831	5.92179e-07	FxaC_1g24150	-4.63328	2.16984e-08
FxaC_17g53520	1.14698	2.06025e-08	FxaC_13g22842	-0.981568	6.54153e-08	FxaC_7g25150	-1.49971	6.04661e-07	FxaC_20g04360	-1.02913	2.18284e-08
FxaC_19g00310	-1.68571	2.06347e-08	FxaC_8g14290	-0.944428	6.56406e-08	FxaC_2g16370	1.14708	6.0756e-07	FxaC_1g31270	6.65345	2.19966e-08
FxaC_8g02430	1.1497	2.06609e-08	FxaC_5g10160	1.01257	6.61826e-08	FxaC_5g10170	-1.67245	6.12077e-07	FxaC_14g10800	-3.54851	2.2017e-08
FxaC_22g42980	-1.39707	2.12585e-08	FxaC_18g29490	0.91927	6.62554e-08	FxaC_11g03180	1.49944	6.16528e-07	FxaC_1g26450	-1.44205	2.23548e-08
FxaC_22g70970	-6.66877	2.13118e-08	FxaC_21g06890	1.54263	6.66997e-08	FxaC_17g38960	-1.63683	6.17779e-07	FxaC_3g17470	2.06515	2.23869e-08
FxaC_4g29830	1.31178	2.17202e-08	FxaC_18g32040	-1.54473	6.73547e-08	FxaC_1g16320	3.8783	6.21665e-07	FxaC_21g66350	-1.40676	2.23921e-08
FxaC_22g32990	-0.987905	2.17396e-08	FxaC_14g33190	-1.46468	6.75865e-08	FxaC_9g35080	2.38187	6.21665e-07	FxaC_4g30350	-0.949751	2.25871e-08
FxaC_22g10170	1.10924	2.17925e-08	FxaC_17g35170	2.73295	6.83263e-08	FxaC_22g55290	2.99824	6.2273e-07	FxaC_8g25990	1.5463	2.25992e-08
FxaC_19g18150	2.86168	2.22788e-08	FxaC_12g46500	1.3598	6.83453e-08	FxaC_3g14370	6.52051	6.26859e-07	FxaC_25g45770	-2.33005	2.26644e-08
FxaC_25g45130	-0.906415	2.23894e-08	FxaC_24g13800	-0.894108	6.88458e-08	FxaC_1g33900	-1.16641	6.27278e-07	FxaC_28g07891	-0.875676	2.28541e-08
FxaC_5g19860	-1.12168	2.26359e-08	FxaC_1g07390	1.73479	6.98099e-08	FxaC_24g14780	-1.6772	6.41074e-07	FxaC_9g33360	1.44956	2.36647e-08
FxaC_3g23350	-1.0332	2.27661e-08	FxaC_20g35960	1.20766	6.98614e-08	FxaC_15g37810	1.82307	6.44291e-07	FxaC_26g24591	1.33819	2.41735e-08
FxaC_12g09820	-1.97795	2.28883e-08	FxaC_25g33230	1.32419	7.08057e-08	FxaC_8g13020	-2.39034	6.48942e-07	FxaC_8g05450	-3.66879	2.41735e-08
FxaC_23g28220	1.09127	2.32807e-08	FxaC_13g07040	-0.94805	7.15129e-08	FxaC_3g00510	2.21644	6.51362e-07	FxaC_23g52670	4.85011	2.45146e-08
FxaC_4g28300	-1.73257	2.35575e-08	FxaC_22g54150	-3.05721	7.15129e-08	FxaC_4g18630	-2.68367	6.58076e-07	FxaC_21g11190	-1.05662	2.45146e-08
FxaC_21g57590	0.869595	2.36287e-08	FxaC_14g06110	0.980148	7.22502e-08	FxaC_18g25330	-1.48457	6.59775e-07	FxaC_6g21150	-5.08462	2.47794e-08
FxaC_18g00400	-1.98077	2.36287e-08	FxaC_4g38980	-1.44436	7.22631e-08	FxaC_21g47870	-1.36047	6.59986e-07	FxaC_14g16440	-0.928194	2.4995e-08
FxaC_27g46600	0.98334	2.38705e-08	FxaC_23g03460	-0.928579	7.35151e-08	FxaC_5g01090	-0.99316	6.77789e-07	FxaC_22g02660	-1.74911	2.51387e-08
FxaC_15g15310	-1.85027	2.40178e-08	FxaC_23g39330	4.11645	7.47056e-08	FxaC_6g35770	-1.0249	6.80463e-07	FxaC_10g18920	2.24131	2.51847e-08
FxaC_9g22250	1.50873	2.45596e-08	FxaC_2g29860	-1.50905	7.53898e-08	FxaC_9g10340	2.01362	6.92118e-07	FxaC_16g19940	-1.27937	2.55728e-08
FxaC_11g05320	0.924694	2.48659e-08	FxaC_13g37400	1.70655	7.69589e-08	FxaC_8g01850	-2.35702	6.94611e-07	FxaC_22g25200	2.63969	2.5611e-08
FxaC_16g14850	1.43549	2.49927e-08	FxaC_1g12730	-1.39895	7.70632e-08	FxaC_14g25050	4.11793	7.01824e-07	FxaC_24g33340	-2.01406	2.57251e-08
FxaC_22g61920	-1.05293	2.50845e-08	FxaC_3g22980	1.28818	7.78164e-08	FxaC_15g03550	0.900084	7.01943e-07	FxaC_5g01330	1.16169	2.60136e-08
FxaC_9g05620	-2.54149	2.5159e-08	FxaC_1g21350	-0.871129	7.85644e-08	FxaC_21g40210	4.13456	7.15094e-07	FxaC_25g57800	-4.24041	2.60136e-08
FxaC_21g39570	-1.00583	2.52208e-08	FxaC_25g07200	1.4319	7.8928e-08	FxaC_17g32280	-1.86029	7.1971e-07	FxaC_8g29140	4.65661	2.62494e-08
FxaC_11g04730	1.06123	2.53318e-08	FxaC_21g16130	-3.32443	7.92658e-08	FxaC_6g40780	4.71767	7.26304e-07	FxaC_9g45560	-1.22368	2.62612e-08
FxaC_6g19480	2.70281	2.58069e-08	FxaC_4g35190	1.80275	8.02964e-08	FxaC_18g18450	-2.3411	7.45391e-07	FxaC_5g01470	2.13777	2.64062e-08
FxaC_5g08840	1.75579	2.58945e-08	FxaC_22g17250	2.42027	8.16313e-08	FxaC_14g26630	-1.09416	7.45391e-07	FxaC_25g08860	2.67984	2.66014e-08
FxaC_13g25560	-0.925713	2.60052e-08	FxaC_5g34870	-0.896026	8.25168e-08	FxaC_27g31341	-1.17287	7.50787e-07	FxaC_3g15620	0.892042	2.66862e-08
FxaC_20g30940	1.15791	2.6153e-08	FxaC_24g23250	1.15396	8.31913e-08	FxaC_23g50290	0.884733	7.52921e-07	FxaC_16g04310	-5.14011	2.67758e-08
FxaC_9g46890	-0.842946	2.62602e-08	FxaC_15g33010	-1.62734	8.36808e-08	FxaC_2g28570	-1.4458	7.59783e-07	FxaC_8g28150	1.58722	2.67758e-08
FxaC_12g48850	-1.16447	2.63786e-08	FxaC_12g09820	-2.00462	8.37305e-08	FxaC_11g18420	-1.80982	7.65518e-07	FxaC_18g40320	1.90111	2.70662e-08
FxaC_26g06360	0.884357	2.64162e-08	FxaC_14g09592	2.23693	8.47202e-08	FxaC_23g48560	1.46568	7.66979e-07	FxaC_23g58120	-2.91056	2.78273e-08
FxaC_13g26530	2.49626	2.65683e-08	FxaC_9g45860	-1.0176	8.47754e-08	FxaC_9g42960	1.69759	7.68035e-07	FxaC_23g45170	2.33395	2.8057e-08
FxaC_21g41510	1.26487	2.69454e-08	FxaC_4g21410	-1.03375	8.47754e-08	FxaC_6g15910	3.14456	7.75609e-07	FxaC_22g59430	-1.84879	2.85275e-08
FxaC_24g40360	-1.10669	2.69967e-08	FxaC_19g12830	2.96865	8.48943e-08	FxaC_14g13390	-0.954635	7.84564e-07	FxaC_18g46480	0.979498	2.86006e-08
FxaC_7g30680	-0.91902	2.70865e-08	FxaC_6g39100	0.9376	8.50759e-08	FxaC_14g19480	0.963929	7.88126e-07	FxaC_6g09160	-1.47464	2.86411e-08
FxaC_20g02560	-1.67493	2.72585e-08	FxaC_21g06360	1.49475	8.63487e-08	FxaC_21g36030	3.2532	8.0124e-07	FxaC_20g36690	-1.49415	2.88813e-08
FxaC_4g09520	-1.71279	2.80485e-08	FxaC_28g17580	3.35954	8.72633e-08	FxaC_25g04310	-3.17735	8.11597e-07	FxaC_10g12910	-1.05593	2.90764e-08
FxaC_1g10130	1.13256	2.83146e-08	FxaC_5g34350	1.45	8.90782e-08	FxaC_28g21710	-1.0788	8.33364e-07	FxaC_7g39970	-1.53205	2.95892e-08
FxaC_23g50630	-1.40071	2.84705e-08	FxaC_17g09030	1.59851	8.96092e-08	FxaC_3g09110	0.887653	8.48326e-07	FxaC_11g16390	-4.34788	2.9704e-08
FxaC_14g13120	2.8926	2.94253e-08	FxaC_7g32840	2.61556	8.96126e-08	FxaC_20g13600	2.42597	8.53607e-07	FxaC_26g23310	2.23081	2.99186e-08
FxaC_5g34910	1.8375	3.01021e-08	FxaC_24g48070	1.25144	9.11879e-08	FxaC_13g33590	1.71062	8.61633e-07	FxaC_3g00662	1.09101	2.99557e-08
FxaC_24g20640	3.41959	3.04526e-08	FxaC_17g40570	-1.13408	9.19446e-08	FxaC_15g24920	6.38296	8.66893e-07	FxaC_4g31690	1.63319	3.01527e-08
FxaC_18g06330	1.31303	3.11922e-08	FxaC_8g37940	1.08942	9.45222e-08	FxaC_2g07480	-0.941426	8.7712e-07	FxaC_13g22791	2.01383	3.01888e-08
FxaC_22g31000	-0.906014	3.13004e-08	FxaC_14g37560	-1.05165	9.45222e-08	FxaC_8g35790	-1.03513	8.81304e-07	FxaC_19g09020	-1.50383	3.04361e-08
FxaC_12g41640	-0.962271	3.13004e-08	FxaC_25g59350	-2.06016	9.48499e-08	FxaC_24g22480	-1.01238	8.91272e-07	FxaC_4g17030	-2.77178	3.04942e-08
FxaC_4g38980	-1.42119	3.17485e-08	FxaC_12g23800	2.47065	9.53073e-08	FxaC_19g39600	2.05546	8.91272e-07	FxaC_18g14540	1.1253	3.06055e-08
FxaC_2g30820	-2.07249	3.18173e-08	FxaC_19g24330	-1.43285	9.56438e-08	FxaC_15g37350	3.03252	8.94692e-07	FxaC_21g27750	0.954224	3.06224e-08
FxaC_27g27320	-6.62704	3.28561e-08	FxaC_7g26040	-4.91151	9.59067e-08	FxaC_12g47640	1.67476	9.16953e-07	FxaC_21g41850	1.90525	3.06224e-08
FxaC_8g23180	1.18487	3.31147e-08	FxaC_1g23700	-0.892397	9.59194e-08	FxaC_16g28780	1.07885	9.24955e-07	FxaC_25g04470	-1.7833	3.07535e-08
FxaC_24g05240	0.883661	3.32972e-08	FxaC_4g28300	-1.74211	9.62608e-08	FxaC_10g21550	-1.59613	9.32336e-07	FxaC_17g04330	-1.08769	3.09362e-08
FxaC_5g00630	-1.63414	3.33903e-08	FxaC_3g30900	-1.47334	9.65685e-08	FxaC_2g32900	2.63584	9.33567e-07	FxaC_3g36190	1.65618	3.09377e-08
FxaC_4g34690	-1.35471	3.35505e-08	FxaC_7g41841	0.876112	9.96146e-08	FxaC_3g06600	0.976505	9.35791e-07	FxaC_21g31300	-6.8864	3.11299e-08
FxaC_24g49050	1.0912	3.35975e-08	FxaC_4g16470	-0.88338	1.01504e-07	FxaC_21g20900	-1.55049	9.35791e-07	FxaC_2g09612	-1.07366	3.20564e-08
FxaC_12g41140	-6.50485	3.36932e-08	FxaC_13g24420	1.10936	1.01504e-07	FxaC_12g00300	1.25819	9.36645e-07	FxaC_18g36930	-1.11441	3.20696e-08
FxaC_27g16270	2.12805	3.39433e-08	FxaC_1g04640	-1.52154	1.02265e-07	FxaC_10g16680	2.26307	9.41211e-07	FxaC_28g08420	-1.54071	3.22723e-08
FxaC_7g43300	-1.68859	3.44239e-08	FxaC_1g19650	2.9416	1.03533e-07	FxaC_12g04390	-2.08588	9.41211e-07	FxaC_9g17010	-1.2813	3.27768e-08
FxaC_3g25560	4.28448	3.44482e-08	FxaC_3g35130	1.40694	1.0382e-07	FxaC_3g00662	1.00188	9.41899e-07	FxaC_9g46450	1.25433	3.281e-08
FxaC_20g00370	-0.952282	3.4836e-08	FxaC_23g34110	-1.33677	1.04487e-07	FxaC_25g07660	4.9918	9.4905e-07	FxaC_24g35280	1.20593	3.28886e-08
FxaC_7g24090	-1.16625	3.4836e-08	FxaC_8g26030	0.882344	1.04487e-07	FxaC_17g10510	-1.47243	9.71859e-07	FxaC_18g31270	1.25211	3.36233e-08
FxaC_13g54340	-2.27766	3.53586e-08	FxaC_13g24260	1.65658	1.05183e-07	FxaC_10g40710	-4.88515	9.75246e-07	FxaC_9g21410	1.59205	3.367e-08
FxaC_8g07130	1.20029	3.53608e-08	FxaC_24g38430	-0.866676	1.06385e-07	FxaC_4g20290	-3.4244	9.78074e-07	FxaC_22g56000	1.40888	3.37915e-08
FxaC_21g57320	-1.24794	3.5465e-08	FxaC_11g24050	-1.87181	1.07488e-07	FxaC_9g15040	0.764045	9.87814e-07	FxaC_1g19830	1.99403	3.37915e-08
FxaC_21g58950	2.31615	3.60208e-08	FxaC_18g42500	1.05462	1.07625e-07	FxaC_3g24660	-0.916627	9.8799e-07	FxaC_7g41020	-1.53252	3.39003e-08
FxaC_26g23381	2.28885	3.60921e-08	FxaC_20g00370	-0.929501	1.09292e-07	FxaC_1g21300	-1.55979	1.00305e-06	FxaC_10g46920	1.93073	3.42382e-08
FxaC_20g36380	2.79008	3.63149e-08	FxaC_8g35790	1.4922	1.09587e-07	FxaC_15g23410	3.69477	1.00837e-06	FxaC_9g36860	1.67283	3.43576e-08
FxaC_20g18800	1.1221	3.70393e-08	FxaC_12g36470	-4.36394	1.09877e-07	FxaC_7g19660	1.88912	1.01759e-06	FxaC_2g04650	-2.79066	3.45742e-08
FxaC_8g01850	-2.46329	3.76272e-08	FxaC_22g61270	-0.857541	1.11401e-07	FxaC_10g11640	1.01527	1.03848e-06	FxaC_26g01850	1.96712	3.47257e-08
FxaC_4g12610	-0.938963	3.7722e-08	FxaC_13g26530	2.46559	1.1264e-07	FxaC_12g39340	-1.4771	1.04541e-06	FxaC_1g06320	0.921067	3.52314e-08
FxaC_4g39550	-1.25453	3.79525e-08	FxaC_14g10960	1.88004	1.12941e-07	FxaC_16g04310	-4.23409	1.05477e-06	FxaC_19g20330	1.5883	3.56616e-08
FxaC_13g26460	2.44567	3.81422e-08	FxaC_9g38270	1.04544	1.1305e-07	FxaC_6g33250	-0.95627	1.05757e-06	FxaC_24g57690	1.05343	3.56757e-08
FxaC_6g34300	-0.914646	3.8495e-08	FxaC_6g00720	-3.96492	1.14058e-07	FxaC_22g58980	-0.954927	1.05898e-06	FxaC_6g43520	1.01906	3.61397e-08
FxaC_12g41240	1.01846	3.87055e-08	FxaC_25g45730	-2.10947	1.15172e-07	FxaC_10g41020	-6.30425	1.05933e-06	FxaC_19g08900	-1.6147	3.62284e-08
FxaC_18g43330	0.987384	3.87983e-08	FxaC_27g23000	1.80185	1.15525e-07	FxaC_9g32930	-2.235	1.08906e-06	FxaC_22g02870	3.16362	3.67088e-08
FxaC_1g21350	-0.883371	3.9264e-08	FxaC_15g34490	-1.33264	1.16899e-07	FxaC_21g27050	1.55531	1.08906e-06	FxaC_19g23270	-3.69321	3.74841e-08
FxaC_1g19650	2.95386	3.9656e-08	FxaC_14g19470	1.09028	1.17672e-07	FxaC_9g47310	0.927117	1.09131e-06	FxaC_26g02890	-0.930085	3.7782e-08
FxaC_4g29250	1.63873	3.97195e-08	FxaC_4g27980	1.83922	1.18508e-07	FxaC_12g01380	0.928172	1.10689e-06	FxaC_4g26950	4.7222	3.80898e-08
FxaC_17g18710	-2.06606	3.97553e-08	FxaC_16g19540	-1.41451	1.18865e-07	FxaC_16g30290	-1.41205	1.10762e-06	FxaC_22g71400	-1.56061	3.81189e-08
FxaC_14g09592	2.22978	3.97553e-08	FxaC_23g30250	-1.35047	1.18865e-07	FxaC_23g09810	1.4351	1.1174e-06	FxaC_7g38750	-0.906205	3.83022e-08
FxaC_18g41650	3.106	4.00633e-08	FxaC_20g05370	0.798043	1.19493e-07	FxaC_19g16400	0.904341	1.11878e-06	FxaC_21g50330	-1.53518	3.83318e-08
FxaC_16g28780	0.968002	4.18705e-08	FxaC_6g46230	0.872496	1.20163e-07	FxaC_23g56670	-3.74183	1.12851e-06	FxaC_5g12090	1.77515	3.87933e-08
FxaC_22g21540	-1.13019	4.19287e-08	FxaC_9g51190	1.50764	1.24518e-07	FxaC_9g09870	0.838356	1.12851e-06	FxaC_12g40350	2.53172	3.88759e-08
FxaC_9g38500	4.8327	4.19811e-08	FxaC_1g02591	1.88378	1.25474e-07	FxaC_7g24770	2.155	1.12926e-06	FxaC_8g32240	-3.31439	3.90533e-08
FxaC_22g18000	-2.02905	4.20789e-08	FxaC_13g52830	0.88695	1.26108e-07	FxaC_24g34860	-3.57833	1.17317e-06	FxaC_12g24340	1.79211	3.93695e-08
FxaC_18g20700	1.21265	4.22733e-08	FxaC_8g02430	1.11043	1.28205e-07	FxaC_18g04650	-0.99464	1.18676e-06	FxaC_27g06730	1.01775	3.95921e-08
FxaC_26g04991	-0.970773	4.30082e-08	FxaC_10g13440	1.98619	1.28205e-07	FxaC_11g02720	0.887311	1.20651e-06	FxaC_14g12480	1.05202	3.96201e-08
FxaC_13g47630	-1.18577	4.3338e-08	FxaC_8g13690	-1.6346	1.29578e-07	FxaC_18g35330	3.30864	1.21491e-06	FxaC_2g40680	1.16822	4.00236e-08
FxaC_18g29490	0.923996	4.35335e-08	FxaC_13g50560	-3.56053	1.3244e-07	FxaC_5g06880	-0.872869	1.21837e-06	FxaC_20g41020	-1.27337	4.05424e-08
FxaC_27g09520	2.42674	4.40486e-08	FxaC_21g51460	1.08491	1.33108e-07	FxaC_6g42160	-0.943445	1.21964e-06	FxaC_23g24130	1.36304	4.05802e-08
FxaC_24g26850	1.30633	4.40789e-08	FxaC_1g05240	2.35642	1.33721e-07	FxaC_4g39950	1.87944	1.21964e-06	FxaC_27g39730	1.18479	4.06607e-08
FxaC_18g08271	0.868008	4.41926e-08	FxaC_11g01860	1.86644	1.33898e-07	FxaC_16g26800	-1.61579	1.22378e-06	FxaC_2g31250	-1.30622	4.07109e-08
FxaC_8g15010	-1.47087	4.42653e-08	FxaC_7g33390	-0.869755	1.36087e-07	FxaC_11g16380	-0.939647	1.23511e-06	FxaC_14g17340	1.00595	4.07111e-08
FxaC_24g46070	-1.18991	4.45122e-08	FxaC_22g58580	-0.995382	1.3679e-07	FxaC_18g40930	1.05083	1.24128e-06	FxaC_27g01570	0.945787	4.1538e-08
FxaC_21g11961	1.72893	4.54281e-08	FxaC_26g33770	1.05476	1.38981e-07	FxaC_9g50160	3.34683	1.24338e-06	FxaC_17g22810	-1.80106	4.1564e-08
FxaC_2g28370	-1.11022	4.60388e-08	FxaC_20g04451	1.21056	1.39535e-07	FxaC_15g25700	-1.14813	1.24736e-06	FxaC_4g21220	-2.00586	4.18345e-08
FxaC_25g23510	3.13698	4.62445e-08	FxaC_17g50090	1.08321	1.40805e-07	FxaC_24g27960	-1.1819	1.25526e-06	FxaC_21g28380	1.4338	4.22354e-08
FxaC_23g14380	-3.35869	4.85113e-08	FxaC_10g03680	1.57561	1.45235e-07	FxaC_13g41090	-0.805267	1.26117e-06	FxaC_10g05171	0.852195	4.22757e-08
FxaC_22g54980	2.46762	4.90475e-08	FxaC_13g02130	-1.39916	1.45886e-07	FxaC_16g25210	-0.894589	1.27501e-06	FxaC_18g29490	0.953364	4.25481e-08
FxaC_2g28500	-2.02087	5.02374e-08	FxaC_27g24670	1.29135	1.46163e-07	FxaC_21g23390	-1.27556	1.27793e-06	FxaC_6g28080	-1.1379	4.32511e-08
FxaC_7g04480	1.08543	5.37451e-08	FxaC_17g27490	1.35581	1.49453e-07	FxaC_9g05640	-1.97519	1.29234e-06	FxaC_20g16930	0.983784	4.33918e-08
FxaC_24g38980	1.07103	5.38641e-08	FxaC_12g36850	-1.06355	1.50839e-07	FxaC_1g10850	1.1253	1.295e-06	FxaC_10g08270	2.06753	4.34001e-08
FxaC_12g44380	-1.80634	5.49914e-08	FxaC_9g03370	2.76881	1.5114e-07	FxaC_9g29291	1.40713	1.33774e-06	FxaC_15g06090	-1.31059	4.39167e-08
FxaC_16g26680	1.00124	5.54376e-08	FxaC_26g29740	-1.39001	1.51774e-07	FxaC_4g17220	-0.865917	1.34056e-06	FxaC_19g40880	1.55114	4.39745e-08
FxaC_19g18980	1.0332	5.60815e-08	FxaC_23g01730	1.17348	1.5205e-07	FxaC_14g24250	1.72499	1.35188e-06	FxaC_3g16870	2.42541	4.48936e-08
FxaC_18g04780	1.00417	5.68401e-08	FxaC_28g26750	-0.962119	1.52805e-07	FxaC_22g53640	1.84374	1.36748e-06	FxaC_21g46430	6.68152	4.55606e-08
FxaC_20g41150	4.13182	5.70246e-08	FxaC_22g49000	1.48778	1.53325e-07	FxaC_22g50800	0.918793	1.37045e-06	FxaC_27g38240	3.11814	4.56073e-08
FxaC_21g58760	-1.5382	5.70246e-08	FxaC_5g04730	-1.44018	1.5872e-07	FxaC_2g44030	-4.87005	1.3768e-06	FxaC_10g45640	-1.27436	4.60188e-08
FxaC_5g07330	2.05783	5.75974e-08	FxaC_6g37990	-0.961856	1.59361e-07	FxaC_12g10180	-4.14825	1.39837e-06	FxaC_2g12170	2.70994	4.60259e-08
FxaC_23g42990	2.35317	5.82476e-08	FxaC_2g33780	1.02656	1.59361e-07	FxaC_24g43840	1.10797	1.41888e-06	FxaC_1g16370	1.37251	4.60811e-08
FxaC_2g10520	0.924772	5.84782e-08	FxaC_27g20440	1.04729	1.62333e-07	FxaC_3g17700	-1.8782	1.4281e-06	FxaC_13g17480	-0.828055	4.63162e-08
FxaC_28g21930	-1.78558	5.89173e-08	FxaC_18g08271	0.839147	1.62333e-07	FxaC_24g54560	-0.923499	1.42973e-06	FxaC_11g16600	1.30711	4.64205e-08
FxaC_6g01070	-1.83607	5.89173e-08	FxaC_13g48130	-1.11789	1.62349e-07	FxaC_18g41920	-2.61085	1.42973e-06	FxaC_6g30400	-1.11157	4.64626e-08
FxaC_17g55470	1.97128	5.91666e-08	FxaC_11g44880	1.30329	1.6286e-07	FxaC_16g15160	-2.1856	1.43767e-06	FxaC_14g19500	0.949047	4.65025e-08
FxaC_20g36590	0.979614	5.95205e-08	FxaC_9g12440	-1.18579	1.64246e-07	FxaC_23g47160	-4.70552	1.44072e-06	FxaC_20g00330	-0.880153	4.69284e-08
FxaC_9g32130	1.12282	6.00354e-08	FxaC_3g25771	-1.61279	1.65848e-07	FxaC_24g48210	-1.83147	1.44534e-06	FxaC_18g32880	-1.22118	4.74909e-08
FxaC_7g16250	-1.16959	6.01753e-08	FxaC_10g14540	0.863711	1.65929e-07	FxaC_4g39720	1.49779	1.45728e-06	FxaC_28g00440	-1.30903	4.88406e-08
FxaC_24g37660	-2.03612	6.02848e-08	FxaC_26g06360	0.842568	1.66984e-07	FxaC_11g09511	1.46526	1.47021e-06	FxaC_15g16680	-3.67235	4.91546e-08
FxaC_11g03591	-2.68325	6.09235e-08	FxaC_22g34220	-1.6748	1.67119e-07	FxaC_24g53830	-1.54743	1.47397e-06	FxaC_4g21190	2.09367	4.92209e-08
FxaC_19g05920	1.1481	6.1562e-08	FxaC_13g55840	0.830355	1.68847e-07	FxaC_7g07000	-4.19202	1.48837e-06	FxaC_5g31700	0.936063	4.92618e-08
FxaC_20g10190	0.852183	6.15887e-08	FxaC_22g21650	-1.54463	1.72778e-07	FxaC_19g39770	-0.879037	1.48837e-06	FxaC_3g27630	1.20935	4.93122e-08
FxaC_10g40620	-1.45022	6.1695e-08	FxaC_23g31790	-1.95396	1.73573e-07	FxaC_22g39440	0.889255	1.48837e-06	FxaC_5g44640	-3.04747	4.96265e-08
FxaC_11g04000	1.02882	6.24027e-08	FxaC_17g18120	-0.928159	1.73978e-07	FxaC_3g03740	-1.55728	1.48837e-06	FxaC_8g14760	1.02736	4.99567e-08
FxaC_9g47910	-1.61571	6.24027e-08	FxaC_24g33860	-2.42255	1.75421e-07	FxaC_12g07700	1.79218	1.49073e-06	FxaC_23g10330	0.920937	5.04174e-08
FxaC_21g31120	-1.35771	6.28311e-08	FxaC_17g15900	2.2046	1.75782e-07	FxaC_22g59550	-1.65651	1.49943e-06	FxaC_22g07141	-1.28757	5.06357e-08
FxaC_19g16900	-1.70224	6.35735e-08	FxaC_3g32860	-0.862051	1.76169e-07	FxaC_5g02900	-1.37244	1.51208e-06	FxaC_20g01980	-1.627	5.07929e-08
FxaC_5g37580	-1.12692	6.36396e-08	FxaC_8g23060	-1.69923	1.76243e-07	FxaC_17g14500	-2.09434	1.51482e-06	FxaC_19g40790	1.51437	5.09342e-08
FxaC_7g26090	1.59813	6.38817e-08	FxaC_22g36450	-1.84095	1.80152e-07	FxaC_14g26210	-0.948218	1.52327e-06	FxaC_22g26990	0.948901	5.21842e-08
FxaC_11g04050	2.09789	6.49342e-08	FxaC_21g66380	0.939922	1.8036e-07	FxaC_24g10270	-0.971799	1.53392e-06	FxaC_9g03090	-1.9025	5.2279e-08
FxaC_11g13790	-1.28345	6.55947e-08	FxaC_22g31000	-0.866288	1.80943e-07	FxaC_12g48921	-3.39735	1.54398e-06	FxaC_3g40180	1.02967	5.23113e-08
FxaC_14g15380	-1.10025	6.69416e-08	FxaC_16g21290	-1.65202	1.83668e-07	FxaC_26g16790	1.88958	1.55201e-06	FxaC_23g44210	1.45359	5.25229e-08
FxaC_25g02050	-2.53803	6.8476e-08	FxaC_20g23380	-1.88903	1.84077e-07	FxaC_12g38120	-1.18121	1.55403e-06	FxaC_9g29930	4.66336	5.32162e-08
FxaC_17g22970	-0.889364	6.93387e-08	FxaC_27g16270	2.09267	1.84263e-07	FxaC_15g33440	1.13743	1.56028e-06	FxaC_9g26931	1.0012	5.40298e-08
FxaC_10g47570	-1.00932	6.95937e-08	FxaC_18g30990	-1.42839	1.84808e-07	FxaC_2g22120	0.866539	1.56313e-06	FxaC_28g15060	0.854182	5.49547e-08
FxaC_15g37380	1.23813	6.97234e-08	FxaC_5g07330	2.04202	1.8492e-07	FxaC_19g07500	-1.29145	1.57737e-06	FxaC_22g05690	0.854575	5.52561e-08
FxaC_11g04170	-2.76817	6.98892e-08	FxaC_25g58410	1.63904	1.86886e-07	FxaC_3g19910	1.01894	1.62458e-06	FxaC_28g31710	-4.55412	5.61492e-08
FxaC_27g39420	0.868303	7.08102e-08	FxaC_2g23130	3.33481	1.86886e-07	FxaC_9g15712	-1.01634	1.62606e-06	FxaC_8g01690	1.13848	5.63026e-08
FxaC_2g08720	1.33922	7.11544e-08	FxaC_11g40140	1.45891	1.89037e-07	FxaC_16g21780	-2.05896	1.6378e-06	FxaC_8g23890	1.28547	5.69667e-08
FxaC_7g07560	-3.86325	7.13652e-08	FxaC_23g31850	1.46929	1.90146e-07	FxaC_13g19250	-1.80261	1.68607e-06	FxaC_25g35020	3.64773	5.80627e-08
FxaC_15g09710	1.09496	7.4618e-08	FxaC_24g21130	2.15947	1.90857e-07	FxaC_22g06820	1.63049	1.68805e-06	FxaC_21g40520	2.20976	5.8165e-08
FxaC_26g11290	-1.02469	7.76584e-08	FxaC_5g00650	-2.67282	1.91195e-07	FxaC_19g08450	0.931672	1.69526e-06	FxaC_20g11200	1.80608	5.8244e-08
FxaC_13g32900	0.852047	7.83813e-08	FxaC_17g02090	0.958168	1.91699e-07	FxaC_26g29550	4.79269	1.72128e-06	FxaC_19g29430	1.07691	5.8244e-08
FxaC_22g02980	1.0167	7.84958e-08	FxaC_18g37340	1.15861	1.93159e-07	FxaC_13g29720	-0.815536	1.74457e-06	FxaC_9g50100	1.85726	5.88297e-08
FxaC_11g33170	-6.48583	7.86572e-08	FxaC_16g12880	1.3257	1.9444e-07	FxaC_6g03300	-1.90636	1.77564e-06	FxaC_10g16380	2.69114	5.9061e-08
FxaC_27g42600	-3.58997	7.96302e-08	FxaC_22g59090	-2.22769	1.94506e-07	FxaC_3g24700	-0.921138	1.78748e-06	FxaC_18g06960	-0.86308	5.94714e-08
FxaC_24g33860	-2.34288	8.03536e-08	FxaC_4g15870	4.12193	1.99187e-07	FxaC_26g04150	-1.16353	1.78924e-06	FxaC_27g24320	2.5759	5.96985e-08
FxaC_13g33590	2.62156	8.22152e-08	FxaC_21g24250	1.34498	1.999e-07	FxaC_24g11880	-0.80019	1.79081e-06	FxaC_2g23440	-2.70443	6.0784e-08
FxaC_21g62480	2.62318	8.26725e-08	FxaC_27g38630	1.32503	2.01027e-07	FxaC_23g53991	-3.16433	1.81179e-06	FxaC_1g28490	1.89025	6.12656e-08
FxaC_17g55840	2.62378	8.34024e-08	FxaC_25g46110	-1.88557	2.01027e-07	FxaC_9g07040	1.87247	1.81267e-06	FxaC_4g38140	-2.52939	6.15975e-08
FxaC_22g17250	2.36812	8.35142e-08	FxaC_21g15100	-0.881771	2.01865e-07	FxaC_24g29070	3.59555	1.83216e-06	FxaC_28g29360	0.981264	6.16733e-08
FxaC_13g48460	-0.968633	8.50586e-08	FxaC_26g13100	-0.925119	2.02971e-07	FxaC_12g30380	-0.917565	1.83216e-06	FxaC_9g51440	-0.956085	6.23451e-08
FxaC_18g42830	1.61728	8.50586e-08	FxaC_2g30230	-0.988678	2.0551e-07	FxaC_10g29850	-2.19471	1.84026e-06	FxaC_27g27340	-1.6068	6.23786e-08
FxaC_14g00931	-1.80128	8.5278e-08	FxaC_16g12210	2.86201	2.06725e-07	FxaC_14g19470	0.978293	1.85213e-06	FxaC_23g01510	-3.10377	6.44046e-08
FxaC_24g20310	-0.907515	8.81255e-08	FxaC_22g66780	-0.983184	2.07389e-07	FxaC_17g14970	-0.761839	1.88815e-06	FxaC_6g35960	-1.19342	6.52696e-08
FxaC_6g27890	1.39027	8.81918e-08	FxaC_7g15390	1.10801	2.11057e-07	FxaC_18g41650	-1.23453	1.88815e-06	FxaC_3g09290	3.0936	6.59073e-08
FxaC_1g38760	-0.896159	8.83472e-08	FxaC_6g20740	0.984576	2.11061e-07	FxaC_20g26380	-0.813377	1.89048e-06	FxaC_13g03290	-4.01724	6.73567e-08
FxaC_24g15460	0.828632	8.85852e-08	FxaC_18g31240	1.0994	2.11155e-07	FxaC_5g18330	1.57968	1.89443e-06	FxaC_7g00140	-1.2171	6.81287e-08
FxaC_17g49880	-1.11488	8.88304e-08	FxaC_19g20330	-0.917435	2.12025e-07	FxaC_6g03770	1.00239	1.9017e-06	FxaC_3g12820	-1.55319	6.83006e-08
FxaC_3g30900	-1.42385	8.94684e-08	FxaC_27g46550	-5.02344	2.13732e-07	FxaC_26g35020	4.54685	1.90338e-06	FxaC_7g18990	-1.15963	6.892e-08
FxaC_15g33680	-1.82596	9.07111e-08	FxaC_22g23100	-1.81104	2.15393e-07	FxaC_13g19590	-1.88338	1.91127e-06	FxaC_2g07880	0.902214	6.94663e-08
FxaC_21g14250	-1.02631	9.10161e-08	FxaC_12g48560	-1.26455	2.25752e-07	FxaC_20g41150	3.91644	1.91911e-06	FxaC_9g24080	-0.913215	6.97185e-08
FxaC_24g20340	-1.58423	9.14597e-08	FxaC_9g14480	-0.966071	2.30363e-07	FxaC_12g36310	-1.12262	1.91911e-06	FxaC_17g36950	1.34028	7.06702e-08
FxaC_28g10490	0.853335	9.19183e-08	FxaC_21g44720	2.24705	2.3279e-07	FxaC_8g07410	-1.06396	1.91991e-06	FxaC_19g34930	-2.15457	7.1364e-08
FxaC_15g18400	0.936236	9.24803e-08	FxaC_17g29480	0.838617	2.33472e-07	FxaC_26g09830	1.04768	1.92066e-06	FxaC_23g18130	-0.931055	7.24671e-08
FxaC_23g05780	1.60016	9.29367e-08	FxaC_21g19550	1.05824	2.3482e-07	FxaC_11g39680	1.49919	1.93645e-06	FxaC_7g35090	0.900198	7.29341e-08
FxaC_27g29770	1.0806	9.3554e-08	FxaC_18g29890	-1.00294	2.35765e-07	FxaC_20g05731	-1.27636	1.93691e-06	FxaC_26g23720	1.107	7.47627e-08
FxaC_24g19020	-1.53048	9.38234e-08	FxaC_17g16940	-2.25155	2.3588e-07	FxaC_1g26450	-1.27045	1.93859e-06	FxaC_24g33880	-0.911387	7.5138e-08
FxaC_24g44500	-1.14963	9.40684e-08	FxaC_7g18810	1.05121	2.3601e-07	FxaC_8g14760	0.93221	1.96716e-06	FxaC_27g53000	-0.908658	7.63314e-08
FxaC_22g20600	-0.878444	9.41924e-08	FxaC_15g06800	-1.70964	2.37585e-07	FxaC_4g37080	-2.43891	1.98157e-06	FxaC_14g24431	2.2418	7.80086e-08
FxaC_22g64070	1.33436	9.43367e-08	FxaC_20g01250	1.65422	2.37762e-07	FxaC_2g22730	2.02832	1.98174e-06	FxaC_24g17270	3.37118	7.89452e-08
FxaC_1g05850	0.848949	9.53165e-08	FxaC_4g16390	-1.5509	2.37762e-07	FxaC_20g16880	0.834858	1.98753e-06	FxaC_15g08490	1.3607	7.90143e-08
FxaC_9g45470	0.837017	9.59385e-08	FxaC_6g21090	-0.918659	2.42453e-07	FxaC_11g00740	-1.05483	2.01716e-06	FxaC_7g25320	2.48925	7.97353e-08
FxaC_11g41740	1.50982	9.61754e-08	FxaC_10g09590	-0.927807	2.43539e-07	FxaC_11g44750	-1.01894	2.0289e-06	FxaC_20g16880	0.912609	8.20077e-08
FxaC_22g43770	-0.896238	9.65656e-08	FxaC_27g33250	1.05486	2.46931e-07	FxaC_18g36190	-2.43676	2.0289e-06	FxaC_17g20540	1.54016	8.35026e-08
FxaC_11g47630	-1.52831	9.86749e-08	FxaC_28g19650	0.951418	2.50014e-07	FxaC_4g38390	6.59427	2.0473e-06	FxaC_10g10230	1.47534	8.37746e-08
FxaC_26g34850	3.05925	9.88521e-08	FxaC_17g19290	1.02083	2.51205e-07	FxaC_13g53820	1.24326	2.05922e-06	FxaC_12g41330	-1.64818	8.45203e-08
FxaC_24g20110	1.11907	9.88521e-08	FxaC_14g00931	-1.8323	2.52197e-07	FxaC_2g21930	-3.78436	2.05922e-06	FxaC_17g07450	1.16258	8.58637e-08
FxaC_16g21290	-1.59897	1.00344e-07	FxaC_26g20120	1.81182	2.535e-07	FxaC_25g28891	-2.54608	2.05922e-06	FxaC_4g24740	1.66789	8.65601e-08
FxaC_10g39830	-1.289	1.01268e-07	FxaC_19g38690	2.8746	2.535e-07	FxaC_21g66740	3.92328	2.06429e-06	FxaC_28g07270	1.00348	8.73207e-08
FxaC_19g20940	4.05964	1.0198e-07	FxaC_16g14850	1.37902	2.535e-07	FxaC_11g05240	1.45	2.06633e-06	FxaC_11g32040	-2.01762	8.9732e-08
FxaC_9g47160	4.44655	1.03369e-07	FxaC_6g42940	0.935783	2.56971e-07	FxaC_17g48700	-2.38604	2.08339e-06	FxaC_28g08510	-0.914518	9.02715e-08
FxaC_9g08440	2.90909	1.03718e-07	FxaC_6g45410	-1.5236	2.58015e-07	FxaC_22g69700	-2.26284	2.08457e-06	FxaC_6g11820	-0.911614	9.0813e-08
FxaC_25g43790	1.07691	1.04536e-07	FxaC_13g48460	-0.951883	2.58324e-07	FxaC_18g21390	2.8315	2.08663e-06	FxaC_12g45800	1.64544	9.0813e-08
FxaC_21g70220	-1.09609	1.04814e-07	FxaC_3g03610	-2.71421	2.58474e-07	FxaC_10g38120	0.783798	2.0875e-06	FxaC_16g27670	0.900702	9.10441e-08
FxaC_18g00280	-1.39424	1.08992e-07	FxaC_24g20340	-1.6034	2.61435e-07	FxaC_13g50560	-3.22559	2.10019e-06	FxaC_12g34890	-1.31547	9.11251e-08
FxaC_18g39750	-0.898196	1.08992e-07	FxaC_24g56550	-1.36268	2.66634e-07	FxaC_24g49890	1.59631	2.1054e-06	FxaC_1g35780	-0.845518	9.3409e-08
FxaC_24g53170	-1.29222	1.10377e-07	FxaC_14g22010	-4.34794	2.66728e-07	FxaC_20g30690	-1.3103	2.11339e-06	FxaC_7g38450	-1.45654	9.37467e-08
FxaC_13g55840	0.837884	1.11571e-07	FxaC_6g12530	-1.02671	2.66862e-07	FxaC_15g11020	1.21484	2.11339e-06	FxaC_8g30281	1.94976	9.41514e-08
FxaC_19g10410	2.89223	1.12245e-07	FxaC_9g36320	-1.95016	2.69081e-07	FxaC_24g03230	4.56851	2.14577e-06	FxaC_15g00310	1.25742	9.42041e-08
FxaC_3g04340	-1.1256	1.12417e-07	FxaC_27g42600	-3.54654	2.70047e-07	FxaC_23g44400	1.09961	2.18784e-06	FxaC_13g20030	1.7953	9.57137e-08
FxaC_23g30610	-1.28074	1.1453e-07	FxaC_7g40270	1.76379	2.72021e-07	FxaC_18g40230	0.813396	2.19467e-06	FxaC_10g12400	2.0376	9.66815e-08
FxaC_10g11640	1.15527	1.14987e-07	FxaC_2g25220	-1.08066	2.72429e-07	FxaC_18g21880	0.760681	2.20166e-06	FxaC_7g16190	-2.33225	9.78901e-08
FxaC_13g03270	-1.33191	1.21606e-07	FxaC_4g29830	1.24693	2.75122e-07	FxaC_10g26020	1.23985	2.21608e-06	FxaC_18g35870	6.65737	9.79255e-08
FxaC_18g18110	0.983078	1.22578e-07	FxaC_20g32621	1.41241	2.75227e-07	FxaC_22g10530	-2.21013	2.22738e-06	FxaC_6g46020	-1.0002	9.84799e-08
FxaC_5g04270	0.950211	1.23463e-07	FxaC_26g18890	-3.9459	2.7801e-07	FxaC_26g14180	1.70928	2.22738e-06	FxaC_25g37630	-0.998504	9.85003e-08
FxaC_23g47220	-0.932917	1.24662e-07	FxaC_25g24110	-3.59174	2.81378e-07	FxaC_6g32340	-2.65059	2.25764e-06	FxaC_24g18550	1.95202	9.88725e-08
FxaC_28g01230	2.75178	1.28055e-07	FxaC_11g12390	-1.10349	2.83711e-07	FxaC_17g42030	1.64109	2.27272e-06	FxaC_9g35080	2.44786	9.90152e-08
FxaC_1g04840	0.850134	1.282e-07	FxaC_24g18820	-0.770375	2.85953e-07	FxaC_7g39970	-1.35212	2.28216e-06	FxaC_23g47220	1.10213	9.98958e-08
[truncated: 6,900 more rows]

## Sheet: DEGs WHITE
Table S3. Transcriptome analysis in control and 35Spro:RIF-RNAi lines at white and red stages of receptacle ripening.
List of differentially expressed genes both in 35Spro:RIF-RNAi #3 and #11 lines at the white stage by RNA-seq.
GeneID	logFC RIF3/Control	FDR RIF3/Control	logFC RIF11/Control	FDR RIF11/Control	Regulation	Description (Liu et al. Horticulture Research; 2021; 8:41)	Mapman bin description
FxaC_22g35890	-8.91575	2.09863e-37	-8.91575	3.74307e-33	Down	F-box FBD LRR-repeat protein At4g03220-like	not assigned.not annotated		Legend:
FxaC_5g18690	-8.78404	3.52526e-36	-8.78404	5.56183e-32	Down	Protein of unknown function (DUF1675)	RNA biosynthesis.transcriptional regulation.transcriptional repression.transcriptional co-repressor (AFP/NINJA)		RIF3: 35S:RIF-RNAi #3
FxaC_22g65260	-7.12937	2.56988e-11	-7.12937	6.15052e-10	Down	GDSL esterase lipase	Cell wall organisation.cutin and suberin.cutin polyester biosynthesis.cutin synthase (CD)		RIF11: 35S:RIF-RNAi #11
FxaC_25g01820	-7.10729	2.327e-11	-3.91163	7.37256e-07	Down	Transferase family	Enzyme classification.EC_2 transferases.EC_2.3 acyltransferase		FDR: False Discovery Rate
FxaC_7g18120	-6.93144	3.79826e-10	-6.93144	6.83771e-09	Down	Protein of unknown function (DUF1675)	RNA biosynthesis.transcriptional regulation.transcriptional repression.transcriptional co-repressor (AFP/NINJA)		logFC: Log2 Fold Change (negative: downregulated in RNAi lines; positive: upregulated in RNAi lines)
FxaC_7g07730	-6.89113	1.19137e-09	-6.89113	1.81773e-08	Down	long-chain-alcohol O-fatty-acyltransferase	Lipid metabolism.phytosterol biosynthesis.phytosterol conjugation.phytosterol esterification.acyl-CoA:cholesterol acyltransferase
FxaC_21g62370	-6.81281	3.21854e-09	-4.91946	9.3586e-07	Down	expressed protein	not assigned.not annotated
FxaC_22g46870	-6.80526	3.46906e-09	-6.80526	4.72334e-08	Down	#N/A	not assigned.not annotated
FxaC_24g06350	-6.77144	7.8706e-26	-6.55826	1.37281e-22	Down	GDSL esterase lipase	Cell wall organisation.cutin and suberin.cutin polyester biosynthesis.cutin synthase (CD)
FxaC_22g70970	-6.66877	2.13118e-08	-3.97842	2.93656e-05	Down	GDSL esterase lipase	Cell wall organisation.cutin and suberin.cutin polyester biosynthesis.cutin synthase (CD)
FxaC_27g27320	-6.62704	3.28561e-08	-3.9558	3.64892e-05	Down	#N/A	not assigned.not annotated
FxaC_4g37550	-6.62384	2.39184e-07	-5.72799	6.9963e-07	Down	AAI	not assigned.annotated
FxaC_8g21420	-6.59304	2.0087e-08	-3.9069	3.07981e-05	Down	seed storage protein	not assigned.annotated
FxaC_12g41140	-6.50485	3.36932e-08	-2.92947	0.000715391	Down	Inherit from virNOG: late embryogenesis abundant domain-containing protein	not assigned.not annotated
FxaC_18g41040	-6.49775	2.77792e-24	-3.8566	3.71285e-15	Down	U-box domain-containing protein	Protein homeostasis.ubiquitin-proteasome system.ubiquitin-fold protein conjugation.ubiquitin conjugation (ubiquitylation).ubiquitin-ligase E3 activities.U-Box E3 ligase activities.E3 ubiquitin ligase (PUB)
FxaC_11g33170	-6.48583	7.86572e-08	-3.7961	8.93242e-05	Down	Inherit from euNOG: Conserved hypothetical protein	not assigned.not annotated
FxaC_17g33160	-6.46768	1.74971e-07	-6.46768	1.49402e-06	Down	#N/A	not assigned.not annotated
FxaC_3g02770	-6.34673	1.70621e-117	-5.66602	4.56675e-106	Down	AAI	not assigned.annotated
FxaC_14g12810	-6.31902	1.1767e-06	-6.31902	8.04191e-06	Down	Pectate lyase	Cell wall organisation.pectin.modification and degradation.pectate lyase
FxaC_28g28420	-6.23532	2.1215e-06	-3.54436	0.00099709	Down	Transcription factor	RNA biosynthesis.transcriptional regulation.AP2/ERF transcription factor superfamily.transcription factor (DREB)
FxaC_17g03530	-6.20682	6.43877e-07	-4.31042	8.90278e-05	Down	glycosyl hydrolase	not assigned.annotated
FxaC_23g42541	-6.02043	3.41572e-15	-5.81036	3.27785e-13	Down	GDSL esterase lipase	#N/A
FxaC_15g40380	-6.01259	1.78162e-05	-4.11429	0.00108287	Down	#N/A	not assigned.annotated
FxaC_11g18000	-5.86458	5.02646e-05	-5.86458	0.000215902	Down	Transcription factor	RNA biosynthesis.transcriptional regulation.bZIP transcription factor superfamily.transcription factor (bZIP)
FxaC_3g14010	-5.82445	3.07188e-06	-3.13527	0.00223001	Down	Dehydrin	not assigned.not annotated
FxaC_7g19990	-5.8244	8.75098e-05	-5.8244	0.000347747	Down	Leucine-rich repeat receptor-like protein kinase	Protein modification.phosphorylation.TKL protein kinase superfamily.protein kinase (LRR-XI)
FxaC_19g24570	-5.82304	2.48787e-05	-2.63048	0.0197569	Down	Glutathione	not assigned.annotated
FxaC_10g46460	-5.77796	4.21596e-31	-5.14807	6.69144e-26	Down	inactive receptor kinase	not assigned.annotated
FxaC_5g04941	-5.77206	0.000122192	-5.77206	0.000464973	Down	gibberellin 3-beta-dioxygenase 1-like	#N/A
FxaC_6g04990	-5.7674	8.43351e-05	-5.7674	0.000342165	Down	Cinnamyl alcohol dehydrogenase	Cell wall organisation.lignin.monolignol biosynthesis.cinnamyl-alcohol dehydrogenase
FxaC_28g18620	-5.76302	2.06886e-31	-5.13676	3.47309e-26	Down	Two-component response regulator-like	Multi-process regulation.circadian clock system.time-of-day-dependent expressed repressor (PRR)
FxaC_8g18950	-5.70322	0.000184628	-3.8092	0.00648209	Down	Protein of unknown function (DUF3049)	not assigned.annotated
FxaC_15g23120	-5.70049	6.54241e-05	-3.80715	0.00333872	Down	late embryogenesis abundant protein	not assigned.annotated
FxaC_11g28600	-5.68467	1.4201e-12	-2.53527	2.85673e-05	Down	#N/A	not assigned.not annotated
FxaC_4g03640	-5.65135	1.98651e-11	-7.3376	2.12573e-11	Down	#N/A	not assigned.not annotated
FxaC_25g48910	-5.61294	0.000128065	-3.72735	0.00536372	Down	#N/A	Carbohydrate metabolism.trehalose metabolism.trehalose-6-phosphate phosphatase
FxaC_15g13620	-5.59937	6.48036e-44	-4.61388	2.17563e-34	Down	Pectate lyase	Cell wall organisation.pectin.modification and degradation.pectate lyase
FxaC_26g00240	-5.58647	0.000419167	-3.68673	0.0122566	Down	#N/A	not assigned.not annotated
FxaC_12g04500	-5.54341	6.95718e-12	-5.34124	2.77022e-10	Down	amino acid	Solute transport.carrier-mediated transport.APC superfamily.AAAP family.amino acid transporter (AAP)
FxaC_22g08260	-5.51915	0.000602152	-3.61943	0.0160677	Down	0	Cell cycle organisation.cytokinesis.preprophase microtubule organization.TON1-TRM-PP2A (TTP) preprophase band formation complex.component TRM
FxaC_7g35691	-5.51887	0.000281104	-5.51887	0.000980318	Down	inactive receptor kinase	#N/A
FxaC_26g12200	-5.4527	0.000419724	-3.56752	0.0129051	Down	amino acid transporter	Solute transport.carrier-mediated transport.APC superfamily.AAAP family.solute transporter (AAAP)
FxaC_23g24520	-5.3871	0.0009962	-5.3871	0.00287766	Down	Amidohydrolase	not assigned.not annotated
FxaC_22g25790	-5.37784	0.00145218	-3.47793	0.0305818	Down	to encode a PR (pathogenesis-related) protein. Belongs to the plant thionin (PR-13) family with the following members At1g66100, At5g36910, At1g72260, At2g15010, At1g12663, At1g12660	not assigned.annotated
FxaC_18g09660	-5.37562	0.00126523	-5.37562	0.00355425	Down	#N/A	not assigned.not annotated
FxaC_24g09640	-5.36017	0.00041334	-5.36017	0.00137912	Down	Glucose and ribitol	not assigned.annotated
FxaC_25g51310	-5.35573	0.00166543	-5.35573	0.00446238	Down	CAP10	not assigned.not annotated
FxaC_12g16040	-5.34431	0.00153699	-5.34431	0.00418106	Down	acyltransferase	Enzyme classification.EC_2 transferases.EC_2.3 acyltransferase
FxaC_14g03050	-5.33197	2.06384e-10	-3.81885	3.70068e-07	Down	U-box domain-containing protein	Protein homeostasis.ubiquitin-proteasome system.ubiquitin-fold protein conjugation.ubiquitin conjugation (ubiquitylation).ubiquitin-ligase E3 activities.U-Box E3 ligase activities.E3 ubiquitin ligase (PUB)
FxaC_26g17720	-5.3318	0.000626062	-5.3318	0.0019631	Down	May be involved in modulation of pathogen defense and leaf cell death (By similarity)	Cell cycle organisation.mitosis and meiosis.metaphase to anaphase transition.Anaphase-Promoting Complex/Cyclosome (APC/C)-dependent ubiquitination.E2 ubiquitin conjugating protein (APC/C)
FxaC_21g19770	-5.33105	0.00170652	-5.33105	0.00456327	Down	phy rapidly regulated	RNA biosynthesis.transcriptional regulation.transcription factor (bHLH)
FxaC_22g17070	-5.32567	4.4338e-54	-4.13262	1.29475e-39	Down	0	not assigned.annotated
FxaC_21g20260	-5.32138	0.00176585	-3.42148	0.0354966	Down	Retrotransposon protein	Phytohormone action.signalling peptides.CRP (cysteine-rich-peptide) category.EPF/EPFL-peptide activity.EPF-peptide receptor (TMM)
FxaC_24g50410	-5.29146	2.40057e-10	-3.77359	4.62666e-07	Down	#N/A	not assigned.not annotated
FxaC_24g46920	-5.28824	3.64179e-89	-6.24495	2.67815e-91	Down	0	not assigned.annotated
FxaC_10g40050	-5.27268	0.0020836	-3.37287	0.0407464	Down	Glyoxalase/Bleomycin resistance protein/Dioxygenase superfamily	not assigned.not annotated
FxaC_20g07530	-5.25667	0.00270266	-5.25667	0.00675366	Down	cytochrome P450	Enzyme classification.EC_1 oxidoreductases.EC_1.14 oxidoreductase acting on paired donor with incorporation or reduction of molecular oxygen
FxaC_16g13080	-5.244	0.0026601	-5.244	0.00667658	Down	Xyloglucan endo-transglycosylase	Enzyme classification.EC_2 transferases.EC_2.4 glycosyltransferase
FxaC_7g39660	-5.23985	0.00128891	-5.23985	0.00366445	Down	Arabidopsis protein of unknown function	not assigned.not annotated
FxaC_21g19950	-5.23608	3.92093e-95	-5.23582	1.18622e-87	Down	0	not assigned.annotated
FxaC_12g39510	-5.23085	0.00160461	-3.34623	0.0343059	Down	domain-containing protein	Enzyme classification.EC_1 oxidoreductases.EC_1.1 oxidoreductase acting on CH-OH group of donor
FxaC_1g17550	-5.23042	0.00278017	-3.34738	0.0474665	Down	short chain dehydrogenase	not assigned.not annotated
FxaC_6g24630	-5.22769	0.00295699	-5.22769	0.00731527	Down	Leucine-rich repeat receptor-like protein kinase	Protein modification.phosphorylation.TKL protein kinase superfamily.protein kinase (LRR-XI)
FxaC_26g30290	-5.22503	0.0036176	-5.22503	0.00864282	Down	ras-related protein	not assigned.annotated
FxaC_26g19310	-5.22464	0.00333004	-5.22464	0.00804952	Down	Endonuclease/Exonuclease/phosphatase family	not assigned.annotated
FxaC_26g25580	-5.22038	0.00302497	-5.22038	0.00746579	Down	gibberellin	Phytohormone action.gibberellin.biosynthesis.gibberellin 20-oxidase
FxaC_2g02600	-5.20452	1.93112e-08	-4.98918	3.05232e-07	Down	inositol oxygenase	Carbohydrate metabolism.nucleotide sugar biosynthesis.UDP-D-glucuronic acid biosynthesis.myo-inositol oxidation pathway (MIOP).myo-inositol oxygenase
FxaC_13g08070	-5.17775	0.00400017	-5.17775	0.00953477	Down	Protein of unknown function (DUF563)	not assigned.annotated
FxaC_2g09340	-5.17435	3.62352e-64	-7.57611	8.17254e-71	Down	AAI	not assigned.annotated
FxaC_25g57800	-5.16323	0.000951497	-5.16323	0.00282015	Down	Removes the phosphate from trehalose 6-phosphate to produce free trehalose. Trehalose accumulation in plant may improve abiotic stress tolerance	Carbohydrate metabolism.trehalose metabolism.trehalose-6-phosphate phosphatase
FxaC_21g68860	-5.14258	2.32598e-23	-4.86262	5.95082e-20	Down	phosphoenolpyruvate carboxylase kinase	Photosynthesis.CAM/C4 photosynthesis.phosphoenolpyruvate (PEP) carboxylase activity.PEP carboxylase regulatory kinase
FxaC_24g33230	-5.12882	5.1827e-32	-3.46765	4.07767e-20	Down	Glucomannan 4-beta-mannosyltransferase	Cell wall organisation.hemicellulose.heteromannan.biosynthesis.mannan synthase activities.mannan synthase (CSLA)
FxaC_8g08040	-5.10334	2.94984e-17	-5.34729	8.52924e-16	Down	GDSL esterase lipase	not assigned.annotated
FxaC_9g10810	-5.10202	3.06919e-35	-3.95531	1.46e-25	Down	Chlorophyll a-b binding protein	Photosynthesis.photophosphorylation.photosystem II.LHC-II complex.component LHCb1/2/3
FxaC_8g03270	-5.04457	0.00682162	-5.04457	0.0151724	Down	Photosystem II 22 kDa protein	Photosynthesis.photophosphorylation.photosystem II.photoprotection.non-photochemical quenching (NPQ).PsbS-dependent machinery.regulatory protein (PsbS)
FxaC_19g41550	-5.04292	0.00684148	-5.04292	0.0152208	Down	Transcription factor	RNA biosynthesis.transcriptional regulation.MYB transcription factor superfamily.transcription factor (MYB)
FxaC_24g57130	-5.00461	0.00758	-5.00461	0.0166838	Down	Pollen allergen	Cell wall organisation.cell wall proteins.expansin activities.alpha-class expansin
FxaC_9g15840	-4.97747	3.58566e-28	-3.48337	2.43533e-18	Down	Vicilin-like antimicrobial peptides	not assigned.annotated
FxaC_17g10380	-4.96574	1.56762e-39	-4.67388	7.02848e-34	Down	Squamosa promoter-binding-like protein	RNA biosynthesis.transcriptional regulation.transcription factor (SBP)
FxaC_8g13260	-4.9492	1.96281e-07	-3.42529	7.87889e-05	Down	0	not assigned.not annotated
FxaC_7g40360	-4.94655	7.26429e-07	-6.63376	3.55596e-07	Down	GDSL esterase lipase	not assigned.annotated
FxaC_13g24031	-4.93447	2.61089e-07	-4.72952	2.84333e-06	Down	POT family	#N/A
FxaC_5g13030	-4.91748	6.20887e-09	-6.59708	3.8396e-09	Down	Vicilin-like antimicrobial peptides	not assigned.annotated
FxaC_22g13290	-4.90417	6.9991e-35	-5.54572	2.49897e-33	Down	#N/A	not assigned.not annotated
FxaC_23g02730	-4.89794	1.11472e-06	-3.00965	0.000770955	Down	GDSL esterase lipase 1-like	not assigned.annotated
FxaC_13g51390	-4.89718	9.59891e-07	-3.36731	0.000249984	Down	GDSL esterase lipase	not assigned.annotated
FxaC_10g31310	-4.8966	6.59301e-07	-6.57446	3.43718e-07	Down	#N/A	not assigned.not annotated
FxaC_23g39240	-4.89041	0.00482297	-4.89041	0.0114474	Down	Small hydrophilic plant seed protein	not assigned.annotated
FxaC_26g19270	-4.84484	0.0141966	-4.84484	0.0284911	Down	auxin-induced protein	Solute transport.carrier-mediated transport.DMT superfamily.solute transporter (UmamiT)
FxaC_25g35550	-4.8299	3.61093e-27	-4.36143	1.41919e-22	Down	Two-component response regulator-like	Multi-process regulation.circadian clock system.time-of-day-dependent expressed repressor (PRR)
FxaC_5g15620	-4.82627	3.55392e-103	-4.36477	3.76519e-92	Down	#N/A	External stimuli response.pathogen.defense mechanisms.defensin activities.defensin (PDF3)
FxaC_15g02810	-4.81201	2.46083e-40	-5.2355	1.55816e-38	Down	U-box domain-containing protein	Protein homeostasis.ubiquitin-proteasome system.ubiquitin-fold protein conjugation.ubiquitin conjugation (ubiquitylation).ubiquitin-ligase E3 activities.U-Box E3 ligase activities.E3 ubiquitin ligase (PUB)
FxaC_2g38720	-4.79161	8.98804e-10	-7.2221	9.81559e-11	Down	#N/A	not assigned.not annotated
FxaC_10g17180	-4.7825	7.24183e-07	-6.4639	3.44291e-07	Down	0	not assigned.not annotated
FxaC_26g27970	-4.77839	9.0697e-45	-5.15486	1.03326e-42	Down	Squamosa promoter-binding-like protein	RNA biosynthesis.transcriptional regulation.transcription factor (SBP)
FxaC_5g05930	-4.77058	0.0176238	-4.77058	0.0344424	Down	Transcription factor	RNA biosynthesis.transcriptional regulation.AP2/ERF transcription factor superfamily.transcription factor (ERF)
FxaC_21g33880	-4.75958	0.0172799	-4.75958	0.0339579	Down	AP2-like ethylene-responsive transcription factor	RNA biosynthesis.transcriptional regulation.AP2/ERF transcription factor superfamily.transcription factor (AP2)
FxaC_24g53881	-4.70363	8.71511e-06	-3.70231	0.000325366	Down	Formiminotransferase domain, N-terminal subdomain	#N/A
FxaC_25g31700	-4.69379	4.62576e-06	-3.19647	0.00072954	Down	cytochrome P450	Cell wall organisation.cutin and suberin.cuticular lipid formation.fatty acyl omega-hydroxylase
FxaC_18g08030	-4.6562	0.0265279	-4.6562	0.0489027	Down	F-box domain	not assigned.annotated
FxaC_22g11330	-4.65196	2.74779e-127	-4.94431	1.59416e-129	Down	Xyloglucan endotransglucosylase hydrolase protein	Enzyme classification.EC_2 transferases.EC_2.4 glycosyltransferase
FxaC_11g38870	-4.64588	0.0259805	-4.64588	0.0481297	Down	0	not assigned.not annotated
FxaC_8g39050	-4.64588	0.0259805	-4.64588	0.0481297	Down	kinase family	Enzyme classification.EC_2 transferases.EC_2.7 transferase transferring phosphorus-containing group
FxaC_19g33910	-4.63296	0.0192912	-4.63296	0.0373794	Down	Transcription factor	RNA biosynthesis.transcriptional regulation.AP2/ERF transcription factor superfamily.transcription factor (DREB)
FxaC_26g35160	-4.63055	0.0160626	-4.63055	0.0320971	Down	protease Do-like	Protein homeostasis.proteolysis.serine-type peptidase activities.S1-class protease (Deg)
FxaC_14g12090	-4.62178	0.0252407	-4.62178	0.0470722	Down	Zinc finger, C3HC4 type (RING finger)	not assigned.annotated
FxaC_9g13030	-4.62026	0.0190203	-4.62026	0.0369601	Down	Glyoxalase/Bleomycin resistance protein/Dioxygenase superfamily	not assigned.not annotated
FxaC_12g36470	-4.60839	4.86e-09	-4.36394	1.09877e-07	Down	glycerophosphoryl diester phosphodiesterase	not assigned.annotated
FxaC_13g55450	-4.60743	1.2751e-08	-3.87768	1.06181e-06	Down	#N/A	not assigned.not annotated
FxaC_18g39760	-4.58798	3.0079e-59	-4.81946	1.01989e-56	Down	glucan endo-1-3-beta-glucosidase	Enzyme classification.EC_3 hydrolases.EC_3.2 glycosylase
FxaC_18g43650	-4.56896	1.17142e-18	-4.5934	1.04292e-16	Down	cytochrome P450	Cell wall organisation.cutin and suberin.cuticular lipid formation.fatty acyl omega-hydroxylase
FxaC_5g01700	-4.5676	3.70432e-12	-4.30809	2.53952e-10	Down	0	not assigned.not annotated
FxaC_7g14790	-4.53576	8.8629e-104	-4.15519	1.06116e-88	Down	phosphate-induced protein 1 conserved region domain containing protein, expressed	not assigned.annotated
FxaC_9g20860	-4.52774	2.66082e-30	-3.65789	3.16133e-22	Down	fasciclin-like arabinogalactan protein	Cell wall organisation.cell wall proteins.hydroxyproline-rich glycoprotein activities.arabinogalactan-protein (AGP) activities.classical AGP
FxaC_15g32030	-4.50897	1.3725e-13	-4.62262	2.14219e-12	Down	Multicopper oxidase	Enzyme classification.EC_1 oxidoreductases.EC_1.10 oxidoreductase acting on diphenol or related substance as donor
FxaC_27g49880	-4.50564	5.9905e-05	-6.18275	2.41852e-05	Down	BAHD acyltransferase	Cell wall organisation.cutin and suberin.cutin polyester biosynthesis.cutin synthase (DCR)
FxaC_6g22340	-4.50555	1.42439e-19	-6.44835	9.61388e-22	Down	Protein of unknown function (DUF1675)	RNA biosynthesis.transcriptional regulation.transcriptional repression.transcriptional co-repressor (AFP/NINJA)
FxaC_21g65060	-4.46511	3.86905e-05	-6.14287	1.51997e-05	Down	0	not assigned.annotated
FxaC_24g49800	-4.45804	2.28925e-10	-4.69103	1.55486e-09	Down	Chlorophyll a-b binding protein	Photosynthesis.photophosphorylation.photosystem II.LHC-II complex.component LHCb1/2/3
FxaC_21g13890	-4.44709	1.49173e-08	-6.88524	1.14841e-09	Down	Disease resistance response protein	not assigned.not annotated
FxaC_5g20950	-4.44687	2.0744e-74	-4.3893	1.16599e-67	Down	phosphate-induced protein 1 conserved region domain containing protein, expressed	not assigned.annotated
FxaC_22g61310	-4.44054	3.6737e-18	-5.07662	6.26709e-18	Down	expressed protein	not assigned.not annotated
FxaC_13g25831	-4.43575	7.21764e-07	-1.80009	0.0208212	Down	EFh	#N/A
FxaC_26g11030	-4.43554	0.000123149	-4.22323	0.000598415	Down	RNA recognition motif. (a.k.a. RRM, RBD, or RNP domain)	RNA processing.pre-mRNA splicing.spliceosome-associated non-snRNP factor activities.splicing factor (SCL28|30|33)
FxaC_25g59770	-4.43126	2.95471e-30	-4.41957	3.54301e-27	Down	BAHD acyltransferase	Cell wall organisation.cutin and suberin.cutin polyester biosynthesis.cutin synthase (DCR)
FxaC_8g19500	-4.42143	1.06219e-24	-3.73079	8.35047e-19	Down	Vicilin-like antimicrobial peptides	not assigned.annotated
FxaC_24g12360	-4.42065	7.35271e-06	-3.41824	0.00037281	Down	isopenicillin N	Amino acid metabolism.degradation.cysteine.cysteine desulfhydrase
FxaC_24g11090	-4.41548	9.72449e-13	-4.51056	1.6575e-11	Down	expressed protein	not assigned.not annotated
FxaC_9g35350	-4.40132	0.000127124	-3.38715	0.00291237	Down	Transcription factor	RNA biosynthesis.transcriptional regulation.bZIP transcription factor superfamily.transcription factor (bZIP)
FxaC_15g02510	-4.39652	2.48507e-07	-2.70303	0.000526733	Down	MLP-like protein	not assigned.annotated
FxaC_4g36810	-4.39645	9.62947e-05	-3.39113	0.00232307	Down	positive regulation of cellular response to phosphate starvation	Nutrient uptake.phosphorus assimilation.phosphate signalling.regulatory protein (SPX)
FxaC_26g19560	-4.39194	8.28411e-45	-3.69551	1.43231e-34	Down	Two-component response regulator-like	Multi-process regulation.circadian clock system.time-of-day-dependent expressed repressor (PRR)
FxaC_24g50711	-4.38835	3.8261e-07	-4.92838	7.00194e-07	Down	GDSL esterase lipase	#N/A
FxaC_10g46380	-4.38164	2.42127e-31	-3.83919	6.27701e-25	Down	Root phototropism protein	not assigned.annotated
FxaC_22g07550	-4.34683	2.36728e-73	-4.6895	7.15019e-73	Down	phosphate-induced protein 1 conserved region domain containing protein, expressed	not assigned.annotated
FxaC_26g11820	-4.34073	1.05221e-12	-5.37423	8.22188e-13	Down	loosening and extension of plant cell walls by disrupting non-covalent bonding between cellulose microfibrils and matrix glucans. No enzymatic activity has been found	Cell wall organisation.cell wall proteins.expansin activities.alpha-class expansin
FxaC_10g20820	-4.32901	0.00157749	-3.92651	0.00339568	Down	seed storage protein	not assigned.annotated
FxaC_22g12711	-4.32362	0.000201575	-2.83259	0.0109295	Down	Endoglucanase	#N/A
FxaC_23g48230	-4.30502	9.68332e-07	-3.54577	4.89769e-05	Down	Nudix hydrolase	Coenzyme metabolism.tetrahydrofolate biosynthesis.pterin biosynthesis.Nudix-type hydrolase
FxaC_10g39390	-4.29609	0.0247141	-4.29609	0.0467223	Down	Aquaporin	Solute transport.channels.MIP family.tonoplast intrinsic protein (TIP)
FxaC_1g09910	-4.28896	1.7002e-45	-3.38638	3.4482e-32	Down	21 kDa protein-like	not assigned.annotated
FxaC_1g04090	-4.28873	1.6512e-05	-3.84343	4.37492e-05	Down	AAI	not assigned.annotated
FxaC_23g58120	-4.28672	0.0233234	-4.28672	0.0445456	Down	#N/A	not assigned.not annotated
FxaC_23g36320	-4.28542	1.69853e-11	-3.46379	2.13952e-08	Down	expressed protein	not assigned.not annotated
FxaC_10g18010	-4.27619	1.08019e-15	-3.99679	3.63542e-13	Down	9-cis-epoxy-carotenoid dioxygenase	Phytohormone action.abscisic acid.biosynthesis.neoxanthin cleavage protein
FxaC_5g40260	-4.26869	2.69518e-11	-3.68678	8.80835e-09	Down	ABC transporter G family member	Solute transport.primary active transport.ABC superfamily.ABC2 family.subfamily ABCG transporter
FxaC_23g47160	-4.2669	4.79065e-10	-2.52075	3.71639e-05	Down	May have a structural role to stabilize the lipid body during desiccation of the seed by preventing coalescence of the oil. Probably interacts with both lipid and phospholipid moieties of lipid bodies. May also provide recognition signals for specific lipase anchorage in lipolysis during seedling growth	Lipid metabolism.lipid bodies-associated activities.oleosin structural protein
FxaC_8g21430	-4.25644	6.7564e-66	-4.1842	6.28889e-59	Down	seed storage protein	not assigned.annotated
FxaC_21g47110	-4.24816	0.0068204	-3.91367	0.0118371	Down	#N/A	not assigned.not annotated
FxaC_23g08800	-4.23041	1.94518e-08	-6.67	1.12304e-09	Down	late embryogenesis abundant	not assigned.annotated
FxaC_17g44770	-4.22707	2.24733e-06	-3.09279	0.00032812	Down	Glycosyl hydrolase family 3 N terminal domain	Cell wall organisation.pectin.rhamnogalacturonan I.modification and degradation.alpha-L-arabinofuranosidase activities.bifunctional alpha-L-arabinofuranosidase and beta-D-xylosidase (BXL)
FxaC_6g00720	-4.21478	4.66882e-09	-3.96492	1.14058e-07	Down	#N/A	not assigned.not annotated
FxaC_8g17190	-4.19556	3.09332e-06	-3.07526	0.000383596	Down	BTB POZ domain-containing protein	not assigned.annotated
FxaC_17g02560	-4.1697	2.02946e-39	-3.27941	1.05301e-27	Down	Tubulin is the major constituent of microtubules. It binds two moles of GTP, one at an exchangeable site on the beta chain and one at a non-exchangeable site on the alpha chain (By similarity)	Cytoskeleton organisation.microtubular network.alpha-beta-Tubulin heterodimer.component beta-Tubulin
FxaC_17g23770	-4.15432	0.0003767	-3.16968	0.00641862	Down	zinc finger CCCH domain-containing protein	RNA processing.mRNA sequestration.mRNA-binding regulatory factor (TZF)
FxaC_25g00960	-4.14243	1.58936e-29	-4.18544	7.00187e-27	Down	dna-damage-repair toleration protein	not assigned.annotated
FxaC_5g03860	-4.13645	5.28568e-06	-2.45673	0.00398735	Down	0	not assigned.not annotated
FxaC_25g59330	-4.13542	0.000800859	-3.13184	0.0115771	Down	CAP10	not assigned.not annotated
FxaC_22g00910	-4.11839	8.66822e-24	-4.12379	1.54432e-21	Down	0	not assigned.not annotated
FxaC_24g06820	-4.10635	2.89843e-12	-3.8182	3.30244e-10	Down	phosphoenolpyruvate carboxylase kinase	Photosynthesis.CAM/C4 photosynthesis.phosphoenolpyruvate (PEP) carboxylase activity.PEP carboxylase regulatory kinase
FxaC_17g11510	-4.09796	1.00405e-14	-2.76948	9.65731e-09	Down	GDSL esterase lipase	not assigned.annotated
FxaC_6g25601	-4.09456	0.0154838	-3.74051	0.0268971	Down	seed storage protein	#N/A
FxaC_20g21731	-4.07633	1.50333e-85	-3.67624	3.58397e-71	Down	#N/A	#N/A
FxaC_14g26200	-4.07129	0.00116031	-5.75262	0.000389523	Down	Transferase family	Lipid metabolism.fatty acid biosynthesis.endoplasmic reticulum-localized fatty acid elongase (FAE) system.very long chain fatty acid elongation.catalytic protein (CER2)
FxaC_18g35500	-4.06774	0.000809916	-3.07646	0.011669	Down	hydrolase, alpha beta fold family	Cell wall organisation.cutin and suberin.cutin polyester biosynthesis.lysophospholipase (BDG)
FxaC_25g04840	-4.05053	1.98991e-09	-3.47029	3.1064e-07	Down	aspartic proteinase	Protein homeostasis.proteolysis.aspartic-type peptidase activities.A1-class protease (Pepsin)
FxaC_21g09330	-4.041	5.18528e-90	-3.81692	3.24435e-79	Down	phosphate-induced protein 1 conserved region domain containing protein, expressed	not assigned.annotated
FxaC_20g34620	-4.04	6.87336e-17	-3.5988	1.37831e-13	Down	Glycosyl hydrolase family 3 N terminal domain	Cell wall organisation.pectin.rhamnogalacturonan I.modification and degradation.alpha-L-arabinofuranosidase activities.bifunctional alpha-L-arabinofuranosidase and beta-D-xylosidase (BXL)
FxaC_13g04410	-4.03591	4.46534e-23	-3.898	5.20482e-20	Down	U-box domain-containing protein	Protein homeostasis.ubiquitin-proteasome system.ubiquitin-fold protein conjugation.ubiquitin conjugation (ubiquitylation).ubiquitin-ligase E3 activities.U-Box E3 ligase activities.E3 ubiquitin ligase (PUB)
FxaC_6g20480	-4.02285	1.60776e-07	-2.65089	0.000229419	Down	0	not assigned.not annotated
FxaC_6g05360	-4.02279	2.47221e-20	-2.98394	3.11136e-13	Down	cyclin d3	Cell cycle organisation.cell cycle control.cyclin-dependent regulation.cyclin activities.cyclin (CYCD)
FxaC_24g52710	-4.02216	1.13238e-29	-4.69173	1.19675e-30	Down	Xyloglucan endotransglucosylase hydrolase protein	Enzyme classification.EC_2 transferases.EC_2.4 glycosyltransferase
FxaC_21g65240	-3.99813	0.00122617	-3.00287	0.0163156	Down	Basic 7S	Protein homeostasis.proteolysis.aspartic-type peptidase activities.A1-class protease (Pepsin)
FxaC_7g42220	-3.98967	1.84942e-64	-4.11645	5.62591e-62	Down	Myb-like DNA-binding domain	RNA biosynthesis.transcriptional regulation.MYB transcription factor superfamily.transcription factor (MYB-related)
FxaC_10g17790	-3.98949	3.90491e-57	-4.16434	5.53782e-55	Down	interactor of constitutive active rops	Multi-process regulation.Rop-GTPase regulatory system.ROP GTPase effector activities.GTPase effector (RIP)
FxaC_27g46550	-3.9883	5.63854e-07	-5.02344	2.13732e-07	Down	BAHD acyltransferase	Cell wall organisation.cutin and suberin.cutin polyester biosynthesis.cutin synthase (DCR)
FxaC_5g17250	-3.9872	1.3396e-10	-5.67681	3.75469e-12	Down	#N/A	not assigned.not annotated
FxaC_11g07460	-3.98586	3.86134e-05	-6.41863	3.0398e-06	Down	BAG domain	Protein homeostasis.protein quality control.cytosolic Hsp70 chaperone system.nucleotide exchange factor (BAG)
FxaC_23g44140	-3.96345	3.22032e-05	-2.81951	0.00262427	Down	pentatricopeptide repeat-containing protein At3g26782	not assigned.annotated
FxaC_7g34440	-3.96064	6.04081e-07	-3.30539	3.58249e-05	Down	0	not assigned.not annotated
FxaC_10g38990	-3.94937	0.00289748	-3.74674	0.00864421	Down	3-ketoacyl-coa synthase	Lipid metabolism.fatty acid biosynthesis.endoplasmic reticulum-localized fatty acid elongase (FAE) system.fatty acid elongation complex.3-ketoacyl-CoA synthase (KCS)
FxaC_28g07310	-3.94444	3.01801e-15	-3.76588	5.06418e-14	Down	May have a structural role to stabilize the lipid body during desiccation of the seed by preventing coalescence of the oil. Probably interacts with both lipid and phospholipid moieties of lipid bodies. May also provide recognition signals for specific lipase anchorage in lipolysis during seedling growth	Lipid metabolism.lipid bodies-associated activities.oleosin structural protein
FxaC_21g36730	-3.94237	2.22082e-09	-4.54803	2.48879e-09	Down	0	not assigned.annotated
FxaC_11g18050	-3.94077	0.00537383	-3.53359	0.011612	Down	seed storage protein	not assigned.annotated
FxaC_25g48920	-3.93456	1.28409e-05	-4.4724	1.77147e-05	Down	beta-fructofuranosidase	Carbohydrate metabolism.sucrose metabolism.degradation.invertase activities.acid beta-fructofuranosidase (VIN)
FxaC_22g59960	-3.92584	7.34585e-07	-2.75793	0.000289059	Down	protein notum homolog	Cell wall organisation.pectin.modification and degradation.pectin acetylesterase
FxaC_15g28740	-3.92223	2.95581e-10	-3.63261	1.75057e-08	Down	subtilisin-like	Protein homeostasis.proteolysis.serine-type peptidase activities.S8-class protease (subtilisin) families.protease (SBT2)
FxaC_11g04310	-3.91249	0.00235712	-3.69171	0.00786489	Down	Protein of unknown function (DUF1264)	not assigned.annotated
FxaC_9g46960	-3.91023	0.00262941	-5.58722	0.000863755	Down	Delay of germination 1	RNA biosynthesis.transcriptional regulation.bZIP transcription factor superfamily.transcription factor (DOG)
FxaC_23g35160	-3.90406	3.18086e-28	-4.01972	7.0597e-26	Down	isopenicillin N	Amino acid metabolism.degradation.cysteine.cysteine desulfhydrase
FxaC_15g38980	-3.89728	2.40654e-22	-4.28472	5.07027e-22	Down	Aux IAA proteins are short-lived transcriptional factors that function as repressors of early auxin response genes at low auxin concentrations. Repression is thought to result from the interaction with auxin response factors (ARFs), proteins that bind to the auxin-responsive promoter element (AuxRE). Formation of heterodimers with ARF proteins may alter their ability to modulate early auxin respo…	not assigned.annotated
FxaC_24g09540	-3.89213	0.00429604	-5.58155	0.00138054	Down	Basic 7S	Protein homeostasis.proteolysis.aspartic-type peptidase activities.A1-class protease (Pepsin)
FxaC_20g07920	-3.88414	0.00329105	-2.88046	0.0343587	Down	GDSL esterase lipase	not assigned.annotated
FxaC_13g32050	-3.87456	0.0100076	-3.97006	0.0108512	Down	#N/A	not assigned.not annotated
FxaC_18g44040	-3.86992	5.32447e-61	-3.38652	3.00038e-48	Down	Tubulin is the major constituent of microtubules. It binds two moles of GTP, one at an exchangeable site on the beta chain and one at a non-exchangeable site on the alpha chain (By similarity)	Cytoskeleton organisation.microtubular network.alpha-beta-Tubulin heterodimer.component beta-Tubulin
FxaC_15g35450	-3.86782	2.19884e-09	-4.47762	2.33306e-09	Down	AWPM-19-like membrane family protein	not assigned.annotated
FxaC_6g06360	-3.86338	0.0037308	-5.54022	0.00121699	Down	Protein of unknown function (DUF1264)	not assigned.annotated
FxaC_7g07560	-3.86325	7.13652e-08	-5.2778	6.08337e-09	Down	Polyphenol oxidase middle domain	Secondary metabolism.phenolics.flavonoid biosynthesis.aurones.aureusidin synthase
FxaC_4g30680	-3.86227	2.47562e-29	-2.93888	1.91608e-19	Down	21 kDa protein-like	not assigned.annotated
FxaC_24g36000	-3.85479	1.19946e-17	-3.1059	1.22179e-12	Down	aspartic proteinase	Protein homeostasis.proteolysis.aspartic-type peptidase activities.A1-class protease (Pepsin)
FxaC_19g08880	-3.85378	3.46044e-58	-3.93121	1.70734e-54	Down	Squamosa promoter-binding-like protein	RNA biosynthesis.transcriptional regulation.transcription factor (SBP)
FxaC_8g21440	-3.84962	0.00965285	-3.72664	0.0135878	Down	seed storage protein	not assigned.annotated
FxaC_23g12790	-3.84356	1.72416e-11	-3.86332	3.09839e-10	Down	Seed biotin-containing protein	not assigned.annotated
FxaC_15g40560	-3.82984	2.53067e-09	-5.53459	5.46153e-11	Down	#N/A	not assigned.not annotated
FxaC_5g20960	-3.82916	0.00442348	-5.50589	0.00144675	Down	#N/A	not assigned.annotated
FxaC_24g01870	-3.82562	1.66734e-35	-3.89975	1.4138e-32	Down	May have a structural role to stabilize the lipid body during desiccation of the seed by preventing coalescence of the oil. Probably interacts with both lipid and phospholipid moieties of lipid bodies. May also provide recognition signals for specific lipase anchorage in lipolysis during seedling growth	Lipid metabolism.lipid bodies-associated activities.oleosin structural protein
FxaC_18g27290	-3.81458	0.00011343	-4.34663	0.00013728	Down	Purple acid phosphatase	not assigned.annotated
FxaC_11g05490	-3.81405	0.000113658	-6.2434	8.56808e-06	Down	cysteine protease inhibitor	not assigned.annotated
FxaC_5g14960	-3.81316	6.74668e-41	-4.12208	7.96853e-40	Down	seed storage protein	not assigned.annotated
FxaC_9g32650	-3.80939	3.37966e-125	-3.96301	5.39708e-131	Down	nac domain	RNA biosynthesis.transcriptional regulation.transcription factor (NAC)
FxaC_21g20340	-3.79241	9.99462e-13	-3.53308	1.01846e-10	Down	wall-associated receptor kinase-like	Protein modification.phosphorylation.TKL protein kinase superfamily.protein kinase (WAK/WAKL)
FxaC_23g09340	-3.7836	5.46066e-06	-2.85208	0.000530071	Down	transcription factor	RNA biosynthesis.transcriptional regulation.AP2/ERF transcription factor superfamily.transcription factor (ERF)
FxaC_28g04380	-3.77934	1.47085e-53	-3.94082	8.2099e-52	Down	BAHD acyltransferase	Cell wall organisation.cutin and suberin.cutin polyester biosynthesis.cutin synthase (DCR)
FxaC_1g06630	-3.77687	2.85297e-48	-4.00681	2.63046e-47	Down	inositol oxygenase	Carbohydrate metabolism.nucleotide sugar biosynthesis.UDP-D-glucuronic acid biosynthesis.myo-inositol oxidation pathway (MIOP).myo-inositol oxygenase
FxaC_19g06670	-3.76231	0.00462402	-2.75894	0.0460773	Down	Oleosin	Lipid metabolism.lipid bodies-associated activities.oleosin structural protein
FxaC_25g47060	-3.75347	1.02258e-19	-3.67874	2.453e-18	Down	May have a structural role to stabilize the lipid body during desiccation of the seed by preventing coalescence of the oil. Probably interacts with both lipid and phospholipid moieties of lipid bodies. May also provide recognition signals for specific lipase anchorage in lipolysis during seedling growth	Lipid metabolism.lipid bodies-associated activities.oleosin structural protein
FxaC_19g24290	-3.75135	0.00853599	-3.54102	0.0224091	Down	benzyl alcohol O-benzoyltransferase-like	Enzyme classification.EC_2 transferases.EC_2.3 acyltransferase
FxaC_7g39880	-3.75006	7.74935e-75	-3.45575	1.40168e-63	Down	L-ascorbate oxidase homolog	Lipid metabolism.lipid degradation.fatty acid degradation.alternative beta-oxidation.monofunctional enoyl-CoA hydratase
FxaC_12g12440	-3.74755	0.00313543	-2.73614	0.0372478	Down	Vicilin-like antimicrobial peptides	not assigned.annotated
FxaC_19g15420	-3.74603	0.00625485	-5.42287	0.00202917	Down	Protein of unknown function (DUF1295)	Protein modification.protein folding.protein folding catalyst (FKBP)
FxaC_13g20590	-3.74137	8.26958e-67	-3.29167	4.57103e-53	Down	Pectate lyase	Cell wall organisation.pectin.modification and degradation.pectate lyase
FxaC_16g14230	-3.73432	0.00675755	-3.91774	0.00685131	Down	secreted protein	not assigned.not annotated
FxaC_1g06650	-3.72454	1.69587e-13	-3.62592	8.6258e-12	Down	zinc finger CCCH domain-containing protein	RNA processing.mRNA sequestration.mRNA-binding regulatory factor (TZF)
FxaC_24g33250	-3.72032	2.25985e-14	-3.99514	7.81992e-14	Down	#N/A	not assigned.not annotated
FxaC_27g00510	-3.71474	1.2275e-42	-3.55175	2.86286e-37	Down	dna-damage-repair toleration protein	not assigned.annotated
FxaC_9g22380	-3.70563	3.18492e-10	-3.65535	5.8121e-09	Down	#N/A	not assigned.not annotated
FxaC_9g43751	-3.70478	0.000356142	-2.92449	0.00613587	Down	LRR receptor-like serine threonine-protein kinase	#N/A
FxaC_6g31930	-3.70264	6.28122e-10	-2.7061	2.95789e-06	Down	Photosystem II 22 kDa protein	Photosynthesis.photophosphorylation.photosystem II.photoprotection.non-photochemical quenching (NPQ).PsbS-dependent machinery.regulatory protein (PsbS)
FxaC_25g37360	-3.6925	1.02856e-39	-3.55211	6.9603e-35	Down	gata transcription factor	RNA biosynthesis.transcriptional regulation.C2C2 transcription factor superfamily.transcription factor (GATA)
FxaC_8g12670	-3.69084	1.26834e-65	-4.11253	8.09698e-69	Down	Gibberellin regulated protein	Phytohormone action.signalling peptides.CRP (cysteine-rich-peptide) category.GASA/GAST-peptide activity.GASA-precursor polypeptide
FxaC_12g23260	-3.69055	1.67862e-32	-4.04155	1.25609e-32	Down	Pollen proteins Ole e I like	not assigned.not annotated
FxaC_18g40140	-3.68862	6.29225e-10	-2.95292	5.26462e-07	Down	Oleosin	Lipid metabolism.lipid bodies-associated activities.oleosin structural protein
FxaC_7g15070	-3.6819	5.41036e-15	-3.23467	1.01684e-11	Down	0	not assigned.not annotated
FxaC_20g07030	-3.68144	2.99709e-06	-3.9314	7.16963e-06	Down	Oleosin	Lipid metabolism.lipid bodies-associated activities.oleosin structural protein
FxaC_5g28520	-3.68064	0.00861395	-3.46365	0.0233998	Down	sensitive to proton rhizotoxicity	RNA biosynthesis.transcriptional regulation.transcription factor (C2H2-ZF)
FxaC_21g47260	-3.67406	7.38738e-14	-4.01021	2.54836e-13	Down	Late embryogenesis abundant protein	not assigned.annotated
FxaC_5g42470	-3.67404	1.03886e-87	-3.53066	3.02474e-79	Down	nodulin family	Solute transport.carrier-mediated transport.MFS superfamily.anion transporter (Fabaceae-N70)
FxaC_24g08390	-3.65237	0.012308	-3.44751	0.0303493	Down	acyltransferase-like protein At1g54570	not assigned.annotated
FxaC_5g08380	-3.65062	1.27399e-18	-2.62994	1.83718e-11	Down	Photosystem II 22 kDa protein	Photosynthesis.photophosphorylation.photosystem II.photoprotection.non-photochemical quenching (NPQ).PsbS-dependent machinery.regulatory protein (PsbS)
FxaC_2g02540	-3.65017	1.4065e-08	-3.37985	4.20773e-07	Down	meiotic nuclear division protein	Cell cycle organisation.mitosis and meiosis.meiotic recombination.DNA strand exchange.HOP2-MND1 presynaptic filament stabilization complex.component MND1
FxaC_15g15330	-3.64997	0.0124411	-5.33126	0.00402829	Down	glycosylphosphatidylinositol-anchored lipid protein transfer 1	Cell wall organisation.cutin and suberin.export.cuticular lipid transfer accessory factor (LTPG)
FxaC_14g26790	-3.64889	0.000503071	-2.92474	0.00630522	Down	Xyloglucan endo-transglycosylase	Enzyme classification.EC_2 transferases.EC_2.4 glycosyltransferase
FxaC_7g17460	-3.63501	0.0139645	-3.41105	0.035376	Down	0	Phytohormone action.signalling peptides.CRP (cysteine-rich-peptide) category.EPF/EPFL-peptide activity.EPF/EPFL-precursor polypeptide
FxaC_13g15000	-3.62702	2.25623e-05	-2.98943	0.000613904	Down	probably inactive leucine-rich repeat receptor-like protein kinase	Protein modification.phosphorylation.TKL protein kinase superfamily.protein kinase (LRR-VII)
FxaC_9g45270	-3.62522	3.19279e-07	-2.59471	0.000177351	Down	Inherit from virNOG: late embryogenesis abundant domain-containing protein	not assigned.not annotated
FxaC_7g22750	-3.62464	6.46523e-09	-5.02723	4.51822e-10	Down	Vicilin-like antimicrobial peptides	Protein biosynthesis.organelle machinery.mitochondrial ribosome.large ribosomal subunit proteome.component mtRPL24
FxaC_9g21950	-3.61154	6.9648e-12	-3.34193	6.83488e-10	Down	RNA recognition motif. (a.k.a. RRM, RBD, or RNP domain)	RNA biosynthesis.transcriptional regulation.transcription factor (C3H-ZF)
FxaC_12g30880	-3.61033	0.0189435	-3.41453	0.0287807	Down	seed storage protein	not assigned.annotated
FxaC_18g26300	-3.60656	1.17519e-08	-2.85994	5.2801e-06	Down	Aquaporin	Solute transport.channels.MIP family.tonoplast intrinsic protein (TIP)
FxaC_5g32200	-3.59603	2.62229e-05	-2.03489	0.015899	Down	beta-galactosidase	Cell wall organisation.pectin.rhamnogalacturonan I.modification and degradation.beta-galactosidase (BGAL)
FxaC_24g09630	-3.59383	0.0160802	-5.26984	0.00521547	Down	Glucose and ribitol	not assigned.annotated
FxaC_24g07690	-3.59354	5.82422e-07	-3.69718	2.3321e-06	Down	Transferase family	Enzyme classification.EC_2 transferases.EC_2.3 acyltransferase
FxaC_27g42600	-3.58997	7.96302e-08	-3.54654	2.70047e-07	Down	May have a structural role to stabilize the lipid body during desiccation of the seed by preventing coalescence of the oil. Probably interacts with both lipid and phospholipid moieties of lipid bodies. May also provide recognition signals for specific lipase anchorage in lipolysis during seedling growth	Lipid metabolism.lipid bodies-associated activities.oleosin structural protein
FxaC_25g51840	-3.57733	2.08458e-27	-4.08465	1.73911e-28	Down	BAHD acyltransferase	Cell wall organisation.cutin and suberin.cutin polyester biosynthesis.cutin synthase (DCR)
FxaC_18g16130	-3.57448	2.24337e-05	-2.39941	0.00400306	Down	reductase	Nutrient uptake.iron uptake.reduction-based strategy uptake.ferric cation-chelate reductase
FxaC_5g20780	-3.57103	0.00554844	-3.36256	0.0162747	Down	#N/A	not assigned.not annotated
FxaC_23g11260	-3.57081	0.0198957	-5.24665	0.00663151	Down	aspartic proteinase	Protein homeostasis.proteolysis.aspartic-type peptidase activities.A1-class protease (Pepsin)
FxaC_15g23530	-3.56985	0.00868155	-4.09296	0.00592143	Down	secreted protein	not assigned.not annotated
FxaC_2g39250	-3.55382	0.0200802	-5.2434	0.00637798	Down	Protein of unknown function (DUF2647)	not assigned.annotated
FxaC_6g27750	-3.54555	3.55681e-15	-2.37454	1.55103e-08	Down	Vicilin-like antimicrobial peptides	Protein biosynthesis.organelle machinery.mitochondrial ribosome.large ribosomal subunit proteome.component mtRPL24
FxaC_27g33800	-3.54218	8.87451e-30	-3.2606	1.12797e-24	Down	Two-component response regulator-like	Multi-process regulation.circadian clock system.time-of-day-dependent expressed repressor (PRR)
FxaC_24g09650	-3.5335	2.64851e-05	-1.78551	0.0352697	Down	0	not assigned.annotated
FxaC_4g24850	-3.52597	5.6975e-29	-3.42994	1.083e-25	Down	L-ascorbate oxidase homolog	Enzyme classification.EC_1 oxidoreductases.EC_1.10 oxidoreductase acting on diphenol or related substance as donor
FxaC_21g47660	-3.52451	7.04105e-10	-4.38429	8.13029e-11	Down	Glucomannan 4-beta-mannosyltransferase	Cell wall organisation.hemicellulose.heteromannan.biosynthesis.mannan synthase activities.mannan synthase (CSLA)
FxaC_3g09490	-3.52152	5.23968e-06	-2.48267	0.00123584	Down	peroxiredoxin	Redox homeostasis.chloroplast redox homeostasis.2-Cys peroxiredoxin activities.atypical 2-Cys peroxiredoxin (PrxQ)
FxaC_6g25650	-3.52074	0.00137295	-3.53153	0.00197215	Down	seed storage protein	not assigned.annotated
FxaC_4g17030	-3.5154	8.24982e-09	-2.98271	1.407e-06	Down	#N/A	not assigned.not annotated
FxaC_4g36890	-3.5105	3.8655e-15	-2.49211	5.1749e-09	Down	0	Phytohormone action.signalling peptides.CRP (cysteine-rich-peptide) category.EPF/EPFL-peptide activity.EPF/EPFL-precursor polypeptide
FxaC_12g40051	-3.50715	5.427e-07	-3.9009	6.45872e-07	Down	LRR receptor-like serine threonine-protein kinase	#N/A
FxaC_18g41540	-3.50538	0.000858249	-3.2575	0.00376897	Down	Lipase (class 3)	Vesicle trafficking.clathrin coated vesicle (CCV) machinery.CCV plasma membrane detachment.dynamin (DRP1)
FxaC_23g41860	-3.50306	1.33251e-10	-3.38349	4.06312e-09	Down	phosphoenolpyruvate carboxylase kinase	Photosynthesis.CAM/C4 photosynthesis.phosphoenolpyruvate (PEP) carboxylase activity.PEP carboxylase regulatory kinase
FxaC_22g03500	-3.50181	3.35056e-17	-3.44915	4.4064e-15	Down	May have a structural role to stabilize the lipid body during desiccation of the seed by preventing coalescence of the oil. Probably interacts with both lipid and phospholipid moieties of lipid bodies. May also provide recognition signals for specific lipase anchorage in lipolysis during seedling growth	Lipid metabolism.lipid bodies-associated activities.oleosin structural protein
FxaC_11g34610	-3.50135	1.73853e-18	-3.87625	2.94535e-18	Down	Vicilin-like antimicrobial peptides	not assigned.annotated
FxaC_20g03090	-3.49118	3.20607e-13	-2.62782	1.59356e-08	Down	Protein of unknown function, DUF604	not assigned.not annotated
FxaC_19g10910	-3.48933	8.92123e-06	-2.84822	0.000372487	Down	hydrolase, alpha beta fold family	Cell wall organisation.cutin and suberin.cutin polyester biosynthesis.lysophospholipase (BDG)
FxaC_23g53920	-3.48753	5.97101e-18	-3.30587	2.3221e-15	Down	Pfam:DUF231	not assigned.annotated
FxaC_10g46700	-3.48637	3.17677e-12	-2.9175	5.43647e-09	Down	Ribosomal protein L37	not assigned.not annotated
FxaC_25g32800	-3.48624	5.82076e-07	-3.22843	8.67426e-06	Down	UDP-glucoronosyl and UDP-glucosyl transferase	Enzyme classification.EC_2 transferases.EC_2.4 glycosyltransferase
FxaC_8g28690	-3.4844	3.65084e-09	-3.74193	1.01216e-08	Down	auxin-induced protein	not assigned.annotated
FxaC_6g03140	-3.48065	7.75764e-06	-3.21638	8.07365e-05	Down	ABC transporter G family member	Solute transport.primary active transport.ABC superfamily.ABC2 family.subfamily ABCG transporter
FxaC_23g41020	-3.48015	0.0197265	-3.27451	0.0457484	Down	Transferase family	Enzyme classification.EC_2 transferases.EC_2.3 acyltransferase
FxaC_6g33420	-3.46365	0.00381449	-5.14754	0.000861015	Down	role in photosynthetic sucrose synthesis by catalyzing the rate-limiting step of sucrose biosynthesis from UDP-glucose and fructose- 6-phosphate. Involved in the regulation of carbon partitioning in the leaves of plants. May regulate the synthesis of sucrose and therefore play a major role as a limiting factor in the export of photoassimilates out of the leaf. Plays a role for sucrose availabilit…	Carbohydrate metabolism.sucrose metabolism.biosynthesis.sucrose-phosphate synthase
FxaC_11g35270	-3.46299	0.00179171	-2.69871	0.0198414	Down	#N/A	not assigned.not annotated
FxaC_2g00370	-3.45501	1.20018e-05	-2.89184	0.00034677	Down	peroxiredoxin	Redox homeostasis.chloroplast redox homeostasis.2-Cys peroxiredoxin activities.atypical 2-Cys peroxiredoxin (PrxQ)
FxaC_16g07350	-3.45365	1.47296e-16	-2.72751	2.62069e-11	Down	subtilisin-like	Protein homeostasis.proteolysis.serine-type peptidase activities.S8-class protease (subtilisin) families.protease (SBT2)
FxaC_21g71920	-3.44862	1.65419e-20	-3.31603	9.44642e-18	Down	phosphoenolpyruvate carboxylase kinase	Photosynthesis.CAM/C4 photosynthesis.phosphoenolpyruvate (PEP) carboxylase activity.PEP carboxylase regulatory kinase
FxaC_9g47740	-3.44665	0.00200343	-3.99429	0.00180908	Down	Aquaporin	Solute transport.channels.MIP family.Nodulin-26-like intrinsic protein (NIP)
FxaC_24g56170	-3.44608	0.000118737	-2.51795	0.00553056	Down	0	not assigned.not annotated
FxaC_8g12150	-3.44539	0.00194163	-2.68514	0.0208562	Down	inactive receptor kinase	Protein modification.phosphorylation.TKL protein kinase superfamily.protein kinase (LRR-III)
FxaC_14g33490	-3.44494	0.015787	-5.12259	0.00467304	Down	LRR receptor-like serine threonine-protein kinase	not assigned.annotated
FxaC_27g37490	-3.44034	3.1732e-13	-3.61011	3.22924e-12	Down	Sulfate transporter	Solute transport.carrier-mediated transport.APC superfamily.SulP family.sulfate transporter (SULTR)
FxaC_6g39580	-3.4379	1.33691e-05	-3.18285	0.000132084	Down	inactive receptor kinase	Protein modification.phosphorylation.TKL protein kinase superfamily.protein kinase (LRR-III)
FxaC_14g22010	-3.43691	1.37872e-06	-4.34794	2.66728e-07	Down	0	Cell wall organisation.cell wall proteins.hydroxyproline-rich glycoprotein activities.arabinogalactan-protein (AGP) activities.classical AGP
FxaC_10g10670	-3.42768	1.37394e-28	-2.88274	4.6045e-21	Down	protein kinase PINOID-like	Phytohormone action.auxin.transport.polar auxin transport.regulator kinase (PINOID)
FxaC_15g17880	-3.42319	2.81616e-16	-3.87382	2.05363e-16	Down	Antioxidant protein that seems to contribute to the inhibition of germination during stress	Redox homeostasis.hydrogen peroxide removal.peroxiredoxin activities.1-Cys peroxiredoxin (1-CysPrx)
FxaC_28g34001	-3.41637	4.40701e-05	-3.17194	8.84321e-05	Down	ubiquitin carboxyl-terminal hydrolase	#N/A
FxaC_21g62650	-3.397	2.90016e-07	-1.82427	0.00442311	Down	transporter	Cell wall organisation.cutin and suberin.export.suberin/cutin lipid exporter (DSO)
FxaC_12g28940	-3.39545	0.00281368	-3.14942	0.00989103	Down	CBS domain-containing protein	not assigned.annotated
FxaC_4g27520	-3.39382	6.56268e-11	-3.89851	3.52508e-11	Down	salt tolerance-like protein At1g78600-like	RNA biosynthesis.transcriptional regulation.C2C2 transcription factor superfamily.transcription factor (BBX-DBB)
FxaC_20g07170	-3.38941	6.6448e-14	-4.1775	3.62951e-15	Down	Copper methylamine	Enzyme classification.EC_1 oxidoreductases.EC_1.4 oxidoreductase acting on CH-NH2 group of donor
FxaC_26g09880	-3.38595	1.02245e-26	-3.8347	1.83071e-27	Down	May have a structural role to stabilize the lipid body during desiccation of the seed by preventing coalescence of the oil. Probably interacts with both lipid and phospholipid moieties of lipid bodies. May also provide recognition signals for specific lipase anchorage in lipolysis during seedling growth	Lipid metabolism.lipid bodies-associated activities.oleosin structural protein
FxaC_21g52260	-3.38531	5.43833e-11	-3.66596	9.83235e-11	Down	Pollen allergen	Cell wall organisation.cell wall proteins.expansin activities.alpha-class expansin
FxaC_19g07740	-3.38133	1.76582e-05	-2.36707	0.00268611	Down	GDSL esterase lipase	not assigned.annotated
FxaC_18g43270	-3.38035	1.00742e-12	-3.52968	5.76003e-12	Down	Protein of unknown function, DUF604	not assigned.not annotated
FxaC_15g17971	-3.367	0.0420054	-5.04281	0.0139587	Down	boron transporter	#N/A
FxaC_9g48300	-3.36072	0.0287186	-5.03779	0.00881489	Down	HhH2	DNA damage response.homologous recombination repair (HR).exonuclease (EXO1)
FxaC_23g14380	-3.35869	4.85113e-08	-5.30145	2.3584e-10	Down	Late embryogenesis abundant protein	not assigned.annotated
FxaC_9g35260	-3.35847	0.00312253	-3.38453	0.00433319	Down	seed storage protein	not assigned.annotated
FxaC_20g23740	-3.35589	0.0431454	-5.04556	0.0138658	Down	late embryogenesis abundant group 1 domain-containing protein LEA group 1 domain-containing protein	not assigned.not annotated
FxaC_5g03000	-3.35127	3.32742e-12	-4.82171	3.15588e-15	Down	Desaturase	Lipid metabolism.sphingolipid biosynthesis.delta-8 sphingolipid desaturase
FxaC_26g00402	-3.33858	0.00472371	-3.88197	0.00415956	Down	Ferric-chelate reductase	#N/A
FxaC_10g01170	-3.33445	0.0359546	-5.01576	0.0112201	Down	#N/A	not assigned.not annotated
FxaC_19g41450	-3.33151	1.65994e-11	-3.18469	7.94142e-10	Down	DNAJ heat shock N-terminal domain-containing protein	not assigned.not annotated
FxaC_10g18570	-3.32721	0.00313543	-3.07137	0.0114438	Down	bidirectional sugar transporter	Solute transport.carrier-mediated transport.TOC superfamily.sugar efflux transporter (SWEET)
FxaC_22g31560	-3.32182	6.72377e-33	-3.30433	5.50369e-30	Down	Transcription factor	RNA biosynthesis.transcriptional regulation.AP2/ERF transcription factor superfamily.transcription factor (DREB)
FxaC_18g19080	-3.31977	8.63693e-17	-3.27624	6.9887e-15	Down	Glutathione	Protein modification.S-glutathionylation.glutathione S-transferase activities.class phi glutathione S-transferase
FxaC_10g02680	-3.31907	7.89975e-09	-3.66963	9.00306e-09	Down	0	not assigned.not annotated
FxaC_25g01870	-3.31835	8.3954e-73	-3.31816	1.55227e-69	Down	Protein of unknown function (DUF642)	RNA biosynthesis.transcriptional regulation.transcription factor (NAC)
FxaC_25g06842	-3.31818	6.22581e-34	-2.82819	2.22226e-25	Down	ubiquitin carboxyl-terminal hydrolase	#N/A
FxaC_24g34860	-3.31471	0.00129808	-3.05533	0.00584004	Down	Seed biotin-containing protein	not assigned.annotated
FxaC_21g14731	-3.31245	5.96883e-43	-3.36384	2.49314e-40	Down	Endoglucanase	#N/A
FxaC_17g23040	-3.31141	6.72433e-15	-3.71203	3.8824e-15	Down	Purple acid phosphatase	not assigned.annotated
FxaC_15g01750	-3.30889	7.29155e-16	-2.54915	2.01246e-10	Down	Glutathione S-transferase	Protein modification.S-glutathionylation.glutathione S-transferase activities.class tau glutathione S-transferase
FxaC_12g13610	-3.30788	2.01664e-05	-3.04311	0.000194287	Down	1-aminocyclopropane-1-carboxylate oxidase homolog	not assigned.not annotated
FxaC_3g00390	-3.30704	0.00565402	-5.74611	0.000478723	Down	0	Phytohormone action.signalling peptides.CRP (cysteine-rich-peptide) category.EPF/EPFL-peptide activity.EPF/EPFL-precursor polypeptide
FxaC_4g25250	-3.30653	0.0458292	-4.98241	0.0150272	Down	Protein of unknown function (DUF1162)	not assigned.not annotated
FxaC_23g49110	-3.29914	3.65845e-17	-2.89248	1.75548e-13	Down	Gibberellin regulated protein	Phytohormone action.signalling peptides.CRP (cysteine-rich-peptide) category.GASA/GAST-peptide activity.GASA-precursor polypeptide
FxaC_22g53790	-3.29866	8.34623e-11	-4.11138	6.4324e-12	Down	Pollen allergen	Cell wall organisation.cell wall proteins.expansin activities.alpha-class expansin
FxaC_24g38130	-3.29478	1.03279e-29	-2.85424	1.39935e-22	Down	transcription factor	RNA biosynthesis.transcriptional regulation.AP2/ERF transcription factor superfamily.transcription factor (ERF)
FxaC_8g38450	-3.2902	0.000118276	-2.34324	0.00722694	Down	Pollen proteins Ole e I like	not assigned.not annotated
FxaC_11g15620	-3.2889	6.67567e-65	-2.68787	7.2634e-46	Down	9-cis-epoxy-carotenoid dioxygenase	Phytohormone action.abscisic acid.biosynthesis.neoxanthin cleavage protein
FxaC_9g48390	-3.28877	0.00509429	-3.03601	0.0168091	Down	Regulatory photoreceptor which exists in two forms that are reversibly interconvertible by light the Pr form that absorbs maximally in the red region of the spectrum and the Pfr form that absorbs maximally in the far-red region	External stimuli response.light.red/far red light.phytochrome photoreceptor (PHY)
FxaC_1g19510	-3.28319	3.37806e-12	-3.23807	8.33082e-11	Down	subtilisin-like	Protein homeostasis.proteolysis.serine-type peptidase activities.S8-class protease (subtilisin) families.protease (SBT1)
FxaC_24g20480	-3.27809	4.47963e-11	-2.73547	4.5765e-08	Down	0	not assigned.not annotated
FxaC_13g30410	-3.27578	1.73141e-08	-4.31129	6.44265e-10	Down	Xyloglucan endo-transglycosylase	Enzyme classification.EC_2 transferases.EC_2.4 glycosyltransferase
FxaC_17g11920	-3.26811	0.00410223	-3.80404	0.00369394	Down	malate synthase	Lipid metabolism.lipid degradation.fatty acid degradation.glyoxylate cycle.malate synthase
FxaC_27g43560	-3.26291	1.5273e-09	-4.11785	1.50695e-10	Down	Removes the phosphate from trehalose 6-phosphate to produce free trehalose. Trehalose accumulation in plant may improve abiotic stress tolerance	Carbohydrate metabolism.trehalose metabolism.trehalose-6-phosphate phosphatase
FxaC_12g43490	-3.26195	3.78639e-28	-2.93129	1.41919e-22	Down	GDSL esterase lipase	not assigned.annotated
FxaC_7g02340	-3.25996	0.000169995	-3.00066	0.00111532	Down	PXMP2 4 family protein 4-like	not assigned.not annotated
FxaC_11g39290	-3.25949	1.0368e-06	-3.51308	1.835e-06	Down	Chlorophyll a-b binding protein	Photosynthesis.photophosphorylation.photosystem II.LHC-II complex.component LHCb1/2/3
FxaC_1g13591	-3.25876	2.93171e-13	-2.09032	9.82618e-07	Down	LRR receptor-like serine threonine-protein kinase	#N/A
FxaC_11g27340	-3.25214	0.000372113	-4.27965	0.000111254	Down	poly ADP-ribose polymerase	DNA damage response.nonhomologous end-joining (NHEJ) repair.poly-(ADP-ribose) polymerase (PARP3)
FxaC_3g05980	-3.24672	3.87732e-22	-2.94319	8.53381e-18	Down	Dehydration-responsive element-binding protein	RNA biosynthesis.transcriptional regulation.AP2/ERF transcription factor superfamily.transcription factor (DREB)
FxaC_23g37530	-3.24618	0.00295225	-5.68461	0.000191228	Down	Glucose and ribitol	not assigned.annotated
FxaC_5g13770	-3.24523	5.04502e-06	-3.63545	5.37179e-06	Down	AUX/IAA family	not assigned.annotated
FxaC_11g42860	-3.24352	1.16503e-05	-2.74869	0.000295387	Down	inactive receptor kinase	not assigned.not annotated
FxaC_17g49280	-3.24249	0.000203729	-2.98837	0.00125789	Down	Ribonuclease	not assigned.not annotated
FxaC_17g23310	-3.24012	2.40942e-10	-3.50083	5.37298e-10	Down	Aquaporin	Solute transport.channels.MIP family.tonoplast intrinsic protein (TIP)
FxaC_1g11730	-3.23428	1.93196e-09	-1.60983	0.00196706	Down	Arabidopsis protein of unknown function	not assigned.not annotated
FxaC_26g39270	-3.22507	1.1586e-23	-2.94123	1.41478e-21	Down	Proline-rich protein	not assigned.not annotated
FxaC_12g20520	-3.21646	7.94768e-16	-2.82798	3.15979e-12	Down	fasciclin-like arabinogalactan protein	Cell wall organisation.cell wall proteins.hydroxyproline-rich glycoprotein activities.arabinogalactan-protein (AGP) activities.fasciclin-type AGP (FLA)
FxaC_14g17030	-3.20838	0.00028982	-3.45176	0.0004701	Down	0	not assigned.annotated
FxaC_18g41810	-3.20708	6.91476e-12	-2.49779	2.71394e-09	Down	Transcription factor	RNA biosynthesis.transcriptional regulation.AP2/ERF transcription factor superfamily.transcription factor (DREB)
FxaC_10g45470	-3.19973	0.00136979	-3.43094	0.00203608	Down	0	RNA biosynthesis.transcriptional regulation.transcription factor (bHLH)
FxaC_9g44320	-3.1945	3.16626e-74	-3.4452	3.54097e-79	Down	protein kinase PINOID-like	Phytohormone action.auxin.transport.polar auxin transport.regulator kinase (PINOID)
FxaC_23g30100	-3.18837	1.32503e-17	-2.89121	4.05838e-14	Down	Domain of unknown function (DUF1929)	not assigned.annotated
FxaC_17g00071	-3.18622	4.95309e-06	-2.66694	0.000200812	Down	Removes the phosphate from trehalose 6-phosphate to produce free trehalose. Trehalose accumulation in plant may improve abiotic stress tolerance	#N/A
FxaC_14g10461	-3.18547	0.000668706	-2.56408	0.00858449	Down	mannose-6-phosphate isomerase	#N/A
FxaC_13g37300	-3.18379	0.00113645	-2.52912	0.0141815	Down	expressed protein	not assigned.not annotated
FxaC_6g25651	-3.17976	0.0139393	-2.79881	0.0318932	Down	seed storage protein	#N/A
FxaC_8g08530	-3.17956	2.16239e-37	-3.05231	7.00387e-33	Down	L-ascorbate oxidase homolog	Enzyme classification.EC_1 oxidoreductases.EC_1.10 oxidoreductase acting on diphenol or related substance as donor
FxaC_25g05320	-3.17783	1.81309e-10	-3.0192	6.97534e-09	Down	0	not assigned.not annotated
FxaC_16g14290	-3.15415	0.00960726	-3.62376	0.00735141	Down	Seed storage protein. Accumulates during seed development and is hydrolyzed after germination to provide a carbon and nitrogen source for the developing seedling	not assigned.annotated
FxaC_3g06690	-3.14716	1.05844e-16	-4.13672	3.74136e-20	Down	inositol oxygenase	Carbohydrate metabolism.nucleotide sugar biosynthesis.UDP-D-glucuronic acid biosynthesis.myo-inositol oxidation pathway (MIOP).myo-inositol oxygenase
FxaC_22g13320	-3.1398	2.4682e-07	-4.27904	1.27303e-08	Down	#N/A	not assigned.not annotated
FxaC_2g10080	-3.13941	0.0117107	-3.68455	0.00969498	Down	0	not assigned.not annotated
FxaC_21g67130	-3.13831	0.00177475	-2.89701	0.0068239	Down	serine threonine-protein kinase	Protein modification.phosphorylation.protein kinase (NEK)
FxaC_16g29610	-3.13662	3.95127e-17	-3.5569	1.89765e-17	Down	UDP-glycosyltransferase 74B1-like	Enzyme classification.EC_2 transferases.EC_2.4 glycosyltransferase
FxaC_2g28330	-3.13506	2.54682e-28	-3.30554	1.40023e-27	Down	exostosin family	not assigned.annotated
FxaC_9g06430	-3.1301	1.31645e-09	-2.11081	2.85927e-05	Down	resistance protein	not assigned.not annotated
FxaC_8g04950	-3.12839	4.36232e-15	-3.07808	2.30232e-13	Down	Lysine histidine	Solute transport.carrier-mediated transport.APC superfamily.AAAP family.amino acid transporter (LHT)
FxaC_1g17450	-3.1268	1.26976e-17	-2.76539	9.33636e-14	Down	patatin group A-3-like	Lipid metabolism.lipid degradation.phospholipase activities.phospholipase A2 activities.phospholipase A2 (pPLA2-II)
FxaC_11g20020	-3.12323	3.12118e-86	-3.4069	2.92631e-97	Down	nac domain	RNA biosynthesis.transcriptional regulation.transcription factor (NAC)
FxaC_25g45260	-3.11395	4.89572e-07	-1.33721	0.0418059	Down	peptide nitrate transporter	Solute transport.carrier-mediated transport.MFS superfamily.anion transporter (NRT1/PTR)
FxaC_25g24110	-3.10974	5.56205e-07	-3.59174	2.81378e-07	Down	Two-component response regulator-like	Multi-process regulation.circadian clock system.time-of-day-dependent expressed repressor (PRR)
FxaC_24g41230	-3.09785	7.7849e-58	-2.93106	7.26794e-51	Down	GDSL esterase lipase	not assigned.annotated
FxaC_16g02100	-3.09241	8.16339e-32	-2.71551	1.43414e-24	Down	Aux IAA proteins are short-lived transcriptional factors that function as repressors of early auxin response genes at low auxin concentrations. Repression is thought to result from the interaction with auxin response factors (ARFs), proteins that bind to the auxin-responsive promoter element (AuxRE). Formation of heterodimers with ARF proteins may alter their ability to modulate early auxin respo…	not assigned.annotated
FxaC_13g50560	-3.09208	2.20668e-07	-3.56053	1.3244e-07	Down	Calcium-binding peroxygenase involved in the degradation of storage lipid in oil bodies. May be involved in the interaction between oil bodies and vacuoles during seed germination and in the oxylipin signaling pathways and plant defense responses. Can catalyze sulfoxidation of thiobenzamide, hydroxylation of aniline	Lipid metabolism.lipid bodies-associated activities.caleosin lipid body surface protein (CLO/PXG)
FxaC_24g27160	-3.08861	0.0137388	-5.52752	0.001179	Down	ABC transporter	Carbohydrate metabolism.sucrose metabolism.biosynthesis.sucrose-phosphate phosphatase
FxaC_11g29630	-3.08775	0.00152723	-3.32169	0.00221961	Down	RbcX protein	Photosynthesis.calvin cycle.ribulose-1,5-bisphosphat carboxylase/oxygenase (RuBisCo) activity.RuBisCo assembly.assembly factor (RbcX)
FxaC_18g41830	-3.08591	5.27551e-59	-3.09452	6.16912e-56	Down	Polygalacturonase	Enzyme classification.EC_3 hydrolases.EC_3.2 glycosylase
FxaC_15g09470	-3.08243	0.0181464	-3.63801	0.0141512	Down	Eukaryotic aspartyl protease	Protein homeostasis.proteolysis.aspartic-type peptidase activities.A1-class protease (Pepsin)
FxaC_27g35180	-3.07678	0.0147903	-2.83744	0.0395426	Down	Inherit from euNOG: adaptor-related protein complex 5, beta 1 subunit	Vesicle trafficking.endomembrane trafficking.protein recycling.AP-5 cargo adaptor complex.large subunit beta (AP5B)
FxaC_21g09130	-3.07601	0.000130164	-2.81854	0.000980954	Down	cyclic nucleotide-gated ion channel	Solute transport.channels.VIC superfamily.cyclic nucleotide-gated cation channel (CNGC)
FxaC_27g21270	-3.0741	0.000319691	-3.18975	0.000623585	Down	Fasciclin domain	Cell wall organisation.cell wall proteins.hydroxyproline-rich glycoprotein activities.arabinogalactan-protein (AGP) activities.fasciclin-type AGP (FLA)
FxaC_7g41020	-3.0728	4.56843e-33	-3.47981	3.70136e-35	Down	atp sulfurylase	Nutrient uptake.sulfur assimilation.sulfate assimilation.ATP sulfurylase
FxaC_10g12500	-3.0711	2.51945e-12	-2.51549	1.12751e-08	Down	Pathogenesis-related protein	not assigned.annotated
FxaC_10g22240	-3.06741	3.40904e-80	-3.27453	5.29122e-87	Down	nac domain	RNA biosynthesis.transcriptional regulation.transcription factor (NAC)
FxaC_21g15620	-3.06641	1.43889e-10	-5.69675	1.88482e-15	Down	#N/A	not assigned.not annotated
FxaC_27g30160	-3.06458	3.82337e-18	-3.75759	1.35226e-20	Down	Two-component response regulator-like	Multi-process regulation.circadian clock system.time-of-day-dependent expressed repressor (PRR)
FxaC_12g28180	-3.06135	1.76947e-06	-2.27311	0.000480967	Down	Chlorophyll A-B binding protein	Photosynthesis.photophosphorylation.photosystem II.LHC-II complex.component LHCb1/2/3
FxaC_1g24730	-3.0547	1.2636e-19	-2.25529	6.48669e-12	Down	exostosin family	not assigned.annotated
FxaC_15g23490	-3.05329	0.0211495	-3.08233	0.026902	Down	Seed storage protein. Accumulates during seed development and is hydrolyzed after germination to provide a carbon and nitrogen source for the developing seedling	not assigned.annotated
FxaC_17g54040	-3.04843	1.44354e-18	-2.99989	1.41101e-16	Down	beta-D-xylosidase	Cell wall organisation.pectin.rhamnogalacturonan I.modification and degradation.alpha-L-arabinofuranosidase activities.bifunctional alpha-L-arabinofuranosidase and beta-D-xylosidase (BXL)
FxaC_6g38630	-3.04757	7.62565e-05	-4.73276	2.24771e-06	Down	0	not assigned.not annotated
FxaC_18g16980	-3.04673	1.42652e-23	-3.4979	2.65474e-25	Down	expressed protein	Cell wall organisation.pectin.rhamnogalacturonan I.biosynthesis.beta-1,4-galactosyltransferase
FxaC_13g46730	-3.04471	0.000611099	-2.46425	0.00849715	Down	subtilisin-like	not assigned.annotated
FxaC_17g27410	-3.03693	1.09544e-12	-2.83943	1.31069e-10	Down	beta-amylase	Carbohydrate metabolism.starch metabolism.degradation.hydrolysis and phosphorolysis.amylase activities.beta amylase
FxaC_28g16900	-3.03632	5.82074e-34	-2.25074	1.66501e-20	Down	plasma membrane intrinsic protein	Solute transport.channels.MIP family.plasma membrane intrinsic protein (PIP)
FxaC_15g36120	-3.03419	1.93809e-06	-2.35554	0.000287851	Down	Calcium-binding peroxygenase involved in the degradation of storage lipid in oil bodies. May be involved in the interaction between oil bodies and vacuoles during seed germination and in the oxylipin signaling pathways and plant defense responses. Can catalyze sulfoxidation of thiobenzamide, hydroxylation of aniline	Lipid metabolism.lipid bodies-associated activities.caleosin lipid body surface protein (CLO/PXG)
FxaC_17g03330	-3.03364	6.20775e-23	-2.67961	9.57625e-18	Down	Protein of unknown function, DUF604	not assigned.not annotated
FxaC_10g35890	-3.02907	0.00023198	-3.13662	0.000504125	Down	#N/A	not assigned.not annotated
FxaC_5g44640	-3.02489	2.40716e-09	-3.43218	1.48798e-09	Down	dehydrin	not assigned.annotated
FxaC_4g34470	-3.02459	0.00273692	-3.26487	0.00367362	Down	Dehydration-responsive element-binding protein	RNA biosynthesis.transcriptional regulation.AP2/ERF transcription factor superfamily.transcription factor (DREB)
FxaC_18g22890	-3.02437	9.33731e-07	-3.38801	6.95708e-07	Down	Nitrate transporter	Solute transport.carrier-mediated transport.MFS superfamily.anion transporter (NRT1/PTR)
FxaC_3g24210	-3.02396	2.98247e-50	-2.85691	1.38751e-43	Down	exostosin family	not assigned.annotated
FxaC_22g07110	-3.02045	0.0255516	-5.44678	0.00255853	Down	serine threonine-protein kinase At1g54610-like	Protein modification.phosphorylation.CMGC protein kinase superfamily.CDK protein kinase families.protein kinase (CDK9)
FxaC_16g20130	-3.01986	0.00247926	-5.95153	4.84019e-05	Down	Zinc finger, C3HC4 type (RING finger)	not assigned.annotated
FxaC_26g08100	-3.01601	7.05411e-10	-1.6844	0.000472403	Down	subtilisin-like	Protein homeostasis.proteolysis.serine-type peptidase activities.S8-class protease (subtilisin) families.protease (SBT1)
FxaC_5g30750	-3.01325	1.18016e-23	-2.57978	1.49108e-17	Down	auxin-induced protein	not assigned.annotated
FxaC_17g09200	-3.00647	1.81537e-70	-2.75795	1.75753e-59	Down	Pectate lyase	Cell wall organisation.pectin.modification and degradation.pectate lyase
FxaC_4g27280	-3.00462	3.69557e-11	-2.11248	2.59472e-06	Down	Aldehyde dehydrogenase	Enzyme classification.EC_1 oxidoreductases.EC_1.2 oxidoreductase acting on aldehyde or oxo group of donor
FxaC_5g03900	-2.99836	5.69023e-09	-2.10157	3.93642e-05	Down	LRR receptor-like serine threonine-protein kinase	Phytohormone action.signalling peptides.CRP (cysteine-rich-peptide) category.EPF/EPFL-peptide activity.ERF-peptide receptor (ER)
FxaC_1g18100	-2.99734	1.04406e-06	-2.89806	8.44935e-06	Down	Rapid ALkalinization Factor (RALF)	Phytohormone action.signalling peptides.CRP (cysteine-rich-peptide) category.RALF/RALFL-peptide activity.RALF/RALFL-precursor polypeptide
FxaC_5g36370	-2.9951	0.0166212	-2.73338	0.0472871	Down	Protein of unknown function (DUF1264)	not assigned.annotated
FxaC_3g13561	-2.99343	1.75599e-37	-2.67561	5.6238e-30	Down	LRR receptor-like serine threonine-protein kinase	#N/A
FxaC_26g17921	-2.98857	1.84928e-09	-2.42162	1.43027e-06	Down	#N/A	#N/A
FxaC_11g46630	-2.98461	0.0253116	-3.53257	0.0197997	Down	0	not assigned.not annotated
FxaC_20g03180	-2.98359	6.61453e-10	-3.06709	2.91154e-09	Down	Polygalacturonase-like	Enzyme classification.EC_3 hydrolases.EC_3.2 glycosylase
FxaC_5g00650	-2.98287	1.73167e-09	-2.67282	1.91195e-07	Down	inactive receptor kinase	Protein modification.phosphorylation.TKL protein kinase superfamily.protein kinase (LRR-III)
FxaC_27g41300	-2.98119	9.58356e-18	-2.49563	7.75569e-13	Down	potassium transporter	Solute transport.carrier-mediated transport.APC superfamily.potassium cation transporter (HAK/KUP/KT)
FxaC_23g53510	-2.97826	1.60323e-47	-3.10718	8.16672e-47	Down	Zinc finger protein	RNA biosynthesis.transcriptional regulation.C2C2 transcription factor superfamily.transcription factor (BBX-CO)
FxaC_13g29510	-2.97532	0.00454015	-2.70276	0.017137	Down	jasmonate-zim-domain protein 10	RNA biosynthesis.transcriptional regulation.transcription factor (TIFY)
FxaC_19g07440	-2.97445	3.93394e-24	-2.25194	4.6735e-15	Down	Pectate lyase	Cell wall organisation.pectin.modification and degradation.pectate lyase
FxaC_7g26040	-2.97431	1.3748e-05	-4.91151	9.59067e-08	Down	Protein of unknown function, DUF538	not assigned.not annotated
FxaC_2g17730	-2.96435	2.74673e-15	-2.86978	2.95116e-13	Down	salt tolerance-like protein At1g78600-like	RNA biosynthesis.transcriptional regulation.C2C2 transcription factor superfamily.transcription factor (BBX-DBB)
FxaC_21g49640	-2.96245	2.36975e-25	-2.98694	2.10314e-23	Down	plasma membrane intrinsic protein	Solute transport.channels.MIP family.plasma membrane intrinsic protein (PIP)
FxaC_6g27100	-2.9616	0.00527411	-2.31587	0.0439377	Down	expressed protein	not assigned.annotated
FxaC_12g32610	-2.96003	4.32871e-07	-2.21903	0.00018924	Down	9-cis-epoxy-carotenoid dioxygenase	Phytohormone action.abscisic acid.biosynthesis.neoxanthin cleavage protein
FxaC_22g20060	-2.95853	4.74672e-05	-2.66841	0.000514951	Down	Protein of unknown function, DUF547	not assigned.not annotated
FxaC_6g43250	-2.95544	1.01516e-38	-2.89179	1.09554e-34	Down	atp sulfurylase	Nutrient uptake.sulfur assimilation.sulfate assimilation.ATP sulfurylase
FxaC_3g18890	-2.95461	6.21731e-05	-3.21922	7.41114e-05	Down	subtilisin-like	Protein homeostasis.proteolysis.serine-type peptidase activities.S8-class protease (subtilisin) families.protease (SBT1)
FxaC_24g12580	-2.95411	0.00588935	-3.19726	0.00732299	Down	protein notum homolog	Cell wall organisation.pectin.modification and degradation.pectin acetylesterase
FxaC_27g04890	-2.95321	3.673e-49	-2.55865	1.75167e-37	Down	0	not assigned.annotated
FxaC_24g27020	-2.95179	6.3142e-73	-2.81887	3.23954e-66	Down	fasciclin-like arabinogalactan protein	Cell wall organisation.cell wall proteins.hydroxyproline-rich glycoprotein activities.arabinogalactan-protein (AGP) activities.fasciclin-type AGP (FLA)
FxaC_7g09970	-2.9467	1.16055e-39	-3.11536	3.60879e-39	Down	#N/A	Enzyme classification.EC_1 oxidoreductases.EC_1.10 oxidoreductase acting on diphenol or related substance as donor
FxaC_12g17310	-2.94291	0.00120099	-6.24136	7.23326e-06	Down	RbcX protein	Photosynthesis.calvin cycle.ribulose-1,5-bisphosphat carboxylase/oxygenase (RuBisCo) activity.RuBisCo assembly.assembly factor (RbcX)
FxaC_5g14940	-2.94178	8.38942e-13	-3.44713	1.0342e-13	Down	seed storage protein	not assigned.annotated
FxaC_16g04900	-2.94176	1.89536e-05	-2.44383	0.000639288	Down	AWPM-19-like membrane family protein	not assigned.annotated
FxaC_7g27550	-2.93872	0.00711185	-3.97887	0.00215672	Down	Photosystem II 22 kDa protein	Photosynthesis.photophosphorylation.photosystem II.photoprotection.non-photochemical quenching (NPQ).PsbS-dependent machinery.regulatory protein (PsbS)
FxaC_23g21710	-2.93604	0.00562664	-2.30009	0.0450146	Down	WD domain, G-beta repeat	not assigned.annotated
FxaC_25g28891	-2.9327	5.82133e-42	-2.78085	1.18429e-36	Down	fasciclin-like arabinogalactan protein	#N/A
FxaC_2g19680	-2.93111	0.0016766	-2.35516	0.0178254	Down	Galacturonosyltransferase-like	Cell wall organisation.hemicellulose.xylan.biosynthesis.galacturonosyltransferase
FxaC_5g14961	-2.93095	0.00208406	-3.10644	0.00207654	Down	seed storage protein	#N/A
FxaC_9g27401	-2.92698	1.5462e-08	-2.03405	8.14508e-05	Down	fatty-acyl-CoA reductase (alcohol-forming) activity	#N/A
FxaC_10g06430	-2.92486	0.0312306	-3.46819	0.0245453	Down	alpha-ketoglutarate-dependent dioxygenase alkB homolog	not assigned.annotated
FxaC_26g18890	-2.92467	5.72361e-06	-3.9459	2.7801e-07	Down	ACT domain containing protein, expressed	not assigned.annotated
FxaC_21g04520	-2.91922	4.18108e-18	-3.98788	1.09132e-22	Down	May have a structural role to stabilize the lipid body during desiccation of the seed by preventing coalescence of the oil. Probably interacts with both lipid and phospholipid moieties of lipid bodies. May also provide recognition signals for specific lipase anchorage in lipolysis during seedling growth	Lipid metabolism.lipid bodies-associated activities.oleosin structural protein
FxaC_22g12840	-2.91873	4.23776e-46	-2.99923	5.59375e-45	Down	glucan endo-1-3-beta-glucosidase	Enzyme classification.EC_3 hydrolases.EC_3.2 glycosylase
FxaC_8g33880	-2.91583	2.09096e-28	-3.19524	2.18089e-29	Down	cyclin d3	Cell cycle organisation.cell cycle control.cyclin-dependent regulation.cyclin activities.cyclin (CYCD)
FxaC_8g21431	-2.90814	0.00214304	-2.74498	0.00416117	Down	seed storage protein	#N/A
FxaC_21g27910	-2.90783	1.20366e-53	-2.64156	3.73784e-44	Down	GDSL esterase lipase	not assigned.annotated
FxaC_22g26460	-2.90001	0.00937438	-3.44326	0.00728292	Down	late embryogenesis abundant protein	not assigned.not annotated
FxaC_11g07590	-2.89828	1.07246e-20	-2.22758	2.90476e-13	Down	protein kinase PINOID-like	Phytohormone action.auxin.transport.polar auxin transport.regulator kinase (PINOID)
FxaC_9g49470	-2.8973	9.89202e-59	-2.77496	2.70974e-52	Down	9-cis-epoxy-carotenoid dioxygenase	Phytohormone action.abscisic acid.biosynthesis.neoxanthin cleavage protein
FxaC_27g34410	-2.89722	3.22417e-24	-2.90032	3.04381e-22	Down	Pectate lyase	Cell wall organisation.pectin.modification and degradation.pectate lyase
FxaC_19g08030	-2.89672	0.00391574	-2.24546	0.0386411	Down	malate synthase	Lipid metabolism.lipid degradation.fatty acid degradation.glyoxylate cycle.malate synthase
FxaC_21g49642	-2.89652	8.73127e-67	-2.48838	1.67812e-50	Down	plasma membrane intrinsic protein	#N/A
FxaC_14g10470	-2.89468	0.00217098	-2.04454	0.0468037	Down	0	not assigned.not annotated
FxaC_20g10071	-2.89328	0.00858687	-3.15297	0.00975567	Down	Rubredoxin	#N/A
FxaC_14g17260	-2.89116	1.45972e-76	-3.08835	2.61918e-84	Down	Catalyzes the formation of S-adenosylmethionine from methionine and ATP (By similarity)	Coenzyme metabolism.S-adenosyl methionine (SAM) cycle.S-adenosyl methionine synthetase
FxaC_23g60800	-2.8842	5.47109e-05	-2.74052	9.35933e-05	Down	AAI	not assigned.annotated
FxaC_5g20730	-2.87769	1.44497e-43	-3.16731	1.93828e-46	Down	0	not assigned.not annotated
FxaC_27g48420	-2.87439	6.20433e-14	-4.62165	2.18924e-20	Down	Major facilitator superfamily domain-containing protein	Solute transport.carrier-mediated transport.MFS superfamily.molybdate anion transporter (MOT2)
FxaC_2g39260	-2.87287	0.0273213	-3.04864	0.0302199	Down	0	not assigned.not annotated
FxaC_22g24490	-2.87177	0.00257677	-3.48221	0.00132664	Down	Dehydration-responsive element-binding protein	RNA biosynthesis.transcriptional regulation.AP2/ERF transcription factor superfamily.transcription factor (DREB)
FxaC_27g13260	-2.86743	1.42319e-05	-3.88861	7.24128e-07	Down	Squamosa promoter-binding-like protein	RNA biosynthesis.transcriptional regulation.transcription factor (SBP)
FxaC_6g39180	-2.8667	1.75233e-66	-2.78352	6.89786e-62	Down	Gibberellin regulated protein	Phytohormone action.signalling peptides.CRP (cysteine-rich-peptide) category.GASA/GAST-peptide activity.GASA-precursor polypeptide
FxaC_12g48590	-2.86351	0.00046327	-2.55394	0.00120192	Down	peroxidase	not assigned.annotated
FxaC_20g18560	-2.86074	3.84528e-39	-2.8155	8.47893e-36	Down	inactive receptor kinase	Protein modification.phosphorylation.TKL protein kinase superfamily.protein kinase (LRR-III)
FxaC_20g29890	-2.85897	3.33771e-12	-3.84645	2.11335e-15	Down	expressed protein	Cell wall organisation.pectin.rhamnogalacturonan I.biosynthesis.beta-1,4-galactosyltransferase
FxaC_2g22030	-2.85866	7.43253e-06	-1.90579	0.00369205	Down	transferase, family	Enzyme classification.EC_2 transferases.EC_2.3 acyltransferase
FxaC_26g05370	-2.85794	3.37541e-07	-4.18885	1.66133e-09	Down	Trehalose-phosphate	Carbohydrate metabolism.trehalose metabolism.trehalose-6-phosphate phosphatase
FxaC_1g09980	-2.85624	1.0551e-14	-2.61287	6.5763e-12	Down	peroxiredoxin	Redox homeostasis.chloroplast redox homeostasis.2-Cys peroxiredoxin activities.atypical 2-Cys peroxiredoxin (PrxQ)
FxaC_22g00120	-2.85434	2.46867e-05	-5.00702	6.14703e-08	Down	Zinc finger protein	RNA biosynthesis.transcriptional regulation.C2C2 transcription factor superfamily.transcription factor (BBX-CO)
FxaC_26g00550	-2.85361	3.98292e-22	-2.76429	1.65461e-19	Down	BAHD acyltransferase	Cell wall organisation.cutin and suberin.cutin polyester biosynthesis.cutin synthase (DCR)
FxaC_23g06730	-2.85144	4.12494e-16	-2.57836	8.86554e-13	Down	gata transcription factor	RNA biosynthesis.transcriptional regulation.C2C2 transcription factor superfamily.transcription factor (GATA)
FxaC_25g35680	-2.85036	2.56524e-60	-2.48787	9.87396e-47	Down	Myb transcription factor	RNA biosynthesis.transcriptional regulation.MYB transcription factor superfamily.transcription factor (MYB-related)
FxaC_28g08650	-2.84095	3.38033e-22	-2.90857	5.51929e-21	Down	peptide nitrate transporter	Solute transport.carrier-mediated transport.MFS superfamily.anion transporter (NRT1/PTR)
FxaC_17g26451	-2.84029	1.74479e-08	-2.88422	1.5438e-08	Down	#N/A	#N/A
FxaC_24g30210	-2.83985	2.7654e-15	-2.22225	5.41038e-10	Down	chelatase subunit	Coenzyme metabolism.tetrapyrrol biosynthesis.chlorophyll metabolism.magnesium-chelatase complex.component CHL-H
FxaC_2g22930	-2.83859	9.83083e-65	-3.04135	1.8517e-70	Down	#N/A	not assigned.not annotated
FxaC_8g10550	-2.83735	3.4294e-06	-2.42277	0.000128186	Down	Dehydration-responsive element-binding protein	RNA biosynthesis.transcriptional regulation.AP2/ERF transcription factor superfamily.transcription factor (DREB)
FxaC_9g46061	-2.83506	0.0031304	-2.55268	0.0136343	Down	UDP-glucoronosyl and UDP-glucosyl transferase	#N/A
FxaC_27g04260	-2.82918	0.00347449	-3.43761	0.00180449	Down	aspartic proteinase	Protein homeostasis.proteolysis.aspartic-type peptidase activities.A1-class protease (Pepsin)
FxaC_4g21700	-2.82447	8.13747e-59	-3.03191	2.33733e-63	Down	0	not assigned.not annotated
FxaC_19g05570	-2.81861	0.000205429	-3.10613	0.000192447	Down	E3 ubiquitin-protein ligase	Protein homeostasis.ubiquitin-proteasome system.ubiquitin-fold protein conjugation.ubiquitin conjugation (ubiquitylation).ubiquitin-ligase E3 activities.RING-domain E3 ligase activities.E3 ubiquitin ligase (SINA)
FxaC_24g18260	-2.8164	0.000740941	-3.72559	0.000139621	Down	#N/A	not assigned.annotated
FxaC_6g34840	-2.81464	5.89945e-07	-2.69059	6.57004e-06	Down	0	not assigned.not annotated
FxaC_20g09010	-2.81396	0.0126723	-3.83768	0.00410917	Down	Squamosa promoter-binding-like protein	RNA biosynthesis.transcriptional regulation.transcription factor (SBP)
FxaC_22g55520	-2.80912	1.48938e-10	-2.01903	3.65054e-06	Down	DUF246 domain-containing protein	not assigned.annotated
FxaC_8g26640	-2.80867	0.0224007	-3.3529	0.0169302	Down	#N/A	Enzyme classification.EC_1 oxidoreductases.EC_1.10 oxidoreductase acting on diphenol or related substance as donor
FxaC_20g00200	-2.80613	2.55756e-22	-2.65895	6.9161e-19	Down	monocopper oxidase-like protein	Enzyme classification.EC_1 oxidoreductases.EC_1.10 oxidoreductase acting on diphenol or related substance as donor
FxaC_13g32800	-2.80264	6.03305e-15	-2.86295	6.18544e-14	Down	transporter	Solute transport.carrier-mediated transport.MFS superfamily.anion transporter (NRT1/PTR)
FxaC_28g27250	-2.80197	1.86712e-17	-3.49238	8.27471e-21	Down	Squamosa promoter-binding-like protein	RNA biosynthesis.transcriptional regulation.transcription factor (SBP)
FxaC_22g48390	-2.7986	1.93648e-57	-2.71348	2.90286e-52	Down	Aquaporin	Solute transport.channels.MIP family.tonoplast intrinsic protein (TIP)
FxaC_21g32880	-2.79822	0.0134828	-2.56824	0.0366371	Down	receptor-like protein kinase At1g80640-like	Protein modification.phosphorylation.TKL protein kinase superfamily.receptor-like protein kinase (RLCK-X)
FxaC_14g15530	-2.79596	1.44793e-05	-1.54451	0.0235485	Down	jasmonate-zim-domain protein 10	RNA biosynthesis.transcriptional regulation.transcription factor (TIFY)
FxaC_26g13420	-2.79559	1.28968e-07	-1.8136	0.000712836	Down	cytochrome P450	Enzyme classification.EC_1 oxidoreductases.EC_1.14 oxidoreductase acting on paired donor with incorporation or reduction of molecular oxygen
FxaC_15g17420	-2.79345	0.000400159	-2.79909	0.00112084	Down	0	not assigned.not annotated
FxaC_22g29420	-2.79283	1.25285e-27	-3.13379	1.23987e-29	Down	aspartic proteinase	Protein homeostasis.proteolysis.aspartic-type peptidase activities.A1-class protease (Pepsin)
FxaC_25g02000	-2.79269	0.000357243	-3.92678	2.95797e-05	Down	Polyamine oxidase	Polyamine metabolism.polyamine degradation.FAD-dependent polyamine oxidase activities.polyamine oxidase (PAO5)
FxaC_17g03410	-2.79258	1.61371e-05	-1.9645	0.0033019	Down	Polygalacturonase-like	Enzyme classification.EC_3 hydrolases.EC_3.2 glycosylase
FxaC_19g15840	-2.79	1.26398e-44	-2.49494	1.21022e-35	Down	inactive receptor kinase	Protein modification.phosphorylation.TKL protein kinase superfamily.protein kinase (LRR-III)
FxaC_13g03290	-2.78891	0.000306637	-2.51975	0.00218494	Down	potassium transporter	Solute transport.carrier-mediated transport.APC superfamily.potassium cation transporter (HAK/KUP/KT)
FxaC_24g04210	-2.78417	7.71173e-10	-3.14825	2.70305e-10	Down	#N/A	not assigned.annotated
FxaC_8g10700	-2.78015	0.000103741	-2.48749	0.00104498	Down	gata transcription factor	RNA biosynthesis.transcriptional regulation.C2C2 transcription factor superfamily.transcription factor (GATA)
FxaC_20g05360	-2.77296	9.65696e-61	-2.66241	4.54325e-55	Down	Polygalacturonase	Enzyme classification.EC_3 hydrolases.EC_3.2 glycosylase
FxaC_23g57510	-2.76873	1.32119e-27	-2.61004	1.8497e-23	Down	glucan endo-1-3-beta-glucosidase	Enzyme classification.EC_3 hydrolases.EC_3.2 glycosylase
FxaC_11g04170	-2.76817	6.98892e-08	-2.16764	3.12068e-05	Down	GDSL esterase lipase	not assigned.annotated
FxaC_3g09010	-2.76793	2.2812e-31	-2.61965	7.36435e-27	Down	Peptidase inhibitor I9	not assigned.annotated
FxaC_1g18720	-2.7676	4.43087e-07	-2.20633	8.50208e-05	Down	C2 domain of PTEN tumour-suppressor protein	Protein modification.phosphorylation.tyrosine protein phosphatase (PTP) superfamily.dual-specificity phosphatase activities.phosphoinositide lipid phosphatase (PTEN)
FxaC_22g09440	-2.76655	8.24824e-17	-2.82682	9.16988e-16	Down	Proline dehydrogenase	Amino acid metabolism.degradation.proline.proline dehydrogenase
FxaC_8g02220	-2.76138	1.31941e-05	-2.87512	2.82658e-05	Down	Endoglucanase	not assigned.annotated
FxaC_22g36470	-2.76047	1.59047e-25	-2.63956	5.2638e-22	Down	Actins are highly conserved proteins that are involved in various types of cell motility and are ubiquitously expressed in all eukaryotic cells	Cytoskeleton organisation.microfilament network.actin filament protein
FxaC_1g03410	-2.75932	0.00109122	-3.13361	0.000920924	Down	positive regulation of cellular response to phosphate starvation	Nutrient uptake.phosphorus assimilation.phosphate signalling.regulatory protein (SPX)
FxaC_17g00060	-2.75747	0.00390163	-2.20461	0.0322407	Down	beta-fructofuranosidase	Carbohydrate metabolism.sucrose metabolism.degradation.invertase activities.acid beta-fructofuranosidase (VIN)
FxaC_3g15900	-2.75568	6.62855e-06	-1.63198	0.01147	Down	Galacturonosyltransferase-like	Cell wall organisation.hemicellulose.xylan.biosynthesis.galacturonosyltransferase
FxaC_25g23690	-2.75168	0.0164221	-2.48464	0.048894	Down	3-ketoacyl-coa synthase	Lipid metabolism.fatty acid biosynthesis.endoplasmic reticulum-localized fatty acid elongase (FAE) system.fatty acid elongation complex.3-ketoacyl-CoA synthase (KCS)
FxaC_11g29070	-2.74373	1.13408e-11	-1.66501	3.12891e-05	Down	RNA recognition motif. (a.k.a. RRM, RBD, or RNP domain)	RNA biosynthesis.transcriptional regulation.transcription factor (C3H-ZF)
FxaC_15g12540	-2.74339	1.73331e-24	-2.64994	1.67096e-21	Down	GDSL esterase lipase	not assigned.annotated
FxaC_22g67550	-2.74232	0.00176051	-4.43754	6.62301e-05	Down	phosphoenolpyruvate carboxylase kinase	Photosynthesis.CAM/C4 photosynthesis.phosphoenolpyruvate (PEP) carboxylase activity.PEP carboxylase regulatory kinase
FxaC_15g04020	-2.74206	3.49023e-05	-2.84247	7.55439e-05	Down	sec14 cytosolic	not assigned.not annotated
FxaC_24g49370	-2.74204	4.28724e-42	-2.26037	1.98475e-31	Down	fasciclin-like arabinogalactan protein	Cell wall organisation.cell wall proteins.hydroxyproline-rich glycoprotein activities.arabinogalactan-protein (AGP) activities.fasciclin-type AGP (FLA)
FxaC_22g67020	-2.73456	0.00185129	-3.12939	0.00138116	Down	40s ribosomal protein	Protein biosynthesis.ribosome biogenesis.small ribosomal subunit (SSU).SSU proteome.component RPS15
FxaC_10g32770	-2.72926	2.80917e-13	-2.54029	5.50512e-11	Down	fasciclin-like arabinogalactan protein	Cell wall organisation.cell wall proteins.hydroxyproline-rich glycoprotein activities.arabinogalactan-protein (AGP) activities.classical AGP
FxaC_27g17490	-2.72674	1.47468e-13	-2.18808	3.22e-09	Down	Protein of unknown function (DUF581)	Multi-process regulation.SnRK1-kinase regulatory system.SnRK1-interacting factor (FLZ)
FxaC_12g06150	-2.72536	2.12554e-07	-1.98742	0.000211567	Down	CBL-interacting serine threonine-protein kinase	Protein modification.phosphorylation.CAMK protein kinase superfamily.SNF1-related protein kinase (SnRK3)
FxaC_1g19410	-2.72396	1.32022e-63	-2.77885	1.1947e-64	Down	0	not assigned.not annotated
FxaC_13g24620	-2.72328	4.70044e-69	-2.86269	3.26284e-74	Down	Catalyzes the formation of S-adenosylmethionine from methionine and ATP (By similarity)	Coenzyme metabolism.S-adenosyl methionine (SAM) cycle.S-adenosyl methionine synthetase
FxaC_2g23140	-2.72021	1.32867e-44	-2.60375	1.50468e-39	Down	BTB POZ domain-containing protein	not assigned.annotated
FxaC_7g33580	-2.71793	3.92135e-09	-2.16672	4.02785e-06	Down	Pollen-specific protein	Lipid metabolism.glycerolipid biosynthesis.phosphatidylcholine.choline homeostasis.phosphocholine phosphatase
FxaC_11g13760	-2.71678	0.00329185	-2.81366	0.00560023	Down	Gamma-thionin family	External stimuli response.pathogen.defense mechanisms.defensin activities.defensin (PDF2)
FxaC_27g02860	-2.71465	3.36946e-06	-2.57167	3.16299e-05	Down	Proline-rich protein	not assigned.not annotated
FxaC_26g02910	-2.70825	6.41767e-48	-2.61575	3.31505e-43	Down	4-coumarate--CoA ligase	Coenzyme metabolism.prenylquinone biosynthesis.4-hydroxybenzoate biosynthesis.p-coumarate:CoA ligase
FxaC_5g01090	-2.70794	2.09123e-49	-2.65582	1.57952e-45	Down	Gibberellin regulated protein	Phytohormone action.signalling peptides.CRP (cysteine-rich-peptide) category.GASA/GAST-peptide activity.GASA-precursor polypeptide
FxaC_11g48011	-2.70715	4.79059e-06	-2.16495	0.000379558	Down	function. Its presence in a non-photosynthetic plant (Epifagus virginiana) and experiments in tobacco indicate that it has an essential function which is probably not related to photosynthesis	#N/A
FxaC_27g19470	-2.70253	5.32234e-11	-2.95403	4.29708e-11	Down	Squamosa promoter-binding-like protein	RNA biosynthesis.transcriptional regulation.transcription factor (SBP)
FxaC_11g38940	-2.6985	7.97104e-05	-2.27107	0.00152335	Down	UDP-Glycosyltransferase	Enzyme classification.EC_2 transferases.EC_2.4 glycosyltransferase
FxaC_21g30830	-2.69847	0.000234241	-4.38641	4.79752e-06	Down	late embryogenesis abundant	not assigned.not annotated
FxaC_8g05040	-2.69826	2.9507e-12	-2.15314	3.40293e-08	Down	transcription factor	RNA biosynthesis.transcriptional regulation.MYB transcription factor superfamily.transcription factor (GARP)
FxaC_26g13060	-2.6978	1.35769e-10	-2.4723	1.55644e-08	Down	Omega-3 fatty acid desaturase	Amino acid metabolism.biosynthesis.shikimate family.tryptophan.phosphoribosyanthranilate isomerase
FxaC_25g61600	-2.69717	8.66388e-22	-3.42817	4.35965e-26	Down	pectinesterase	Cell wall organisation.pectin.homogalacturonan.modification and degradation.pectin methylesterase
FxaC_21g37830	-2.69442	1.63084e-18	-2.43228	9.57305e-15	Down	chelatase subunit	Coenzyme metabolism.tetrapyrrol biosynthesis.chlorophyll metabolism.magnesium-chelatase complex.component CHL-H
FxaC_23g18270	-2.69324	5.2885e-19	-3.26651	6.12581e-22	Down	Actins are highly conserved proteins that are involved in various types of cell motility and are ubiquitously expressed in all eukaryotic cells	Cytoskeleton organisation.microfilament network.actin filament protein
FxaC_19g01370	-2.69203	3.79746e-06	-1.90198	0.00150357	Down	Transcription factor	RNA biosynthesis.transcriptional regulation.transcription factor (TCP)
FxaC_24g04140	-2.6916	0.00302264	-3.60793	0.000596172	Down	Pollen proteins Ole e I like	not assigned.not annotated
FxaC_5g15850	-2.69082	0.0264515	-3.73102	0.00820529	Down	cellulose synthase A catalytic subunit	Cell wall organisation.cellulose.cellulose synthase complex (CSC).CSC components.catalytic component CesA
FxaC_20g19980	-2.68449	1.00098e-05	-5.17108	2.45907e-09	Down	Aquaporin	Solute transport.channels.MIP family.tonoplast intrinsic protein (TIP)
FxaC_11g03591	-2.68325	6.09235e-08	-2.62037	5.36095e-07	Down	Chlorophyll A-B binding protein	#N/A
FxaC_14g13410	-2.6827	0.000460246	-2.64837	0.00135369	Down	ANK	not assigned.not annotated
FxaC_26g36930	-2.67948	1.53782e-29	-2.2348	5.06166e-21	Down	0	not assigned.not annotated
FxaC_10g00311	-2.67899	1.26055e-16	-3.06528	5.00298e-18	Down	GDSL esterase lipase	#N/A
FxaC_14g09430	-2.67858	7.48721e-06	-1.81595	0.00359804	Down	aspartic proteinase	Protein homeostasis.proteolysis.aspartic-type peptidase activities.A1-class protease (Pepsin)
FxaC_4g26220	-2.66787	9.14049e-05	-1.6119	0.0284949	Down	0	not assigned.not annotated
FxaC_15g40000	-2.66305	0.00103103	-3.29741	0.000340703	Down	epidermal patterning factor-like protein	Phytohormone action.signalling peptides.CRP (cysteine-rich-peptide) category.EPF/EPFL-peptide activity.EPF/EPFL-precursor polypeptide
FxaC_24g54890	-2.66169	2.72484e-17	-2.8786	2.08022e-17	Down	Proline dehydrogenase	Amino acid metabolism.degradation.proline.proline dehydrogenase
FxaC_21g21880	-2.65904	0.0097903	-3.25347	0.00535529	Down	Protein of unknown function, DUF547	not assigned.not annotated
FxaC_1g13770	-2.65865	1.76895e-26	-2.24697	3.73511e-19	Down	beta-galactosidase	Cell wall organisation.pectin.rhamnogalacturonan I.modification and degradation.beta-galactosidase (BGAL)
FxaC_24g45650	-2.6571	2.33474e-07	-3.15067	3.4798e-08	Down	Protein of unknown function (DUF1666)	not assigned.not annotated
FxaC_5g02650	-2.65657	6.95485e-05	-1.93437	0.00582541	Down	Pollen-specific protein	Lipid metabolism.glycerolipid biosynthesis.phosphatidylcholine.choline homeostasis.phosphocholine phosphatase
FxaC_12g47300	-2.65483	0.00743176	-2.37325	0.0284911	Down	serine threonine-protein kinase	Protein modification.phosphorylation.TKL protein kinase superfamily.G-Lectin protein kinase families.protein kinase (SD-1)
FxaC_21g35330	-2.65143	0.00575056	-3.24301	0.00310765	Down	Seed biotin-containing protein	not assigned.annotated
FxaC_5g27770	-2.65131	0.0088764	-2.76489	0.0127708	Down	Multicopper oxidase	Enzyme classification.EC_1 oxidoreductases.EC_1.10 oxidoreductase acting on diphenol or related substance as donor
FxaC_16g01290	-2.64954	0.00557945	-3.27474	0.00255451	Down	early light-induced protein	Photosynthesis.photophosphorylation.photosystem II.LHC-related protein groups.three-helix LHC-related protein group.protein (ELIP)
FxaC_25g45730	-2.64937	1.8423e-11	-2.10947	1.15172e-07	Down	potassium transporter	Solute transport.carrier-mediated transport.APC superfamily.potassium cation transporter (HAK/KUP/KT)
FxaC_7g42480	-2.64753	0.000220948	-2.01236	0.00805479	Down	structural maintenance of chromosomes protein	Cell cycle organisation.mitosis and meiosis.chromatin condensation.condensin I/II complex.component CAP-C/SMC4
FxaC_28g29000	-2.6412	3.43857e-10	-2.17538	3.42766e-07	Down	Protein of unknown function (DUF581)	Multi-process regulation.SnRK1-kinase regulatory system.SnRK1-interacting factor (FLZ)
FxaC_28g02620	-2.63719	3.59505e-43	-2.63395	4.0808e-41	Down	pectinesterase	Cell wall organisation.pectin.homogalacturonan.modification and degradation.pectin methylesterase
FxaC_21g42400	-2.63486	0.00112544	-2.90391	0.00107983	Down	amino acid	Solute transport.carrier-mediated transport.APC superfamily.AAAP family.amino acid transporter (ANT)
FxaC_13g24291	-2.63453	4.11783e-14	-2.79795	9.36004e-14	Down	0	#N/A
FxaC_4g17040	-2.63351	4.95403e-14	-2.70639	3.40873e-13	Down	Tetraspanin family	not assigned.annotated
FxaC_22g51360	-2.63158	1.79456e-26	-2.96614	1.0675e-28	Down	0	not assigned.not annotated
FxaC_25g24230	-2.62988	1.50836e-54	-2.38205	1.08626e-44	Down	Myb transcription factor	RNA biosynthesis.transcriptional regulation.MYB transcription factor superfamily.transcription factor (MYB-related)
FxaC_22g20130	-2.62688	5.6584e-10	-2.18091	4.56996e-07	Down	Mannan endo-1,4-beta-mannosidase	Cell wall organisation.hemicellulose.heteromannan.modification and degradation.endo-beta-1,4-mannanase
FxaC_3g16821	-2.62529	4.73679e-09	-4.12922	1.58906e-13	Down	L-ascorbate oxidase homolog	#N/A
FxaC_8g25700	-2.62037	6.91476e-12	-2.82118	6.5763e-12	Down	cellulose synthase A catalytic subunit	Cell wall organisation.cellulose.cellulose synthase complex (CSC).CSC components.catalytic component CesA
FxaC_4g36380	-2.62018	1.77567e-11	-2.94527	3.9335e-12	Down	Glyoxalase/Bleomycin resistance protein/Dioxygenase superfamily	not assigned.not annotated
FxaC_5g04780	-2.62015	5.93692e-07	-2.67869	2.39469e-06	Down	sulfate transporter	Solute transport.carrier-mediated transport.APC superfamily.SulP family.molybdate transporter (MOT)
FxaC_16g18010	-2.6185	3.14944e-05	-3.42169	2.75323e-06	Down	Pfam:DUF579	not assigned.annotated
FxaC_21g39430	-2.6181	1.52699e-05	-2.47535	0.000116685	Down	Actins are highly conserved proteins that are involved in various types of cell motility and are ubiquitously expressed in all eukaryotic cells	Cytoskeleton organisation.microfilament network.actin filament protein
FxaC_27g30700	-2.61144	5.60395e-09	-2.66301	2.46565e-08	Down	Pectate lyase	Cell wall organisation.pectin.modification and degradation.pectate lyase
FxaC_10g00690	-2.60994	0.000220094	-3.6374	1.20321e-05	Down	0	not assigned.not annotated
FxaC_28g17810	-2.60859	8.83451e-56	-2.4535	8.47138e-49	Down	Pectate lyase	Cell wall organisation.pectin.modification and degradation.pectate lyase
FxaC_9g36200	-2.59673	5.73796e-16	-2.00035	3.65151e-10	Down	TPR repeat-containing thioredoxin	Phytohormone action.brassinosteroid.perception and signal transduction.scaffold protein (TTL)
FxaC_19g15370	-2.59614	5.038e-10	-3.64528	1.85484e-13	Down	0	not assigned.annotated
FxaC_26g05690	-2.59282	0.00288311	-2.07219	0.0277899	Down	#N/A	not assigned.not annotated
FxaC_23g26340	-2.59237	1.94155e-27	-2.10745	1.09486e-18	Down	plasma membrane intrinsic protein	Solute transport.channels.MIP family.plasma membrane intrinsic protein (PIP)
FxaC_13g50150	-2.58965	1.06899e-05	-1.59251	0.0101168	Down	AWPM-19-like membrane family protein	not assigned.annotated
FxaC_19g00600	-2.5868	0.0049766	-2.04994	0.042713	Down	cytochrome P450	Enzyme classification.EC_1 oxidoreductases.EC_1.14 oxidoreductase acting on paired donor with incorporation or reduction of molecular oxygen
FxaC_12g43610	-2.58606	0.032275	-2.83546	0.0342342	Down	HhH2	DNA damage response.homologous recombination repair (HR).exonuclease (EXO1)
FxaC_19g12240	-2.58529	0.0299514	-2.85002	0.0304979	Down	LysM	not assigned.annotated
FxaC_6g41080	-2.58272	3.96675e-10	-1.97631	2.47526e-06	Down	Dehydration-responsive element-binding protein	RNA biosynthesis.transcriptional regulation.AP2/ERF transcription factor superfamily.transcription factor (DREB)
FxaC_11g46400	-2.58247	5.58157e-10	-3.47849	6.94718e-13	Down	late embryogenesis abundant protein	not assigned.annotated
FxaC_24g16290	-2.58239	0.00568196	-4.27387	0.000257345	Down	glycerol-3-phosphate acyltransferase	Lipid metabolism.glycerolipid biosynthesis.phosphatidate.endoplasmic reticulum phosphatidate biosynthesis.glycerol-3-phosphate acyltransferase (GPAT4-8)
FxaC_24g42190	-2.58163	0.00352499	-2.30876	0.0157156	Down	WD-40 repeat-containing protein	Chromatin organisation.histone chaperone activities.CAF1 histone chaperone complex.component CAF1c/MSI
FxaC_22g21570	-2.57894	0.000177125	-1.81107	0.0131258	Down	cleavage stimulation factor	RNA processing.RNA 3-end processing.mRNA polyadenylation.Cleavage Stimulatory Factor (CstF) complex.component CstF77/Rna14
FxaC_3g13240	-2.5768	4.39565e-16	-2.59544	8.71596e-15	Down	salt tolerance-like protein At1g78600-like	RNA biosynthesis.transcriptional regulation.C2C2 transcription factor superfamily.transcription factor (BBX-DBB)
FxaC_6g24290	-2.57367	0.000277886	-1.78705	0.0187376	Down	Glutaredoxin	Protein modification.S-glutathionylation.glutathione S-transferase activities.class tau glutathione S-transferase
FxaC_6g43200	-2.57137	2.97485e-05	-3.42807	2.40615e-06	Down	auxin-induced protein	not assigned.not annotated
FxaC_10g04880	-2.56513	8.66415e-06	-2.33778	2.75274e-05	Down	peroxidase	not assigned.annotated
FxaC_11g24500	-2.56411	4.14452e-06	-2.1691	0.000187287	Down	fatty acyl-CoA reductase	Cell wall organisation.cutin and suberin.cuticular lipid formation.acyl-reduction pathway.acyl CoA reductase
FxaC_24g51060	-2.55974	1.11298e-20	-2.5195	1.31247e-18	Down	glucan endo-1-3-beta-glucosidase	Enzyme classification.EC_3 hydrolases.EC_3.2 glycosylase
FxaC_7g07400	-2.55805	2.48549e-40	-2.42741	4.24057e-35	Down	This protein plays a role in synthesis of starch. It catalyzes the synthesis of the activated glycosyl donor, ADP- glucose from Glc-1-P and ATP	Carbohydrate metabolism.starch metabolism.biosynthesis.ADP-glucose pyrophosphorylase
FxaC_19g20800	-2.55784	0.000285816	-2.11081	0.00484011	Down	Glycine cleavage system H protein	Photosynthesis.photorespiration.glycine decarboxylase complex.lipoamide-containing component H-protein
FxaC_21g11140	-2.55731	0.000204217	-2.44658	0.000925927	Down	BRCA1 C Terminus (BRCT) domain	not assigned.annotated
FxaC_6g00810	-2.55482	8.41325e-25	-2.06392	8.81717e-17	Down	auxin transporter-like protein	Solute transport.carrier-mediated transport.APC superfamily.AAAP family.auxin transporter (AUX/LAX)
FxaC_26g19470	-2.5529	1.75904e-63	-2.2682	5.96719e-51	Down	Myb transcription factor	RNA biosynthesis.transcriptional regulation.MYB transcription factor superfamily.transcription factor (MYB-related)
FxaC_20g02800	-2.55092	2.84294e-07	-3.54537	1.17535e-09	Down	cytochrome P450	Cell wall organisation.cutin and suberin.cuticular lipid formation.fatty acyl omega-hydroxylase
FxaC_9g32310	-2.54852	0.000453469	-4.88625	7.35405e-07	Down	Chlorophyll A-B binding protein	Photosynthesis.photophosphorylation.photosystem II.LHC-II complex.component LHCb1/2/3
FxaC_6g44162	-2.54808	9.3327e-13	-2.60755	5.94311e-12	Down	L-ascorbate oxidase homolog	#N/A
FxaC_25g07220	-2.54757	1.65843e-15	-2.80765	6.52827e-16	Down	ubiquitin carboxyl-terminal hydrolase	not assigned.annotated
FxaC_19g10180	-2.54327	3.74527e-07	-2.44754	3.68858e-06	Down	methyltransferase	not assigned.annotated
FxaC_15g06800	-2.54155	2.25871e-14	-1.70964	2.37585e-07	Down	Protein of unknown function, DUF538	not assigned.annotated
FxaC_9g05620	-2.54149	2.5159e-08	-3.2221	4.55223e-10	Down	inactive receptor kinase	Protein modification.phosphorylation.TKL protein kinase superfamily.protein kinase (LRR-III)
FxaC_10g10580	-2.53919	1.01346e-30	-2.99092	3.74399e-36	Down	BAG domain	Protein homeostasis.protein quality control.cytosolic Hsp70 chaperone system.nucleotide exchange factor (BAG)
FxaC_25g02050	-2.53803	6.8476e-08	-2.33968	2.09948e-06	Down	Protein of unknown function, DUF288	Cell wall organisation.cellulose.cellulose synthase complex (CSC).CSC assembly.regulatory protein (STELLO)
FxaC_23g55690	-2.53758	2.57998e-07	-3.19176	1.09413e-08	Down	Xyloglucan endotransglucosylase hydrolase protein	Enzyme classification.EC_2 transferases.EC_2.4 glycosyltransferase
FxaC_9g31780	-2.53505	0.000506549	-1.75795	0.0258714	Down	calcium-binding protein PBP1-like	not assigned.annotated
FxaC_1g36520	-2.52974	0.00668898	-2.94736	0.00428201	Down	receptor protein kinase	not assigned.annotated
FxaC_7g41740	-2.52953	1.4476e-53	-2.55553	5.53094e-53	Down	Ocs element-binding factor	RNA biosynthesis.transcriptional regulation.bZIP transcription factor superfamily.transcription factor (bZIP)
FxaC_15g15280	-2.52494	0.00841878	-2.92305	0.00588867	Down	Pfam:DUF579	not assigned.annotated
FxaC_26g09120	-2.52488	3.92385e-16	-2.63741	1.36611e-15	Down	Removes the phosphate from trehalose 6-phosphate to produce free trehalose. Trehalose accumulation in plant may improve abiotic stress tolerance	Carbohydrate metabolism.trehalose metabolism.trehalose-6-phosphate phosphatase
FxaC_11g20200	-2.52419	2.86142e-07	-2.62565	6.4453e-07	Down	Pathogenesis-related protein Bet v I family	not assigned.annotated
FxaC_28g34560	-2.52375	1.45393e-45	-3.03422	1.88325e-57	Down	0	not assigned.not annotated
FxaC_21g11170	-2.52367	9.02812e-12	-2.57562	4.53859e-11	Down	Pfam:DUF231	not assigned.annotated
FxaC_18g25290	-2.52029	2.88698e-23	-2.36861	1.33367e-19	Down	homeobox-leucine zipper protein	RNA biosynthesis.transcriptional regulation.Homeobox transcription factor superfamily.transcription factor (HD-ZIP I/II)
FxaC_23g12520	-2.51977	1.20683e-11	-2.33643	1.36327e-09	Down	L-type lectin-domain containing receptor kinase S.7-like	not assigned.not annotated
FxaC_6g39960	-2.51927	1.2688e-06	-2.23717	3.94723e-05	Down	remorin C-terminal domain containing protein	not assigned.not annotated
FxaC_12g20620	-2.5183	7.47268e-15	-2.51799	1.40189e-13	Down	fasciclin-like arabinogalactan protein	Cell wall organisation.cell wall proteins.hydroxyproline-rich glycoprotein activities.arabinogalactan-protein (AGP) activities.fasciclin-type AGP (FLA)
FxaC_9g17400	-2.5127	0.000697183	-2.25355	0.00429819	Down	auxin response factor	RNA biosynthesis.transcriptional regulation.B3 transcription factor superfamily.transcription factor (ARF)
FxaC_26g02160	-2.51255	5.84684e-07	-2.11506	5.288e-05	Down	xyloglucan galactosyltransferase KATAMARI1	not assigned.annotated
FxaC_15g02940	-2.50663	5.08903e-36	-2.40647	1.00247e-31	Down	Polygalacturonase non-catalytic subunit	Cell wall organisation.pectin.modification and degradation.polygalacturonase activities.non-catalytic polygalacturonase regulator
FxaC_1g02970	-2.50257	6.85799e-16	-2.514	8.31043e-15	Down	Glyoxalase/Bleomycin resistance protein/Dioxygenase superfamily	not assigned.not annotated
FxaC_8g37370	-2.50189	1.99668e-52	-2.79003	4.56767e-61	Down	Tubulin is the major constituent of microtubules. It binds two moles of GTP, one at an exchangeable site on the beta chain and one at a non-exchangeable site on the alpha chain (By similarity)	Cytoskeleton organisation.microtubular network.alpha-beta-Tubulin heterodimer.component alpha-Tubulin
FxaC_14g14290	-2.50142	0.0324148	-3.53173	0.00960485	Down	factor y subunit	RNA biosynthesis.transcriptional regulation.transcription factor (DPB3)
FxaC_10g29850	-2.50073	4.96375e-14	-2.41973	2.74723e-12	Down	fasciclin-like arabinogalactan protein	Cell wall organisation.cell wall proteins.hydroxyproline-rich glycoprotein activities.arabinogalactan-protein (AGP) activities.fasciclin-type AGP (FLA)
FxaC_13g09810	-2.49927	1.779e-42	-2.29974	1.24001e-35	Down	UDP-Glycosyltransferase	Secondary metabolism.phenolics.flavonoid biosynthesis.flavonol glycosides.flavonol-3-O-glycoside rhamnosyltransferase
FxaC_9g12010	-2.49775	6.48549e-44	-2.53746	1.32546e-42	Down	expansin	Cell wall organisation.cell wall proteins.expansin activities.alpha-class expansin
FxaC_18g04030	-2.49561	0.000660094	-2.97023	0.000286345	Down	alpha/beta hydrolase fold	not assigned.not annotated
FxaC_6g00740	-2.48998	0.000708009	-2.16126	0.00221223	Down	nodulin family	Solute transport.carrier-mediated transport.MFS superfamily.anion transporter (Fabaceae-N70)
FxaC_6g02810	-2.48923	0.0102649	-2.86824	0.00771931	Down	0	not assigned.not annotated
FxaC_22g16710	-2.48818	2.62483e-17	-2.71534	5.89758e-18	Down	Chlorophyll a-b binding protein	Photosynthesis.photophosphorylation.photosystem II.LHC-II complex.component LHCb1/2/3
FxaC_13g25370	-2.48442	7.25917e-30	-2.04412	1.01955e-20	Down	#N/A	not assigned.not annotated
FxaC_9g48121	-2.48304	7.10172e-32	-2.36635	1.13049e-27	Down	GDSL esterase lipase	#N/A
FxaC_4g25620	-2.47917	0.000345474	-2.36083	0.00142373	Down	Galacturonosyltransferase-like	Cell wall organisation.hemicellulose.xylan.biosynthesis.galacturonosyltransferase
FxaC_20g11261	-2.47835	0.000633241	-2.851	0.000343183	Down	Early nodulin-like protein	#N/A
FxaC_21g28890	-2.47712	1.49304e-34	-2.41689	1.99803e-31	Down	Aquaporin	Solute transport.channels.MIP family.tonoplast intrinsic protein (TIP)
FxaC_5g12120	-2.47575	3.51352e-19	-2.46882	1.50109e-17	Down	EID1-like F-box protein	Protein homeostasis.ubiquitin-proteasome system.ubiquitin-fold protein conjugation.Cullin-based ubiquitylation complexes.SKP1-CUL1-FBX (SCF) E3 ligase complexes.F-BOX substrate adaptor components.component EDL
FxaC_13g03160	-2.47268	5.35085e-09	-2.15724	9.29176e-07	Down	MLP-like protein	not assigned.annotated
FxaC_21g70730	-2.47261	9.45106e-34	-2.25797	1.30334e-27	Down	#N/A	not assigned.annotated
FxaC_5g38940	-2.47207	0.000316152	-4.17062	1.42783e-06	Down	protein, mRNA source RefSeq DNA_predicted	Phytohormone action.signalling peptides.CRP (cysteine-rich-peptide) category.GASA/GAST-peptide activity.GASA-precursor polypeptide
FxaC_13g21090	-2.47159	1.9272e-12	-2.02822	1.48891e-08	Down	ANK	Solute transport.carrier-mediated transport.APC superfamily.AAAP family.amino acid transporter (LHT)
FxaC_10g00860	-2.47056	6.35394e-10	-2.94693	2.43039e-11	Down	Chlorophyll a-b binding protein	Photosynthesis.photophosphorylation.photosystem II.LHC-II complex.component LHCb1/2/3
FxaC_10g27740	-2.4705	2.82525e-26	-2.31459	3.52544e-22	Down	sialyltransferase family domain containing protein, expressed	Cell wall organisation.cell wall proteins.hydroxyproline-rich glycoprotein activities.arabinogalactan-protein (AGP) activities.AGP glycosylation.AGP beta-1,6-galactosyltransferase
FxaC_19g00320	-2.46826	4.06877e-05	-2.44256	0.000154412	Down	monocopper oxidase-like protein	Enzyme classification.EC_1 oxidoreductases.EC_1.10 oxidoreductase acting on diphenol or related substance as donor
FxaC_5g16050	-2.46793	0.00245023	-4.61406	1.56136e-05	Down	Leucine-rich repeat receptor-like protein kinase	Protein modification.phosphorylation.TKL protein kinase superfamily.protein kinase (LRR-XI)
FxaC_25g53620	-2.46717	5.55205e-25	-2.82919	1.60108e-27	Down	pectinesterase	Cell wall organisation.pectin.homogalacturonan.modification and degradation.pectin methylesterase
FxaC_1g15290	-2.46543	1.20575e-11	-1.7451	2.02226e-06	Down	0	not assigned.not annotated
FxaC_2g17550	-2.46501	0.00313899	-5.76276	7.72856e-06	Down	auxin-induced protein	not assigned.annotated
FxaC_12g41330	-2.46406	1.1524e-35	-2.52698	6.59603e-35	Down	Transcription factor	RNA biosynthesis.transcriptional regulation.AP2/ERF transcription factor superfamily.transcription factor (ERF)
FxaC_7g07721	-2.46334	0.011303	-2.19995	0.0385	Down	beta-galactosidase	#N/A
FxaC_8g01850	-2.46329	3.76272e-08	-2.10932	5.06305e-06	Down	transcription factor	RNA biosynthesis.transcriptional regulation.bZIP transcription factor superfamily.transcription factor (bZIP)
FxaC_21g07710	-2.45967	0.00164213	-1.85299	0.0286653	Down	lysosomal Pro-X carboxypeptidase-like	Protein homeostasis.proteolysis.serine-type peptidase activities.S28-class serine carboxypeptidase
FxaC_7g25030	-2.45891	2.13475e-13	-2.59255	4.15402e-13	Down	BTB POZ domain-containing protein	not assigned.annotated
FxaC_27g14870	-2.4588	3.28239e-36	-2.65214	1.89783e-38	Down	Fasciclin domain	Cell wall organisation.cell wall proteins.hydroxyproline-rich glycoprotein activities.arabinogalactan-protein (AGP) activities.fasciclin-type AGP (FLA)
FxaC_5g00130	-2.45873	0.000280238	-2.62768	0.000402574	Down	remorin C-terminal domain containing protein	not assigned.not annotated
FxaC_15g03980	-2.45694	8.57884e-10	-2.39051	1.41724e-08	Down	dynamin-related protein	Vesicle trafficking.clathrin coated vesicle (CCV) machinery.CCV plasma membrane detachment.dynamin (DRP1)
FxaC_1g06460	-2.45308	2.17471e-05	-2.1653	0.00038028	Down	stress-induced protein	not assigned.not annotated
FxaC_21g10910	-2.4499	3.20075e-06	-2.95331	4.22523e-07	Down	Zinc finger protein	RNA biosynthesis.transcriptional regulation.C2C2 transcription factor superfamily.transcription factor (BBX-CO)
FxaC_8g38860	-2.44886	3.84851e-51	-2.16979	1.94922e-40	Down	subtilisin-like	Protein homeostasis.proteolysis.serine-type peptidase activities.S8-class protease (subtilisin) families.protease (SBT1)
FxaC_15g22630	-2.44785	1.2444e-40	-2.32554	1.1059e-35	Down	SEC14 cytosolic factor family protein	not assigned.not annotated
FxaC_22g06470	-2.44663	6.43228e-06	-2.26125	8.06019e-05	Down	Pollen allergen	Cell wall organisation.cell wall proteins.expansin activities.alpha-class expansin
FxaC_3g13680	-2.44362	2.87248e-28	-2.56015	3.11478e-28	Down	beta-galactosidase	Cell wall organisation.pectin.rhamnogalacturonan I.modification and degradation.beta-galactosidase (BGAL)
FxaC_12g28600	-2.44108	1.01735e-40	-2.72121	7.74365e-46	Down	nac domain	RNA biosynthesis.transcriptional regulation.transcription factor (NAC)
FxaC_20g00190	-2.44069	0.000174219	-3.4198	5.66477e-06	Down	beta-fructofuranosidase	Carbohydrate metabolism.sucrose metabolism.degradation.invertase activities.acid beta-fructofuranosidase (VIN)
FxaC_15g07160	-2.43793	7.82139e-07	-1.98446	0.000105338	Down	Methyltransferase	not assigned.annotated
FxaC_17g45110	-2.43764	0.00537237	-2.15948	0.0232426	Down	Chlorophyll A-B binding protein	Photosynthesis.photophosphorylation.photosystem II.LHC-II complex.component LHCb6
FxaC_23g59240	-2.43568	1.4476e-53	-2.14534	4.61565e-42	Down	fasciclin-like arabinogalactan protein	Cell wall organisation.cell wall proteins.hydroxyproline-rich glycoprotein activities.arabinogalactan-protein (AGP) activities.fasciclin-type AGP (FLA)
FxaC_27g33930	-2.43561	1.66876e-11	-2.92277	3.80078e-13	Down	Inherit from KOG: Transcription factor	RNA biosynthesis.transcriptional regulation.MYB transcription factor superfamily.transcription factor (MYB-related)
FxaC_26g39680	-2.43554	0.00111877	-2.55002	0.00161233	Down	IQ-domain	not assigned.annotated
FxaC_19g24260	-2.4352	0.0125392	-3.05175	0.00572713	Down	F-box kelch-repeat protein	Phytohormone action.strigolactone.perception and signal transduction.signal transducer (KUF1)
FxaC_24g00790	-2.43449	0.00193177	-1.81289	0.0346459	Down	Gibberellin regulated protein	Phytohormone action.signalling peptides.CRP (cysteine-rich-peptide) category.GASA/GAST-peptide activity.GASA-precursor polypeptide
FxaC_20g02260	-2.42759	2.21874e-07	-1.95718	5.55476e-05	Down	protein transport protein-related	not assigned.annotated
FxaC_11g15540	-2.42676	0.00687077	-4.35903	0.000135475	Down	interactor of constitutive active rops	Multi-process regulation.Rop-GTPase regulatory system.ROP GTPase effector activities.GTPase effector (RIP)
FxaC_16g11900	-2.42551	0.000313587	-2.33431	0.000483298	Down	Pollen proteins Ole e I like	not assigned.not annotated
FxaC_11g00610	-2.4249	0.0330376	-2.66595	0.0352044	Down	#N/A	not assigned.not annotated
FxaC_2g14380	-2.42486	0.000266296	-2.5991	0.000338672	Down	peroxiredoxin	Redox homeostasis.chloroplast redox homeostasis.2-Cys peroxiredoxin activities.atypical 2-Cys peroxiredoxin (PrxQ)
FxaC_21g20760	-2.42352	1.68717e-06	-2.51729	3.66218e-06	Down	beta-1,4-glucan synthase rather involved in the synthesis of the xyloglucan backbone than cellulose. Seems to work simultaneously with xyloglucan 6-xylosyltransferase. Xyloglucan is a noncellulosic polysaccharides of plant cell wall and consists of a glucan backbone substituted by xylose, galactose and fucose (By similarity)	Cell wall organisation.hemicellulose.xyloglucan.biosynthesis.1,4-beta-glucan synthase (CSLC)
FxaC_15g15900	-2.42224	6.0534e-34	-2.45247	1.24756e-32	Down	nac domain	RNA biosynthesis.transcriptional regulation.transcription factor (NAC)
FxaC_17g22250	-2.419	0.00111297	-1.83176	0.0226607	Down	beta-glucosidase	Enzyme classification.EC_3 hydrolases.EC_3.2 glycosylase
FxaC_15g00720	-2.41688	0.000331613	-1.50344	0.0431995	Down	Protein of unknown function (DUF793)	not assigned.annotated
FxaC_23g57380	-2.41603	0.000225771	-1.8984	0.00633914	Down	Nitrate transporter	Protein biosynthesis.organelle machinery.mitochondrial ribosome.large ribosomal subunit proteome.component mtRPL30
FxaC_11g05920	-2.41559	1.24557e-11	-2.46126	6.71493e-11	Down	UDP-glucoronosyl and UDP-glucosyl transferase	Enzyme classification.EC_2 transferases.EC_2.4 glycosyltransferase
FxaC_14g07680	-2.41266	1.02739e-11	-2.49984	3.13205e-11	Down	ninja-family protein	RNA biosynthesis.transcriptional regulation.transcriptional repression.transcriptional co-repressor (AFP/NINJA)
FxaC_8g06030	-2.41159	6.12058e-10	-2.24341	3.23027e-08	Down	Myb-like DNA-binding domain	RNA biosynthesis.transcriptional regulation.MYB transcription factor superfamily.transcription factor (MYB-related)
FxaC_14g08970	-2.4115	0.00264991	-2.35876	0.00627449	Down	ABC transporter G family member	Phytohormone action.cytokinin.transport.cytokinin transporter (ABCG14)
FxaC_10g32980	-2.41053	0.000670482	-2.90681	0.000228264	Down	0	not assigned.not annotated
FxaC_22g02630	-2.40951	1.54819e-05	-1.35137	0.0242968	Down	Cystinosin	not assigned.annotated
FxaC_25g17630	-2.40941	2.18502e-18	-2.67597	9.64378e-20	Down	Fasciclin domain	Cell wall organisation.cell wall proteins.hydroxyproline-rich glycoprotein activities.arabinogalactan-protein (AGP) activities.fasciclin-type AGP (FLA)
FxaC_24g43450	-2.40888	1.3354e-07	-2.05054	1.47596e-05	Down	Protein of unknown function (DUF1677)	not assigned.not annotated
FxaC_19g04931	-2.40881	6.35351e-16	-2.44635	5.51179e-15	Down	NAD dependent epimerase dehydratase family protein	#N/A
FxaC_10g38520	-2.40877	0.000218733	-1.7414	0.0132339	Down	transcription factor	RNA biosynthesis.transcriptional regulation.Homeobox transcription factor superfamily.transcription factor (WOX)
FxaC_20g12840	-2.40764	1.87349e-14	-2.52281	4.29335e-14	Down	Zinc finger protein CONSTANS-LIKE	RNA biosynthesis.transcriptional regulation.C2C2 transcription factor superfamily.transcription factor (BBX-CO)
FxaC_21g31520	-2.40643	0.000299209	-3.0578	5.45759e-05	Down	#N/A	not assigned.not annotated
FxaC_1g13440	-2.40427	4.29242e-15	-2.58513	3.43463e-15	Down	salt tolerance-like protein At1g78600-like	RNA biosynthesis.transcriptional regulation.C2C2 transcription factor superfamily.transcription factor (BBX-DBB)
FxaC_12g31520	-2.4019	6.12798e-41	-2.28195	8.16176e-36	Down	phosphoenolpyruvate carboxylase	Photosynthesis.CAM/C4 photosynthesis.phosphoenolpyruvate (PEP) carboxylase activity.PEP carboxylase
FxaC_10g14460	-2.39822	1.75834e-32	-1.97788	2.32008e-22	Down	expressed protein	Cell wall organisation.pectin.rhamnogalacturonan I.biosynthesis.beta-1,4-galactosyltransferase
FxaC_2g16590	-2.3957	0.0409341	-5.68614	0.000587822	Down	Inherit from virNOG: bZIP transcription factor	RNA biosynthesis.transcriptional regulation.bZIP transcription factor superfamily.transcription factor (bZIP)
FxaC_16g02700	-2.39433	2.71979e-26	-2.29922	5.23055e-23	Down	0	not assigned.not annotated
FxaC_22g35120	-2.39333	5.98165e-05	-2.669	3.92642e-05	Down	probably inactive leucine-rich repeat receptor-like protein kinase	not assigned.annotated
FxaC_11g30960	-2.39128	1.4675e-31	-1.99265	3.0529e-22	Down	Glucomannan 4-beta-mannosyltransferase	Cell wall organisation.hemicellulose.heteromannan.biosynthesis.mannan synthase activities.mannan synthase (CSLA)
FxaC_5g00220	-2.3907	2.41898e-10	-2.32117	4.38719e-09	Down	subtilisin-like	Protein homeostasis.proteolysis.serine-type peptidase activities.S8-class protease (subtilisin) families.protease (SBT1)
FxaC_10g41020	-2.38953	2.3562e-06	-2.54651	2.93207e-06	Down	inactive rhomboid protein 1-like	Protein homeostasis.proteolysis.serine-type peptidase activities.S54-class protease (RBL))
FxaC_18g36190	-2.38739	1.04056e-22	-2.62065	4.30556e-24	Down	methyltransferase	not assigned.annotated
FxaC_8g35250	-2.38595	7.9222e-06	-1.9207	0.000434857	Down	ATP synthase protein	Cellular respiration.oxidative phosphorylation.NADH dehydrogenase complex.module P (proton translocation) components.component ND4L/NQO11
FxaC_18g37800	-2.38293	2.23612e-12	-2.62593	8.53665e-13	Down	Squamosa promoter-binding-like protein	RNA biosynthesis.transcriptional regulation.transcription factor (SBP)
FxaC_26g23510	-2.38167	0.0014618	-1.92026	0.0180963	Down	cytochrome P450	Cell wall organisation.cutin and suberin.cuticular lipid formation.fatty acyl omega-hydroxylase
FxaC_2g17880	-2.37764	0.00189662	-2.70905	0.00131259	Down	LRR receptor-like serine threonine-protein kinase	not assigned.annotated
FxaC_9g08700	-2.37113	7.74161e-05	-2.6277	5.96547e-05	Down	kinase family	Enzyme classification.EC_2 transferases.EC_2.7 transferase transferring phosphorus-containing group
FxaC_4g36880	-2.3701	4.37387e-31	-2.437	2.53626e-30	Down	EIN3-binding F-box protein	Phytohormone action.ethylene.perception and signal transduction.signal transducer (EBF)
FxaC_27g38960	-2.36925	7.05633e-27	-1.9645	1.16594e-18	Down	Exostosin family	not assigned.annotated
FxaC_13g22010	-2.36543	4.54229e-33	-1.6981	3.07274e-18	Down	Pfam:DUF579	not assigned.annotated
FxaC_24g23560	-2.36109	0.00013413	-1.70074	0.0104451	Down	BRLZ	RNA biosynthesis.transcriptional regulation.bZIP transcription factor superfamily.transcription factor (bZIP)
FxaC_13g45580	-2.3602	0.00311681	-2.28667	0.00811952	Down	Transcription factor	RNA biosynthesis.transcriptional regulation.AP2/ERF transcription factor superfamily.transcription factor (AP2)
FxaC_9g48940	-2.35668	1.72481e-11	-2.08413	8.99304e-09	Down	UDP-Glycosyltransferase	Enzyme classification.EC_2 transferases.EC_2.4 glycosyltransferase
FxaC_20g22400	-2.35597	0.00604673	-2.6082	0.005768	Down	novel plant snare	Cell cycle organisation.cytokinesis.cell-plate formation.SNARE cell-plate vesicle fusion complex.Qb-SNARE component NPSN11
FxaC_4g27550	-2.35279	0.021434	-3.24107	0.0053651	Down	Glyoxalase/Bleomycin resistance protein/Dioxygenase superfamily	not assigned.not annotated
FxaC_15g37750	-2.35161	0.000203466	-2.67168	0.000118408	Down	2OG-Fe(II) oxygenase superfamily	Enzyme classification.EC_1 oxidoreductases.EC_1.14 oxidoreductase acting on paired donor with incorporation or reduction of molecular oxygen
FxaC_4g19190	-2.34846	0.0113899	-4.2867	0.000240149	Down	Inherit from euNOG: hydroxyproline-rich glycoprotein	not assigned.annotated
FxaC_10g21550	-2.34672	2.62205e-24	-2.35371	1.18926e-22	Down	phosphoenolpyruvate carboxylase	Photosynthesis.CAM/C4 photosynthesis.phosphoenolpyruvate (PEP) carboxylase activity.PEP carboxylase
FxaC_11g24050	-2.34567	1.0492e-11	-1.87181	1.07488e-07	Down	nucleobase-ascorbate transporter	Solute transport.carrier-mediated transport.APC superfamily.NCS-2 family.solute transporter (NAT)
FxaC_17g28570	-2.34345	1.84738e-13	-2.02837	5.61928e-10	Down	Glycine cleavage system H protein	Photosynthesis.photorespiration.glycine decarboxylase complex.lipoamide-containing component H-protein
FxaC_24g33860	-2.34288	8.03536e-08	-2.42255	1.75421e-07	Down	May cause loosening and extension of plant cell walls by disrupting non-covalent bonding between cellulose microfibrils and matrix glucans. No enzymatic activity has been found	Cell wall organisation.cell wall proteins.expansin activities.beta-class expansin
FxaC_12g01820	-2.34271	1.81694e-12	-2.54335	1.23699e-12	Down	late embryogenesis abundant protein	not assigned.annotated
FxaC_15g37890	-2.34031	5.18101e-16	-2.23969	7.87091e-14	Down	0	not assigned.not annotated
FxaC_25g04470	-2.33947	8.4503e-27	-2.43436	1.37619e-26	Down	Aquaporin	Solute transport.channels.MIP family.tonoplast intrinsic protein (TIP)
FxaC_19g12490	-2.33851	1.08941e-45	-2.29278	6.87948e-43	Down	aspartic proteinase	Protein homeostasis.proteolysis.aspartic-type peptidase activities.A1-class protease (Pepsin)
FxaC_21g65410	-2.33692	0.0220509	-2.38464	0.0318315	Down	GDSL esterase lipase	Photosynthesis.photophosphorylation.photosystem II.assembly and maintenance.assembly factor (Psb32)
FxaC_7g30690	-2.33615	4.83998e-12	-2.35209	5.34505e-11	Down	transcription factor	RNA biosynthesis.transcriptional regulation.bZIP transcription factor superfamily.transcription factor (bZIP)
FxaC_25g42670	-2.3306	0.000447368	-2.21575	0.00173702	Down	Exostosin family	not assigned.annotated
FxaC_25g36260	-2.32953	7.08046e-25	-2.55741	1.12234e-26	Down	Pectate lyase	Cell wall organisation.pectin.modification and degradation.pectate lyase
FxaC_12g15940	-2.32735	4.949e-24	-2.213	9.67067e-21	Down	Glucomannan 4-beta-mannosyltransferase	Cell wall organisation.hemicellulose.heteromannan.biosynthesis.mannan synthase activities.mannan synthase (CSLA)
FxaC_24g50040	-2.32724	0.00390797	-2.49746	0.00455196	Down	thymidine kinase	Nucleotide metabolism.deoxynucleotides.salvage pathway.thymidine kinase (TK1)
FxaC_20g09120	-2.32594	1.86821e-32	-2.34556	3.82902e-31	Down	HVA22-like protein e	not assigned.annotated
FxaC_18g35260	-2.32441	0.00291112	-2.25955	0.00741709	Down	Early nodulin-like protein	not assigned.annotated
FxaC_12g43430	-2.32238	2.39443e-30	-1.68596	7.95111e-17	Down	shikimate quinate	Enzyme classification.EC_2 transferases.EC_2.3 acyltransferase
FxaC_25g05660	-2.32027	1.99485e-28	-2.2347	4.20415e-25	Down	0	not assigned.not annotated
FxaC_12g49550	-2.31996	4.2041e-14	-2.60695	3.62951e-15	Down	0	not assigned.annotated
FxaC_6g16870	-2.31534	1.15178e-05	-2.03877	0.000257817	Down	male sterility MS5 family protein	not assigned.annotated
FxaC_18g37710	-2.31285	4.71224e-22	-2.07936	1.82932e-17	Down	HVA22-like protein e	not assigned.annotated
FxaC_28g26790	-2.31175	0.0486421	-2.92657	0.0243122	Down	0	not assigned.not annotated
FxaC_19g05820	-2.3096	1.3888e-10	-1.63664	8.10871e-06	Down	U-box domain-containing protein	Protein homeostasis.ubiquitin-proteasome system.ubiquitin-fold protein conjugation.ubiquitin conjugation (ubiquitylation).ubiquitin-ligase E3 activities.U-Box E3 ligase activities.E3 ubiquitin ligase (PUB)
FxaC_5g02660	-2.30854	1.24514e-13	-2.16706	1.6575e-11	Down	Putative Phosphatase	Lipid metabolism.glycerolipid biosynthesis.phosphatidylcholine.choline homeostasis.phosphocholine phosphatase
[truncated: 5,811 more rows]

## Sheet: DEGs RED
Table S3. Transcriptome analysis in control and 35Spro:RIF-RNAi lines at white and red stages of receptacle ripening.
List of differentially expressed genes both in 35Spro:RIF-RNAi #3 and #11 lines at the red stage by RNA-seq.
GeneID	logFC RIF3/Control	FDR RIF3/Control	logFC RIF11/Control	FDR RIF11/Control	Regulation	Description (Liu et al. Horticulture Research; 2021; 8:41)	Mapman bin description
[truncated: 5,088 more rows]

## Sheet: DEGs WHITE LogFC≥1_≤-1
Table S3. Transcriptome analysis in control and 35Spro:RIF-RNAi lines at white and red stages of receptacle ripening.
[truncated: 3,963 more rows]

[truncated: 1 more sheets: DEGs RED LogFC≥1_≤-1]
