# Supplementary material for: FaRIF as a key regulator of strawberry fruit ripening: deciphering its targets and interaction networks
Source: Hortic Res. 2026 Jan 6;13(4):uhaf362. doi: 10.1093/hr/uhaf362 (PMC13150854; doi:10.1093/hr/uhaf362)
Supplement: Web_Material_uhaf362 [file web_material_uhaf362.zip › Table S4.xlsx]

## Sheet: Direct targets FaRIF
Table S4. List of FaRIF direct targets (DEGs with LogFC≥1 or ≤-1 containing FaRIF binding sites in their promoter (-2kb to 100 bp TSS) region.
			RIF3W/CONTROLW		RIF11W/CONTROLW			RIF3R/CONTROLR		RIF11R/CONTROLR			ChIP-seq analysis RIF
Gene ID F. x ananassa	Chromosome	Correspondence in F. vesca	logFC RIF3/Control	FDR RIF3/Control	logFC RIF11/Control	FDR RIF11/Control	Regulation W	logFC RIF3/Control	FDR RIF3/Control	logFC RIF11/Control	FDR RIF11/Control	Regulation R	Binding site (distance to TSS)	Annotation	Fold enrichment	Validation Level
FxaC_2g11900	1B	FvH4_1g00040	-1.09482	1.27649e-10	-1.01197	6.4614e-09	Down	-	-	-	-	-	-408	Promoter (<=1kb)	3.18695	VL1/VL2
FxaC_2g11610	1B	FvH4_1g00300	-	-	-	-	-	2.91306	4.75525e-38	2.88906	6.77574e-38	Up	-241	Promoter (<=1kb)	3.53106	VL1
FxaC_4g39040	1D	FvH4_1g00950	-	-	-	-	-	-1.07214	1.09198e-07	-1.53839	3.71459e-15	Down	-752	Promoter (<=1kb)	2.32337	VL1
FxaC_4g38930	1D	FvH4_1g01020	1.36125	1.28101e-08	1.57154	2.55089e-11	Up	-	-	-	-	-	-234	Promoter (<=1kb)	2.8022	VL1/VL2/VL3
FxaC_3g01480	1C	FvH4_1g01020	2.50651	1.2134e-08	2.30055	1.24826e-06	Up	-	-	-	-	-	-259	Promoter (<=1kb)	4.38353	VL1/VL2/VL3
FxaC_4g38860	1D	FvH4_1g01070	-1.43935	1.81321e-08	-2.10766	1.57367e-14	Down	-2.71889	2.18229e-15	-3.13328	2.95225e-19	Down	-963	Promoter (<=1kb)	3.57823	VL1/VL2/VL3
FxaC_2g10710	1B	FvH4_1g01070	-1.78695	3.23023e-22	-1.78918	3.61766e-21	Down	-2.57009	2.19812e-23	-2.92184	5.12381e-29	Down	-12	Promoter (<=1kb)	3.97899	VL1
FxaC_1g05770	1A	FvH4_1g01070	-1.85977	1.71652e-16	-1.92985	2.33223e-16	Down	-2.59664	1.32334e-22	-4.08208	2.29066e-40	Down	-386	Promoter (<=1kb)	2.70264	VL1
FxaC_3g01600	1C	FvH4_1g01130	-	-	-	-	-	1.66047	1.73899e-05	1.06845	0.0276441	Up	-209	Promoter (<=1kb)	2.85743	VL1/VL2/VL3
FxaC_1g05550	1A	FvH4_1g01300	-1.85705	0.000794044	-1.38095	0.0258714	Down	-	-	-	-	-	-1068	Promoter (1-2kb)	4.09494	VL1/VL2/VL3
FxaC_3g01770	1C	FvH4_1g01320	1.26884	0.0211266	1.49662	0.00383808	Up	-	-	-	-	-	35	Promoter (<=1kb)	2.33087	VL1/VL2/VL3
FxaC_2g12170	1B	FvH4_1g01350	2.20059	0.00583131	2.4367	0.00153554	Up	1.99408	0.001113	2.70994	4.60259e-08	Up	-21	Promoter (<=1kb)	3.53106	VL1/VL2/VL3
FxaC_2g10080	1B	FvH4_1g01760	-3.13941	0.0117107	-3.68455	0.00969498	Down	-	-	-	-	-	-1403	Promoter (1-2kb)	2.86302	VL1
FxaC_2g10000	1B	FvH4_1g01840	-	-	-	-	-	-5.10766	1.98508e-42	-6.71166	1.87363e-52	Down	-1112	Promoter (1-2kb)	3.45871	VL1/VL2/VL3
FxaC_1g04940	1A	FvH4_1g01840	-	-	-	-	-	-2.94356	2.95155e-07	-5.20346	3.15139e-13	Down	-1046	Promoter (1-2kb)	3.21845	VL1/VL2/VL3
FxaC_1g04893	1A	FvH4_1g01880	-	-	-	-	-	-1.15669	0.000166064	-1.68391	8.88393e-09	Down	30	Promoter (<=1kb)	2.84355	VL1/VL2/VL3
FxaC_1g04180	1A	FvH4_1g02500	-	-	-	-	-	-2.95152	5.59682e-35	-2.87245	2.62351e-35	Down	-982	Promoter (<=1kb)	2.30463	VL1
FxaC_1g04090	1A	FvH4_1g02570	-4.28873	1.6512e-05	-3.84343	4.37492e-05	Down	-	-	-	-	-	-52	Promoter (<=1kb)	2.7012	VL1
FxaC_1g03821	1A	FvH4_1g02730	2.09151	8.87009e-09	2.31748	8.54551e-11	Up	-	-	-	-	-	-376	Promoter (<=1kb)	3.91279	VL1/VL2/VL3
FxaC_1g03480	1A	FvH4_1g03130	-1.70156	9.19057e-23	-1.85371	2.8378e-25	Down	-	-	-	-	-	-132	Promoter (<=1kb)	2.68579	VL1
FxaC_2g08720	1B	FvH4_1g03160	1.33922	7.11544e-08	1.47353	2.4793e-09	Up	-	-	-	-	-	-511	Promoter (<=1kb)	3.39793	VL1/VL2/VL3
FxaC_3g03740	1C	FvH4_1g03541	-	-	-	-	-	-1.55728	1.48837e-06	-1.52339	1.21257e-06	Down	-38	Promoter (<=1kb)	2.58769	VL1/VL2/VL3
FxaC_2g07480	1B	FvH4_1g04250	-1.22362	1.43771e-11	-1.32537	7.49945e-13	Down	-	-	-	-	-	-1297	Promoter (1-2kb)	3.12309	VL1/VL2/VL3
FxaC_4g35670	1D	FvH4_1g04420	-	-	-	-	-	2.05183	3.02475e-10	2.21487	1.16487e-12	Up	-100	Promoter (<=1kb)	3.03594	VL1/VL2/VL3
FxaC_3g04490	1C	FvH4_1g04420	-	-	-	-	-	1.27602	0.00100278	1.39212	0.000106188	Up	-134	Promoter (<=1kb)	4.10366	VL1
FxaC_3g05000	1C	FvH4_1g04892	1.83708	6.75674e-16	1.82452	3.88948e-15	Up	-	-	-	-	-	97	Promoter (<=1kb)	2.66435	VL1/VL2/VL3
FxaC_2g03950	1B	FvH4_1g05180	-1.27347	4.30457e-17	-1.52173	8.06428e-24	Down	-	-	-	-	-	-94	Promoter (<=1kb)	2.76759	VL1/VL2/VL3
FxaC_1g00721	1A	FvH4_1g05350	-	-	-	-	-	1.20349	1.40055e-05	1.22702	5.14581e-06	Up	63	Promoter (<=1kb)	2.44964	VL1/VL2
FxaC_1g06040	1A	FvH4_1g06180	1.30495	0.00204099	1.12404	0.0213325	Up	-	-	-	-	-	-337	Promoter (<=1kb)	3.10015	VL1/VL2/VL3
FxaC_1g06090	1A	FvH4_1g06220	-	-	-	-	-	-1.00726	0.00759704	-1.41116	3.761e-05	Down	-1489	Promoter (1-2kb)	3.3196	VL1/VL2/VL3
FxaC_4g34040	1D	FvH4_1g06390	-	-	-	-	-	1.11774	0.000299972	1.05629	0.000610891	Up	-18	Promoter (<=1kb)	3.12309	VL1/VL2
FxaC_4g33810	1D	FvH4_1g06640	-1.84137	0.00419303	-2.50524	0.000371725	Down	-	-	-	-	-	10	Promoter (<=1kb)	4.89511	VL1
FxaC_4g32520	1D	FvH4_1g07920	1.31063	3.72465e-07	1.22175	6.74094e-06	Up	-	-	-	-	-	65	Promoter (<=1kb)	2.95845	VL1/VL2/VL3
FxaC_4g32250	1D	FvH4_1g08141	-	-	-	-	-	-1.01684	3.46953e-07	-1.13596	4.58955e-09	Down	-236	Promoter (<=1kb)	4.01824	VL1/VL2/VL3
FxaC_1g08560	1A	FvH4_1g08190	-1.67604	8.05632e-06	-1.54708	0.000102971	Down	-	-	-	-	-	-196	Promoter (<=1kb)	5.058	VL1
FxaC_4g31690	1D	FvH4_1g08640	1.89404	5.99667e-28	1.85133	2.45897e-26	Up	1.70224	8.60325e-09	1.63319	3.01527e-08	Up	-104	Promoter (<=1kb)	3.23314	VL1/VL2/VL3
FxaC_3g08840	1C	FvH4_1g08640	1.55394	1.10999e-17	1.5965	2.22414e-18	Up	1.81933	6.54392e-13	2.05731	1.64293e-17	Up	-106	Promoter (<=1kb)	3.81055	VL1/VL2/VL3
FxaC_1g09090	1A	FvH4_1g08640	1.29541	7.81613e-13	1.38672	1.74713e-14	Up	-	-	-	-	-	65	Promoter (<=1kb)	3.24476	VL1/VL2/VL3
FxaC_3g09290	1C	FvH4_1g09090	-	-	-	-	-	3.52228	4.32346e-11	3.0936	6.59073e-08	Up	-1266	Promoter (1-2kb)	6.18598	VL1/VL2/VL3
FxaC_1g09700	1A	FvH4_1g09090	1.23384	6.30022e-05	1.42024	2.26238e-06	Up	-	-	-	-	-	-1253	Promoter (1-2kb)	3.72193	VL1/VL2/VL3
FxaC_2g14670	1B	FvH4_1g09640	-	-	-	-	-	-1.06231	0.00174004	-1.36261	1.63226e-05	Down	-175	Promoter (<=1kb)	3.14932	VL1
FxaC_4g29800	1D	FvH4_1g10180	-1.2074	2.90348e-13	-1.03886	7.4456e-10	Down	-2.19037	7.8002e-43	-1.71384	8.30214e-28	Down	-941	Promoter (<=1kb)	3.11424	VL1/VL2/VL3
FxaC_2g15320	1B	FvH4_1g10180	-	-	-	-	-	-2.12052	0.00394887	-1.79449	0.00959457	Down	-230	Promoter (<=1kb)	4.10366	VL1/VL2
FxaC_2g17590	1B	FvH4_1g11990	-	-	-	-	-	-1.15841	1.16438e-09	-1.13248	1.36938e-09	Down	24	Promoter (<=1kb)	4.17346	VL1/VL2
FxaC_4g27520	1D	FvH4_1g12110	-3.39382	6.56268e-11	-3.89851	3.52508e-11	Down	-	-	-	-	-	-110	Promoter (<=1kb)	4.43617	VL1/VL2/VL3
FxaC_2g17730	1B	FvH4_1g12110	-2.96435	2.74673e-15	-2.86978	2.95116e-13	Down	-	-	-	-	-	-342	Promoter (<=1kb)	3.6394	VL1/VL2
FxaC_3g13240	1C	FvH4_1g12110	-2.5768	4.39565e-16	-2.59544	8.71596e-15	Down	-2.47552	4.0654e-15	-4.60491	1.24867e-31	Down	-33	Promoter (<=1kb)	4.07116	VL1/VL2/VL3
FxaC_4g27170	1D	FvH4_1g12350	-2.2975	3.03266e-18	-2.47301	7.79838e-19	Down	-2.81528	0.000182989	-2.94617	4.84938e-05	Down	-865	Promoter (<=1kb)	2.91231	VL1/VL2/VL3
FxaC_2g17980	1B	FvH4_1g12350	-1.35581	5.10522e-07	-1.71602	1.19434e-09	Down	-	-	-	-	-	-943	Promoter (<=1kb)	3.55516	VL1/VL2/VL3
FxaC_3g13680	1C	FvH4_1g12350	-2.44362	2.87248e-28	-2.56015	3.11478e-28	Down	-3.84404	2.12027e-18	-3.0183	3.11879e-15	Down	-1010	Promoter (1-2kb)	3.21435	VL1/VL2/VL3
FxaC_1g13770	1A	FvH4_1g12350	-2.65865	1.76895e-26	-2.24697	3.73511e-19	Down	-2.88321	0.000673229	-4.29326	5.6438e-06	Down	-1848	Promoter (1-2kb)	4.28209	VL1/VL2/VL3
FxaC_26g35020	7B	FvH4_1g12810	-	-	-	-	-	4.54685	1.90338e-06	2.99563	0.0441409	Up	-164	Promoter (<=1kb)	5.08074	VL1/VL2/VL3
FxaC_4g22440	1D	FvH4_1g13090	1.17197	0.000310872	1.07148	0.00231635	Up	-	-	-	-	-	-417	Promoter (<=1kb)	3.72193	VL1/VL2
FxaC_4g26220	1D	FvH4_1g13510	-2.66787	9.14049e-05	-1.6119	0.0284949	Down	-	-	-	-	-	-889	Promoter (<=1kb)	3.99792	VL1/VL2
FxaC_2g19290	1B	FvH4_1g13710	-	-	-	-	-	1.23542	0.000135959	1.39001	3.73022e-06	Up	-250	Promoter (<=1kb)	3.20461	VL1/VL2
FxaC_1g15460	1A	FvH4_1g13710	1.18388	0.000244959	1.24673	0.000135467	Up	1.32018	5.62496e-05	1.54607	2.6728e-07	Up	-1759	Promoter (1-2kb)	3.34019	VL1/VL2/VL3
FxaC_1g15950	1A	FvH4_1g14330	-	-	-	-	-	1.38144	4.79607e-09	1.45465	2.12437e-10	Up	56	Promoter (<=1kb)	5.43974	VL1/VL2/VL3
FxaC_4g25420	1D	FvH4_1g14350	-	-	-	-	-	1.03992	0.000264483	1.12478	2.96586e-05	Up	62	Promoter (<=1kb)	3.62649	VL1/VL2/VL3
FxaC_3g16360	1C	FvH4_1g14540	1.17924	1.42721e-05	1.22918	7.75395e-06	Up	-	-	-	-	-	-160	Promoter (<=1kb)	3.81736	VL1
FxaC_3g16732	1C	FvH4_1g14860	-1.87813	1.00998e-19	-1.54631	1.80618e-13	Down	-	-	-	-	-	-191	Promoter (<=1kb)	3.24476	VL1/VL2/VL3
FxaC_4g24740	1D	FvH4_1g15440	-	-	-	-	-	1.42256	2.9791e-05	1.66789	8.65601e-08	Up	-111	Promoter (<=1kb)	4.51136	VL1/VL2/VL3
FxaC_2g21090	1B	FvH4_1g15440	1.33772	8.77584e-11	1.29354	8.34091e-10	Up	1.78819	2.14548e-05	2.41633	1.14108e-11	Up	97	Promoter (<=1kb)	2.86908	VL1/VL2/VL3
FxaC_3g16990	1C	FvH4_1g15440	-	-	-	-	-	1.12335	7.97324e-06	1.59701	9.54041e-13	Up	-140	Promoter (<=1kb)	3.39793	VL1/VL2
FxaC_1g17200	1A	FvH4_1g15440	-	-	-	-	-	1.58212	4.19965e-08	2.16293	4.57274e-17	Up	89	Promoter (<=1kb)	3.48506	VL1/VL2
FxaC_3g17400	1C	FvH4_1g15790	1.10879	0.0280935	1.1917	0.0186368	Up	-	-	-	-	-	26	Promoter (<=1kb)	2.34038	VL1
FxaC_1g17780	1A	FvH4_1g15910	-1.13071	0.00773925	-1.0414	0.0252434	Down	-1.18863	0.0402773	-1.91167	0.000186987	Down	-1034	Promoter (1-2kb)	2.76759	VL1/VL2/VL3
FxaC_3g17700	1C	FvH4_1g16080	-	-	-	-	-	-1.8782	1.4281e-06	-2.52878	1.2919e-10	Down	92	Promoter (<=1kb)	4.01473	VL1
FxaC_2g21830	1B	FvH4_1g16140	-2.18201	4.17763e-10	-2.42093	1.09515e-10	Down	-	-	-	-	-	-114	Promoter (<=1kb)	3.4661	VL1
FxaC_1g18100	1A	FvH4_1g16140	-2.99734	1.04406e-06	-2.89806	8.44935e-06	Down	-	-	-	-	-	-27	Promoter (<=1kb)	2.90588	VL1/VL2/VL3
FxaC_2g21930	1B	FvH4_1g16230	-	-	-	-	-	-3.78436	2.05922e-06	-2.99477	2.16414e-05	Down	-1626	Promoter (1-2kb)	2.23182	VL1/VL2/VL3
FxaC_3g17853	1C	FvH4_1g16230	-	-	-	-	-	-3.27752	7.15074e-05	-3.78133	5.12006e-06	Down	-1461	Promoter (1-2kb)	2.7443	VL1/VL2/VL3
FxaC_3g18100	1C	FvH4_1g16350	1.24036	1.95954e-08	1.02606	1.86838e-05	Up	-	-	-	-	-	-558	Promoter (<=1kb)	4.7717	VL1/VL2
FxaC_2g22730	1B	FvH4_1g16870	-	-	-	-	-	2.02832	1.98174e-06	2.40627	3.61604e-10	Up	23	Promoter (<=1kb)	3.38424	VL1
FxaC_4g21700	1D	FvH4_1g17080	-2.82447	8.13747e-59	-3.03191	2.33733e-63	Down	-	-	-	-	-	-1687	Promoter (1-2kb)	2.76759	VL1/VL2/VL3
FxaC_1g19410	1A	FvH4_1g17080	-2.72396	1.32022e-63	-2.77885	1.1947e-64	Down	-	-	-	-	-	-107	Promoter (<=1kb)	3.51962	VL1/VL2/VL3
FxaC_3g18920	1C	FvH4_1g17200	-1.33008	5.07147e-05	-1.38146	6.1444e-05	Down	-	-	-	-	-	-228	Promoter (<=1kb)	5.03098	VL1/VL2/VL3
FxaC_4g21410	1D	FvH4_1g17280	-1.24058	2.5884e-11	-1.03375	8.47754e-08	Down	-	-	-	-	-	-89	Promoter (<=1kb)	4.29453	VL1
FxaC_2g23280	1B	FvH4_1g17340	-1.33031	2.83718e-09	-1.0086	2.0606e-05	Down	3.08279	1.37072e-17	1.78742	0.000126677	Up	44	Promoter (<=1kb)	4.03595	VL1
FxaC_4g21190	1D	FvH4_1g17390	-	-	-	-	-	1.85349	9.65613e-06	2.09367	4.92209e-08	Up	-979	Promoter (<=1kb)	2.93145	VL1
FxaC_4g21170	1D	FvH4_1g17400	-	-	-	-	-	-2.07199	1.02975e-17	-1.73008	9.84146e-14	Down	-100	Promoter (<=1kb)	4.93417	VL1/VL2/VL3
FxaC_2g23440	1B	FvH4_1g17400	-	-	-	-	-	-3.98693	1.81491e-11	-2.70443	6.0784e-08	Down	63	Promoter (<=1kb)	3.23046	VL1/VL2/VL3
FxaC_1g20550	1A	FvH4_1g17920	1.16317	0.0033362	1.31478	0.000722404	Up	1.0881	0.00342683	1.3727	2.24839e-05	Up	57	Promoter (<=1kb)	4.06947	VL1/VL2/VL3
FxaC_4g20170	1D	FvH4_1g18181	-	-	-	-	-	-1.25077	0.0095979	-1.56954	0.000417725	Down	-75	Promoter (<=1kb)	2.9974	VL1/VL2
FxaC_1g20810	1A	FvH4_1g18181	-	-	-	-	-	-1.621	9.79333e-05	-1.93885	1.47559e-06	Down	-249	Promoter (<=1kb)	4.48439	VL1/VL2/VL3
FxaC_4g19780	1D	FvH4_1g18550	1.55152	6.78978e-24	1.60286	2.46315e-25	Up	2.62618	1.34044e-30	4.0146	1.40616e-80	Up	-759	Promoter (<=1kb)	2.47177	VL1
FxaC_1g21160	1A	FvH4_1g18550	-	-	-	-	-	1.04529	0.0453748	1.92229	1.44119e-08	Up	-454	Promoter (<=1kb)	2.68987	VL1
FxaC_4g19200	1D	FvH4_1g18900	-	-	-	-	-	-2.17615	4.74589e-36	-1.97268	5.2474e-31	Down	-1787	Promoter (1-2kb)	2.67215	VL1/VL2/VL3
FxaC_4g19190	1D	FvH4_1g18910	-2.34846	0.0113899	-4.2867	0.000240149	Down	-	-	-	-	-	-1701	Promoter (1-2kb)	3.407	VL1/VL2/VL3
FxaC_4g18670	1D	FvH4_1g19261	-	-	-	-	-	-3.14308	2.16667e-41	-3.98673	1.7414e-57	Down	-38	Promoter (<=1kb)	2.57672	VL1
FxaC_3g22920	1C	FvH4_1g20160	2.79676	0.0296334	2.7866	0.0384616	Up	-	-	-	-	-	-384	Promoter (<=1kb)	4.69144	VL1/VL2/VL3
FxaC_4g17290	1D	FvH4_1g20230	-1.10231	9.91926e-09	-1.27427	7.18299e-11	Down	-	-	-	-	-	-44	Promoter (<=1kb)	4.44565	VL1/VL2/VL3
FxaC_2g27350	1B	FvH4_1g20230	-1.45633	4.78767e-20	-1.28582	1.41306e-15	Down	-	-	-	-	-	-129	Promoter (<=1kb)	4.31696	VL1/VL2
FxaC_3g22990	1C	FvH4_1g20230	-2.03414	3.86171e-31	-2.00496	3.77194e-29	Down	-	-	-	-	-	-37	Promoter (<=1kb)	4.66174	VL1/VL2/VL3
FxaC_4g17250	1D	FvH4_1g20240	2.38212	2.47309e-13	2.04421	9.43229e-09	Up	-	-	-	-	-	-614	Promoter (<=1kb)	2.24398	VL1/VL2
FxaC_3g23120	1C	FvH4_1g20310	-	-	-	-	-	-1.21574	4.75754e-10	-1.59859	7.17436e-17	Down	-181	Promoter (<=1kb)	4.69282	VL1/VL2/VL3
FxaC_3g23940	1C	FvH4_1g20820	-	-	-	-	-	2.85358	0.017697	2.85866	0.0130239	Up	-351	Promoter (<=1kb)	3.72193	VL1
FxaC_3g24090	1C	FvH4_1g20930	-	-	-	-	-	1.08017	9.09729e-11	1.28608	1.95626e-15	Up	-149	Promoter (<=1kb)	3.02845	VL1
FxaC_1g24560	1A	FvH4_1g20930	-	-	-	-	-	1.93836	1.98711e-23	2.38666	7.09573e-37	Up	-59	Promoter (<=1kb)	3.43562	VL1
FxaC_2g28510	1B	FvH4_1g21200	-1.20165	0.0201054	-1.31297	0.0157184	Down	-	-	-	-	-	-139	Promoter (<=1kb)	2.18711	VL1/VL2/VL3
FxaC_4g16110	1D	FvH4_1g21210	-1.64265	1.11964e-20	-1.75868	1.69454e-22	Down	-	-	-	-	-	-1099	Promoter (1-2kb)	6.53009	VL1/VL2
FxaC_3g24660	1C	FvH4_1g21210	-1.52143	1.6575e-23	-1.45445	2.10068e-21	Down	-	-	-	-	-	-1292	Promoter (1-2kb)	6.2602	VL1/VL2
FxaC_1g25020	1A	FvH4_1g21210	-1.94085	1.9867e-35	-2.052	1.02191e-38	Down	-	-	-	-	-	-1784	Promoter (1-2kb)	6.45752	VL1/VL2/VL3
FxaC_3g25020	1C	FvH4_1g21450	-1.30348	0.00536313	-1.65914	0.00077393	Down	-2.30697	6.66499e-14	-2.06496	2.41068e-12	Down	-260	Promoter (<=1kb)	3.78752	VL1/VL2
FxaC_2g30050	1B	FvH4_1g21660	-1.17093	7.42784e-11	-1.18125	1.23741e-10	Down	-	-	-	-	-	-35	Promoter (<=1kb)	3.43562	VL1
FxaC_3g25760	1C	FvH4_1g21900	1.49277	0.00137818	1.37206	0.00737902	Up	-	-	-	-	-	-46	Promoter (<=1kb)	4.2692	VL1/VL2/VL3
FxaC_3g26132	1C	FvH4_1g22220	-1.3481	9.7869e-06	-1.2209	0.00016214	Down	-	-	-	-	-	-210	Promoter (<=1kb)	4.60506	VL1/VL2/VL3
FxaC_2g31490	1B	FvH4_1g22820	2.69805	0.000257516	2.5931	0.000976336	Up	-	-	-	-	-	-53	Promoter (<=1kb)	3.23314	VL1
FxaC_3g27500	1C	FvH4_1g23350	1.5143	0.00146883	1.49712	0.0027518	Up	-	-	-	-	-	-1482	Promoter (1-2kb)	3.22876	VL1/VL2/VL3
FxaC_4g10920	1D	FvH4_1g23710	2.13648	0.00145089	2.78163	6.44168e-07	Up	-	-	-	-	-	-58	Promoter (<=1kb)	3.90102	VL1/VL2/VL3
FxaC_2g32940	1B	FvH4_1g24000	-	-	-	-	-	-1.82686	2.1403e-08	-1.33795	2.27506e-05	Down	-191	Promoter (<=1kb)	2.97713	VL1/VL2/VL3
FxaC_4g13220	1D	FvH4_1g25150	1.80324	5.33602e-10	1.92632	3.58367e-11	Up	-	-	-	-	-	-156	Promoter (<=1kb)	3.85482	VL1/VL2/VL3
FxaC_3g30750	1C	FvH4_1g25150	1.95103	8.30012e-05	2.02131	5.79998e-05	Up	-	-	-	-	-	-56	Promoter (<=1kb)	2.35771	VL1/VL2/VL3
FxaC_1g30610	1A	FvH4_1g25150	-	-	-	-	-	-1.30678	9.82531e-12	-1.13932	1.9876e-09	Down	-138	Promoter (<=1kb)	4.52522	VL1
FxaC_2g35300	1B	FvH4_1g25551	-	-	-	-	-	2.08437	0.0150288	1.94475	0.02594	Up	47	Promoter (<=1kb)	2.47177	VL1/VL2
FxaC_1g31270	1A	FvH4_1g25551	-	-	-	-	-	6.72558	1.63619e-08	6.65345	2.19966e-08	Up	76	Promoter (<=1kb)	3.14932	VL1
FxaC_4g09520	1D	FvH4_1g26130	-1.71279	2.80485e-08	-1.36071	2.75739e-05	Down	-	-	-	-	-	-1171	Promoter (1-2kb)	2.53328	VL1/VL2/VL3
FxaC_3g32500	1C	FvH4_1g26130	-1.72327	3.46257e-05	-2.03124	5.45325e-06	Down	-	-	-	-	-	-828	Promoter (<=1kb)	4.16411	VL1/VL2/VL3
FxaC_4g08970	1D	FvH4_1g26460	-1.05451	6.07688e-10	-1.02741	3.03274e-09	Down	-	-	-	-	-	-97	Promoter (<=1kb)	2.64711	VL1/VL2
FxaC_3g36960	1C	FvH4_1g28960	-1.17326	0.00024458	-1.08067	0.00165346	Down	-	-	-	-	-	91	Promoter (<=1kb)	3.02433	VL1
FxaC_25g12160	7A	FvH4_2g00740	-	-	-	-	-	-5.23696	0.0102989	-3.40957	0.042569	Down	-964	Promoter (<=1kb)	2.51218	VL1
FxaC_8g39250	2D	FvH4_2g01060	-1.8604	4.7541e-07	-1.74603	7.4806e-06	Down	-1.92977	3.13198e-05	-1.28449	0.00480288	Down	-97	Promoter (<=1kb)	3.47397	VL1
FxaC_5g42880	2A	FvH4_2g01250	-	-	-	-	-	-1.94546	1.25209e-07	-1.25272	0.000448713	Down	-1803	Promoter (1-2kb)	3.81736	VL1/VL2
FxaC_5g42020	2A	FvH4_2g01940	-	-	-	-	-	1.0507	1.77737e-11	1.08675	2.2192e-12	Up	-199	Promoter (<=1kb)	3.17999	VL1
FxaC_7g01050	2C	FvH4_2g02061	1.35064	0.00484596	1.48326	0.00172214	Up	-	-	-	-	-	-1938	Promoter (1-2kb)	2.57903	VL1/VL2/VL3
FxaC_6g02460	2B	FvH4_2g03140	-1.61445	3.33768e-26	-1.83557	6.40114e-33	Down	-	-	-	-	-	74	Promoter (<=1kb)	2.76257	VL1
FxaC_5g40260	2A	FvH4_2g03830	-4.26869	2.69518e-11	-3.68678	8.80835e-09	Down	-	-	-	-	-	-1053	Promoter (1-2kb)	3.20965	VL1/VL2/VL3
FxaC_7g02340	2C	FvH4_2g03950	-3.25996	0.000169995	-3.00066	0.00111532	Down	-	-	-	-	-	-1150	Promoter (1-2kb)	3.24476	VL1/VL2/VL3
FxaC_5g40120	2A	FvH4_2g03950	-	-	-	-	-	-1.47694	0.00677219	-2.65248	5.34236e-07	Down	-969	Promoter (<=1kb)	2.61379	VL1/VL2
FxaC_8g35820	2D	FvH4_2g04120	-	-	-	-	-	-2.09531	5.99221e-33	-1.98782	9.46125e-31	Down	-25	Promoter (<=1kb)	3.29834	VL1/VL2/VL3
FxaC_6g03770	2B	FvH4_2g04290	1.38662	4.94579e-12	1.3237	1.25382e-10	Up	1.00239	1.9017e-06	1.96846	9.75777e-27	Up	-11	Promoter (<=1kb)	3.44807	VL1/VL2/VL3
FxaC_7g03300	2C	FvH4_2g04750	1.65497	2.04658e-11	1.67879	2.39203e-11	Up	3.02048	0.0367543	3.45502	0.00301163	Up	-200	Promoter (<=1kb)	4.38225	VL1/VL2/VL3
FxaC_8g34530	2D	FvH4_2g05050	-	-	-	-	-	1.2224	2.87849e-05	1.69114	3.74307e-11	Up	-162	Promoter (<=1kb)	3.11562	VL1/VL2
FxaC_5g38120	2A	FvH4_2g05090	1.42662	2.86829e-23	1.21384	6.61262e-17	Up	-	-	-	-	-	-512	Promoter (<=1kb)	2.95845	VL1/VL2/VL3
FxaC_7g03640	2C	FvH4_2g05530	-1.39124	4.13023e-07	-1.23925	1.86941e-05	Down	-	-	-	-	-	-32	Promoter (<=1kb)	2.54037	VL1/VL2
FxaC_5g36980	2A	FvH4_2g05820	-	-	-	-	-	-1.72314	0.000272968	-2.10676	4.60729e-06	Down	-1270	Promoter (1-2kb)	2.95845	VL1/VL2/VL3
FxaC_8g33510	2D	FvH4_2g05820	-1.42847	5.41104e-11	-1.56561	4.78121e-12	Down	-1.08852	0.00200812	-2.38742	6.03683e-12	Down	-30	Promoter (<=1kb)	2.85363	VL1
FxaC_7g04360	2C	FvH4_2g05920	4.28493	1.03761e-05	4.43221	4.81847e-06	Up	-	-	-	-	-	-350	Promoter (<=1kb)	3.74393	VL1/VL2
FxaC_6g06110	2B	FvH4_2g06030	-	-	-	-	-	-1.11171	0.000786569	-1.28498	3.84265e-05	Down	-76	Promoter (<=1kb)	4.79196	VL1/VL2/VL3
FxaC_8g33260	2D	FvH4_2g06050	-	-	-	-	-	-3.26522	3.98937e-14	-1.08989	0.00586636	Down	-266	Promoter (<=1kb)	2.23704	VL1/VL2/VL3
FxaC_6g06570	2B	FvH4_2g06480	-1.46791	0.000236805	-1.19822	0.006203	Down	-	-	-	-	-	-460	Promoter (<=1kb)	3.85482	VL1
FxaC_7g05350	2C	FvH4_2g06910	-	-	-	-	-	1.5307	0.0405587	2.04197	0.00032678	Up	17	Promoter (<=1kb)	3.62649	VL1
FxaC_5g35560	2A	FvH4_2g06910	1.8384	5.51112e-19	1.6442	1.55575e-14	Up	1.44704	0.000116065	2.19419	8.95301e-13	Up	23	Promoter (<=1kb)	3.93508	VL1/VL2/VL3
FxaC_6g08290	2B	FvH4_2g07110	2.48371	6.83781e-57	2.31679	1.11932e-49	Up	3.36773	1.65203e-78	3.93719	1.38019e-106	Up	-106	Promoter (<=1kb)	4.15345	VL1/VL2/VL3
FxaC_5g34660	2A	FvH4_2g07390	4.01365	4.86114e-64	3.73799	3.94582e-53	Up	1.60988	5.20186e-16	2.08141	5.23667e-28	Up	-202	Promoter (<=1kb)	5.44563	VL1
FxaC_8g32050	2D	FvH4_2g07390	5.28469	3.77274e-40	5.25239	1.86788e-38	Up	-	-	-	-	-	-173	Promoter (<=1kb)	4.18207	VL1/VL2
FxaC_6g09470	2B	FvH4_2g08880	1.62589	1.35036e-23	1.28029	1.85507e-14	Up	-	-	-	-	-	-119	Promoter (<=1kb)	3.88644	VL1/VL2
FxaC_5g32200	2A	FvH4_2g09820	-3.59603	2.62229e-05	-2.03489	0.015899	Down	-	-	-	-	-	-86	Promoter (<=1kb)	4.27382	VL1/VL2/VL3
FxaC_7g08130	2C	FvH4_2g10131	-	-	-	-	-	1.4021	7.77632e-10	1.7574	2.10318e-16	Up	-34	Promoter (<=1kb)	3.24476	VL1/VL2/VL3
FxaC_8g29140	2D	FvH4_2g10390	-	-	-	-	-	3.59319	0.00176159	4.65661	2.62494e-08	Up	-256	Promoter (<=1kb)	3.40915	VL1
FxaC_7g08490	2C	FvH4_2g10570	-	-	-	-	-	-1.55871	1.04961e-19	-1.40463	1.35671e-16	Down	-213	Promoter (<=1kb)	3.84834	VL1
FxaC_5g31040	2A	FvH4_2g10570	-	-	-	-	-	-1.53831	4.91365e-17	-1.24451	7.26902e-12	Down	-142	Promoter (<=1kb)	4.68625	VL1
FxaC_8g28960	2D	FvH4_2g10570	-	-	-	-	-	-1.50102	4.89186e-17	-1.34266	3.19e-14	Down	-211	Promoter (<=1kb)	3.6799	VL1/VL2/VL3
FxaC_8g28690	2D	FvH4_2g10770	-3.4844	3.65084e-09	-3.74193	1.01216e-08	Down	-7.33261	2.08855e-12	-7.33261	2.45215e-13	Down	-205	Promoter (<=1kb)	2.72182	VL1
FxaC_8g28150	2D	FvH4_2g11230	-	-	-	-	-	1.15903	0.000513224	1.58722	2.67758e-08	Up	-789	Promoter (<=1kb)	2.67215	VL1/VL2/VL3
FxaC_6g12610	2B	FvH4_2g11230	2.10172	4.73203e-10	2.05208	4.07407e-09	Up	-	-	-	-	-	-823	Promoter (<=1kb)	3.43562	VL1/VL2/VL3
FxaC_5g29990	2A	FvH4_2g11352	-1.75937	0.000860658	-3.08003	5.09447e-07	Down	-3.63033	2.72147e-09	-3.30617	5.36215e-09	Down	-394	Promoter (<=1kb)	2.80282	VL1/VL2/VL3
FxaC_5g28050	2A	FvH4_2g12490	-	-	-	-	-	1.27223	6.19951e-09	1.64005	9.44866e-16	Up	0	Promoter (<=1kb)	2.46516	VL1
FxaC_5g28000	2A	FvH4_2g12500	-	-	-	-	-	1.8701	0.000288318	1.89361	0.000135414	Up	28	Promoter (<=1kb)	3.69092	VL1/VL2/VL3
FxaC_8g25700	2D	FvH4_2g13380	-2.62037	6.91476e-12	-2.82118	6.5763e-12	Down	-	-	-	-	-	-28	Promoter (<=1kb)	3.53106	VL1/VL2/VL3
FxaC_6g17430	2B	FvH4_2g14470	-	-	-	-	-	-3.41295	0.00335263	-4.33149	0.000290018	Down	-1008	Promoter (1-2kb)	3.12793	VL1/VL2/VL3
FxaC_5g22610	2A	FvH4_2g15440	-	-	-	-	-	1.22613	1.44517e-13	1.59084	4.46023e-23	Up	-51	Promoter (<=1kb)	4.12748	VL1
FxaC_8g23060	2D	FvH4_2g15690	-1.39483	6.99009e-06	-1.69923	1.76243e-07	Down	-1.29	0.0129324	-1.07026	0.0383201	Down	-127	Promoter (<=1kb)	2.47789	VL1
FxaC_8g22900	2D	FvH4_2g15800	-	-	-	-	-	-1.39184	0.00332316	-1.10852	0.0205482	Down	-1889	Promoter (1-2kb)	4.19002	VL1/VL2/VL3
FxaC_7g14020	2C	FvH4_2g16000	-	-	-	-	-	1.43661	0.00283188	3.01766	2.19233e-19	Up	-217	Promoter (<=1kb)	3.43562	VL1/VL2
FxaC_7g14790	2C	FvH4_2g16740	-4.53576	8.8629e-104	-4.15519	1.06116e-88	Down	-	-	-	-	-	65	Promoter (<=1kb)	3.73699	VL1/VL2/VL3
FxaC_6g21150	2B	FvH4_2g17430	-	-	-	-	-	-3.28919	2.26859e-05	-5.08462	2.47794e-08	Down	-142	Promoter (<=1kb)	3.35243	VL1/VL2/VL3
FxaC_7g16190	2C	FvH4_2g17750	-	-	-	-	-	-1.86237	2.67158e-05	-2.33225	9.78901e-08	Down	-1248	Promoter (1-2kb)	4.70483	VL1/VL2/VL3
FxaC_5g19640	2A	FvH4_2g17750	-	-	-	-	-	-1.46403	0.00123761	-2.13626	9.98638e-07	Down	-1062	Promoter (1-2kb)	3.62649	VL1/VL2
FxaC_6g17130	2B	FvH4_2g17810	2.17256	2.75393e-16	1.97641	1.217e-12	Up	-	-	-	-	-	-221	Promoter (<=1kb)	3.33951	VL1
FxaC_7g17580	2C	FvH4_2g18040	-	-	-	-	-	-1.7347	4.58905e-09	-1.38191	1.62898e-06	Down	-35	Promoter (<=1kb)	2.8003	VL1/VL2/VL3
FxaC_5g19230	2A	FvH4_2g18040	-	-	-	-	-	-4.71912	1.18405e-49	-3.43672	1.24186e-37	Down	-209	Promoter (<=1kb)	2.71764	VL1/VL2/VL3
FxaC_6g21510	2B	FvH4_2g18040	-	-	-	-	-	-3.10069	5.40006e-20	-2.18999	5.43687e-13	Down	-176	Promoter (<=1kb)	2.43382	VL1/VL2/VL3
FxaC_7g17700	2C	FvH4_2g18100	-1.24958	1.79285e-05	-1.30981	1.94168e-05	Down	-1.73488	3.80572e-22	-1.38874	3.78149e-15	Down	-128	Promoter (<=1kb)	4.06765	VL1/VL2/VL3
FxaC_7g17930	2C	FvH4_2g18230	1.31497	1.89065e-13	1.32555	2.00946e-13	Up	1.45465	7.82092e-09	1.66084	3.82254e-12	Up	-195	Promoter (<=1kb)	3.29511	VL1/VL2/VL3
FxaC_7g18120	2C	FvH4_2g18440	-6.93144	3.79826e-10	-6.93144	6.83771e-09	Down	-	-	-	-	-	-526	Promoter (<=1kb)	2.1449	VL1/VL2/VL3
FxaC_5g18690	2A	FvH4_2g18440	-8.78404	3.52526e-36	-8.78404	5.56183e-32	Down	-6.96316	8.23084e-11	-5.13341	5.40202e-10	Down	-198	Promoter (<=1kb)	2.76338	VL1
FxaC_6g22340	2B	FvH4_2g18440	-4.50555	1.42439e-19	-6.44835	9.61388e-22	Down	-	-	-	-	-	-633	Promoter (<=1kb)	2.88864	VL1/VL2
FxaC_5g17410	2A	FvH4_2g19540	-	-	-	-	-	-1.43892	7.98714e-21	-1.62039	2.60782e-26	Down	-1394	Promoter (1-2kb)	3.72193	VL1/VL2
FxaC_7g19470	2C	FvH4_2g20090	1.89401	0.000172437	1.59589	0.00737019	Up	-	-	-	-	-	-1162	Promoter (1-2kb)	2.42157	VL1/VL2
FxaC_6g16770	2B	FvH4_2g20390	-1.11411	3.9886e-10	-1.21966	1.57817e-11	Down	-	-	-	-	-	-1319	Promoter (1-2kb)	3.6747	VL1
FxaC_5g15340	2A	FvH4_2g21260	-1.12164	1.3319e-11	-1.38532	7.46321e-17	Down	-	-	-	-	-	-77	Promoter (<=1kb)	2.76759	VL1/VL2/VL3
FxaC_5g13860	2A	FvH4_2g22470	-	-	-	-	-	1.66348	0.00434087	2.00353	5.33714e-05	Up	-22	Promoter (<=1kb)	4.35762	VL1
FxaC_8g20450	2D	FvH4_2g22510	-	-	-	-	-	-1.78172	0.020614	-2.06414	0.00390971	Down	-1236	Promoter (1-2kb)	2.48128	VL1/VL2/VL3
FxaC_8g20400	2D	FvH4_2g22530	-	-	-	-	-	-3.26694	0.00903304	-2.88781	0.0121626	Down	-1037	Promoter (1-2kb)	2.47101	VL1/VL2/VL3
FxaC_8g19800	2D	FvH4_2g22770	1.24052	0.00897156	1.16224	0.0266874	Up	-1.52887	4.09895e-05	-2.09809	9.67106e-09	Down	-215	Promoter (<=1kb)	3.04603	VL1/VL2/VL3
FxaC_7g22250	2C	FvH4_2g22810	-1.80346	0.0238605	-2.57896	0.00284922	Down	-	-	-	-	-	-261	Promoter (<=1kb)	2.5253	VL1/VL2/VL3
FxaC_6g27100	2B	FvH4_2g22810	-2.9616	0.00527411	-2.31587	0.0439377	Down	-	-	-	-	-	-272	Promoter (<=1kb)	2.66769	VL1/VL2
FxaC_6g27660	2B	FvH4_2g23120	-	-	-	-	-	1.62334	0.000529057	2.09462	1.34045e-07	Up	-30	Promoter (<=1kb)	3.07889	VL1
FxaC_6g27890	2B	FvH4_2g23270	1.39027	8.81918e-08	1.23038	8.90979e-06	Up	1.46137	0.00504053	2.33566	1.83823e-09	Up	-80	Promoter (<=1kb)	3.16895	VL1/VL2/VL3
FxaC_5g12120	2A	FvH4_2g23930	-2.47575	3.51352e-19	-2.46882	1.50109e-17	Down	-1.07143	0.0181344	-1.46072	0.00034335	Down	-112	Promoter (<=1kb)	3.69529	VL1
FxaC_7g24070	2C	FvH4_2g24230	-1.33395	3.02902e-06	-1.03663	0.000772323	Down	-	-	-	-	-	90	Promoter (<=1kb)	2.43959	VL1/VL2
FxaC_6g29020	2B	FvH4_2g24230	-1.37069	1.93577e-09	-1.1805	6.99849e-07	Down	-	-	-	-	-	-1651	Promoter (1-2kb)	3.31591	VL1
FxaC_7g24230	2C	FvH4_2g24370	-	-	-	-	-	2.81476	0.000365812	2.31135	0.0107202	Up	-1945	Promoter (1-2kb)	2.75612	VL1/VL2/VL3
FxaC_7g24770	2C	FvH4_2g24900	1.83623	7.97781e-22	1.9861	3.06867e-25	Up	2.155	1.12926e-06	2.90549	4.82227e-15	Up	-1203	Promoter (1-2kb)	4.58083	VL1/VL2/VL3
FxaC_8g17321	2D	FvH4_2g24900	3.56584	3.51853e-05	3.74337	2.51239e-05	Up	3.41465	4.54673e-05	1.93631	0.0034621	Up	-1161	Promoter (1-2kb)	4.67627	VL1/VL2/VL3
FxaC_7g25030	2C	FvH4_2g24980	-2.45891	2.13475e-13	-2.59255	4.15402e-13	Down	-	-	-	-	-	28	Promoter (<=1kb)	5.09444	VL1/VL2
FxaC_7g25510	2C	FvH4_2g25450	-	-	-	-	-	-1.84931	1.10752e-07	-1.94584	9.99406e-09	Down	-38	Promoter (<=1kb)	2.05543	VL1/VL2
FxaC_7g25580	2C	FvH4_2g25570	-	-	-	-	-	-1.17544	6.28221e-05	-2.06041	6.25961e-13	Down	-901	Promoter (<=1kb)	3.43096	VL1/VL2/VL3
FxaC_7g25980	2C	FvH4_2g25860	-	-	-	-	-	-1.3047	0.00306677	-1.41148	0.00119451	Down	-132	Promoter (<=1kb)	2.62141	VL1/VL2/VL3
FxaC_5g09721	2A	FvH4_2g25860	1.11703	4.46987e-05	1.0541	0.000286345	Up	-1.65906	4.96948e-21	-1.72274	5.81274e-23	Down	-1346	Promoter (1-2kb)	3.41687	VL1/VL2/VL3
FxaC_8g02080	2D	FvH4_2g25860	1.28523	2.27005e-06	1.35326	8.06397e-07	Up	-2.19073	9.33968e-24	-1.40776	1.0485e-11	Down	-96	Promoter (<=1kb)	2.13958	VL1/VL2/VL3
FxaC_7g28610	2C	FvH4_2g26000	3.51072	1.7838e-102	3.49293	2.50211e-101	Up	1.96455	4.11224e-34	2.01398	4.62603e-36	Up	54	Promoter (<=1kb)	2.67215	VL1
FxaC_5g08610	2A	FvH4_2g26750	-1.14059	5.85407e-07	-1.06991	6.34929e-06	Down	-	-	-	-	-	-353	Promoter (<=1kb)	4.29453	VL1/VL2/VL3
FxaC_7g27480	2C	FvH4_2g26870	-1.74703	5.6053e-06	-1.61495	7.92229e-05	Down	-	-	-	-	-	-127	Promoter (<=1kb)	2.45818	VL1
FxaC_7g27550	2C	FvH4_2g26970	-2.93872	0.00711185	-3.97887	0.00215672	Down	-	-	-	-	-	-18	Promoter (<=1kb)	2.52277	VL1/VL2/VL3
FxaC_6g31930	2B	FvH4_2g26970	-3.70264	6.28122e-10	-2.7061	2.95789e-06	Down	-	-	-	-	-	39	Promoter (<=1kb)	2.53757	VL1
FxaC_6g31980	2B	FvH4_2g27000	-	-	-	-	-	-1.13859	1.41402e-05	-1.1744	3.51583e-06	Down	-54	Promoter (<=1kb)	2.60121	VL1/VL2/VL3
FxaC_7g27720	2C	FvH4_2g27340	-	-	-	-	-	1.0683	0.000200221	1.22269	4.2627e-06	Up	86	Promoter (<=1kb)	2.13712	VL1/VL2/VL3
FxaC_7g27800	2C	FvH4_2g27560	1.30187	0.000203878	1.7622	3.21639e-08	Up	-	-	-	-	-	-274	Promoter (<=1kb)	3.25085	VL1/VL2/VL3
FxaC_5g07770	2A	FvH4_2g27560	-	-	-	-	-	-3.31991	0.0006518	-6.56475	5.52071e-07	Down	-364	Promoter (<=1kb)	2.39311	VL1/VL2/VL3
FxaC_8g14790	2D	FvH4_2g27660	1.24706	1.82321e-09	1.36986	2.93179e-11	Up	-	-	-	-	-	25	Promoter (<=1kb)	2.95845	VL1
FxaC_6g32640	2B	FvH4_2g27660	-1.07286	0.00232574	-1.46915	4.43454e-05	Down	-	-	-	-	-	-156	Promoter (<=1kb)	3.71605	VL1/VL2
FxaC_5g06830	2A	FvH4_2g28300	-	-	-	-	-	-2.04227	1.37382e-27	-1.54705	1.35322e-17	Down	-937	Promoter (<=1kb)	3.65918	VL1/VL2/VL3
FxaC_8g15810	2D	FvH4_2g28940	3.61637	3.41572e-15	3.68015	2.5732e-15	Up	3.45233	4.73232e-13	3.35714	2.28704e-12	Up	-106	Promoter (<=1kb)	3.06732	VL1/VL2/VL3
FxaC_8g15830	2D	FvH4_2g28941	1.52171	2.2286e-05	1.29326	0.00136244	Up	1.58871	2.21439e-05	1.6012	1.03735e-05	Up	-138	Promoter (<=1kb)	3.34019	VL1
FxaC_5g05990	2A	FvH4_2g29100	-1.54736	2.12476e-13	-1.68567	1.51276e-14	Down	-1.40936	4.27756e-08	-1.13341	7.2894e-06	Down	1	Promoter (<=1kb)	2.80282	VL1
FxaC_7g30690	2C	FvH4_2g29440	-2.33615	4.83998e-12	-2.35209	5.34505e-11	Down	-2.35401	3.59984e-06	-1.92593	5.14257e-05	Down	-1036	Promoter (1-2kb)	2.43954	VL1
FxaC_8g01850	2D	FvH4_2g29440	-2.46329	3.76272e-08	-2.10932	5.06305e-06	Down	-2.35702	6.94611e-07	-1.88618	2.39459e-05	Down	-863	Promoter (<=1kb)	4.9625	VL1
FxaC_5g04750	2A	FvH4_2g30250	-	-	-	-	-	1.39867	1.33281e-09	1.79943	6.00436e-17	Up	-268	Promoter (<=1kb)	3.43562	VL1/VL2/VL3
FxaC_8g03690	2D	FvH4_2g30250	-	-	-	-	-	1.03294	1.69221e-05	1.53773	4.57266e-13	Up	99	Promoter (<=1kb)	3.43562	VL1
FxaC_5g04730	2A	FvH4_2g30270	-1.57286	2.38206e-09	-1.44018	1.5872e-07	Down	-	-	-	-	-	-1028	Promoter (1-2kb)	2.95845	VL1/VL2/VL3
FxaC_5g03940	2A	FvH4_2g30870	-	-	-	-	-	-1.14403	0.0280373	-1.20276	0.012865	Down	-101	Promoter (<=1kb)	3.97484	VL1/VL2/VL3
FxaC_5g03900	2A	FvH4_2g30910	-2.99836	5.69023e-09	-2.10157	3.93642e-05	Down	-	-	-	-	-	-5	Promoter (<=1kb)	3.91279	VL1
FxaC_5g03070	2A	FvH4_2g31700	-1.53798	0.00264002	-1.79556	0.000888619	Down	-	-	-	-	-	-909	Promoter (<=1kb)	2.78981	VL1/VL2/VL3
FxaC_5g02470	2A	FvH4_2g32230	-1.65423	7.90958e-19	-1.59769	7.56746e-17	Down	-	-	-	-	-	-319	Promoter (<=1kb)	4.86627	VL1/VL2/VL3
FxaC_8g13980	2D	FvH4_2g32230	-1.00489	4.73504e-09	-1.48147	3.8976e-18	Down	-	-	-	-	-	-380	Promoter (<=1kb)	3.96394	VL1/VL2/VL3
FxaC_5g02310	2A	FvH4_2g32390	-1.54406	1.50611e-07	-2.13424	1.96925e-11	Down	-	-	-	-	-	-1442	Promoter (1-2kb)	2.56466	VL1/VL2/VL3
FxaC_6g38630	2B	FvH4_2g32940	-3.04757	7.62565e-05	-4.73276	2.24771e-06	Down	-	-	-	-	-	-645	Promoter (<=1kb)	2.0117	VL1/VL2
FxaC_6g38680	2B	FvH4_2g32970	-1.84873	0.0385033	-2.34775	0.0143693	Down	-	-	-	-	-	-1207	Promoter (1-2kb)	2.67215	VL1/VL2/VL3
FxaC_5g01430	2A	FvH4_2g33160	-	-	-	-	-	2.07512	1.59332e-26	1.87626	9.81298e-22	Up	-2	Promoter (<=1kb)	3.24596	VL1
FxaC_6g38910	2B	FvH4_2g33200	-1.08286	1.30767e-05	-1.10505	1.9999e-05	Down	-1.32889	6.30915e-11	-1.19906	2.0525e-09	Down	-110	Promoter (<=1kb)	2.55644	VL1/VL2/VL3
FxaC_6g39020	2B	FvH4_2g33250	1.46058	6.71e-16	1.3562	2.2451e-13	Up	-	-	-	-	-	-1226	Promoter (1-2kb)	3.53106	VL1/VL2
FxaC_6g39040	2B	FvH4_2g33270	-	-	-	-	-	-1.09348	4.27045e-05	-1.48145	5.9181e-09	Down	70	Promoter (<=1kb)	4.10366	VL1
FxaC_5g01090	2A	FvH4_2g33420	-2.70794	2.09123e-49	-2.65582	1.57952e-45	Down	-	-	-	-	-	-1646	Promoter (1-2kb)	3.43562	VL1/VL2/VL3
FxaC_5g00630	2A	FvH4_2g33960	-1.63414	3.33903e-08	-1.37788	8.83867e-06	Down	-	-	-	-	-	-116	Promoter (<=1kb)	3.364	VL1/VL2/VL3
FxaC_5g00550	2A	FvH4_2g34020	1.06051	0.00285524	1.0924	0.00272723	Up	1.34116	0.016641	1.82824	3.6717e-05	Up	-293	Promoter (<=1kb)	6.29865	VL1
FxaC_6g39640	2B	FvH4_2g34020	1.35096	5.68982e-07	1.26729	7.72779e-06	Up	1.17035	0.000700191	1.46349	1.55383e-06	Up	-35	Promoter (<=1kb)	4.37772	VL1
FxaC_8g11950	2D	FvH4_2g34230	-1.65208	1.31858e-10	-1.51965	1.22968e-08	Down	-	-	-	-	-	-1402	Promoter (1-2kb)	2.81554	VL1/VL2/VL3
FxaC_5g00210	2A	FvH4_2g34240	-2.02494	1.45623e-13	-1.67074	2.59438e-09	Down	-	-	-	-	-	-288	Promoter (<=1kb)	2.56704	VL1
FxaC_7g36181	2C	FvH4_2g34400	2.94086	6.5201e-20	2.78023	9.78828e-17	Up	3.45668	1.68972e-10	3.78207	4.55129e-14	Up	-421	Promoter (<=1kb)	4.44803	VL1/VL2/VL3
FxaC_5g00031	2A	FvH4_2g34400	2.88129	4.25416e-37	2.98051	2.93334e-39	Up	1.91344	3.62518e-14	2.59339	4.9617e-29	Up	-76	Promoter (<=1kb)	4.29453	VL1/VL2/VL3
FxaC_6g40040	2B	FvH4_2g34400	4.07699	8.56555e-27	4.26106	1.81463e-29	Up	3.43834	1.81311e-10	4.35456	1.11186e-21	Up	-183	Promoter (<=1kb)	4.67627	VL1/VL2/VL3
FxaC_8g11740	2D	FvH4_2g34472	1.53497	1.1368e-10	1.43209	7.2453e-09	Up	1.97084	6.82835e-10	2.09654	8.35317e-12	Up	-1438	Promoter (1-2kb)	2.90259	VL1/VL2/VL3
FxaC_6g40390	2B	FvH4_2g34930	1.04757	0.000293763	1.03966	0.00052616	Up	-	-	-	-	-	-1417	Promoter (1-2kb)	3.62649	VL1/VL2/VL3
FxaC_7g37030	2C	FvH4_2g35190	1.17699	4.52469e-11	1.18988	4.29708e-11	Up	-	-	-	-	-	-3	Promoter (<=1kb)	3.07889	VL1
FxaC_6g40780	2B	FvH4_2g35260	-	-	-	-	-	4.71767	7.26304e-07	3.20194	0.0239282	Up	80	Promoter (<=1kb)	2.29889	VL1/VL2/VL3
FxaC_8g10050	2D	FvH4_2g36210	-1.26399	0.000972382	-1.03903	0.0146628	Down	-	-	-	-	-	-1399	Promoter (1-2kb)	2.76759	VL1/VL2
FxaC_8g09850	2D	FvH4_2g36370	-	-	-	-	-	-1.43218	4.53222e-12	-1.86002	1.46389e-19	Down	27	Promoter (<=1kb)	2.40826	VL1/VL2/VL3
FxaC_6g41770	2B	FvH4_2g36370	-	-	-	-	-	-2.41139	0.000297911	-2.71089	2.97459e-05	Down	-89	Promoter (<=1kb)	3.90128	VL1/VL2/VL3
FxaC_7g38450	2C	FvH4_2g36490	-	-	-	-	-	-1.95262	5.78544e-12	-1.45654	9.37467e-08	Down	-1114	Promoter (1-2kb)	2.63293	VL1/VL2/VL3
FxaC_8g09660	2D	FvH4_2g36600	-1.12576	0.0337314	-1.20393	0.030756	Down	-	-	-	-	-	-15	Promoter (<=1kb)	3.14932	VL1/VL2/VL3
FxaC_6g44420	2B	FvH4_2g37530	-1.03151	9.26333e-10	-1.25205	9.36004e-14	Down	-	-	-	-	-	-159	Promoter (<=1kb)	3.43042	VL1/VL2/VL3
FxaC_8g08770	2D	FvH4_2g37540	-1.82143	3.25847e-27	-1.96385	5.37741e-30	Down	-	-	-	-	-	-722	Promoter (<=1kb)	3.91279	VL1/VL2/VL3
FxaC_6g44162	2B	FvH4_2g37780	-2.54808	9.3327e-13	-2.60755	5.94311e-12	Down	-	-	-	-	-	-222	Promoter (<=1kb)	2.76759	VL1/VL2/VL3
FxaC_8g07810	2D	FvH4_2g38340	-	-	-	-	-	1.39898	4.03556e-07	3.1139	3.84591e-45	Up	40	Promoter (<=1kb)	2.48695	VL1/VL2/VL3
FxaC_6g43300	2B	FvH4_2g38670	-1.26685	3.00351e-14	-1.30423	1.12062e-14	Down	-	-	-	-	-	-53	Promoter (<=1kb)	3.27037	VL1/VL2/VL3
FxaC_8g06430	2D	FvH4_2g39410	-	-	-	-	-	1.14391	0.000179881	1.08087	0.000394886	Up	-113	Promoter (<=1kb)	4.86042	VL1/VL2/VL3
FxaC_8g05802	2D	FvH4_2g39960	-1.2273	0.00203733	-1.25867	0.00284485	Down	-	-	-	-	-	-69	Promoter (<=1kb)	2.39908	VL1
FxaC_8g05740	2D	FvH4_2g40030	-	-	-	-	-	-2.30038	2.49285e-40	-1.35605	4.90003e-16	Down	54	Promoter (<=1kb)	3.0324	VL1/VL2
FxaC_7g43110	2C	FvH4_2g40620	-1.99083	0.00277324	-1.96137	0.00617059	Down	-	-	-	-	-	-797	Promoter (<=1kb)	2.38641	VL1
FxaC_6g45940	2B	FvH4_2g40620	-1.87508	7.58576e-05	-1.79488	0.000374237	Down	-	-	-	-	-	-795	Promoter (<=1kb)	3.173	VL1/VL2/VL3
FxaC_8g04950	2D	FvH4_2g40670	-3.12839	4.36232e-15	-3.07808	2.30232e-13	Down	-	-	-	-	-	-226	Promoter (<=1kb)	2.08613	VL1/VL2
FxaC_7g43260	2C	FvH4_2g40770	1.10609	2.9815e-10	1.06704	2.23082e-09	Up	-	-	-	-	-	-285	Promoter (<=1kb)	4.73195	VL1/VL2/VL3
FxaC_7g43980	2C	FvH4_2g41370	-	-	-	-	-	2.19165	3.42628e-37	2.82906	1.58942e-62	Up	-1028	Promoter (1-2kb)	3.34019	VL1/VL2/VL3
FxaC_12g50260	3D	FvH4_3g00420	-1.67634	4.70269e-26	-1.89638	4.55363e-32	Down	-	-	-	-	-	5	Promoter (<=1kb)	3.91279	VL1/VL2/VL3
FxaC_10g06300	3B	FvH4_3g00420	-1.54636	7.61267e-24	-1.78159	8.38222e-31	Down	-	-	-	-	-	-1454	Promoter (1-2kb)	2.55778	VL1
FxaC_10g06010	3B	FvH4_3g00670	1.21872	7.47102e-12	1.14237	3.32797e-10	Up	-	-	-	-	-	-1700	Promoter (1-2kb)	3.12793	VL1/VL2/VL3
FxaC_13g24920	4A	FvH4_3g00670	-1.50527	5.21475e-15	-2.02595	1.93354e-23	Down	-	-	-	-	-	40	Promoter (<=1kb)	4.37363	VL1/VL2/VL3
FxaC_10g05820	3B	FvH4_3g00920	-1.51538	8.29863e-26	-1.02713	4.26789e-12	Down	-	-	-	-	-	-1318	Promoter (1-2kb)	2.39311	VL1/VL2/VL3
FxaC_10g06960	3B	FvH4_3g01150	-2.04581	1.29221e-05	-1.68151	0.000735672	Down	-	-	-	-	-	-712	Promoter (<=1kb)	2.9462	VL1/VL2
FxaC_10g05530	3B	FvH4_3g01290	-	-	-	-	-	-1.99176	0.00160076	-1.63476	0.00731053	Down	-476	Promoter (<=1kb)	3.87739	VL1
FxaC_12g48990	3D	FvH4_3g01710	1.17798	1.50428e-07	1.06983	4.28448e-06	Up	-	-	-	-	-	-46	Promoter (<=1kb)	3.43947	VL1/VL2/VL3
FxaC_10g05050	3B	FvH4_3g01880	-1.49971	1.44722e-11	-1.57115	1.50338e-11	Down	-3.09045	3.88635e-63	-2.83099	1.11099e-56	Down	-119	Promoter (<=1kb)	2.88654	VL1
FxaC_10g04790	3B	FvH4_3g02140	-1.62989	5.04596e-18	-1.66816	3.62232e-18	Down	-1.55896	9.43172e-13	-1.744	1.17598e-15	Down	-344	Promoter (<=1kb)	4.06483	VL1
FxaC_10g04670	3B	FvH4_3g02240	-1.6706	0.000183617	-1.89291	6.94956e-05	Down	-	-	-	-	-	-229	Promoter (<=1kb)	3.03286	VL1
FxaC_12g47470	3D	FvH4_3g03081	-	-	-	-	-	-1.48857	3.22518e-21	-2.59267	1.04568e-58	Down	-762	Promoter (<=1kb)	3.61696	VL1/VL2/VL3
FxaC_10g03810	3B	FvH4_3g03081	-	-	-	-	-	-1.40952	1.06712e-19	-2.48349	6.78418e-55	Down	72	Promoter (<=1kb)	3.25024	VL1/VL2/VL3
FxaC_12g47300	3D	FvH4_3g03230	-2.65483	0.00743176	-2.37325	0.0284911	Down	-	-	-	-	-	-3	Promoter (<=1kb)	2.77879	VL1/VL2/VL3
FxaC_9g51790	3A	FvH4_3g03521	-	-	-	-	-	1.39661	0.00113867	1.07906	0.0273701	Up	-1097	Promoter (1-2kb)	3.35862	VL1
FxaC_12g46710	3D	FvH4_3g03870	1.8171	9.39487e-09	1.91758	1.78769e-09	Up	-	-	-	-	-	21	Promoter (<=1kb)	3.6291	VL1
FxaC_9g51360	3A	FvH4_3g03960	-	-	-	-	-	-2.45906	7.85025e-27	-2.26041	2.02768e-24	Down	-289	Promoter (<=1kb)	3.04943	VL1/VL2
FxaC_9g51270	3A	FvH4_3g04060	1.05027	0.00410223	1.09051	0.00350931	Up	2.31021	1.01088e-07	2.98418	2.61751e-15	Up	73	Promoter (<=1kb)	3.53106	VL1/VL2/VL3
FxaC_9g51020	3A	FvH4_3g04250	-	-	-	-	-	-2.35263	7.03081e-09	-3.24998	3.47678e-14	Down	40	Promoter (<=1kb)	3.24596	VL1/VL2/VL3
FxaC_9g50890	3A	FvH4_3g04381	-	-	-	-	-	-2.80121	1.23336e-22	-3.29165	5.02385e-29	Down	-430	Promoter (<=1kb)	2.98544	VL1
FxaC_12g44690	3D	FvH4_3g05370	-	-	-	-	-	-5.54695	6.86275e-11	-3.24816	1.86708e-07	Down	-260	Promoter (<=1kb)	2.57672	VL1
FxaC_9g49540	3A	FvH4_3g05370	-	-	-	-	-	-4.09299	2.36496e-18	-2.98689	6.64722e-14	Down	-173	Promoter (<=1kb)	3.62649	VL1
FxaC_10g01520	3B	FvH4_3g05440	1.67337	1.15292e-22	1.67973	1.51549e-22	Up	-2.77226	5.56857e-65	-2.99676	5.87795e-75	Down	-1275	Promoter (1-2kb)	3.91279	VL1/VL2/VL3
FxaC_11g02860	3C	FvH4_3g05440	-	-	-	-	-	-5.97175	1.96448e-153	-6.4881	1.19013e-168	Down	-1323	Promoter (1-2kb)	3.65931	VL1/VL2/VL3
FxaC_11g04050	3C	FvH4_3g06450	2.09789	6.49342e-08	2.21717	1.03758e-08	Up	-	-	-	-	-	-1156	Promoter (1-2kb)	3.1537	VL1/VL2/VL3
FxaC_9g48060	3A	FvH4_3g06650	-2.24612	4.35631e-10	-1.56196	2.47476e-05	Down	-	-	-	-	-	-56	Promoter (<=1kb)	3.81736	VL1
FxaC_11g04590	3C	FvH4_3g07150	-1.21254	0.00397296	-1.81238	3.24713e-05	Down	-	-	-	-	-	-850	Promoter (<=1kb)	2.68231	VL1/VL2/VL3
FxaC_9g47510	3A	FvH4_3g07230	-	-	-	-	-	-1.96807	1.48203e-14	-2.37657	2.94356e-20	Down	-1244	Promoter (1-2kb)	4.33368	VL1/VL2/VL3
FxaC_9g47310	3A	FvH4_3g07360	1.94816	2.33257e-17	2.1571	3.19107e-21	Up	-	-	-	-	-	-1467	Promoter (1-2kb)	2.86302	VL1/VL2/VL3
FxaC_10g08640	3B	FvH4_3g07560	-	-	-	-	-	3.42046	0.00657788	4.81802	1.12946e-08	Up	-85	Promoter (<=1kb)	3.03015	VL1
FxaC_10g08720	3B	FvH4_3g07660	-	-	-	-	-	-1.13823	4.80819e-06	-1.46587	7.92074e-10	Down	-704	Promoter (<=1kb)	2.57672	VL1/VL2/VL3
FxaC_10g08750	3B	FvH4_3g07700	-1.03546	9.91636e-11	-1.13777	1.14154e-12	Down	-	-	-	-	-	-702	Promoter (<=1kb)	3.22876	VL1
FxaC_11g05270	3C	FvH4_3g07700	-1.11814	5.8149e-13	-1.14655	1.77267e-13	Down	-	-	-	-	-	-722	Promoter (<=1kb)	3.62649	VL1
FxaC_11g05541	3C	FvH4_3g08000	-	-	-	-	-	-1.48986	0.0117204	-3.77464	4.87857e-09	Down	-1005	Promoter (1-2kb)	2.52563	VL1/VL2/VL3
FxaC_9g46390	3A	FvH4_3g08000	-1.43147	0.000397903	-1.09638	0.0152103	Down	-2.58347	7.15048e-11	-2.88142	3.20009e-13	Down	-1860	Promoter (1-2kb)	4.04659	VL1/VL2/VL3
FxaC_10g09170	3B	FvH4_3g08040	2.56018	5.77442e-12	2.44917	2.69356e-10	Up	1.44059	0.000431221	1.10363	0.017313	Up	-93	Promoter (<=1kb)	2.95511	VL1/VL2/VL3
FxaC_12g41580	3D	FvH4_3g08470	-1.48864	7.17911e-07	-1.20625	0.000159708	Down	-	-	-	-	-	-657	Promoter (<=1kb)	4.07221	VL1/VL2/VL3
FxaC_12g41330	3D	FvH4_3g08750	-2.46406	1.1524e-35	-2.52698	6.59603e-35	Down	-2.17581	3.62739e-11	-1.64818	8.45203e-08	Down	-155	Promoter (<=1kb)	5.04634	VL1/VL2/VL3
FxaC_9g45560	3A	FvH4_3g08750	-1.67969	2.28432e-19	-1.93687	2.31851e-23	Down	-1.27446	1.30452e-08	-1.22368	2.62612e-08	Down	-268	Promoter (<=1kb)	8.8613	VL1/VL2/VL3
FxaC_10g09910	3B	FvH4_3g08780	-	-	-	-	-	1.20514	9.94257e-06	1.74904	2.48313e-13	Up	-1537	Promoter (1-2kb)	3.30568	VL1
FxaC_12g41290	3D	FvH4_3g08800	-1.50696	4.28418e-10	-1.47664	3.96181e-09	Down	-	-	-	-	-	-37	Promoter (<=1kb)	3.83549	VL1/VL2
FxaC_9g45500	3A	FvH4_3g08800	-1.19312	6.03464e-06	-1.32254	1.28556e-06	Down	-	-	-	-	-	-408	Promoter (<=1kb)	2.90588	VL1/VL2
FxaC_10g09980	3B	FvH4_3g08830	-	-	-	-	-	2.8003	3.8758e-46	3.66861	1.2287e-82	Up	-390	Promoter (<=1kb)	2.4313	VL1
FxaC_9g45420	3A	FvH4_3g08880	-2.23592	9.21832e-05	-1.6495	0.0075507	Down	-	-	-	-	-	8	Promoter (<=1kb)	3.13642	VL1/VL2/VL3
FxaC_11g06950	3C	FvH4_3g09070	1.51022	9.90209e-14	1.46869	1.22595e-12	Up	-	-	-	-	-	-192	Promoter (<=1kb)	3.43562	VL1
FxaC_9g45110	3A	FvH4_3g09070	1.36263	1.07245e-16	1.34702	3.72938e-16	Up	1.2792	4.80819e-06	2.11862	2.66288e-19	Up	-170	Promoter (<=1kb)	3.21558	VL1/VL2
FxaC_10g10580	3B	FvH4_3g09490	-2.53919	1.01346e-30	-2.99092	3.74399e-36	Down	-	-	-	-	-	-170	Promoter (<=1kb)	2.8093	VL1/VL2/VL3
FxaC_11g07460	3C	FvH4_3g09490	-3.98586	3.86134e-05	-6.41863	3.0398e-06	Down	-	-	-	-	-	-228	Promoter (<=1kb)	3.24033	VL1
FxaC_10g10670	3B	FvH4_3g09660	-3.42768	1.37394e-28	-2.88274	4.6045e-21	Down	-3.34479	9.88671e-40	-4.05489	7.32726e-52	Down	-946	Promoter (<=1kb)	2.32217	VL1/VL2/VL3
FxaC_12g40170	3D	FvH4_3g10080	1.96079	6.99038e-06	1.78311	0.000182177	Up	-	-	-	-	-	-134	Promoter (<=1kb)	3.53837	VL1/VL2
FxaC_12g40051	3D	FvH4_3g10210	-3.50715	5.427e-07	-3.9009	6.45872e-07	Down	-	-	-	-	-	-425	Promoter (<=1kb)	3.48956	VL1/VL2
FxaC_9g43751	3A	FvH4_3g10210	-3.70478	0.000356142	-2.92449	0.00613587	Down	-	-	-	-	-	-450	Promoter (<=1kb)	3.65913	VL1/VL2/VL3
FxaC_10g11290	3B	FvH4_3g10570	-	-	-	-	-	1.02576	0.00405958	1.3444	9.25608e-06	Up	-1383	Promoter (1-2kb)	2.48128	VL1/VL2/VL3
FxaC_11g10140	3C	FvH4_3g11960	1.63425	7.57564e-06	1.21776	0.00594614	Up	1.26321	0.00162662	1.18481	0.00322092	Up	-1502	Promoter (1-2kb)	4.19002	VL1
FxaC_11g10190	3C	FvH4_3g11980	-	-	-	-	-	-1.30734	1.92423e-05	-1.2299	3.71587e-05	Down	-254	Promoter (<=1kb)	2.73676	VL1/VL2
FxaC_10g12940	3B	FvH4_3g11981	2.76491	0.00912149	3.21104	0.0008345	Up	-	-	-	-	-	82	Promoter (<=1kb)	3.43562	VL1/VL2/VL3
FxaC_12g38120	3D	FvH4_3g12240	-	-	-	-	-	-1.18121	1.55403e-06	-1.54569	7.40126e-11	Down	-1622	Promoter (1-2kb)	5.55573	VL1/VL2
FxaC_11g10620	3C	FvH4_3g12240	-	-	-	-	-	-1.76602	5.57856e-10	-1.856	2.65336e-11	Down	-1155	Promoter (1-2kb)	6.70203	VL1/VL2/VL3
FxaC_11g12320	3C	FvH4_3g13370	-	-	-	-	-	1.29428	4.73383e-18	1.92401	3.02641e-39	Up	95	Promoter (<=1kb)	3.74644	VL1/VL2/VL3
FxaC_11g13790	3C	FvH4_3g14640	-1.28345	6.55947e-08	-1.33932	5.81585e-08	Down	-1.11959	4.84658e-07	-1.24357	7.77299e-09	Down	-166	Promoter (<=1kb)	2.78201	VL1/VL2
FxaC_10g16120	3B	FvH4_3g15130	-1.19664	1.52699e-05	-1.26796	1.06867e-05	Down	-	-	-	-	-	-18	Promoter (<=1kb)	3.85482	VL1
FxaC_12g34650	3D	FvH4_3g15670	-	-	-	-	-	1.12085	2.86429e-10	1.0208	1.1892e-08	Up	-332	Promoter (<=1kb)	3.18991	VL1/VL2/VL3
FxaC_10g16680	3B	FvH4_3g15670	-	-	-	-	-	2.26307	9.41211e-07	2.83129	1.55851e-12	Up	-675	Promoter (<=1kb)	3.3902	VL1/VL2/VL3
FxaC_10g17790	3B	FvH4_3g16600	-3.98949	3.90491e-57	-4.16434	5.53782e-55	Down	-2.87743	2.6508e-10	-3.71959	2.25501e-14	Down	-1598	Promoter (1-2kb)	3.34019	VL1/VL2/VL3
FxaC_9g38130	3A	FvH4_3g16730	-	-	-	-	-	-1.23867	0.0496873	-2.03211	0.000272043	Down	-1097	Promoter (1-2kb)	3.72193	VL1/VL2/VL3
FxaC_11g15780	3C	FvH4_3g16820	-1.61123	1.93845e-06	-1.57891	9.97367e-06	Down	-	-	-	-	-	-46	Promoter (<=1kb)	3.72193	VL1/VL2/VL3
FxaC_11g15790	3C	FvH4_3g16820	-1.47273	0.00907972	-1.64452	0.00579273	Down	-	-	-	-	-	-89	Promoter (<=1kb)	4.44565	VL1/VL2/VL3
FxaC_12g33330	3D	FvH4_3g17050	-2.10882	1.32663e-14	-1.52011	4.89719e-08	Down	-	-	-	-	-	89	Promoter (<=1kb)	2.28283	VL1
FxaC_10g18570	3B	FvH4_3g17630	-3.32721	0.00313543	-3.07137	0.0114438	Down	-	-	-	-	-	-572	Promoter (<=1kb)	6.15153	VL1/VL2/VL3
FxaC_11g16930	3C	FvH4_3g18160	-2.03543	2.12669e-05	-1.75607	0.000546452	Down	-	-	-	-	-	60	Promoter (<=1kb)	3.6964	VL1/VL2/VL3
FxaC_11g17210	3C	FvH4_3g18380	1.61635	0.00116031	1.38396	0.0152356	Up	-	-	-	-	-	-710	Promoter (<=1kb)	3.30331	VL1/VL2/VL3
FxaC_11g17250	3C	FvH4_3g18430	-2.19882	0.000206027	-2.03583	0.00129589	Down	-	-	-	-	-	96	Promoter (<=1kb)	3.60342	VL1/VL2/VL3
FxaC_10g21140	3B	FvH4_3g18740	-	-	-	-	-	-1.7089	0.00370371	-1.784	0.00137039	Down	-1791	Promoter (1-2kb)	2.48128	VL1/VL2/VL3
FxaC_12g30690	3D	FvH4_3g19150	-1.28948	8.55329e-05	-1.58728	3.32585e-06	Down	-	-	-	-	-	-1852	Promoter (1-2kb)	3.99846	VL1/VL2/VL3
FxaC_9g35140	3A	FvH4_3g19150	-1.69805	5.14016e-11	-1.54513	8.87918e-09	Down	-	-	-	-	-	-1851	Promoter (1-2kb)	3.90727	VL1/VL2
FxaC_11g18400	3C	FvH4_3g19340	1.61675	1.35831e-12	1.79231	2.55241e-15	Up	-	-	-	-	-	-187	Promoter (<=1kb)	3.02845	VL1/VL2
FxaC_10g20490	3B	FvH4_3g19350	-	-	-	-	-	-2.18848	0.00241046	-2.87007	5.73373e-05	Down	-1525	Promoter (1-2kb)	4.1991	VL1/VL2/VL3
FxaC_11g18560	3C	FvH4_3g19450	-2.08622	3.07812e-26	-2.3396	1.79814e-29	Down	-	-	-	-	-	-56	Promoter (<=1kb)	2.4004	VL1
FxaC_11g18851	3C	FvH4_3g19750	2.14397	1.28757e-05	2.14954	1.41587e-05	Up	-	-	-	-	-	-20	Promoter (<=1kb)	3.71229	VL1/VL2/VL3
FxaC_9g34270	3A	FvH4_3g19750	1.38789	1.51431e-13	1.53096	2.51089e-16	Up	-	-	-	-	-	-859	Promoter (<=1kb)	5.63061	VL1
FxaC_12g29310	3D	FvH4_3g20030	-	-	-	-	-	1.3095	6.16063e-21	1.30458	7.22106e-21	Up	-98	Promoter (<=1kb)	3.62649	VL1/VL2/VL3
FxaC_11g19200	3C	FvH4_3g20030	-	-	-	-	-	1.02468	2.91208e-13	1.04435	7.46943e-14	Up	-19	Promoter (<=1kb)	3.90985	VL1/VL2/VL3
FxaC_9g33800	3A	FvH4_3g20030	-1.77349	7.38388e-39	-1.79579	1.02499e-39	Down	-	-	-	-	-	-134	Promoter (<=1kb)	4.78508	VL1/VL2/VL3
FxaC_11g19740	3C	FvH4_3g20560	1.1761	5.54566e-12	1.15462	2.15557e-11	Up	3.8466	7.27791e-45	3.78497	1.06377e-43	Up	-70	Promoter (<=1kb)	2.77571	VL1
FxaC_9g32900	3A	FvH4_3g20560	-	-	-	-	-	2.28947	4.52306e-24	2.92279	2.16851e-42	Up	29	Promoter (<=1kb)	2.76759	VL1/VL2
FxaC_12g28810	3D	FvH4_3g20600	-	-	-	-	-	2.39281	0.000680123	2.73454	6.50597e-06	Up	49	Promoter (<=1kb)	4.1991	VL1
FxaC_9g32650	3A	FvH4_3g20700	-3.80939	3.37966e-125	-3.96301	5.39708e-131	Down	-5.2359	2.15921e-204	-4.92772	2.47242e-189	Down	-157	Promoter (<=1kb)	3.75007	VL1/VL2/VL3
FxaC_9g32130	3A	FvH4_3g21120	1.12282	6.00354e-08	1.1395	6.16028e-08	Up	1.36185	1.20775e-08	1.37627	4.23717e-09	Up	-1824	Promoter (1-2kb)	3.27279	VL1/VL2
FxaC_9g31711	3A	FvH4_3g21400	1.83879	2.72794e-18	1.90773	2.66776e-19	Up	1.14104	2.63147e-10	1.13583	2.20201e-10	Up	69	Promoter (<=1kb)	5.00458	VL1/VL2/VL3
FxaC_9g29850	3A	FvH4_3g22980	-1.35208	4.98072e-07	-1.15591	4.7073e-05	Down	-	-	-	-	-	-100	Promoter (<=1kb)	4.85545	VL1/VL2/VL3
FxaC_9g29320	3A	FvH4_3g23310	-	-	-	-	-	-1.21212	3.4087e-08	-1.59396	1.10345e-13	Down	78	Promoter (<=1kb)	3.34417	VL1
FxaC_10g29030	3B	FvH4_3g25790	-1.37473	0.000173493	-1.4765	0.000124286	Down	-	-	-	-	-	76	Promoter (<=1kb)	3.24476	VL1/VL2/VL3
FxaC_11g25670	3C	FvH4_3g25790	-2.05139	1.31941e-05	-1.39412	0.00615747	Down	-	-	-	-	-	-1381	Promoter (1-2kb)	3.03989	VL1/VL2/VL3
FxaC_12g23910	3D	FvH4_3g26340	-	-	-	-	-	-3.64217	4.11853e-05	-3.11726	0.000109764	Down	-1715	Promoter (1-2kb)	4.1381	VL1/VL2/VL3
FxaC_10g29530	3B	FvH4_3g26340	-	-	-	-	-	-4.02172	2.56806e-05	-2.02684	0.0118332	Down	-1230	Promoter (1-2kb)	3.77102	VL1/VL2/VL3
FxaC_10g31100	3B	FvH4_3g27920	-2.26753	2.48659e-05	-3.87435	6.4722e-09	Down	-	-	-	-	-	-1288	Promoter (1-2kb)	2.95853	VL1/VL2/VL3
FxaC_10g35850	3B	FvH4_3g30560	-	-	-	-	-	-1.09232	0.0101221	-1.16022	0.00363222	Down	-27	Promoter (<=1kb)	3.72193	VL1/VL2
FxaC_10g35730	3B	FvH4_3g30610	-1.01195	0.0062785	-1.47322	6.74829e-05	Down	-	-	-	-	-	-4	Promoter (<=1kb)	2.86302	VL1
FxaC_11g32110	3C	FvH4_3g30840	-	-	-	-	-	-1.96905	2.69248e-28	-2.09366	2.9793e-32	Down	-1444	Promoter (1-2kb)	2.76541	VL1/VL2/VL3
FxaC_10g35030	3B	FvH4_3g31100	-	-	-	-	-	-1.09935	1.61709e-10	-1.4298	1.56798e-17	Down	-74	Promoter (<=1kb)	2.48128	VL1/VL2/VL3
FxaC_10g36610	3B	FvH4_3g32220	-	-	-	-	-	2.80552	1.03969e-08	2.80991	5.02339e-09	Up	-1240	Promoter (1-2kb)	5.44703	VL1/VL2/VL3
FxaC_10g37070	3B	FvH4_3g32700	-	-	-	-	-	-1.01511	1.64565e-07	-1.00347	1.34687e-07	Down	-170	Promoter (<=1kb)	3.88586	VL1/VL2/VL3
FxaC_9g16290	3A	FvH4_3g32860	-1.38249	0.00101264	-1.34122	0.00297743	Down	-	-	-	-	-	96	Promoter (<=1kb)	2.67215	VL1/VL2/VL3
FxaC_11g35270	3C	FvH4_3g34080	-3.46299	0.00179171	-2.69871	0.0198414	Down	-	-	-	-	-	-1129	Promoter (1-2kb)	4.58083	VL1
FxaC_10g38400	3B	FvH4_3g34270	1.85434	3.83025e-17	1.61067	3.10973e-12	Up	-	-	-	-	-	-554	Promoter (<=1kb)	3.19271	VL1/VL2/VL3
FxaC_9g13050	3A	FvH4_3g34270	1.3595	3.8193e-14	1.24946	1.1546e-11	Up	2.47772	3.05578e-27	2.83974	9.90667e-38	Up	-1054	Promoter (1-2kb)	2.45757	VL1/VL2/VL3
FxaC_12g09830	3D	FvH4_3g36410	-1.20116	3.76606e-06	-1.23363	5.67321e-06	Down	-1.15972	0.000127013	-1.79014	7.19042e-10	Down	-41	Promoter (<=1kb)	3.14932	VL1
FxaC_10g41010	3B	FvH4_3g36410	-1.83969	2.12875e-09	-1.81599	1.73107e-08	Down	-	-	-	-	-	-52	Promoter (<=1kb)	2.46622	VL1/VL2
FxaC_9g12010	3A	FvH4_3g36410	-2.49775	6.48549e-44	-2.53746	1.32546e-42	Down	-2.59247	4.76557e-46	-3.3475	6.43187e-69	Down	64	Promoter (<=1kb)	4.0796	VL1/VL2/VL3
FxaC_9g11681	3A	FvH4_3g36780	-1.23317	1.21401e-08	-1.04765	4.00815e-06	Down	-	-	-	-	-	16	Promoter (<=1kb)	4.17346	VL1/VL2/VL3
FxaC_9g32570	3A	FvH4_3g36920	-1.28741	0.00119831	-1.03443	0.019946	Down	-2.24594	1.83862e-14	-2.24289	3.72958e-15	Down	93	Promoter (<=1kb)	4.19002	VL1/VL2/VL3
FxaC_12g09000	3D	FvH4_3g37190	-	-	-	-	-	2.28593	4.64375e-17	2.56895	4.55663e-23	Up	1	Promoter (<=1kb)	3.53106	VL1/VL2/VL3
FxaC_11g38940	3C	FvH4_3g37280	-2.6985	7.97104e-05	-2.27107	0.00152335	Down	-	-	-	-	-	-131	Promoter (<=1kb)	3.14932	VL1
FxaC_9g10810	3A	FvH4_3g37660	-5.10202	3.06919e-35	-3.95531	1.46e-25	Down	-	-	-	-	-	-219	Promoter (<=1kb)	6.48951	VL1
FxaC_9g10200	3A	FvH4_3g38260	-1.33731	0.0128314	-2.08083	0.000172766	Down	-	-	-	-	-	54	Promoter (<=1kb)	3.65033	VL1
FxaC_11g39930	3C	FvH4_3g38330	-1.30422	0.000201442	-1.10674	0.00392517	Down	-	-	-	-	-	-399	Promoter (<=1kb)	3.19877	VL1
FxaC_10g43030	3B	FvH4_3g38461	1.58375	1.19848e-06	1.37846	0.000108049	Up	1.67876	0.0411339	2.30605	0.000143819	Up	-162	Promoter (<=1kb)	3.19877	VL1/VL2/VL3
FxaC_11g40140	3C	FvH4_3g38470	1.42964	1.97118e-07	1.45891	1.89037e-07	Up	-	-	-	-	-	-93	Promoter (<=1kb)	2.86302	VL1
FxaC_9g08440	3A	FvH4_3g39550	2.90909	1.03718e-07	2.73118	3.1968e-06	Up	-	-	-	-	-	-83	Promoter (<=1kb)	2.67215	VL1
FxaC_10g45280	3B	FvH4_3g39850	1.91783	2.03003e-14	2.06294	3.815e-16	Up	-	-	-	-	-	95	Promoter (<=1kb)	2.54447	VL1
FxaC_10g45640	3B	FvH4_3g40260	-	-	-	-	-	-1.28752	7.13643e-08	-1.27436	4.60188e-08	Down	-204	Promoter (<=1kb)	4.07757	VL1
FxaC_10g45710	3B	FvH4_3g40320	2.24674	0.00133167	2.04431	0.00886703	Up	-	-	-	-	-	27	Promoter (<=1kb)	2.65914	VL1/VL2
FxaC_10g46201	3B	FvH4_3g40650	-	-	-	-	-	1.25496	0.00181625	2.25066	1.23807e-13	Up	-1390	Promoter (1-2kb)	4.35074	VL1/VL2
FxaC_10g46460	3B	FvH4_3g40840	-5.77796	4.21596e-31	-5.14807	6.69144e-26	Down	-3.34406	3.74504e-09	-3.72808	6.86486e-11	Down	-167	Promoter (<=1kb)	3.66931	VL1/VL2/VL3
FxaC_12g05630	3D	FvH4_3g40860	-2.08144	1.27818e-17	-2.38409	4.79456e-20	Down	-2.97823	6.02369e-12	-2.68655	2.97728e-11	Down	-1434	Promoter (1-2kb)	2.31103	VL1/VL2/VL3
FxaC_10g46380	3B	FvH4_3g40860	-4.38164	2.42127e-31	-3.83919	6.27701e-25	Down	-4.60294	1.6755e-28	-4.38744	4.97023e-29	Down	-756	Promoter (<=1kb)	3.95139	VL1/VL2/VL3
FxaC_9g05640	3A	FvH4_3g40860	-1.36101	1.55444e-06	-2.05899	1.13954e-11	Down	-1.97519	1.29234e-06	-2.66482	1.55081e-10	Down	-615	Promoter (<=1kb)	3.10684	VL1
FxaC_10g51290	3B	FvH4_3g42140	4.38333	0.0470546	4.92678	0.0120263	Up	-	-	-	-	-	-728	Promoter (<=1kb)	4.00288	VL1/VL2
FxaC_10g47800	3B	FvH4_3g42190	-2.25291	9.7545e-09	-2.03314	6.33989e-07	Down	-	-	-	-	-	-88	Promoter (<=1kb)	3.6033	VL1
FxaC_9g04740	3A	FvH4_3g42240	-1.15598	3.52356e-13	-1.15496	6.07976e-13	Down	-	-	-	-	-	82	Promoter (<=1kb)	3.51962	VL1/VL2/VL3
FxaC_10g48200	3B	FvH4_3g42710	-	-	-	-	-	1.47118	4.55643e-12	1.50282	6.60465e-13	Up	-202	Promoter (<=1kb)	4.10366	VL1
FxaC_12g03451	3D	FvH4_3g42741	-	-	-	-	-	1.04423	2.4968e-06	1.04717	1.43044e-06	Up	-557	Promoter (<=1kb)	3.81736	VL1/VL2/VL3
FxaC_12g03090	3D	FvH4_3g43250	-	-	-	-	-	1.41873	7.61695e-14	1.84344	3.30876e-24	Up	-1570	Promoter (1-2kb)	3.24476	VL1/VL2/VL3
FxaC_9g03460	3A	FvH4_3g43250	-	-	-	-	-	2.76769	4.22541e-23	2.89759	3.0262e-26	Up	-1922	Promoter (1-2kb)	2.86302	VL1
FxaC_10g48750	3B	FvH4_3g43280	-	-	-	-	-	-1.26382	4.36637e-06	-1.39084	1.69548e-07	Down	23	Promoter (<=1kb)	6.29865	VL1
FxaC_10g48870	3B	FvH4_3g43480	-	-	-	-	-	1.0617	0.000314802	1.3625	1.85712e-07	Up	-1652	Promoter (1-2kb)	4.67627	VL1/VL2/VL3
FxaC_9g05050	3A	FvH4_3g43950	-	-	-	-	-	-2.57553	0.0173877	-3.58056	0.000934973	Down	-11	Promoter (<=1kb)	3.76959	VL1
FxaC_12g01090	3D	FvH4_3g45230	-	-	-	-	-	1.42896	0.00846151	1.83894	4.00522e-05	Up	-19	Promoter (<=1kb)	2.9623	VL1
FxaC_9g01190	3A	FvH4_3g45490	-1.59244	2.30894e-10	-1.57031	1.99065e-09	Down	-	-	-	-	-	-105	Promoter (<=1kb)	3.14825	VL1/VL2/VL3
FxaC_15g40320	4C	FvH4_4g00820	-1.70975	4.81115e-05	-2.07603	3.53536e-06	Down	-	-	-	-	-	-1934	Promoter (1-2kb)	3.14804	VL1
FxaC_13g54971	4A	FvH4_4g01061	2.39586	0.00147951	2.38054	0.00256076	Up	-	-	-	-	-	-66	Promoter (<=1kb)	2.79508	VL1
FxaC_15g40000	4C	FvH4_4g01110	-2.66305	0.00103103	-3.29741	0.000340703	Down	-	-	-	-	-	-24	Promoter (<=1kb)	2.86302	VL1/VL2/VL3
FxaC_16g01770	4D	FvH4_4g01980	1.00987	0.00642845	1.04919	0.00570768	Up	-2.82738	1.06873e-24	-2.76937	3.65322e-25	Down	-1066	Promoter (1-2kb)	2.76759	VL1/VL2
FxaC_15g39270	4C	FvH4_4g01980	-	-	-	-	-	-1.76088	3.32398e-06	-1.90188	2.2571e-07	Down	-60	Promoter (<=1kb)	3.00529	VL1/VL2/VL3
FxaC_15g37810	4C	FvH4_4g03241	-	-	-	-	-	1.82307	6.44291e-07	1.97719	1.20866e-08	Up	-221	Promoter (<=1kb)	2.47874	VL1/VL2/VL3
FxaC_15g37380	4C	FvH4_4g03530	1.23813	6.97234e-08	1.52414	6.55262e-12	Up	-	-	-	-	-	-232	Promoter (<=1kb)	4.00823	VL1/VL2/VL3
FxaC_13g52150	4A	FvH4_4g03530	1.15418	4.93144e-09	1.40221	3.09793e-13	Up	-	-	-	-	-	-53	Promoter (<=1kb)	4.10366	VL1/VL2/VL3
FxaC_16g03170	4D	FvH4_4g03570	1.57795	7.2367e-15	1.6833	1.1735e-16	Up	-	-	-	-	-	-572	Promoter (<=1kb)	2.50361	VL1/VL2/VL3
FxaC_15g37120	4C	FvH4_4g03650	-1.45265	1.02312e-06	-1.1292	0.000389604	Down	-	-	-	-	-	-1488	Promoter (1-2kb)	3.70779	VL1
FxaC_16g05280	4D	FvH4_4g05560	1.21975	0.00505994	1.16305	0.013248	Up	-	-	-	-	-	-35	Promoter (<=1kb)	3.43562	VL1
FxaC_13g48930	4A	FvH4_4g05760	1.3931	3.83138e-26	1.72319	3.00295e-39	Up	-	-	-	-	-	-498	Promoter (<=1kb)	2.98217	VL1
FxaC_13g48740	4A	FvH4_4g05910	-1.24728	8.59629e-06	-1.23392	2.93772e-05	Down	-	-	-	-	-	-703	Promoter (<=1kb)	2.95845	VL1
FxaC_13g48620	4A	FvH4_4g05990	-	-	-	-	-	-1.26438	5.19985e-12	-1.50649	6.02656e-17	Down	-292	Promoter (<=1kb)	4.71566	VL1/VL2/VL3
FxaC_25g12310	7A	FvH4_4g06040	-1.26249	9.47465e-10	-1.20545	1.40303e-08	Down	-	-	-	-	-	-811	Promoter (<=1kb)	3.14932	VL1
FxaC_13g47810	4A	FvH4_4g06720	-1.07228	0.00157741	-1.33688	0.00011667	Down	-	-	-	-	-	68	Promoter (<=1kb)	2.28399	VL1/VL2/VL3
FxaC_14g36570	4B	FvH4_4g06720	-1.70632	0.00118182	-1.25999	0.0346896	Down	-	-	-	-	-	51	Promoter (<=1kb)	2.81577	VL1
FxaC_13g47251	4A	FvH4_4g07010	-1.53084	1.05234e-08	-1.55944	2.40688e-08	Down	-	-	-	-	-	-317	Promoter (<=1kb)	3.8802	VL1/VL2
FxaC_15g28740	4C	FvH4_4g07370	-3.92223	2.95581e-10	-3.63261	1.75057e-08	Down	-	-	-	-	-	80	Promoter (<=1kb)	2.76759	VL1/VL2/VL3
FxaC_14g35530	4B	FvH4_4g07370	-1.91944	3.12831e-11	-2.64106	1.97199e-16	Down	-	-	-	-	-	-1988	Promoter (1-2kb)	2.86302	VL1/VL2
FxaC_16g07950	4D	FvH4_4g07800	1.13326	0.0034097	1.01354	0.0197086	Up	-1.41928	5.75103e-09	-2.66424	2.61333e-25	Down	-819	Promoter (<=1kb)	6.01234	VL1/VL2/VL3
FxaC_15g29500	4C	FvH4_4g07800	-	-	-	-	-	-3.00955	3.04457e-29	-4.13232	3.68834e-44	Down	-850	Promoter (<=1kb)	4.80856	VL1
FxaC_13g46070	4A	FvH4_4g07800	-	-	-	-	-	-2.14463	2.46689e-27	-2.36477	5.83516e-33	Down	-1116	Promoter (1-2kb)	5.45244	VL1/VL2
FxaC_6g00720	2B	FvH4_4g08020	-4.21478	4.66882e-09	-3.96492	1.14058e-07	Down	-	-	-	-	-	-1371	Promoter (1-2kb)	2.67215	VL1
FxaC_14g34460	4B	FvH4_4g09340	-	-	-	-	-	-1.16356	0.000407562	-1.63615	1.50829e-07	Down	-231	Promoter (<=1kb)	2.88068	VL1/VL2/VL3
FxaC_14g32630	4B	FvH4_4g10190	1.12525	2.27896e-09	1.1169	5.0164e-09	Up	1.35121	6.41185e-14	1.76979	1.97217e-24	Up	6	Promoter (<=1kb)	3.43562	VL1
FxaC_14g26590	4B	FvH4_4g13170	-	-	-	-	-	1.81485	7.62482e-08	1.93485	2.01046e-09	Up	-152	Promoter (<=1kb)	2.95845	VL1/VL2/VL3
FxaC_14g23510	4B	FvH4_4g14740	1.37938	1.54111e-20	1.2257	3.03498e-16	Up	1.14933	9.6922e-14	1.30718	7.74814e-18	Up	75	Promoter (<=1kb)	2.77092	VL1/VL2/VL3
FxaC_13g32800	4A	FvH4_4g15300	-2.80264	6.03305e-15	-2.86295	6.18544e-14	Down	4.45624	1.44264e-10	3.49221	3.61626e-05	Up	-309	Promoter (<=1kb)	3.62649	VL1/VL2
FxaC_16g14850	4D	FvH4_4g15470	1.43549	2.49927e-08	1.37902	2.535e-07	Up	-	-	-	-	-	91	Promoter (<=1kb)	5.058	VL1/VL2/VL3
FxaC_13g32580	4A	FvH4_4g15470	-	-	-	-	-	1.99564	0.000284688	1.67296	0.00508826	Up	89	Promoter (<=1kb)	4.38996	VL1/VL2
FxaC_15g20870	4C	FvH4_4g16740	-	-	-	-	-	-1.45248	0.000836292	-1.45836	0.000454829	Down	63	Promoter (<=1kb)	2.76293	VL1
FxaC_13g29300	4A	FvH4_4g17180	-	-	-	-	-	1.68183	0.0474124	2.20592	0.000608423	Up	-1291	Promoter (1-2kb)	4.00823	VL1
FxaC_14g21890	4B	FvH4_4g17190	-1.69688	0.0147951	-2.03683	0.00584983	Down	-	-	-	-	-	-175	Promoter (<=1kb)	2.95845	VL1/VL2/VL3
FxaC_15g20110	4C	FvH4_4g17290	-	-	-	-	-	1.64677	0.0172569	1.74141	0.00589962	Up	-62	Promoter (<=1kb)	3.91279	VL1
FxaC_16g17670	4D	FvH4_4g17640	-1.04003	4.88345e-07	-1.00092	2.95697e-06	Down	-	-	-	-	-	-1917	Promoter (1-2kb)	3.52997	VL1/VL2/VL3
FxaC_14g21071	4B	FvH4_4g18050	-1.15285	1.06501e-11	-1.44176	2.9053e-17	Down	-	-	-	-	-	-1972	Promoter (1-2kb)	3.11488	VL1/VL2/VL3
FxaC_14g20560	4B	FvH4_4g18342	-	-	-	-	-	-1.49008	1.5532e-09	-1.71823	1.28102e-12	Down	-1376	Promoter (1-2kb)	4.58083	VL1/VL2/VL3
FxaC_13g38310	4A	FvH4_4g19250	-1.52846	3.32165e-10	-1.87173	3.06489e-13	Down	-	-	-	-	-	-531	Promoter (<=1kb)	3.77102	VL1/VL2/VL3
FxaC_14g18440	4B	FvH4_4g19970	-2.25156	4.30754e-05	-2.52453	3.42387e-05	Down	-1.58221	1.45323e-12	-1.74598	2.50928e-15	Down	-166	Promoter (<=1kb)	2.20959	VL1
FxaC_14g17260	4B	FvH4_4g21340	-2.89116	1.45972e-76	-3.08835	2.61918e-84	Down	-	-	-	-	-	14	Promoter (<=1kb)	2.94621	VL1/VL2/VL3
FxaC_15g17470	4C	FvH4_4g21480	1.201	1.26782e-10	1.0928	1.53845e-08	Up	-	-	-	-	-	70	Promoter (<=1kb)	4.00823	VL1
FxaC_13g23940	4A	FvH4_4g21970	-	-	-	-	-	1.9386	3.79586e-06	3.16347	1.03331e-23	Up	-244	Promoter (<=1kb)	4.03498	VL1
FxaC_14g15752	4B	FvH4_4g22761	-	-	-	-	-	-2.18829	0.00232731	-2.05402	0.00259105	Down	-921	Promoter (<=1kb)	4.16411	VL1/VL2
FxaC_15g16270	4C	FvH4_4g22810	2.82813	3.77603e-32	2.98229	1.73646e-35	Up	3.82398	3.38177e-22	3.45633	5.35401e-17	Up	54	Promoter (<=1kb)	3.7374	VL1/VL2/VL3
FxaC_13g29560	4A	FvH4_4g22810	1.94763	9.11251e-10	2.12555	2.12573e-11	Up	-	-	-	-	-	2	Promoter (<=1kb)	4.33539	VL1
FxaC_14g15380	4B	FvH4_4g23130	-	-	-	-	-	-2.0074	8.17792e-14	-1.79091	3.71831e-12	Down	-213	Promoter (<=1kb)	4.6628	VL1
FxaC_14g15150	4B	FvH4_4g23320	-	-	-	-	-	-2.14227	0.0154187	-1.72635	0.0421465	Down	-1580	Promoter (1-2kb)	3.48864	VL1/VL2/VL3
FxaC_16g19540	4D	FvH4_4g25220	-1.30346	3.82682e-07	-1.41451	1.18865e-07	Down	-	-	-	-	-	-244	Promoter (<=1kb)	4.59591	VL1/VL2/VL3
FxaC_16g20130	4D	FvH4_4g25700	-3.01986	0.00247926	-5.95153	4.84019e-05	Down	-	-	-	-	-	-25	Promoter (<=1kb)	2.19153	VL1/VL2/VL3
FxaC_15g12810	4C	FvH4_4g25700	-1.678	0.036838	-2.14633	0.0111328	Down	-	-	-	-	-	3	Promoter (<=1kb)	2.47874	VL1/VL2
FxaC_13g19590	4A	FvH4_4g25700	-	-	-	-	-	-1.88338	1.91127e-06	-1.32514	0.000564219	Down	-223	Promoter (<=1kb)	2.00797	VL1/VL2/VL3
FxaC_14g12090	4B	FvH4_4g25700	-4.62178	0.0252407	-4.62178	0.0470722	Down	-	-	-	-	-	86	Promoter (<=1kb)	2.4512	VL1/VL2/VL3
FxaC_16g20140	4D	FvH4_4g25710	-	-	-	-	-	-1.46141	9.62734e-08	-1.53966	7.61179e-09	Down	-1595	Promoter (1-2kb)	3.25425	VL1/VL2/VL3
FxaC_15g12800	4C	FvH4_4g25710	-	-	-	-	-	-1.16318	5.55727e-05	-1.00146	0.000485499	Down	-1825	Promoter (1-2kb)	3.43562	VL1
FxaC_14g12080	4B	FvH4_4g25710	-	-	-	-	-	-1.34469	1.58336e-08	-1.14151	1.21047e-06	Down	-435	Promoter (<=1kb)	3.00989	VL1/VL2/VL3
FxaC_16g20180	4D	FvH4_4g25830	-1.26401	4.24791e-10	-1.23441	3.41697e-09	Down	-1.59613	3.34339e-15	-1.92872	1.09004e-21	Down	-1676	Promoter (1-2kb)	4.1991	VL1/VL2/VL3
FxaC_15g12680	4C	FvH4_4g25830	-2.22476	6.22254e-14	-1.90449	3.53029e-10	Down	-1.95536	4.83548e-08	-2.10038	1.91726e-09	Down	1	Promoter (<=1kb)	5.51833	VL1/VL2/VL3
FxaC_14g11930	4B	FvH4_4g25830	-	-	-	-	-	-3.03791	2.8437e-12	-2.52762	3.18521e-10	Down	-136	Promoter (<=1kb)	3.53106	VL1
FxaC_14g11760	4B	FvH4_4g25940	-	-	-	-	-	-2.63318	3.33772e-37	-2.86818	9.93003e-44	Down	-491	Promoter (<=1kb)	2.76759	VL1/VL2/VL3
FxaC_15g12461	4C	FvH4_4g26120	-1.02801	0.0219397	-1.35732	0.00236567	Down	-	-	-	-	-	-489	Promoter (<=1kb)	2.86302	VL1
FxaC_14g11610	4B	FvH4_4g26120	-1.3447	1.38774e-05	-1.39152	1.9551e-05	Down	-	-	-	-	-	-163	Promoter (<=1kb)	2.86302	VL1
FxaC_16g21200	4D	FvH4_4g26973	-	-	-	-	-	-2.0864	3.95351e-24	-1.65298	6.59305e-17	Down	-1427	Promoter (1-2kb)	2.68987	VL1/VL2/VL3
FxaC_14g10470	4B	FvH4_4g27060	-2.89468	0.00217098	-2.04454	0.0468037	Down	-	-	-	-	-	-1018	Promoter (1-2kb)	2.6962	VL1/VL2/VL3
FxaC_15g11380	4C	FvH4_4g27070	-1.30723	0.000373333	-1.25673	0.00130364	Down	-	-	-	-	-	93	Promoter (<=1kb)	3.14557	VL1
FxaC_13g17660	4A	FvH4_4g27070	-	-	-	-	-	-4.1362	0.00129776	-2.94979	0.0078046	Down	-114	Promoter (<=1kb)	3.53106	VL1
FxaC_16g21720	4D	FvH4_4g27390	2.03364	7.15644e-14	1.99853	7.81158e-13	Up	-	-	-	-	-	-1519	Promoter (1-2kb)	4.18207	VL1/VL2/VL3
FxaC_13g17220	4A	FvH4_4g27390	3.63998	0.00553137	3.69237	0.00600185	Up	-	-	-	-	-	-106	Promoter (<=1kb)	3.53106	VL1
FxaC_14g10100	4B	FvH4_4g27390	2.14193	1.00703e-30	1.97425	1.99783e-25	Up	2.60718	4.17229e-15	3.12535	1.09288e-24	Up	92	Promoter (<=1kb)	4.77282	VL1/VL2/VL3
FxaC_15g05960	4C	FvH4_4g27540	-	-	-	-	-	-1.29267	1.62733e-10	-1.03062	3.07271e-07	Down	-83	Promoter (<=1kb)	3.47092	VL1
FxaC_13g11240	4A	FvH4_4g27890	-	-	-	-	-	-2.66709	0.00427495	-2.79624	0.00163975	Down	-570	Promoter (<=1kb)	3.6742	VL1/VL2/VL3
FxaC_15g09710	4C	FvH4_4g27990	1.09496	7.4618e-08	1.05784	3.91564e-07	Up	-	-	-	-	-	-428	Promoter (<=1kb)	4.73195	VL1/VL2/VL3
FxaC_13g11100	4A	FvH4_4g27990	1.63481	7.87479e-26	1.48795	2.48062e-21	Up	1.00811	1.48217e-09	1.52411	5.84181e-22	Up	-329	Promoter (<=1kb)	5.63061	VL1/VL2/VL3
FxaC_13g10530	4A	FvH4_4g28440	-	-	-	-	-	1.26445	1.3552e-08	1.47581	3.09902e-12	Up	-1289	Promoter (1-2kb)	3.53106	VL1/VL2/VL3
FxaC_13g10290	4A	FvH4_4g28650	-2.2367	3.45239e-31	-2.28557	2.04493e-30	Down	-1.7959	3.53012e-21	-1.99492	3.9939e-26	Down	-67	Promoter (<=1kb)	3.19077	VL1/VL2/VL3
FxaC_13g09850	4A	FvH4_4g29060	-1.7118	3.60784e-25	-1.29048	1.49884e-14	Down	-	-	-	-	-	-370	Promoter (<=1kb)	2.49897	VL1
FxaC_13g09810	4A	FvH4_4g29061	-2.49927	1.779e-42	-2.29974	1.24001e-35	Down	-	-	-	-	-	-124	Promoter (<=1kb)	2.66208	VL1
FxaC_13g08890	4A	FvH4_4g29910	-1.18864	1.33417e-06	-1.52298	1.93658e-09	Down	-1.34505	8.11044e-05	-1.25552	0.000146649	Down	-1598	Promoter (1-2kb)	3.43562	VL1/VL2/VL3
FxaC_14g07680	4B	FvH4_4g29910	-2.41266	1.02739e-11	-2.49984	3.13205e-11	Down	-	-	-	-	-	-1026	Promoter (1-2kb)	4.54696	VL1/VL2/VL3
FxaC_15g07160	4C	FvH4_4g30250	-2.43793	7.82139e-07	-1.98446	0.000105338	Down	-	-	-	-	-	-256	Promoter (<=1kb)	2.75534	VL1
FxaC_15g07120	4C	FvH4_4g30340	-	-	-	-	-	1.30895	0.00415321	1.73502	4.82136e-06	Up	-115	Promoter (<=1kb)	3.28502	VL1/VL2/VL3
FxaC_15g06521	4C	FvH4_4g30980	-1.93827	0.000208524	-1.43818	0.012049	Down	-	-	-	-	-	-238	Promoter (<=1kb)	3.10226	VL1
FxaC_15g06490	4C	FvH4_4g31080	-	-	-	-	-	1.74268	2.2689e-15	2.72444	1.5108e-41	Up	-945	Promoter (<=1kb)	6.07278	VL1/VL2/VL3
FxaC_13g07620	4A	FvH4_4g31080	-	-	-	-	-	1.84858	6.96563e-11	2.67516	1.35368e-26	Up	-930	Promoter (<=1kb)	4.12637	VL1/VL2/VL3
FxaC_16g25520	4D	FvH4_4g31140	-	-	-	-	-	1.89929	2.17043e-08	1.34396	0.000514384	Up	-151	Promoter (<=1kb)	7.44385	VL1/VL2/VL3
FxaC_14g06500	4B	FvH4_4g31140	-	-	-	-	-	1.58043	2.07825e-24	1.0409	8.52957e-11	Up	-201	Promoter (<=1kb)	8.49363	VL1
FxaC_16g25870	4D	FvH4_4g31440	-1.22492	2.17228e-05	-1.11096	0.000284963	Down	-	-	-	-	-	-654	Promoter (<=1kb)	3.14932	VL1/VL2/VL3
FxaC_15g05890	4C	FvH4_4g31590	-	-	-	-	-	-1.2869	2.90089e-06	-1.2673	2.06531e-06	Down	-203	Promoter (<=1kb)	3.02682	VL1
FxaC_15g05840	4C	FvH4_4g31640	-1.92178	0.000739179	-1.71249	0.00523147	Down	-	-	-	-	-	-951	Promoter (<=1kb)	4.38996	VL1/VL2/VL3
FxaC_13g06920	4A	FvH4_4g31640	-	-	-	-	-	-3.14937	4.66138e-47	-2.8403	1.53289e-42	Down	-1056	Promoter (1-2kb)	2.68161	VL1/VL2/VL3
FxaC_14g05880	4B	FvH4_4g31730	-1.74781	5.24243e-09	-2.01647	2.12435e-10	Down	-	-	-	-	-	-101	Promoter (<=1kb)	2.69733	VL1/VL2/VL3
FxaC_15g05610	4C	FvH4_4g31911	1.11011	1.88619e-05	1.25416	8.78134e-07	Up	-	-	-	-	-	-963	Promoter (<=1kb)	2.74453	VL1/VL2/VL3
FxaC_16g26520	4D	FvH4_4g32060	-1.12106	0.00108956	-1.18253	0.000917188	Down	-	-	-	-	-	-1118	Promoter (1-2kb)	3.34019	VL1/VL2
FxaC_15g05470	4C	FvH4_4g32060	-	-	-	-	-	1.23424	0.00444787	1.1653	0.00702355	Up	87	Promoter (<=1kb)	3.05389	VL1/VL2/VL3
FxaC_14g05790	4B	FvH4_4g32060	-	-	-	-	-	1.34096	0.000711749	1.59306	6.70191e-06	Up	-1379	Promoter (1-2kb)	3.53106	VL1/VL2/VL3
FxaC_15g05130	4C	FvH4_4g32420	1.00066	1.97195e-06	1.17088	1.3143e-08	Up	1.01586	3.89436e-06	1.47208	1.35745e-13	Up	-277	Promoter (<=1kb)	2.44964	VL1
FxaC_15g03990	4C	FvH4_4g33490	4.00513	1.8036e-19	3.62739	6.85297e-14	Up	-	-	-	-	-	-330	Promoter (<=1kb)	2.76759	VL1/VL2
FxaC_13g04550	4A	FvH4_4g33490	3.19657	0.0009303	3.50976	0.000141401	Up	-	-	-	-	-	-1141	Promoter (1-2kb)	3.01672	VL1/VL2/VL3
FxaC_13g04020	4A	FvH4_4g33511	-2.12919	1.67167e-19	-1.84225	1.72453e-14	Down	-	-	-	-	-	-117	Promoter (<=1kb)	2.83917	VL1
FxaC_13g03760	4A	FvH4_4g33890	-	-	-	-	-	2.26668	0.00102942	2.60499	1.6405e-05	Up	-65	Promoter (<=1kb)	2.66851	VL1/VL2/VL3
FxaC_16g28570	4D	FvH4_4g33900	1.57437	2.68141e-23	1.82785	5.15676e-31	Up	-	-	-	-	-	-22	Promoter (<=1kb)	3.3228	VL1/VL2/VL3
FxaC_16g28580	4D	FvH4_4g33940	1.24489	0.00197832	2.30935	4.77749e-13	Up	-1.12892	0.000207597	-1.32552	4.72095e-06	Down	-259	Promoter (<=1kb)	2.4785	VL1
FxaC_13g04240	4A	FvH4_4g34470	-1.65305	6.35366e-27	-1.72696	7.15452e-29	Down	-	-	-	-	-	-1376	Promoter (1-2kb)	2.61272	VL1/VL2/VL3
FxaC_14g03250	4B	FvH4_4g34470	-1.72024	9.19714e-12	-1.85662	2.70082e-12	Down	-	-	-	-	-	-1045	Promoter (1-2kb)	2.60614	VL1/VL2
FxaC_15g02810	4C	FvH4_4g34620	-4.81201	2.46083e-40	-5.2355	1.55816e-38	Down	-3.51728	4.12029e-14	-4.04395	4.26692e-17	Down	75	Promoter (<=1kb)	2.28283	VL1/VL2/VL3
FxaC_13g04410	4A	FvH4_4g34620	-4.03591	4.46534e-23	-3.898	5.20482e-20	Down	-3.26076	1.10065e-12	-3.70945	2.11127e-15	Down	-1000	Promoter (<=1kb)	3.51013	VL1/VL2/VL3
FxaC_15g02620	4C	FvH4_4g34790	-	-	-	-	-	-1.93363	1.39697e-11	-2.52725	4.49079e-18	Down	-1894	Promoter (1-2kb)	2.57672	VL1
FxaC_13g03290	4A	FvH4_4g34790	-2.78891	0.000306637	-2.51975	0.00218494	Down	-3.87396	4.29138e-07	-4.01724	6.73567e-08	Down	-273	Promoter (<=1kb)	3.34019	VL1/VL2
FxaC_13g02840	4A	FvH4_4g35100	-1.67757	4.80645e-13	-1.61557	2.32023e-11	Down	-1.32896	4.32177e-08	-1.74748	2.22016e-13	Down	-100	Promoter (<=1kb)	3.14932	VL1/VL2/VL3
FxaC_16g29880	4D	FvH4_4g35230	-	-	-	-	-	-2.97194	1.02388e-09	-1.95047	5.89785e-06	Down	-866	Promoter (<=1kb)	2.64175	VL1/VL2/VL3
FxaC_16g29901	4D	FvH4_4g35260	-2.00744	0.00121978	-1.72281	0.0104589	Down	-	-	-	-	-	-1350	Promoter (1-2kb)	3.14646	VL1/VL2
FxaC_15g01750	4C	FvH4_4g35560	-3.30889	7.29155e-16	-2.54915	2.01246e-10	Down	-	-	-	-	-	-60	Promoter (<=1kb)	6.01234	VL1
FxaC_13g01880	4A	FvH4_4g35790	-	-	-	-	-	7.9469	2.28205e-16	5.19833	0.00286997	Up	-377	Promoter (<=1kb)	4.7769	VL1/VL2/VL3
FxaC_13g01011	4A	FvH4_4g36370	-1.47979	6.94502e-07	-1.59536	3.50764e-07	Down	-1.20769	0.000176845	-2.02985	9.82347e-11	Down	-29	Promoter (<=1kb)	3.11424	VL1/VL2/VL3
FxaC_13g00240	4A	FvH4_4g37000	-	-	-	-	-	1.90034	2.04874e-35	2.30571	2.09001e-51	Up	-366	Promoter (<=1kb)	2.56772	VL1
FxaC_19g00020	5C	FvH4_5g00060	-	-	-	-	-	1.17885	3.32936e-05	1.19004	1.63924e-05	Up	-276	Promoter (<=1kb)	3.13642	VL1/VL2/VL3
FxaC_20g00200	5D	FvH4_5g00300	-2.80613	2.55756e-22	-2.65895	6.9161e-19	Down	-	-	-	-	-	-118	Promoter (<=1kb)	4.4854	VL1/VL2/VL3
FxaC_18g46140	5B	FvH4_5g00370	-1.26018	0.000215343	-1.36618	0.000135986	Down	-	-	-	-	-	-32	Promoter (<=1kb)	2.29207	VL1/VL2/VL3
FxaC_17g00630	5A	FvH4_5g00420	-	-	-	-	-	1.47109	5.53738e-21	1.34179	9.0993e-18	Up	-240	Promoter (<=1kb)	5.29762	VL1
FxaC_28g13970	7D	FvH4_5g00540	-1.58125	4.87449e-11	-1.41224	1.44392e-08	Down	-	-	-	-	-	-44	Promoter (<=1kb)	4.0621	VL1/VL2/VL3
FxaC_17g01040	5A	FvH4_5g00760	-	-	-	-	-	-3.98586	3.77858e-11	-5.29007	8.93846e-15	Down	-193	Promoter (<=1kb)	3.64557	VL1
FxaC_20g01550	5D	FvH4_5g01340	-2.0731	2.01261e-05	-2.40203	6.05117e-06	Down	-	-	-	-	-	-112	Promoter (<=1kb)	2.72916	VL1
FxaC_19g01370	5C	FvH4_5g01340	-2.69203	3.79746e-06	-1.90198	0.00150357	Down	-	-	-	-	-	-84	Promoter (<=1kb)	2.67215	VL1
FxaC_19g01450	5C	FvH4_5g01390	1.12118	0.0218222	1.30782	0.0048067	Up	-	-	-	-	-	-586	Promoter (<=1kb)	2.76759	VL1/VL2
FxaC_18g44410	5B	FvH4_5g01930	-2.01205	0.0215109	-2.91431	0.00353048	Down	-1.3057	2.94611e-06	-2.34544	7.5576e-17	Down	83	Promoter (<=1kb)	2.76759	VL1/VL2
FxaC_18g43610	5B	FvH4_5g02720	-	-	-	-	-	-1.7938	8.87246e-11	-1.51297	1.52038e-08	Down	-530	Promoter (<=1kb)	2.63163	VL1
FxaC_20g03080	5D	FvH4_5g02960	-1.14096	2.02125e-05	-1.04481	0.00022868	Down	-	-	-	-	-	-1003	Promoter (1-2kb)	5.19289	VL1
FxaC_17g03410	5A	FvH4_5g03040	-2.79258	1.61371e-05	-1.9645	0.0033019	Down	-	-	-	-	-	-796	Promoter (<=1kb)	3.17546	VL1
FxaC_20g08130	5D	FvH4_5g03090	-	-	-	-	-	1.76919	5.98996e-34	1.16084	4.85909e-15	Up	28	Promoter (<=1kb)	3.42029	VL1
FxaC_18g42760	5B	FvH4_5g03343	1.59613	2.24636e-15	1.68598	6.57045e-17	Up	-	-	-	-	-	-37	Promoter (<=1kb)	5.15344	VL1/VL2/VL3
FxaC_20g04670	5D	FvH4_5g03650	1.47536	6.30632e-12	1.2532	3.80089e-08	Up	-	-	-	-	-	-1757	Promoter (1-2kb)	3.17546	VL1/VL2/VL3
FxaC_17g04281	5A	FvH4_5g03731	-	-	-	-	-	-1.62453	0.00151715	-1.94389	6.7754e-05	Down	-147	Promoter (<=1kb)	3.34019	VL1/VL2
FxaC_19g04400	5C	FvH4_5g03800	-	-	-	-	-	-2.91032	0.0309696	-5.63762	0.000387768	Down	-884	Promoter (<=1kb)	3.72851	VL1/VL2/VL3
FxaC_20g05230	5D	FvH4_5g04160	-1.05972	0.00166582	-1.06638	0.00274674	Down	-	-	-	-	-	-190	Promoter (<=1kb)	3.87163	VL1/VL2/VL3
FxaC_19g04931	5C	FvH4_5g04220	-2.40881	6.35351e-16	-2.44635	5.51179e-15	Down	-3.56972	1.5296e-17	-3.14864	2.70176e-16	Down	42	Promoter (<=1kb)	3.01088	VL1/VL2
FxaC_20g05390	5D	FvH4_5g04470	-	-	-	-	-	-3.28543	6.56601e-67	-1.88133	1.25905e-28	Down	-856	Promoter (<=1kb)	2.47874	VL1/VL2
FxaC_18g41810	5B	FvH4_5g04470	-3.20708	6.91476e-12	-2.49779	2.71394e-09	Down	-3.99293	2.87921e-17	-1.93824	1.55674e-09	Down	-360	Promoter (<=1kb)	3.05389	VL1
FxaC_19g05080	5C	FvH4_5g04470	-	-	-	-	-	-4.23837	1.52001e-52	-1.84677	2.77782e-17	Down	-1069	Promoter (1-2kb)	3.55164	VL1/VL2
FxaC_18g41540	5B	FvH4_5g04750	-3.50538	0.000858249	-3.2575	0.00376897	Down	-	-	-	-	-	-41	Promoter (<=1kb)	2.74453	VL1/VL2/VL3
FxaC_20g06320	5D	FvH4_5g05310	1.42861	0.00393492	1.28147	0.0235603	Up	-	-	-	-	-	14	Promoter (<=1kb)	2.0574	VL1
FxaC_20g07220	5D	FvH4_5g06120	-	-	-	-	-	1.565	9.05284e-05	1.32577	0.00165961	Up	40	Promoter (<=1kb)	3.08473	VL1/VL2/VL3
FxaC_17g08680	5A	FvH4_5g06180	-1.35223	0.000329951	-1.0044	0.0178442	Down	-	-	-	-	-	-36	Promoter (<=1kb)	2.74445	VL1
FxaC_19g06950	5C	FvH4_5g06180	-1.28743	5.70822e-05	-1.09041	0.00162084	Down	-	-	-	-	-	7	Promoter (<=1kb)	2.67215	VL1
FxaC_20g07500	5D	FvH4_5g06430	-	-	-	-	-	-3.04363	6.81564e-31	-2.89854	3.09839e-30	Down	-1122	Promoter (1-2kb)	2.18299	VL1
FxaC_18g39220	5B	FvH4_5g06720	-1.51423	9.76655e-07	-1.4733	5.61672e-06	Down	-3.23541	8.29639e-09	-3.91491	2.564e-11	Down	-1905	Promoter (1-2kb)	3.57219	VL1/VL2/VL3
FxaC_17g09980	5A	FvH4_5g08190	1.86173	1.63392e-24	1.64129	1.69582e-18	Up	-	-	-	-	-	-275	Promoter (<=1kb)	4.56827	VL1/VL2/VL3
FxaC_20g08630	5D	FvH4_5g08190	1.36925	5.22632e-18	1.17929	2.57834e-13	Up	1.77558	4.38214e-19	2.38379	3.35658e-36	Up	-293	Promoter (<=1kb)	3.33564	VL1/VL2/VL3
FxaC_19g08750	5C	FvH4_5g08480	-1.49735	0.00178417	-1.14455	0.0355105	Down	-	-	-	-	-	-1000	Promoter (<=1kb)	2.48128	VL1
FxaC_18g37800	5B	FvH4_5g08580	-2.38293	2.23612e-12	-2.62593	8.53665e-13	Down	-2.13592	4.64503e-10	-2.82213	1.45281e-15	Down	-1459	Promoter (1-2kb)	3.24476	VL1/VL2/VL3
FxaC_19g08880	5C	FvH4_5g08580	-3.85378	3.46044e-58	-3.93121	1.70734e-54	Down	-2.54068	3.53435e-24	-3.5714	3.95322e-39	Down	-1309	Promoter (1-2kb)	2.6322	VL1
FxaC_17g10490	5A	FvH4_5g08670	-1.91335	1.0489e-33	-1.79081	2.04371e-29	Down	-1.37398	5.16027e-15	-1.62483	7.30862e-21	Down	41	Promoter (<=1kb)	3.43582	VL1/VL2
FxaC_20g09120	5D	FvH4_5g08670	-2.32594	1.86821e-32	-2.34556	3.82902e-31	Down	-2.48396	1.13556e-20	-1.90602	1.20017e-14	Down	-105	Promoter (<=1kb)	3.721	VL1/VL2/VL3
FxaC_18g37710	5B	FvH4_5g08670	-2.31285	4.71224e-22	-2.07936	1.82932e-17	Down	-1.86297	4.90763e-06	-2.46038	2.05253e-09	Down	-9	Promoter (<=1kb)	4.09614	VL1/VL2/VL3
FxaC_19g09020	5C	FvH4_5g08670	-1.99355	5.99505e-19	-1.67925	1.88785e-13	Down	-1.98142	3.88244e-12	-1.50383	3.04361e-08	Down	-219	Promoter (<=1kb)	2.60787	VL1/VL2/VL3
FxaC_17g14850	5A	FvH4_5g10020	1.1083	0.0361496	1.44141	0.00196801	Up	-	-	-	-	-	-399	Promoter (<=1kb)	4.2934	VL1/VL2/VL3
FxaC_19g10180	5C	FvH4_5g10160	-2.54327	3.74527e-07	-2.44754	3.68858e-06	Down	-	-	-	-	-	-27	Promoter (<=1kb)	4.10366	VL1/VL2/VL3
FxaC_18g36150	5B	FvH4_5g10181	1.39367	1.84913e-16	1.04624	4.15596e-09	Up	-	-	-	-	-	-1495	Promoter (1-2kb)	2.67215	VL1/VL2
FxaC_20g10750	5D	FvH4_5g10580	-	-	-	-	-	1.76215	4.23878e-19	1.39138	9.15418e-12	Up	-42	Promoter (<=1kb)	2.31763	VL1/VL2
FxaC_17g15460	5A	FvH4_5g10980	3.68502	6.06976e-06	3.18735	0.000958935	Up	3.06435	1.65717e-05	4.26989	1.15138e-14	Up	-169	Promoter (<=1kb)	3.41037	VL1
FxaC_20g11200	5D	FvH4_5g10980	3.50601	5.50822e-11	3.2986	8.1402e-09	Up	1.56163	1.51337e-05	1.80608	5.8244e-08	Up	-234	Promoter (<=1kb)	3.74453	VL1/VL2/VL3
FxaC_18g35330	5B	FvH4_5g10980	3.15368	0.000901078	3.3313	0.000393926	Up	3.30864	1.21491e-06	3.77156	6.4278e-10	Up	-119	Promoter (<=1kb)	2.96282	VL1/VL2/VL3
FxaC_19g11130	5C	FvH4_5g10980	3.10849	0.00112271	2.62345	0.0274651	Up	2.62961	0.000254943	4.13245	2.62436e-15	Up	-144	Promoter (<=1kb)	4.0228	VL1/VL2
FxaC_19g11680	5C	FvH4_5g11680	-	-	-	-	-	2.40779	0.0134103	2.26426	0.0221359	Up	-564	Promoter (<=1kb)	3.05389	VL1/VL2
FxaC_20g12840	5D	FvH4_5g12150	-2.40764	1.87349e-14	-2.52281	4.29335e-14	Down	-	-	-	-	-	-340	Promoter (<=1kb)	6.54643	VL1
FxaC_17g13280	5A	FvH4_5g12280	-	-	-	-	-	-2.78245	0.000172534	-5.12682	1.91484e-08	Down	-1480	Promoter (1-2kb)	2.48128	VL1/VL2
FxaC_20g12920	5D	FvH4_5g12280	-	-	-	-	-	-3.07738	2.51979e-24	-4.01236	2.42142e-34	Down	70	Promoter (<=1kb)	4.17531	VL1/VL2/VL3
FxaC_19g12490	5C	FvH4_5g12520	-2.33851	1.08941e-45	-2.29278	6.87948e-43	Down	-1.33114	2.79942e-12	-1.16576	5.97434e-10	Down	95	Promoter (<=1kb)	3.01147	VL1
FxaC_17g17920	5A	FvH4_5g13341	-1.31779	5.71006e-12	-1.34033	8.69459e-12	Down	-	-	-	-	-	30	Promoter (<=1kb)	4.53058	VL1/VL2/VL3
FxaC_20g14010	5D	FvH4_5g13360	-2.07938	2.15534e-25	-2.2177	1.71579e-26	Down	-1.24898	2.37843e-08	-1.68445	1.71062e-14	Down	43	Promoter (<=1kb)	2.7871	VL1/VL2
FxaC_17g18180	5A	FvH4_5g13550	-1.47526	1.92984e-18	-1.48692	3.39604e-18	Down	-	-	-	-	-	-560	Promoter (<=1kb)	2.66457	VL1/VL2
FxaC_18g32480	5B	FvH4_5g13550	-1.58442	8.56415e-21	-1.51999	1.04711e-18	Down	-	-	-	-	-	-504	Promoter (<=1kb)	2.68527	VL1
FxaC_17g18720	5A	FvH4_5g14020	-	-	-	-	-	2.04135	8.06377e-30	2.64424	6.35002e-51	Up	-27	Promoter (<=1kb)	2.95216	VL1/VL2
FxaC_20g15330	5D	FvH4_5g14700	1.55832	7.72519e-11	1.2603	1.2793e-06	Up	-	-	-	-	-	-1928	Promoter (1-2kb)	3.91279	VL1/VL2/VL3
FxaC_20g15590	5D	FvH4_5g14870	-2.24271	6.40959e-28	-2.214	1.44208e-25	Down	-	-	-	-	-	35	Promoter (<=1kb)	2.18333	VL1/VL2
FxaC_17g20190	5A	FvH4_5g15290	-1.35473	1.89191e-13	-1.4593	8.80167e-15	Down	-	-	-	-	-	-283	Promoter (<=1kb)	2.98856	VL1/VL2/VL3
FxaC_20g16020	5D	FvH4_5g15290	-1.69315	2.03011e-16	-1.65183	6.7579e-15	Down	-	-	-	-	-	-341	Promoter (<=1kb)	3.06942	VL1/VL2/VL3
FxaC_19g13430	5C	FvH4_5g15290	-1.52789	7.47102e-12	-1.62142	2.11191e-12	Down	-	-	-	-	-	-307	Promoter (<=1kb)	3.72193	VL1/VL2/VL3
FxaC_20g16900	5D	FvH4_5g16190	-	-	-	-	-	1.10895	0.000324054	1.10007	0.000257439	Up	-169	Promoter (<=1kb)	2.55047	VL1/VL2/VL3
FxaC_17g21180	5A	FvH4_5g16240	-	-	-	-	-	1.86174	0.00720529	2.20084	0.000206915	Up	44	Promoter (<=1kb)	4.44803	VL1/VL2
FxaC_20g17160	5D	FvH4_5g16470	-	-	-	-	-	1.54102	4.71927e-05	1.97042	3.79448e-09	Up	-726	Promoter (<=1kb)	3.40235	VL1/VL2
FxaC_19g14550	5C	FvH4_5g16510	-	-	-	-	-	1.85332	4.61459e-06	1.84391	3.06547e-06	Up	51	Promoter (<=1kb)	4.09494	VL1/VL2/VL3
FxaC_20g17320	5D	FvH4_5g16610	-1.30201	3.65633e-13	-1.4669	1.14566e-15	Down	-	-	-	-	-	-387	Promoter (<=1kb)	3.62649	VL1
FxaC_20g17440	5D	FvH4_5g16700	-	-	-	-	-	1.60072	0.00223162	1.39043	0.0123115	Up	-711	Promoter (<=1kb)	4.00823	VL1/VL2
FxaC_19g14880	5C	FvH4_5g16700	1.67327	1.87425e-10	1.89661	2.29546e-13	Up	-	-	-	-	-	-395	Promoter (<=1kb)	3.91279	VL1
FxaC_17g22040	5A	FvH4_5g16900	4.22012	0.0388788	4.30996	0.0386737	Up	-	-	-	-	-	-93	Promoter (<=1kb)	2.67215	VL1/VL2
FxaC_20g18110	5D	FvH4_5g17140	-1.6025	2.6194e-06	-2.67273	3.2965e-12	Down	-	-	-	-	-	58	Promoter (<=1kb)	3.00292	VL1/VL2
FxaC_19g15960	5C	FvH4_5g17640	1.66031	0.00143844	1.81393	0.000410236	Up	-	-	-	-	-	-1107	Promoter (1-2kb)	3.43562	VL1/VL2/VL3
FxaC_20g18800	5D	FvH4_5g17690	1.1221	3.70393e-08	1.35335	1.14937e-11	Up	-	-	-	-	-	-342	Promoter (<=1kb)	2.53341	VL1
FxaC_18g00280	5B	FvH4_5g17710	-1.39424	1.08992e-07	-1.61956	4.46807e-09	Down	-	-	-	-	-	49	Promoter (<=1kb)	3.48562	VL1/VL2
FxaC_20g19410	5D	FvH4_5g18100	-	-	-	-	-	-1.53155	3.25498e-07	-1.65181	1.40831e-08	Down	-1072	Promoter (1-2kb)	3.91279	VL1/VL2
FxaC_17g23390	5A	FvH4_5g18540	-1.514	0.000823895	-1.83809	0.000136602	Down	-1.16305	0.0237583	-2.56416	1.00571e-07	Down	-1044	Promoter (1-2kb)	4.17346	VL1/VL2/VL3
FxaC_20g19910	5D	FvH4_5g18540	-1.9174	1.75552e-12	-2.47023	1.04815e-16	Down	-	-	-	-	-	-1149	Promoter (1-2kb)	2.70861	VL1/VL2/VL3
FxaC_19g16900	5C	FvH4_5g18540	-1.70224	6.35735e-08	-1.44968	1.11572e-05	Down	-	-	-	-	-	-1620	Promoter (1-2kb)	3.95523	VL1/VL2/VL3
FxaC_20g20500	5D	FvH4_5g19080	-2.19236	0.000108569	-1.79233	0.00309702	Down	-2.20889	0.00443105	-2.34669	0.00146351	Down	-804	Promoter (<=1kb)	6.18598	VL1
FxaC_18g25750	5B	FvH4_5g19080	-	-	-	-	-	-2.3221	0.000333304	-1.48728	0.0181235	Down	-885	Promoter (<=1kb)	2.93381	VL1/VL2/VL3
FxaC_18g00140	5B	FvH4_5g19530	-1.92883	3.73046e-15	-1.96643	1.67265e-14	Down	-1.70446	7.21e-09	-2.11364	5.99534e-13	Down	-1013	Promoter (1-2kb)	2.77644	VL1/VL2
FxaC_18g25290	5B	FvH4_5g19570	-2.52029	2.88698e-23	-2.36861	1.33367e-19	Down	-1.78066	0.00389791	-4.17179	1.08562e-08	Down	-1914	Promoter (1-2kb)	4.4854	VL1/VL2/VL3
FxaC_18g24990	5B	FvH4_5g19840	1.4194	0.0395229	1.72998	0.00547326	Up	-	-	-	-	-	-1177	Promoter (1-2kb)	3.24476	VL1/VL2
FxaC_20g21990	5D	FvH4_5g20320	1.49388	6.63553e-15	1.71045	2.09999e-19	Up	-	-	-	-	-	3	Promoter (<=1kb)	2.88068	VL1/VL2/VL3
FxaC_17g27490	5A	FvH4_5g20840	1.57104	8.7504e-11	1.35581	1.49453e-07	Up	2.62122	1.35271e-15	2.70836	2.85118e-17	Up	47	Promoter (<=1kb)	4.35994	VL1/VL2/VL3
FxaC_20g22580	5D	FvH4_5g20840	1.76958	1.26371e-24	1.71505	8.74996e-23	Up	3.06919	1.43894e-52	3.43012	3.7452e-67	Up	-17	Promoter (<=1kb)	5.35246	VL1
FxaC_18g23660	5B	FvH4_5g20840	2.04909	4.38692e-25	1.98417	7.40468e-23	Up	2.79563	8.04542e-38	2.83169	1.88414e-39	Up	-135	Promoter (<=1kb)	4.67627	VL1
FxaC_17g08380	5A	FvH4_5g21730	1.29197	3.42918e-10	1.39488	1.18294e-11	Up	2.05053	6.45476e-11	2.13648	2.0581e-12	Up	16	Promoter (<=1kb)	2.48125	VL1
FxaC_19g21500	5C	FvH4_5g22200	-1.59061	0.000826117	-1.27429	0.015899	Down	-	-	-	-	-	-195	Promoter (<=1kb)	2.68066	VL1/VL2/VL3
FxaC_18g20700	5B	FvH4_5g23180	1.21265	4.22733e-08	1.02639	1.6002e-05	Up	-	-	-	-	-	88	Promoter (<=1kb)	2.76759	VL1
FxaC_19g23220	5C	FvH4_5g23520	1.4077	1.75331e-08	1.56925	2.52113e-10	Up	1.48272	0.00728071	1.47031	0.00592588	Up	98	Promoter (<=1kb)	4.1991	VL1
FxaC_20g26400	5D	FvH4_5g23790	-	-	-	-	-	-2.31538	0.00230711	-2.84734	0.000126037	Down	72	Promoter (<=1kb)	2.63663	VL1
FxaC_20g29920	5D	FvH4_5g26600	-2.02389	1.61751e-10	-1.81965	3.30056e-08	Down	-	-	-	-	-	-27	Promoter (<=1kb)	3.66678	VL1
FxaC_20g30330	5D	FvH4_5g26830	-1.29178	1.23315e-13	-1.41982	1.24954e-15	Down	-	-	-	-	-	-149	Promoter (<=1kb)	3.22368	VL1
FxaC_28g32450	7D	FvH4_5g27943	-	-	-	-	-	-2.0223	0.000136599	-2.17096	2.10703e-05	Down	-679	Promoter (<=1kb)	2.55525	VL1
FxaC_20g34200	5D	FvH4_5g30360	-	-	-	-	-	-1.75597	4.04792e-27	-1.59857	4.02232e-23	Down	-813	Promoter (<=1kb)	3.14932	VL1/VL2/VL3
FxaC_19g32920	5C	FvH4_5g32010	-	-	-	-	-	1.60694	0.00783726	1.528	0.0111688	Up	-208	Promoter (<=1kb)	3.54105	VL1/VL2/VL3
FxaC_17g47530	5A	FvH4_5g32740	3.29215	5.89038e-07	2.98126	5.10831e-05	Up	-	-	-	-	-	-118	Promoter (<=1kb)	4.67627	VL1/VL2/VL3
FxaC_17g48700	5A	FvH4_5g33530	-	-	-	-	-	-2.38604	2.08339e-06	-2.31339	1.43916e-06	Down	45	Promoter (<=1kb)	3.13642	VL1/VL2/VL3
FxaC_17g48830	5A	FvH4_5g33590	-	-	-	-	-	2.15876	9.0437e-17	2.00102	2.31727e-14	Up	-1478	Promoter (1-2kb)	2.56925	VL1/VL2
FxaC_18g06330	5B	FvH4_5g35370	1.31303	3.11922e-08	1.08426	2.59716e-05	Up	-	-	-	-	-	39	Promoter (<=1kb)	7.12453	VL1/VL2/VL3
FxaC_19g36370	5C	FvH4_5g35540	-	-	-	-	-	-2.13035	0.000477495	-1.87645	0.00110892	Down	-1118	Promoter (1-2kb)	2.24536	VL1/VL2/VL3
FxaC_17g51190	5A	FvH4_5g35670	-1.00627	6.2069e-05	-1.18432	4.01427e-06	Down	-	-	-	-	-	-17	Promoter (<=1kb)	3.91279	VL1/VL2/VL3
FxaC_20g38100	5D	FvH4_5g36220	2.19514	2.07879e-05	1.97711	0.000542876	Up	-	-	-	-	-	-525	Promoter (<=1kb)	3.81278	VL1/VL2
FxaC_17g52360	5A	FvH4_5g36440	2.53499	1.52712e-62	2.55803	1.81383e-63	Up	-	-	-	-	-	95	Promoter (<=1kb)	3.08276	VL1/VL2
FxaC_20g39360	5D	FvH4_5g37110	-1.78804	1.24219e-16	-1.71834	1.23496e-14	Down	-	-	-	-	-	-829	Promoter (<=1kb)	4.1991	VL1/VL2/VL3
FxaC_18g04030	5B	FvH4_5g37170	-2.49561	0.000660094	-2.97023	0.000286345	Down	-	-	-	-	-	-705	Promoter (<=1kb)	2.47101	VL1/VL2/VL3
FxaC_9g38500	3A	FvH4_5g37590	4.8327	4.19811e-08	4.16863	7.44138e-05	Up	5.98098	4.80326e-05	5.95959	3.67629e-05	Up	-319	Promoter (<=1kb)	2.48128	VL1/VL2/VL3
FxaC_20g40280	5D	FvH4_5g37940	-1.82183	2.3647e-30	-1.92465	6.14885e-33	Down	-	-	-	-	-	79	Promoter (<=1kb)	3.14932	VL1/VL2
FxaC_20g40460	5D	FvH4_5g38070	-	-	-	-	-	-1.88109	0.00443485	-2.51824	8.39231e-05	Down	-229	Promoter (<=1kb)	2.86302	VL1/VL2/VL3
FxaC_1g24790	1A	FvH4_5g38350	-1.72422	3.2336e-20	-1.4187	8.17769e-14	Down	-1.1514	1.67265e-05	-1.14059	1.07975e-05	Down	-1060	Promoter (1-2kb)	3.62649	VL1/VL2/VL3
FxaC_20g41020	5D	FvH4_5g38450	-	-	-	-	-	-1.75037	1.98422e-13	-1.27337	4.05424e-08	Down	-37	Promoter (<=1kb)	2.93187	VL1/VL2/VL3
FxaC_17g55470	5A	FvH4_5g39010	1.97128	5.91666e-08	1.74566	1.06306e-05	Up	-	-	-	-	-	86	Promoter (<=1kb)	2.10267	VL1/VL2
FxaC_17g55840	5A	FvH4_5g39370	2.62378	8.34024e-08	2.37752	8.00481e-06	Up	6.09437	7.90589e-06	6.23111	1.45252e-06	Up	-831	Promoter (<=1kb)	3.91279	VL1
FxaC_20g41700	5D	FvH4_5g39370	5.8644	1.61371e-05	6.3283	5.75363e-07	Up	-	-	-	-	-	-670	Promoter (<=1kb)	2.48128	VL1/VL2/VL3
FxaC_18g01110	5B	FvH4_5g39410	2.70266	0.0320749	2.88755	0.0189272	Up	-	-	-	-	-	-1718	Promoter (1-2kb)	3.91279	VL1/VL2
FxaC_21g70460	6A	FvH4_6g00980	-1.09961	0.00389421	-1.07273	0.00837359	Down	-	-	-	-	-	-75	Promoter (<=1kb)	2.79075	VL1/VL2/VL3
FxaC_23g42930	6C	FvH4_6g00980	-	-	-	-	-	-1.62962	0.00609127	-1.37599	0.0177933	Down	-62	Promoter (<=1kb)	3.78556	VL1/VL2/VL3
FxaC_22g71400	6B	FvH4_6g00980	-	-	-	-	-	-1.32184	6.4593e-06	-1.56061	3.81189e-08	Down	-134	Promoter (<=1kb)	3.7524	VL1/VL2/VL3
FxaC_24g06390	6D	FvH4_6g01480	-	-	-	-	-	4.98865	0.0145433	4.97743	0.0116429	Up	-133	Promoter (<=1kb)	3.53665	VL1/VL2
FxaC_21g67500	6A	FvH4_6g02940	1.38594	2.69516e-11	1.4344	7.85105e-12	Up	-	-	-	-	-	-966	Promoter (<=1kb)	3.91279	VL1/VL2/VL3
FxaC_21g64610	6A	FvH4_6g03840	-1.52134	0.0391365	-4.28172	9.59182e-06	Down	-	-	-	-	-	64	Promoter (<=1kb)	4.79196	VL1/VL2/VL3
FxaC_24g08390	6D	FvH4_6g03990	-3.65237	0.012308	-3.44751	0.0303493	Down	-	-	-	-	-	-161	Promoter (<=1kb)	3.34019	VL1/VL2
FxaC_24g08590	6D	FvH4_6g04240	-	-	-	-	-	4.03059	0.00125412	3.69876	0.0024079	Up	45	Promoter (<=1kb)	5.82148	VL1
FxaC_23g38060	6C	FvH4_6g04950	-1.24073	0.00601022	-1.29336	0.00690395	Down	-	-	-	-	-	-67	Promoter (<=1kb)	3.08473	VL1
FxaC_24g08920	6D	FvH4_6g04960	-1.2178	3.06874e-05	-1.19503	9.93126e-05	Down	-	-	-	-	-	8	Promoter (<=1kb)	3.03639	VL1/VL2/VL3
FxaC_22g62501	6B	FvH4_6g06090	-1.17956	0.0462661	-1.60095	0.00751245	Down	-1.36328	0.00235029	-2.13728	5.44684e-07	Down	-557	Promoter (<=1kb)	2.87676	VL1/VL2/VL3
FxaC_21g63280	6A	FvH4_6g06270	-	-	-	-	-	2.81109	9.33444e-27	2.26146	4.09071e-16	Up	-859	Promoter (<=1kb)	4.7717	VL1/VL2/VL3
FxaC_23g36970	6C	FvH4_6g06270	-	-	-	-	-	1.87838	9.81765e-05	1.23705	0.0494578	Up	-644	Promoter (<=1kb)	5.39431	VL1/VL2/VL3
FxaC_23g39070	6C	FvH4_6g07140	2.40552	0.0100176	2.20801	0.0391619	Up	-	-	-	-	-	-82	Promoter (<=1kb)	3.14804	VL1
FxaC_22g61400	6B	FvH4_6g07140	2.84436	0.00862061	3.69877	2.58016e-05	Up	-	-	-	-	-	-30	Promoter (<=1kb)	3.70382	VL1/VL2
FxaC_23g35580	6C	FvH4_6g08110	-	-	-	-	-	3.80452	3.41943e-14	3.72862	9.98472e-14	Up	-7	Promoter (<=1kb)	2.67215	VL1/VL2/VL3
FxaC_22g60560	6B	FvH4_6g08110	-	-	-	-	-	1.53863	0.0146663	1.63646	0.00465832	Up	89	Promoter (<=1kb)	3.53106	VL1/VL2/VL3
FxaC_23g34950	6C	FvH4_6g08640	-	-	-	-	-	2.16818	1.12835e-13	2.02659	6.03683e-12	Up	2	Promoter (<=1kb)	2.90588	VL1/VL2
FxaC_21g60600	6A	FvH4_6g08720	-1.13608	0.0446814	-1.48935	0.00827771	Down	-	-	-	-	-	-661	Promoter (<=1kb)	3.56965	VL1
FxaC_21g60540	6A	FvH4_6g08760	1.44411	0.0070685	1.59519	0.0024429	Up	-	-	-	-	-	18	Promoter (<=1kb)	3.99201	VL1/VL2/VL3
FxaC_23g34550	6C	FvH4_6g09160	-	-	-	-	-	-1.78809	8.09522e-15	-1.54323	4.34428e-12	Down	3	Promoter (<=1kb)	3.9483	VL1
FxaC_22g59360	6B	FvH4_6g09330	-	-	-	-	-	-2.24215	1.22536e-40	-2.26395	4.60048e-42	Down	91	Promoter (<=1kb)	4.38996	VL1/VL2/VL3
FxaC_22g59060	6B	FvH4_6g09520	-1.57728	4.1299e-06	-1.42315	8.50208e-05	Down	1.77994	0.0030239	1.99903	0.000196772	Up	-1562	Promoter (1-2kb)	2.66193	VL1
FxaC_23g33620	6C	FvH4_6g09910	1.06882	2.48787e-05	1.06011	5.26354e-05	Up	-	-	-	-	-	-373	Promoter (<=1kb)	2.87399	VL1/VL2
FxaC_21g58760	6A	FvH4_6g10040	-1.5382	5.70246e-08	-1.1341	0.000168856	Down	-	-	-	-	-	-1919	Promoter (1-2kb)	3.88644	VL1/VL2/VL3
FxaC_23g33280	6C	FvH4_6g10210	1.55729	1.23911e-09	1.22651	1.67606e-05	Up	-	-	-	-	-	48	Promoter (<=1kb)	5.058	VL1/VL2/VL3
FxaC_21g12710	6A	FvH4_6g10481	-1.65032	4.60947e-25	-1.27534	3.49716e-15	Down	-	-	-	-	-	-245	Promoter (<=1kb)	5.92566	VL1/VL2/VL3
FxaC_24g14810	6D	FvH4_6g10540	-	-	-	-	-	-1.83767	1.66176e-18	-1.30771	1.14867e-10	Down	-1079	Promoter (1-2kb)	2.81255	VL1/VL2/VL3
FxaC_24g15120	6D	FvH4_6g10760	1.24884	7.43579e-15	1.24802	1.06713e-14	Up	-	-	-	-	-	-1897	Promoter (1-2kb)	4.82708	VL1/VL2/VL3
FxaC_21g57580	6A	FvH4_6g10770	1.43808	6.11217e-20	1.31757	1.11742e-16	Up	1.30228	3.34356e-14	1.05913	1.7212e-09	Up	-125	Promoter (<=1kb)	6.34081	VL1/VL2
FxaC_22g57390	6B	FvH4_6g10770	-	-	-	-	-	2.24363	0.000254566	2.89909	9.15119e-09	Up	-152	Promoter (<=1kb)	4.86713	VL1/VL2/VL3
FxaC_21g57140	6A	FvH4_6g11100	1.91019	1.27459e-40	1.92856	2.84373e-41	Up	1.42579	1.3553e-23	1.29731	1.02923e-19	Up	-609	Promoter (<=1kb)	3.14932	VL1/VL2
FxaC_21g56850	6A	FvH4_6g11320	-2.01823	1.57989e-06	-1.74165	8.0113e-05	Down	-1.53433	0.0125362	-1.36757	0.0210327	Down	24	Promoter (<=1kb)	2.57672	VL1/VL2/VL3
FxaC_22g55230	6B	FvH4_6g12470	-	-	-	-	-	1.90146	0.000921742	1.87564	0.000775467	Up	-1335	Promoter (1-2kb)	5.34431	VL1/VL2/VL3
FxaC_24g18370	6D	FvH4_6g12650	-	-	-	-	-	-2.14123	5.54808e-05	-1.59831	0.00140621	Down	-173	Promoter (<=1kb)	3.11705	VL1/VL2/VL3
FxaC_21g53020	6A	FvH4_6g12940	-	-	-	-	-	1.10685	0.00242266	1.09396	0.00210132	Up	23	Promoter (<=1kb)	3.53106	VL1/VL2/VL3
FxaC_22g54390	6B	FvH4_6g13200	2.72721	0.000160947	2.57956	0.000917018	Up	-	-	-	-	-	-268	Promoter (<=1kb)	4.97028	VL1/VL2
FxaC_22g54150	6B	FvH4_6g13380	-2.07744	1.66686e-05	-3.05721	7.15129e-08	Down	-3.42327	8.19884e-22	-2.36218	3.35461e-14	Down	-293	Promoter (<=1kb)	3.77061	VL1/VL2/VL3
FxaC_21g52260	6A	FvH4_6g13610	-3.38531	5.43833e-11	-3.66596	9.83235e-11	Down	-2.27856	0.028755	-2.79133	0.00466985	Down	-1441	Promoter (1-2kb)	3.99846	VL1/VL2/VL3
FxaC_23g29050	6C	FvH4_6g13610	-1.69361	4.51784e-18	-2.04848	1.48289e-23	Down	-1.17291	0.000258197	-2.08978	3.09848e-11	Down	-1459	Promoter (1-2kb)	2.90968	VL1/VL2
FxaC_22g53790	6B	FvH4_6g13610	-3.29866	8.34623e-11	-4.11138	6.4324e-12	Down	-2.26121	0.000236987	-3.35574	2.01474e-07	Down	-1210	Promoter (1-2kb)	3.70387	VL1/VL2/VL3
FxaC_21g52130	6A	FvH4_6g13700	-	-	-	-	-	2.57335	2.87598e-32	2.43264	7.62522e-29	Up	-107	Promoter (<=1kb)	3.04943	VL1/VL2/VL3
FxaC_21g51450	6A	FvH4_6g14350	-2.01105	1.50889e-36	-1.81533	7.94271e-30	Down	-	-	-	-	-	-104	Promoter (<=1kb)	3.1537	VL1/VL2
FxaC_22g53090	6B	FvH4_6g14350	-1.43515	2.65502e-17	-1.21696	2.28945e-12	Down	-	-	-	-	-	-672	Promoter (<=1kb)	2.98856	VL1/VL2/VL3
FxaC_21g54950	6A	FvH4_6g15060	1.77629	6.92895e-22	1.75996	4.56412e-21	Up	1.80677	4.69053e-20	1.8281	7.14016e-21	Up	-110	Promoter (<=1kb)	2.88512	VL1/VL2/VL3
FxaC_23g27250	6C	FvH4_6g15060	2.81719	2.85284e-12	2.98453	1.21979e-13	Up	-	-	-	-	-	-279	Promoter (<=1kb)	2.83917	VL1/VL2
FxaC_21g50380	6A	FvH4_6g15150	-1.0433	0.0231472	-1.1938	0.0116188	Down	-	-	-	-	-	-1324	Promoter (1-2kb)	2.91335	VL1/VL2
FxaC_22g51581	6B	FvH4_6g15581	-1.88438	0.00304723	-1.72516	0.011855	Down	-	-	-	-	-	-91	Promoter (<=1kb)	3.26017	VL1/VL2/VL3
FxaC_24g20480	6D	FvH4_6g15581	-3.27809	4.47963e-11	-2.73547	4.5765e-08	Down	-6.47458	1.47585e-07	-2.98869	0.000156815	Down	92	Promoter (<=1kb)	2.54447	VL1
FxaC_21g54890	6A	FvH4_6g15740	-1.62946	1.46152e-20	-1.84914	1.2371e-24	Down	-	-	-	-	-	-1529	Promoter (1-2kb)	2.95845	VL1/VL2
FxaC_22g51360	6B	FvH4_6g15740	-2.63158	1.79456e-26	-2.96614	1.0675e-28	Down	-	-	-	-	-	-31	Promoter (<=1kb)	2.59677	VL1/VL2/VL3
FxaC_21g49640	6A	FvH4_6g15820	-2.96245	2.36975e-25	-2.98694	2.10314e-23	Down	-1.79909	0.00055971	-2.82059	1.29133e-07	Down	-352	Promoter (<=1kb)	3.12793	VL1/VL2/VL3
FxaC_23g26340	6C	FvH4_6g15840	-2.59237	1.94155e-27	-2.10745	1.09486e-18	Down	-1.70526	6.428e-05	-1.9055	3.92281e-06	Down	-121	Promoter (<=1kb)	6.1596	VL1/VL2/VL3
FxaC_24g20870	6D	FvH4_6g15900	1.20526	2.95782e-12	1.16716	2.58118e-11	Up	2.97013	1.23106e-26	3.80329	4.16774e-50	Up	-1241	Promoter (1-2kb)	6.87125	VL1/VL2/VL3
FxaC_24g21060	6D	FvH4_6g16032	2.04582	4.69074e-13	2.1624	3.11232e-14	Up	-	-	-	-	-	-83	Promoter (<=1kb)	3.75979	VL1/VL2
FxaC_23g25770	6C	FvH4_6g16160	1.58626	0.000868903	1.46586	0.00485791	Up	-	-	-	-	-	39	Promoter (<=1kb)	4.1991	VL1
FxaC_24g21290	6D	FvH4_6g16160	-	-	-	-	-	1.36361	0.00149942	1.17532	0.00974082	Up	-41	Promoter (<=1kb)	2.48128	VL1
FxaC_24g21430	6D	FvH4_6g16250	1.2385	1.41367e-07	1.54235	1.07095e-11	Up	3.07588	1.58015e-22	3.04251	2.44578e-22	Up	-175	Promoter (<=1kb)	3.36823	VL1
FxaC_22g48390	6B	FvH4_6g16770	-2.7986	1.93648e-57	-2.71348	2.90286e-52	Down	-2.32641	9.12349e-35	-2.35474	1.55493e-36	Down	21	Promoter (<=1kb)	2.84921	VL1/VL2/VL3
FxaC_24g22570	6D	FvH4_6g17300	-	-	-	-	-	-2.19957	6.77543e-06	-1.89142	4.57012e-05	Down	-640	Promoter (<=1kb)	3.34019	VL1
FxaC_24g22630	6D	FvH4_6g17350	-1.95917	0.0294521	-4.30363	0.000137898	Down	-	-	-	-	-	-1096	Promoter (1-2kb)	3.53106	VL1/VL2/VL3
FxaC_23g23020	6C	FvH4_6g18110	-	-	-	-	-	1.40131	0.000110723	1.3299	0.000239812	Up	47	Promoter (<=1kb)	4.05546	VL1
FxaC_24g23470	6D	FvH4_6g18200	4.33465	2.099e-33	4.09176	1.58874e-27	Up	4.87244	6.67268e-27	5.4403	6.58611e-39	Up	-787	Promoter (<=1kb)	3.20665	VL1
FxaC_24g23530	6D	FvH4_6g18220	-2.26927	6.07001e-07	-2.11034	1.08959e-05	Down	-	-	-	-	-	-1538	Promoter (1-2kb)	2.50229	VL1/VL2/VL3
FxaC_21g44020	6A	FvH4_6g20050	-1.71634	0.0107723	-1.4569	0.0312886	Down	-	-	-	-	-	-1031	Promoter (1-2kb)	2.32217	VL1/VL2/VL3
FxaC_23g20710	6C	FvH4_6g20320	-	-	-	-	-	-1.1155	0.0139281	-1.2972	0.00186917	Down	-114	Promoter (<=1kb)	3.47976	VL1
FxaC_24g26380	6D	FvH4_6g20320	-	-	-	-	-	-1.67112	0.00468259	-2.00342	0.00033973	Down	-151	Promoter (<=1kb)	4.6175	VL1/VL2/VL3
FxaC_21g42810	6A	FvH4_6g20860	-2.00049	3.2256e-37	-1.89481	2.91036e-33	Down	-	-	-	-	-	-70	Promoter (<=1kb)	3.68189	VL1
FxaC_23g19890	6C	FvH4_6g20860	-2.26936	5.75125e-37	-2.2667	2.26717e-35	Down	-	-	-	-	-	-1811	Promoter (1-2kb)	3.70323	VL1/VL2/VL3
FxaC_24g27020	6D	FvH4_6g20860	-2.95179	6.3142e-73	-2.81887	3.23954e-66	Down	-	-	-	-	-	-1250	Promoter (1-2kb)	3.41144	VL1/VL2/VL3
FxaC_24g27160	6D	FvH4_6g21010	-3.08861	0.0137388	-5.52752	0.001179	Down	-	-	-	-	-	-272	Promoter (<=1kb)	3.24476	VL1/VL2/VL3
FxaC_22g36470	6B	FvH4_6g22300	-2.76047	1.59047e-25	-2.63956	5.2638e-22	Down	-1.57754	3.04285e-05	-1.50184	3.86024e-05	Down	-51	Promoter (<=1kb)	3.407	VL1
FxaC_24g33030	6D	FvH4_6g22300	-2.26583	1.54505e-13	-2.70174	1.09545e-15	Down	-1.85686	3.76685e-07	-2.25178	5.20939e-10	Down	-168	Promoter (<=1kb)	3.48506	VL1/VL2/VL3
FxaC_22g37920	6B	FvH4_6g23510	1.68457	0.00123399	1.53886	0.0083827	Up	-	-	-	-	-	-1034	Promoter (1-2kb)	2.67215	VL1/VL2
FxaC_23g13820	6C	FvH4_6g26030	-1.89304	6.96699e-37	-1.35803	1.67954e-19	Down	-	-	-	-	-	15	Promoter (<=1kb)	2.09721	VL1/VL2
FxaC_22g31560	6B	FvH4_6g26090	-3.32182	6.72377e-33	-3.30433	5.50369e-30	Down	-1.71182	5.72637e-10	-1.0346	0.000167143	Down	-958	Promoter (<=1kb)	3.81945	VL1/VL2/VL3
FxaC_23g13310	6C	FvH4_6g26600	-1.4867	1.63084e-18	-1.40335	4.15445e-16	Down	-	-	-	-	-	23	Promoter (<=1kb)	3.06732	VL1/VL2/VL3
FxaC_21g34630	6A	FvH4_6g27610	2.691	0.00817426	2.70864	0.00873544	Up	-	-	-	-	-	-1020	Promoter (1-2kb)	2.72182	VL1/VL2/VL3
FxaC_24g36000	6D	FvH4_6g28220	-3.85479	1.19946e-17	-3.1059	1.22179e-12	Down	-	-	-	-	-	-1035	Promoter (1-2kb)	3.43562	VL1/VL2/VL3
FxaC_21g33590	6A	FvH4_6g28480	-	-	-	-	-	1.35334	9.90719e-05	1.41011	2.16157e-05	Up	-74	Promoter (<=1kb)	5.15344	VL1/VL2/VL3
FxaC_21g33310	6A	FvH4_6g28650	1.57131	8.52628e-14	1.7514	5.24794e-17	Up	-	-	-	-	-	-85	Promoter (<=1kb)	5.36323	VL1/VL2/VL3
FxaC_24g33610	6D	FvH4_6g28650	1.69166	3.20635e-14	1.78416	1.5492e-15	Up	-	-	-	-	-	-155	Promoter (<=1kb)	3.74644	VL1/VL2
FxaC_21g32880	6A	FvH4_6g28910	-2.79822	0.0134828	-2.56824	0.0366371	Down	-	-	-	-	-	-122	Promoter (<=1kb)	2.76759	VL1
FxaC_7g20090	2C	FvH4_6g29120	-1.37776	0.000859175	-1.28082	0.00393768	Down	-	-	-	-	-	44	Promoter (<=1kb)	2.78084	VL1/VL2/VL3
FxaC_22g28050	6B	FvH4_6g29180	-	-	-	-	-	1.08447	0.0362856	1.44677	0.000421244	Up	-54	Promoter (<=1kb)	2.43942	VL1/VL2/VL3
FxaC_24g33550	6D	FvH4_6g29320	-	-	-	-	-	-1.16604	9.5565e-08	-2.03791	7.35375e-21	Down	-269	Promoter (<=1kb)	3.6843	VL1
FxaC_22g27800	6B	FvH4_6g29330	-	-	-	-	-	1.03826	0.00153676	1.09765	0.000382508	Up	32	Promoter (<=1kb)	3.34019	VL1
FxaC_21g31520	6A	FvH4_6g29921	-2.40643	0.000299209	-3.0578	5.45759e-05	Down	-	-	-	-	-	-522	Promoter (<=1kb)	4.29453	VL1/VL2/VL3
FxaC_24g39270	6D	FvH4_6g30840	-	-	-	-	-	-2.8937	1.47266e-36	-3.76182	2.61012e-53	Down	-213	Promoter (<=1kb)	3.43562	VL1/VL2
FxaC_22g18130	6B	FvH4_6g31970	-1.74746	9.32153e-22	-1.80513	5.86532e-22	Down	-	-	-	-	-	-493	Promoter (<=1kb)	2.57672	VL1/VL2
FxaC_22g24490	6B	FvH4_6g32030	-2.87177	0.00257677	-3.48221	0.00132664	Down	-	-	-	-	-	-346	Promoter (<=1kb)	3.91279	VL1/VL2/VL3
FxaC_21g28340	6A	FvH4_6g32330	-	-	-	-	-	-1.69816	2.38839e-24	-1.69737	8.39027e-25	Down	-751	Promoter (<=1kb)	4.4854	VL1/VL2
FxaC_23g06100	6C	FvH4_6g32640	-2.01869	5.01943e-34	-1.7646	5.52187e-26	Down	-	-	-	-	-	-341	Promoter (<=1kb)	2.57672	VL1
FxaC_21g27860	6A	FvH4_6g32760	-	-	-	-	-	-3.28741	0.00253147	-2.91131	0.00357566	Down	-1936	Promoter (1-2kb)	4.59351	VL1/VL2/VL3
FxaC_23g05780	6C	FvH4_6g33080	1.60016	9.29367e-08	1.10827	0.00238187	Up	-	-	-	-	-	-1615	Promoter (1-2kb)	2.55778	VL1/VL2/VL3
FxaC_22g21510	6B	FvH4_6g35020	-1.06496	3.09008e-07	-1.64466	1.43833e-14	Down	-	-	-	-	-	-8	Promoter (<=1kb)	4.7717	VL1/VL2/VL3
FxaC_21g24250	6A	FvH4_6g35410	1.56413	9.01055e-11	1.34498	1.999e-07	Up	-	-	-	-	-	-1550	Promoter (1-2kb)	3.407	VL1/VL2
FxaC_24g44470	6D	FvH4_6g36170	-	-	-	-	-	1.75661	0.0307197	2.2744	0.000301576	Up	-316	Promoter (<=1kb)	5.15344	VL1
FxaC_21g20340	6A	FvH4_6g37670	-3.79241	9.99462e-13	-3.53308	1.01846e-10	Down	-3.88442	0.00108206	-5.81713	2.50179e-05	Down	-382	Promoter (<=1kb)	4.06342	VL1/VL2/VL3
FxaC_22g17650	6B	FvH4_6g37670	-	-	-	-	-	3.9371	0.000205872	3.28263	0.00931077	Up	-154	Promoter (<=1kb)	4.67689	VL1
FxaC_21g19770	6A	FvH4_6g38230	-5.33105	0.00170652	-5.33105	0.00456327	Down	-	-	-	-	-	52	Promoter (<=1kb)	2.93187	VL1/VL2/VL3
FxaC_24g47050	6D	FvH4_6g38250	1.00554	5.88882e-05	1.05206	3.18127e-05	Up	-	-	-	-	-	-197	Promoter (<=1kb)	4.1991	VL1/VL2/VL3
FxaC_21g19080	6A	FvH4_6g38780	-	-	-	-	-	-3.26358	2.9822e-55	-2.48204	2.44463e-38	Down	-1065	Promoter (1-2kb)	4.53058	VL1/VL2/VL3
FxaC_24g47580	6D	FvH4_6g38780	-	-	-	-	-	-2.98676	1.27345e-32	-3.4479	8.24496e-41	Down	-1397	Promoter (1-2kb)	4.10366	VL1/VL2/VL3
FxaC_22g16160	6B	FvH4_6g38900	-	-	-	-	-	1.59986	0.0321829	1.72804	0.00893047	Up	71	Promoter (<=1kb)	3.15994	VL1/VL2/VL3
FxaC_21g18760	6A	FvH4_6g38950	-1.68899	1.3508e-10	-1.37735	4.80068e-07	Down	-	-	-	-	-	-93	Promoter (<=1kb)	3.83357	VL1/VL2/VL3
FxaC_23g60970	6C	FvH4_6g38950	-	-	-	-	-	-1.70675	0.0228861	-2.2329	0.00138688	Down	-33	Promoter (<=1kb)	3.26822	VL1/VL2/VL3
FxaC_21g18320	6A	FvH4_6g39311	1.31499	8.08447e-10	1.90759	3.53016e-21	Up	-2.02256	6.46726e-28	-1.7853	3.10894e-23	Down	52	Promoter (<=1kb)	3.38599	VL1/VL2/VL3
FxaC_23g60691	6C	FvH4_6g39311	-	-	-	-	-	-1.81415	6.67041e-19	-1.55204	5.18635e-15	Down	-1728	Promoter (1-2kb)	3.53106	VL1
FxaC_21g18300	6A	FvH4_6g39330	2.40204	4.4937e-06	2.5409	1.17962e-06	Up	3.19459	2.68603e-06	3.20286	1.32678e-06	Up	-38	Promoter (<=1kb)	4.35266	VL1
FxaC_22g15664	6B	FvH4_6g39350	1.47876	5.10969e-13	1.43098	8.59957e-12	Up	-	-	-	-	-	73	Promoter (<=1kb)	4.17901	VL1
FxaC_23g60570	6C	FvH4_6g39460	1.22046	0.00101299	1.26228	0.000809386	Up	-	-	-	-	-	-1042	Promoter (1-2kb)	4.7717	VL1/VL2/VL3
FxaC_21g17600	6A	FvH4_6g39870	1.91787	6.68123e-07	2.10552	2.64951e-08	Up	-1.59767	1.53375e-20	-1.81081	2.9193e-26	Down	-965	Promoter (<=1kb)	2.61379	VL1/VL2
FxaC_26g18860	7B	FvH4_6g40060	2.69133	0.000138664	3.06697	3.24467e-06	Up	-	-	-	-	-	-1578	Promoter (1-2kb)	3.72193	VL1
FxaC_21g17050	6A	FvH4_6g40323	-	-	-	-	-	-3.9995	5.09847e-23	-4.53419	3.15375e-27	Down	-68	Promoter (<=1kb)	5.38809	VL1
FxaC_22g14960	6B	FvH4_6g40380	2.52028	4.05425e-29	2.32242	1.43589e-23	Up	1.18284	2.37822e-07	1.07981	2.96127e-06	Up	-48	Promoter (<=1kb)	2.95845	VL1/VL2/VL3
FxaC_24g49150	6D	FvH4_6g40400	-1.8695	7.41827e-20	-1.61465	1.2067e-14	Down	-	-	-	-	-	-1485	Promoter (1-2kb)	3.62649	VL1
FxaC_24g49170	6D	FvH4_6g40420	-1.70978	0.000322591	-1.30045	0.0131258	Down	-	-	-	-	-	-167	Promoter (<=1kb)	2.74445	VL1/VL2/VL3
FxaC_21g16760	6A	FvH4_6g40570	-	-	-	-	-	-1.26398	0.00654981	-1.93747	7.29677e-06	Down	-165	Promoter (<=1kb)	5.82148	VL1
FxaC_23g59290	6C	FvH4_6g40570	-	-	-	-	-	-2.17944	0.0474714	-2.9873	0.00398504	Down	-23	Promoter (<=1kb)	4.06023	VL1/VL2/VL3
FxaC_22g14750	6B	FvH4_6g40570	-	-	-	-	-	-2.45171	2.82761e-12	-4.49113	8.59697e-26	Down	19	Promoter (<=1kb)	4.92825	VL1/VL2/VL3
FxaC_24g49280	6D	FvH4_6g40570	-	-	-	-	-	-1.78035	0.032555	-3.15635	0.000102871	Down	34	Promoter (<=1kb)	3.62649	VL1/VL2
FxaC_21g15100	6A	FvH4_6g42010	-	-	-	-	-	-1.28004	6.93618e-16	-1.96416	7.11108e-36	Down	-1091	Promoter (1-2kb)	4.92386	VL1/VL2/VL3
FxaC_21g14890	6A	FvH4_6g42090	-	-	-	-	-	-1.84587	8.14026e-21	-3.11707	3.72894e-48	Down	-1132	Promoter (1-2kb)	4.67627	VL1
FxaC_23g57580	6C	FvH4_6g42090	1.25882	4.94679e-05	1.12266	0.000984179	Up	-2.63129	2.45067e-46	-3.19166	1.06613e-63	Down	-39	Promoter (<=1kb)	3.65543	VL1
FxaC_22g12840	6B	FvH4_6g42190	-2.91873	4.23776e-46	-2.99923	5.59375e-45	Down	-	-	-	-	-	94	Promoter (<=1kb)	2.40031	VL1/VL2/VL3
FxaC_23g57380	6C	FvH4_6g42450	-2.41603	0.000225771	-1.8984	0.00633914	Down	-	-	-	-	-	-11	Promoter (<=1kb)	3.32276	VL1
FxaC_24g51480	6D	FvH4_6g42800	-	-	-	-	-	-1.15169	0.0151115	-1.66296	0.00010059	Down	-1266	Promoter (1-2kb)	4.10366	VL1/VL2/VL3
FxaC_23g56670	6C	FvH4_6g43040	-2.15666	0.000292331	-1.853	0.00385522	Down	-3.74183	1.12851e-06	-3.86472	2.33059e-07	Down	-1375	Promoter (1-2kb)	2.47789	VL1
FxaC_22g12000	6B	FvH4_6g43180	-1.84685	0.000707693	-1.3865	0.0215961	Down	-	-	-	-	-	-276	Promoter (<=1kb)	6.8582	VL1/VL2
FxaC_21g13730	6A	FvH4_6g43420	4.62253	3.30839e-07	4.34091	1.21725e-05	Up	3.17141	0.00179696	3.99233	6.51126e-07	Up	-57	Promoter (<=1kb)	3.24432	VL1/VL2/VL3
FxaC_23g56070	6C	FvH4_6g43580	-	-	-	-	-	2.41603	0.00136825	2.47789	0.000562008	Up	11	Promoter (<=1kb)	3.24476	VL1
FxaC_21g13280	6A	FvH4_6g43860	-1.26367	2.83041e-12	-1.50195	3.72938e-16	Down	-	-	-	-	-	-308	Promoter (<=1kb)	3.20567	VL1/VL2/VL3
FxaC_23g55690	6C	FvH4_6g43860	-2.53758	2.57998e-07	-3.19176	1.09413e-08	Down	-	-	-	-	-	-394	Promoter (<=1kb)	2.44903	VL1/VL2/VL3
FxaC_22g11330	6B	FvH4_6g43860	-4.65196	2.74779e-127	-4.94431	1.59416e-129	Down	-	-	-	-	-	-237	Promoter (<=1kb)	3.21275	VL1/VL2/VL3
FxaC_24g52710	6D	FvH4_6g43860	-4.02216	1.13238e-29	-4.69173	1.19675e-30	Down	-	-	-	-	-	-310	Promoter (<=1kb)	3.39793	VL1/VL2/VL3
FxaC_23g55530	6C	FvH4_6g44270	-1.81417	0.00317773	-2.39365	0.000347577	Down	-	-	-	-	-	-398	Promoter (<=1kb)	4.82708	VL1
FxaC_22g10880	6B	FvH4_6g44270	-2.22412	1.02161e-08	-1.92689	1.89744e-06	Down	-2.16259	5.63281e-09	-2.09436	5.16462e-09	Down	-129	Promoter (<=1kb)	2.79455	VL1
FxaC_24g53170	6D	FvH4_6g44270	-1.29222	1.10377e-07	-1.49461	3.62132e-09	Down	-	-	-	-	-	-325	Promoter (<=1kb)	2.81615	VL1/VL2/VL3
FxaC_23g55370	6C	FvH4_6g44390	-1.86955	0.000410339	-1.51705	0.00818267	Down	-	-	-	-	-	-1843	Promoter (1-2kb)	4.2794	VL1/VL2/VL3
FxaC_21g12550	6A	FvH4_6g44690	-	-	-	-	-	1.81326	2.94537e-13	1.46833	1.64166e-08	Up	-950	Promoter (<=1kb)	2.48128	VL1
FxaC_22g10530	6B	FvH4_6g44750	-	-	-	-	-	-2.21013	2.22738e-06	-1.37367	0.00141501	Down	88	Promoter (<=1kb)	2.57672	VL1
FxaC_21g11980	6A	FvH4_6g45150	3.25414	8.17219e-79	3.03755	9.79226e-69	Up	2.41027	5.89147e-39	3.36087	6.42553e-77	Up	-583	Promoter (<=1kb)	8.54428	VL1/VL2/VL3
FxaC_23g54600	6C	FvH4_6g45150	3.78318	2.27241e-101	3.6462	4.1789e-94	Up	1.77949	1.02692e-27	2.47154	5.60001e-53	Up	-540	Promoter (<=1kb)	6.23712	VL1/VL2
FxaC_22g17510	6B	FvH4_6g45150	2.2001	9.91539e-40	2.1702	2.17579e-38	Up	2.33336	1.85657e-34	3.01428	3.32339e-59	Up	-513	Promoter (<=1kb)	7.18404	VL1/VL2/VL3
FxaC_24g54200	6D	FvH4_6g45150	2.15951	6.27484e-41	1.91891	2.84987e-32	Up	1.61142	1.9193e-22	1.76954	3.03343e-27	Up	-533	Promoter (<=1kb)	7.37444	VL1/VL2/VL3
FxaC_23g54221	6C	FvH4_6g45350	2.67387	6.23906e-12	2.55247	4.19756e-10	Up	1.49095	3.3356e-07	1.50732	1.26817e-07	Up	-1315	Promoter (1-2kb)	6.01234	VL1/VL2
FxaC_24g54450	6D	FvH4_6g45360	1.7548	3.99369e-05	1.82324	2.43506e-05	Up	-1.26924	0.0364673	-1.48763	0.0068462	Down	-968	Promoter (<=1kb)	3.34019	VL1/VL2/VL3
FxaC_23g54210	6C	FvH4_6g45370	-1.72278	0.000763069	-1.78932	0.00105231	Down	-	-	-	-	-	-149	Promoter (<=1kb)	3.87451	VL1/VL2
FxaC_24g54480	6D	FvH4_6g45370	-1.28201	0.00955671	-1.24492	0.020828	Down	-	-	-	-	-	51	Promoter (<=1kb)	2.97384	VL1/VL2/VL3
FxaC_21g11170	6A	FvH4_6g45620	-2.52367	9.02812e-12	-2.57562	4.53859e-11	Down	-	-	-	-	-	-720	Promoter (<=1kb)	4.00823	VL1/VL2
FxaC_21g11060	6A	FvH4_6g45730	-2.11818	6.33688e-28	-1.98832	6.34823e-24	Down	-	-	-	-	-	-315	Promoter (<=1kb)	7.73016	VL1/VL2/VL3
FxaC_23g53740	6C	FvH4_6g45730	-1.96546	9.25671e-18	-1.92989	4.49592e-16	Down	-	-	-	-	-	-187	Promoter (<=1kb)	4.96257	VL1/VL2/VL3
FxaC_22g09440	6B	FvH4_6g45730	-2.76655	8.24824e-17	-2.82682	9.16988e-16	Down	-1.36221	0.0125386	-1.38228	0.00716853	Down	-212	Promoter (<=1kb)	4.89659	VL1/VL2/VL3
FxaC_24g54890	6D	FvH4_6g45730	-2.66169	2.72484e-17	-2.8786	2.08022e-17	Down	-	-	-	-	-	-419	Promoter (<=1kb)	2.95845	VL1/VL2/VL3
FxaC_22g00200	6B	FvH4_6g45760	-2.12197	0.00357815	-1.99416	0.0116749	Down	-	-	-	-	-	-129	Promoter (<=1kb)	4.70483	VL1/VL2/VL3
FxaC_22g00120	6B	FvH4_6g45860	-2.85434	2.46867e-05	-5.00702	6.14703e-08	Down	-	-	-	-	-	-443	Promoter (<=1kb)	4.96257	VL1
FxaC_23g53180	6C	FvH4_6g46200	2.27677	0.0146486	2.32033	0.0161689	Up	-	-	-	-	-	3	Promoter (<=1kb)	2.88068	VL1/VL2
FxaC_5g21890	2A	FvH4_6g47220	-	-	-	-	-	4.92134	1.49123e-13	4.36883	1.50921e-09	Up	-987	Promoter (<=1kb)	3.24476	VL1/VL2/VL3
FxaC_22g07550	6B	FvH4_6g47290	-4.34683	2.36728e-73	-4.6895	7.15019e-73	Down	-3.85851	8.24968e-23	-2.9533	3.34395e-18	Down	-205	Promoter (<=1kb)	2.85363	VL1/VL2
FxaC_22g07330	6B	FvH4_6g47520	-1.56988	2.65789e-14	-1.49609	1.88396e-12	Down	-4.45209	1.92432e-47	-4.92929	2.16862e-54	Down	-2	Promoter (<=1kb)	2.743	VL1/VL2/VL3
FxaC_24g56620	6D	FvH4_6g47740	-	-	-	-	-	-1.52982	0.000363071	-2.0875	5.33971e-07	Down	-57	Promoter (<=1kb)	3.62649	VL1/VL2
FxaC_24g56630	6D	FvH4_6g47750	-1.90124	0.00469736	-1.73968	0.0169685	Down	-	-	-	-	-	42	Promoter (<=1kb)	3.34019	VL1
FxaC_21g08280	6A	FvH4_6g48270	-1.32634	8.10517e-09	-1.12223	3.40276e-06	Down	-1.61173	4.61425e-13	-1.96508	6.80139e-19	Down	-1	Promoter (<=1kb)	2.23805	VL1/VL2/VL3
FxaC_23g50810	6C	FvH4_6g48270	-1.91747	1.15519e-11	-1.65756	1.63921e-08	Down	-2.99709	3.95972e-28	-2.68756	1.92134e-25	Down	-38	Promoter (<=1kb)	3.38352	VL1/VL2/VL3
FxaC_21g08080	6A	FvH4_6g48410	-1.37904	6.28193e-13	-1.24725	2.75646e-10	Down	-	-	-	-	-	-42	Promoter (<=1kb)	3.24476	VL1
FxaC_23g50630	6C	FvH4_6g48410	-1.40071	2.84705e-08	-1.19533	7.55459e-06	Down	-	-	-	-	-	-79	Promoter (<=1kb)	3.72193	VL1
FxaC_21g08000	6A	FvH4_6g48490	-	-	-	-	-	-2.843	1.05758e-19	-2.03775	6.00551e-13	Down	-1504	Promoter (1-2kb)	2.98067	VL1/VL2
FxaC_23g50670	6C	FvH4_6g48490	-	-	-	-	-	-4.27961	2.07076e-75	-4.26573	2.30491e-78	Down	-1833	Promoter (1-2kb)	2.48687	VL1/VL2
FxaC_22g06110	6B	FvH4_6g48490	-	-	-	-	-	-4.28526	0.000856764	-2.69801	0.00636151	Down	-1543	Promoter (1-2kb)	3.6291	VL1/VL2/VL3
FxaC_24g58220	6D	FvH4_6g49380	-1.24361	2.66624e-05	-1.01893	0.00144375	Down	-	-	-	-	-	14	Promoter (<=1kb)	3.8251	VL1/VL2/VL3
FxaC_21g06890	6A	FvH4_6g49580	1.13786	0.000275795	1.54263	6.66997e-08	Up	2.79006	1.69939e-14	3.15056	2.51223e-20	Up	-645	Promoter (<=1kb)	4.12531	VL1/VL2
FxaC_21g06360	6A	FvH4_6g50030	1.4368	1.92989e-07	1.49475	8.63487e-08	Up	-	-	-	-	-	78	Promoter (<=1kb)	2.95845	VL1
FxaC_21g06280	6A	FvH4_6g50100	1.05712	3.39582e-06	1.1536	3.95873e-07	Up	1.42738	4.43514e-05	1.17243	0.00176245	Up	42	Promoter (<=1kb)	2.84307	VL1/VL2
FxaC_24g00690	6D	FvH4_6g50150	-1.41581	7.15103e-20	-1.18769	4.47762e-14	Down	-	-	-	-	-	-656	Promoter (<=1kb)	2.87517	VL1/VL2/VL3
FxaC_22g04691	6B	FvH4_6g50162	-	-	-	-	-	1.31274	1.57537e-10	1.41256	1.51501e-12	Up	-1176	Promoter (1-2kb)	2.48128	VL1/VL2
FxaC_23g47720	6C	FvH4_6g50600	-	-	-	-	-	-2.73519	4.31122e-08	-2.75442	1.20169e-08	Down	45	Promoter (<=1kb)	3.34019	VL1/VL2/VL3
FxaC_22g04270	6B	FvH4_6g50630	1.31719	2.49061e-18	1.3349	9.43494e-19	Up	-	-	-	-	-	53	Promoter (<=1kb)	4.44345	VL1/VL2/VL3
FxaC_24g01820	6D	FvH4_6g51240	-	-	-	-	-	1.63776	3.06999e-21	1.50369	4.94858e-18	Up	-1215	Promoter (1-2kb)	3.91279	VL1/VL2
FxaC_21g04410	6A	FvH4_6g51490	1.11309	9.85056e-06	1.0608	5.62981e-05	Up	-	-	-	-	-	-1532	Promoter (1-2kb)	3.78338	VL1/VL2/VL3
FxaC_1g24150	1A	FvH4_6g52580	-	-	-	-	-	-3.62264	2.57994e-06	-4.63328	2.16984e-08	Down	-723	Promoter (<=1kb)	2.76759	VL1
FxaC_21g03270	6A	FvH4_6g52810	1.32396	3.01982e-09	1.26748	3.51701e-08	Up	-	-	-	-	-	-822	Promoter (<=1kb)	5.058	VL1/VL2/VL3
FxaC_23g45490	6C	FvH4_6g53120	-	-	-	-	-	1.57074	0.000692548	2.07411	1.02732e-07	Up	-63	Promoter (<=1kb)	5.48882	VL1/VL2/VL3
FxaC_23g44890	6C	FvH4_6g53700	1.13769	3.6823e-05	1.25878	4.09853e-06	Up	-	-	-	-	-	-506	Promoter (<=1kb)	3.34019	VL1
FxaC_21g02050	6A	FvH4_6g53760	-1.49408	5.14727e-13	-1.52761	9.80664e-13	Down	-	-	-	-	-	-199	Promoter (<=1kb)	3.43562	VL1
FxaC_24g03950	6D	FvH4_6g53760	-	-	-	-	-	3.3033	0.000752061	2.61658	0.0288572	Up	-1419	Promoter (1-2kb)	4.67627	VL1/VL2/VL3
FxaC_23g44400	6C	FvH4_6g54140	-	-	-	-	-	1.09961	2.18784e-06	1.1378	4.59089e-07	Up	-1616	Promoter (1-2kb)	4.21052	VL1
FxaC_22g01010	6B	FvH4_6g54380	-	-	-	-	-	1.25606	0.00611056	1.54167	8.82671e-05	Up	-63	Promoter (<=1kb)	2.98212	VL1/VL2/VL3
FxaC_23g44030	6C	FvH4_6g54460	-1.36442	1.8202e-06	-1.47724	7.53482e-07	Down	-	-	-	-	-	80	Promoter (<=1kb)	3.2431	VL1
FxaC_26g42330	7B	FvH4_7g00670	-	-	-	-	-	4.00646	0.000188708	3.45411	0.00488794	Up	-42	Promoter (<=1kb)	3.0688	VL1/VL2/VL3
FxaC_25g02310	7A	FvH4_7g01660	-	-	-	-	-	-2.03971	1.46797e-19	-1.74816	7.66018e-16	Down	-35	Promoter (<=1kb)	3.81736	VL1
FxaC_25g02800	7A	FvH4_7g01970	-	-	-	-	-	1.78114	0.0150303	1.65227	0.0270244	Up	-103	Promoter (<=1kb)	3.81736	VL1
FxaC_25g03730	7A	FvH4_7g02700	-1.19716	5.92999e-13	-1.08834	1.31381e-10	Down	-	-	-	-	-	-117	Promoter (<=1kb)	3.44807	VL1/VL2/VL3
FxaC_26g37160	7B	FvH4_7g03720	-1.35437	6.38672e-14	-1.30891	1.49838e-12	Down	-	-	-	-	-	-113	Promoter (<=1kb)	2.87362	VL1/VL2
FxaC_27g04890	7C	FvH4_7g03880	-2.95321	3.673e-49	-2.55865	1.75167e-37	Down	-2.41508	4.82918e-35	-2.40335	6.68931e-36	Down	-118	Promoter (<=1kb)	6.10778	VL1/VL2
FxaC_25g05660	7A	FvH4_7g03880	-2.32027	1.99485e-28	-2.2347	4.20415e-25	Down	-2.70614	2.69882e-33	-2.55833	6.07498e-32	Down	-285	Promoter (<=1kb)	4.73693	VL1/VL2/VL3
FxaC_26g36930	7B	FvH4_7g03880	-2.67948	1.53782e-29	-2.2348	5.06166e-21	Down	-2.78531	1.23684e-27	-2.51002	6.53421e-25	Down	-147	Promoter (<=1kb)	2.83284	VL1/VL2/VL3
FxaC_28g34560	7D	FvH4_7g03880	-2.52375	1.45393e-45	-3.03422	1.88325e-57	Down	-2.81642	7.97605e-50	-2.999	2.29001e-56	Down	-147	Promoter (<=1kb)	4.97314	VL1/VL2/VL3
FxaC_25g07200	7A	FvH4_7g04741	1.37755	1.54919e-07	1.4319	7.8928e-08	Up	-	-	-	-	-	100	Promoter (<=1kb)	2.57672	VL1/VL2/VL3
FxaC_25g06840	7A	FvH4_7g04741	1.3101	6.26208e-05	1.10654	0.00280621	Up	-	-	-	-	-	-125	Promoter (<=1kb)	2.57672	VL1/VL2
FxaC_26g35760	7B	FvH4_7g04750	1.31707	4.58057e-13	1.33127	4.43306e-13	Up	-	-	-	-	-	29	Promoter (<=1kb)	3.73709	VL1/VL2/VL3
FxaC_25g07220	7A	FvH4_7g04760	-2.54757	1.65843e-15	-2.80765	6.52827e-16	Down	-2.59193	4.15065e-10	-2.64728	5.01562e-11	Down	16	Promoter (<=1kb)	3.34019	VL1/VL2/VL3
FxaC_25g06842	7A	FvH4_7g04760	-3.31818	6.22581e-34	-2.82819	2.22226e-25	Down	-2.00206	8.99285e-09	-2.78056	1.9444e-14	Down	-15	Promoter (<=1kb)	3.34019	VL1/VL2/VL3
FxaC_25g07730	7A	FvH4_7g05090	-1.37629	0.000793091	-1.11411	0.0141754	Down	2.834	0.00984772	2.62829	0.0214676	Up	-537	Promoter (<=1kb)	3.91279	VL1/VL2/VL3
FxaC_25g08980	7A	FvH4_7g06093	2.41983	0.00102622	2.3031	0.00400962	Up	-	-	-	-	-	-1658	Promoter (1-2kb)	2.48128	VL1/VL2
FxaC_28g31950	7D	FvH4_7g06360	-	-	-	-	-	1.03423	3.39046e-05	1.1658	6.71165e-07	Up	94	Promoter (<=1kb)	3.81736	VL1
FxaC_25g11330	7A	FvH4_7g07900	-	-	-	-	-	-2.2587	0.0240207	-3.79615	0.000223543	Down	-438	Promoter (<=1kb)	3.34019	VL1/VL2/VL3
FxaC_28g30450	7D	FvH4_7g07900	-	-	-	-	-	-1.79481	0.00377543	-5.59026	2.25699e-11	Down	-721	Promoter (<=1kb)	4.95839	VL1
FxaC_27g11440	7C	FvH4_7g08920	-2.15185	9.49909e-13	-2.40144	7.9708e-14	Down	-	-	-	-	-	-931	Promoter (<=1kb)	4.10366	VL1/VL2
FxaC_27g17490	7C	FvH4_7g08920	-2.72674	1.47468e-13	-2.18808	3.22e-09	Down	-	-	-	-	-	-964	Promoter (<=1kb)	3.14932	VL1/VL2/VL3
FxaC_26g29950	7B	FvH4_7g08920	-1.70703	2.09146e-15	-1.5491	2.03174e-12	Down	-	-	-	-	-	-960	Promoter (<=1kb)	4.08844	VL1/VL2/VL3
FxaC_28g29000	7D	FvH4_7g08920	-2.6412	3.43857e-10	-2.17538	3.42766e-07	Down	-	-	-	-	-	-1292	Promoter (1-2kb)	5.63061	VL1/VL2/VL3
FxaC_26g27970	7B	FvH4_7g10640	-4.77839	9.0697e-45	-5.15486	1.03326e-42	Down	-	-	-	-	-	-53	Promoter (<=1kb)	4.28209	VL1
FxaC_26g27620	7B	FvH4_7g10990	-	-	-	-	-	-1.20829	0.0174753	-2.08263	6.21396e-06	Down	-399	Promoter (<=1kb)	3.02845	VL1/VL2/VL3
FxaC_26g27210	7B	FvH4_7g11151	1.75842	5.13781e-06	1.4406	0.00122289	Up	-	-	-	-	-	-345	Promoter (<=1kb)	2.97653	VL1/VL2/VL3
FxaC_26g24950	7B	FvH4_7g13290	1.67259	1.75322e-15	1.48126	6.96958e-13	Up	-	-	-	-	-	-882	Promoter (<=1kb)	3.01718	VL1/VL2/VL3
FxaC_28g22222	7D	FvH4_7g14680	-	-	-	-	-	3.9414	3.44653e-22	4.65322	5.07494e-37	Up	-68	Promoter (<=1kb)	3.43562	VL1/VL2/VL3
FxaC_26g23000	7B	FvH4_7g14900	-1.72852	2.56603e-11	-2.06968	6.75122e-14	Down	-	-	-	-	-	-444	Promoter (<=1kb)	2.7012	VL1
FxaC_27g25030	7C	FvH4_7g15350	2.74365	6.23393e-10	3.10949	2.91591e-13	Up	-	-	-	-	-	-81	Promoter (<=1kb)	4.38996	VL1
FxaC_25g32540	7A	FvH4_7g15350	5.37146	0.00105875	5.27191	0.00233911	Up	-	-	-	-	-	-54	Promoter (<=1kb)	4.29453	VL1/VL2/VL3
FxaC_26g22640	7B	FvH4_7g15350	2.2027	3.64693e-09	2.41534	5.39508e-11	Up	-	-	-	-	-	-134	Promoter (<=1kb)	6.58495	VL1
FxaC_26g22040	7B	FvH4_7g15810	-1.35313	0.012039	-1.49443	0.00868456	Down	-	-	-	-	-	-92	Promoter (<=1kb)	3.05337	VL1/VL2/VL3
FxaC_26g20120	7B	FvH4_7g17320	1.66803	2.39615e-06	1.81182	2.535e-07	Up	-	-	-	-	-	-1033	Promoter (1-2kb)	3.46654	VL1/VL2/VL3
FxaC_28g15210	7D	FvH4_7g17320	1.50492	3.12525e-15	1.50298	7.46496e-15	Up	-	-	-	-	-	-946	Promoter (<=1kb)	4.7717	VL1/VL2/VL3
FxaC_26g19560	7B	FvH4_7g17760	-4.39194	8.28411e-45	-3.69551	1.43231e-34	Down	-3.74529	1.40193e-17	-2.67387	8.10646e-13	Down	-134	Promoter (<=1kb)	2.39791	VL1/VL2
FxaC_28g18620	7D	FvH4_7g17760	-5.76302	2.06886e-31	-5.13676	3.47309e-26	Down	-3.60154	7.68799e-13	-4.49002	1.31523e-16	Down	9	Promoter (<=1kb)	3.30386	VL1/VL2/VL3
FxaC_25g35680	7A	FvH4_7g17850	-2.85036	2.56524e-60	-2.48787	9.87396e-47	Down	-2.06964	4.78772e-31	-2.68171	6.51085e-49	Down	94	Promoter (<=1kb)	2.76541	VL1
FxaC_25g24230	7A	FvH4_7g17850	-2.62988	1.50836e-54	-2.38205	1.08626e-44	Down	-1.96453	5.53497e-29	-2.40074	1.2072e-41	Down	-286	Promoter (<=1kb)	2.86302	VL1/VL2/VL3
FxaC_26g19470	7B	FvH4_7g17850	-2.5529	1.75904e-63	-2.2682	5.96719e-51	Down	-2.18475	4.4555e-47	-2.5814	6.61627e-64	Down	-123	Promoter (<=1kb)	2.57628	VL1/VL2
FxaC_26g19130	7B	FvH4_7g18280	-	-	-	-	-	-1.12672	0.000379517	-1.53747	2.82948e-07	Down	16	Promoter (<=1kb)	3.24476	VL1/VL2/VL3
FxaC_25g37240	7A	FvH4_7g19190	1.86405	2.0212e-06	1.9021	1.95475e-06	Up	-	-	-	-	-	-1098	Promoter (1-2kb)	3.34019	VL1
FxaC_27g31650	7C	FvH4_7g19490	-1.2752	3.02811e-14	-1.23076	5.26251e-13	Down	-	-	-	-	-	-937	Promoter (<=1kb)	2.4914	VL1/VL2/VL3
FxaC_26g17970	7B	FvH4_7g19490	-1.50811	4.40995e-15	-1.6311	1.93001e-16	Down	-1.45244	2.68828e-11	-2.29828	7.5733e-25	Down	-1152	Promoter (1-2kb)	2.59181	VL1/VL2/VL3
FxaC_25g37891	7A	FvH4_7g19790	-2.14746	0.0294769	-5.73661	8.87313e-05	Down	-	-	-	-	-	-573	Promoter (<=1kb)	7.53929	VL1/VL2/VL3
FxaC_27g36250	7C	FvH4_7g20050	1.11169	1.10218e-05	1.10761	2.16815e-05	Up	-	-	-	-	-	-378	Promoter (<=1kb)	3.39793	VL1/VL2/VL3
FxaC_25g38170	7A	FvH4_7g20070	3.63453	0.000913089	3.08833	0.0258064	Up	-1.40675	0.000202266	-1.1004	0.0037659	Down	89	Promoter (<=1kb)	4.57397	VL1/VL2/VL3
FxaC_27g37490	7C	FvH4_7g21210	-3.44034	3.1732e-13	-3.61011	3.22924e-12	Down	-3.77783	1.5433e-50	-4.11717	3.39822e-58	Down	-410	Promoter (<=1kb)	8.16547	VL1/VL2
FxaC_26g16430	7B	FvH4_7g21210	-1.42272	0.0460543	-2.101	0.00465083	Down	-	-	-	-	-	-233	Promoter (<=1kb)	5.15344	VL1/VL2/VL3
FxaC_27g37500	7C	FvH4_7g21220	-	-	-	-	-	-2.24258	1.31188e-14	-2.9117	5.97009e-22	Down	-80	Promoter (<=1kb)	4.10849	VL1
FxaC_26g16420	7B	FvH4_7g21220	-1.08646	0.0245074	-1.54145	0.00158253	Down	-1.50677	7.06787e-05	-1.28695	0.00051439	Down	-70	Promoter (<=1kb)	3.37258	VL1/VL2
FxaC_27g37920	7C	FvH4_7g22040	-1.10495	5.41123e-10	-1.02315	2.09933e-08	Down	-	-	-	-	-	-1546	Promoter (1-2kb)	3.57823	VL1/VL2/VL3
FxaC_27g38270	7C	FvH4_7g22510	-	-	-	-	-	-1.50274	7.55275e-11	-1.37912	1.04213e-09	Down	-147	Promoter (<=1kb)	3.44866	VL1
FxaC_28g13490	7D	FvH4_7g22510	1.89392	0.000383825	1.93166	0.000442317	Up	-	-	-	-	-	-577	Promoter (<=1kb)	2.86302	VL1/VL2/VL3
FxaC_27g38240	7C	FvH4_7g22550	1.82085	0.00658103	1.95052	0.00349907	Up	2.76258	1.14298e-05	3.11814	4.56073e-08	Up	-183	Promoter (<=1kb)	2.76759	VL1
FxaC_26g14520	7B	FvH4_7g23150	-	-	-	-	-	-5.47426	0.00274282	-2.86265	0.042879	Down	-135	Promoter (<=1kb)	3.37751	VL1/VL2/VL3
FxaC_28g10900	7D	FvH4_7g23690	-1.12826	0.000106805	-1.18017	9.35943e-05	Down	-	-	-	-	-	-39	Promoter (<=1kb)	2.67215	VL1/VL2
FxaC_26g13760	7B	FvH4_7g24120	-	-	-	-	-	-1.76944	4.28159e-31	-3.07389	5.16004e-84	Down	-1416	Promoter (1-2kb)	4.28209	VL1
FxaC_28g10360	7D	FvH4_7g24120	-2.0386	8.71538e-37	-1.90569	6.81708e-32	Down	-	-	-	-	-	-268	Promoter (<=1kb)	3.57219	VL1
FxaC_27g39740	7C	FvH4_7g24340	-	-	-	-	-	1.25083	4.34617e-07	1.15732	3.29095e-06	Up	-716	Promoter (<=1kb)	3.14932	VL1/VL2
FxaC_25g43780	7A	FvH4_7g24340	-	-	-	-	-	1.34471	0.000627554	1.05181	0.0165299	Up	-999	Promoter (<=1kb)	3.14667	VL1/VL2
FxaC_26g13370	7B	FvH4_7g24390	1.55295	6.13904e-07	1.38353	3.84269e-05	Up	-	-	-	-	-	-174	Promoter (<=1kb)	5.31508	VL1/VL2/VL3
FxaC_28g09820	7D	FvH4_7g24540	-1.1354	4.17763e-10	-1.37346	9.04533e-14	Down	-2.01216	9.55025e-16	-1.75128	2.54976e-13	Down	-266	Promoter (<=1kb)	4.69918	VL1
FxaC_26g13160	7B	FvH4_7g24550	1.77959	5.8023e-05	1.71233	0.000272939	Up	-	-	-	-	-	-593	Promoter (<=1kb)	3.35692	VL1/VL2/VL3
FxaC_26g13060	7B	FvH4_7g24590	-2.6978	1.35769e-10	-2.4723	1.55644e-08	Down	-	-	-	-	-	-717	Promoter (<=1kb)	3.39793	VL1
FxaC_27g40640	7C	FvH4_7g25200	1.42691	0.00439516	1.57415	0.00147493	Up	-	-	-	-	-	-194	Promoter (<=1kb)	2.28481	VL1/VL2/VL3
FxaC_25g45220	7A	FvH4_7g25400	1.08818	5.07274e-13	1.2138	4.68989e-16	Up	1.85954	7.08167e-35	2.40254	5.09021e-57	Up	46	Promoter (<=1kb)	4.1361	VL1/VL2/VL3
FxaC_26g12110	7B	FvH4_7g25560	-	-	-	-	-	1.94278	5.54022e-05	2.26432	1.39521e-07	Up	79	Promoter (<=1kb)	2.46622	VL1/VL2/VL3
FxaC_25g45760	7A	FvH4_7g25860	-	-	-	-	-	-2.36439	8.58661e-60	-3.89056	1.89694e-141	Down	76	Promoter (<=1kb)	3.61715	VL1
FxaC_28g08390	7D	FvH4_7g25860	-1.19602	5.1764e-11	-1.39029	7.22117e-14	Down	-3.9794	1.15996e-106	-4.3706	4.6522e-123	Down	8	Promoter (<=1kb)	4.29453	VL1/VL2/VL3
FxaC_26g11830	7B	FvH4_7g25870	-1.21331	0.00164425	-1.12953	0.00658709	Down	-1.39548	0.000444989	-1.1264	0.00434956	Down	56	Promoter (<=1kb)	2.33542	VL1
FxaC_25g46030	7A	FvH4_7g26070	-1.3484	0.0126173	-1.47211	0.0105954	Down	-2.68947	1.80203e-09	-3.55471	6.25227e-14	Down	-52	Promoter (<=1kb)	2.97713	VL1
FxaC_27g41890	7C	FvH4_7g26340	-	-	-	-	-	1.78384	0.00619169	2.73884	1.45896e-08	Up	-661	Promoter (<=1kb)	3.18626	VL1
FxaC_26g15860	7B	FvH4_7g26370	-1.15748	0.00102868	-2.12308	7.50358e-09	Down	-	-	-	-	-	-399	Promoter (<=1kb)	2.50229	VL1/VL2
FxaC_25g47090	7A	FvH4_7g26920	3.69732	6.43992e-47	3.58898	1.32143e-42	Up	1.97971	1.51806e-24	2.372	2.00316e-36	Up	-289	Promoter (<=1kb)	2.73799	VL1/VL2/VL3
FxaC_27g42820	7C	FvH4_7g27030	2.02423	0.0454913	2.20504	0.0249706	Up	-	-	-	-	-	-944	Promoter (<=1kb)	2.67215	VL1
FxaC_28g06820	7D	FvH4_7g27550	-2.05889	3.22032e-05	-2.56734	3.11763e-06	Down	-2.33781	1.68265e-07	-2.05632	1.30493e-06	Down	-1676	Promoter (1-2kb)	3.78036	VL1/VL2/VL3
FxaC_27g43560	7C	FvH4_7g27620	-3.26291	1.5273e-09	-4.11785	1.50695e-10	Down	-2.4181	1.57981e-08	-2.12014	1.59861e-07	Down	-228	Promoter (<=1kb)	3.42794	VL1/VL2/VL3
FxaC_25g57800	7A	FvH4_7g27620	-5.16323	0.000951497	-5.16323	0.00282015	Down	-5.41371	2.95706e-09	-4.24041	2.60136e-08	Down	-284	Promoter (<=1kb)	4.10366	VL1/VL2/VL3
FxaC_28g06740	7D	FvH4_7g27620	-1.88139	7.18913e-11	-2.00919	5.90075e-11	Down	-2.43863	7.01067e-25	-2.269	2.94581e-23	Down	-323	Promoter (<=1kb)	5.34431	VL1/VL2
FxaC_27g43990	7C	FvH4_7g27970	-1.20885	8.75493e-05	-1.39851	1.18915e-05	Down	-	-	-	-	-	-69	Promoter (<=1kb)	2.55598	VL1
FxaC_26g08820	7B	FvH4_7g27970	-1.9213	2.06632e-07	-1.89659	1.24249e-06	Down	-	-	-	-	-	-734	Promoter (<=1kb)	4.09099	VL1
FxaC_28g06580	7D	FvH4_7g27970	-1.95742	1.52192e-06	-1.83906	1.65113e-05	Down	-	-	-	-	-	-1339	Promoter (1-2kb)	2.71129	VL1/VL2/VL3
FxaC_27g44440	7C	FvH4_7g28370	-1.67605	2.755e-06	-2.21279	1.50188e-08	Down	-1.60316	5.28818e-05	-1.47506	0.000111666	Down	-162	Promoter (<=1kb)	3.4768	VL1
FxaC_27g44470	7C	FvH4_7g28400	3.46139	0.000142607	3.49747	0.000182048	Up	-	-	-	-	-	-55	Promoter (<=1kb)	2.9167	VL1
FxaC_25g58410	7A	FvH4_7g28670	1.27246	0.000155566	1.63904	1.86886e-07	Up	2.45427	6.22659e-10	1.64604	0.000578407	Up	67	Promoter (<=1kb)	3.24476	VL1
FxaC_25g59350	7A	FvH4_7g29550	-1.70477	2.53428e-06	-2.06016	9.48499e-08	Down	-	-	-	-	-	-184	Promoter (<=1kb)	2.86302	VL1/VL2/VL3
FxaC_27g49990	7C	FvH4_7g30100	1.2947	1.48921e-15	1.37747	1.85175e-17	Up	-	-	-	-	-	-319	Promoter (<=1kb)	4.15176	VL1
FxaC_25g52000	7A	FvH4_7g30100	1.45994	4.55125e-22	1.63651	1.98871e-27	Up	-	-	-	-	-	-311	Promoter (<=1kb)	3.46654	VL1/VL2/VL3
FxaC_25g59970	7A	FvH4_7g30100	2.04313	3.86017e-40	2.32041	5.47723e-51	Up	-	-	-	-	-	-182	Promoter (<=1kb)	6.01234	VL1
FxaC_26g00450	7B	FvH4_7g30100	-	-	-	-	-	-1.31313	1.42958e-16	-1.12887	1.45199e-12	Down	-153	Promoter (<=1kb)	5.96225	VL1/VL2/VL3
FxaC_26g06360	7B	FvH4_7g30100	-	-	-	-	-	-1.4386	2.71608e-21	-1.31132	5.66768e-18	Down	-375	Promoter (<=1kb)	4.86713	VL1/VL2/VL3
FxaC_26g00330	7B	FvH4_7g30220	-1.01395	0.000691377	-1.17084	0.000133307	Down	-1.7606	4.11756e-07	-1.68931	4.43605e-07	Down	-921	Promoter (<=1kb)	3.24476	VL1/VL2/VL3
FxaC_28g04121	7D	FvH4_7g30270	-	-	-	-	-	1.92144	2.23653e-20	2.38187	8.57458e-33	Up	12	Promoter (<=1kb)	3.24476	VL1/VL2
FxaC_25g52860	7A	FvH4_7g30870	-	-	-	-	-	-2.28227	3.08986e-18	-3.33171	6.61978e-32	Down	-620	Promoter (<=1kb)	5.34431	VL1/VL2
FxaC_28g03420	7D	FvH4_7g30880	-	-	-	-	-	-2.19149	2.34267e-07	-5.05298	3.97557e-19	Down	-628	Promoter (<=1kb)	3.43562	VL1/VL2/VL3
FxaC_26g05430	7B	FvH4_7g31060	-1.47966	0.00183161	-1.99143	7.34279e-05	Down	-	-	-	-	-	-16	Promoter (<=1kb)	2.18365	VL1/VL2/VL3
FxaC_28g02740	7D	FvH4_7g31490	-2.16122	1.06055e-15	-2.31156	6.22197e-16	Down	-	-	-	-	-	-1026	Promoter (1-2kb)	3.34019	VL1/VL2/VL3
FxaC_25g53800	7A	FvH4_7g31810	1.81226	0.010451	1.63839	0.046056	Up	-	-	-	-	-	13	Promoter (<=1kb)	3.98977	VL1/VL2/VL3
FxaC_26g04680	7B	FvH4_7g31850	-	-	-	-	-	3.73288	0.000937593	2.99581	0.0337692	Up	-1769	Promoter (1-2kb)	2.26567	VL1/VL2/VL3
FxaC_26g04240	7B	FvH4_7g32400	-1.06709	1.62187e-07	-1.18986	9.839e-09	Down	-	-	-	-	-	-287	Promoter (<=1kb)	2.48128	VL1/VL2
FxaC_26g04151	7B	FvH4_7g32520	-	-	-	-	-	-4.13528	1.17737e-106	-4.03211	8.30751e-106	Down	38	Promoter (<=1kb)	3.43562	VL1/VL2/VL3
FxaC_26g04100	7B	FvH4_7g32570	2.30721	1.17853e-10	2.18415	6.62062e-09	Up	1.77896	5.81719e-06	2.63101	1.18027e-15	Up	-1823	Promoter (1-2kb)	4.84314	VL1
FxaC_28g01650	7D	FvH4_7g32570	2.05216	6.34922e-18	2.23395	3.73035e-21	Up	1.83606	2.23391e-13	2.48991	3.36822e-27	Up	-21	Promoter (<=1kb)	5.84356	VL1/VL2
FxaC_26g03510	7B	FvH4_7g32920	1.75384	7.18987e-21	1.77161	6.9691e-21	Up	-	-	-	-	-	-476	Promoter (<=1kb)	4.08139	VL1
FxaC_28g01200	7D	FvH4_7g33030	-	-	-	-	-	1.14326	4.77403e-09	1.27288	1.62833e-11	Up	-397	Promoter (<=1kb)	2.93381	VL1/VL2/VL3
FxaC_23g12520	6C	FvH4_7g33120	-2.51977	1.20683e-11	-2.33643	1.36327e-09	Down	-	-	-	-	-	-596	Promoter (<=1kb)	3.68006	VL1
FxaC_26g03350	7B	FvH4_7g33340	-	-	-	-	-	-3.62554	5.42365e-88	-3.63775	1.7124e-90	Down	-413	Promoter (<=1kb)	2.18616	VL1
FxaC_26g02560	7B	FvH4_7g34040	-1.3187	0.000592223	-1.32293	0.00122696	Down	-	-	-	-	-	-124	Promoter (<=1kb)	2.61959	VL1/VL2/VL3
FxaC_26g02630	7B	FvH4_7g34281	1.74604	5.95111e-05	1.48895	0.00259609	Up	-	-	-	-	-	-115	Promoter (<=1kb)	2.51247	VL1
FxaC_5g07682	2A	Not assigned	2.07312	4.70973e-37	2.13914	3.95638e-39	Up	-	-	-	-	-	-119	Promoter (<=1kb)	3.92069	VL1

## Sheet: Indirect targets FaRIF
Table S4. List of FaRIF indirect targets (DEGs with LogFC≥1 or ≤-1 without FaRIF binding sites in their promoter (-2kb to 100 bp TSS) region.
			RIF3W/CONTROLW		RIF11W/CONTROLW			RIF3R/CONTROLR		RIF11R/CONTROLR
Gene ID F. x ananassa	Chromosome	Correspondence in F. vesca	logFC RIF3/Control	FDR RIF3/Control	logFC RIF11/Control	FDR RIF11/Control	Regulation W	logFC RIF3/Control	FDR RIF3/Control	logFC RIF11/Control	FDR RIF11/Control	Regulation R
FxaC_4g40080	1D	FvH4_1g00040	-1.21366	1.52128e-14	-1.0454	8.62575e-11	Down	-	-	-	-	-
FxaC_3g00550	1C	FvH4_1g00040	-1.0036	1.302e-09	-1.04192	3.87366e-10	Down	-	-	-	-	-
FxaC_4g39950	1D	FvH4_1g00150	2.35722	3.06587e-05	2.13237	0.000715328	Up	1.87944	1.21964e-06	1.76718	5.5877e-06	Up
FxaC_2g11700	1B	FvH4_1g00150	1.70087	0.00430091	2.36884	2.24771e-06	Up	2.02364	1.76401e-07	1.55682	0.000282728	Up
FxaC_3g00662	1C	FvH4_1g00191	-	-	-	-	-	1.00188	9.41899e-07	1.09101	2.99557e-08	Up
FxaC_4g39710	1D	FvH4_1g00340	-	-	-	-	-	-4.19006	2.56658e-10	-7.80873	1.10208e-15	Down
FxaC_2g11480	1B	FvH4_1g00345	-	-	-	-	-	-1.47146	8.71601e-11	-2.02949	3.16821e-19	Down
FxaC_2g11440	1B	FvH4_1g00360	-	-	-	-	-	1.84688	0.000279146	2.19612	8.78039e-07	Up
FxaC_3g00831	1C	FvH4_1g00360	-	-	-	-	-	1.55945	0.00889732	2.35751	1.10057e-07	Up
FxaC_4g39640	1D	FvH4_1g00390	1.78008	0.00392197	1.61126	0.0224694	Up	-	-	-	-	-
FxaC_3g00843	1C	FvH4_1g00421	3.16038	0.0373408	3.84162	0.00240791	Up	-	-	-	-	-
FxaC_4g39550	1D	FvH4_1g00460	-1.25453	3.79525e-08	-1.47579	4.14152e-10	Down	-	-	-	-	-
FxaC_2g11080	1B	FvH4_1g00720	1.79283	1.11552e-10	1.69651	4.47421e-09	Up	-	-	-	-	-
FxaC_4g39090	1D	FvH4_1g00870	-1.21101	0.00400748	-1.01534	0.0312871	Down	-	-	-	-	-
FxaC_4g38980	1D	FvH4_1g00971	-1.42119	3.17485e-08	-1.44436	7.22631e-08	Down	-	-	-	-	-
FxaC_2g10740	1B	FvH4_1g01050	-1.00296	3.02541e-05	-1.05187	2.21692e-05	Down	-	-	-	-	-
FxaC_1g05800	1A	FvH4_1g01050	-	-	-	-	-	-1.50887	0.0173562	-1.45827	0.0153009	Down
FxaC_3g01540	1C	FvH4_1g01070	-1.25428	1.60847e-12	-1.35908	6.69678e-14	Down	-	-	-	-	-
FxaC_2g10580	1B	FvH4_1g01230	1.12597	0.000110813	1.05826	0.000623211	Up	-	-	-	-	-
FxaC_2g10520	1B	FvH4_1g01260	-	-	-	-	-	1.24999	9.21895e-13	1.55616	4.16577e-20	Up
FxaC_3g01780	1C	FvH4_1g01321	1.86684	9.63474e-12	1.68162	5.96725e-09	Up	-	-	-	-	-
FxaC_2g10411	1B	FvH4_1g01382	-	-	-	-	-	-1.36568	0.000257089	-3.78087	7.34103e-19	Down
FxaC_2g10340	1B	FvH4_1g01490	-1.05864	0.00870628	-1.44165	0.000424534	Down	-	-	-	-	-
FxaC_3g01900	1C	FvH4_1g01490	-1.79275	2.96323e-06	-1.44857	0.000389471	Down	-	-	-	-	-
FxaC_2g10280	1B	FvH4_1g01550	-1.37496	6.53918e-13	-1.49688	3.21461e-14	Down	-	-	-	-	-
FxaC_4g38440	1D	FvH4_1g01560	2.61233	0.0255553	3.14431	0.0020183	Up	-	-	-	-	-
FxaC_2g10270	1B	FvH4_1g01560	-1.6222	0.0364637	-1.67199	0.0475454	Down	-	-	-	-	-
FxaC_1g05240	1A	FvH4_1g01560	2.43126	1.16966e-08	2.35642	1.33721e-07	Up	-	-	-	-	-
FxaC_1g05220	1A	FvH4_1g01570	-	-	-	-	-	-1.69247	3.78728e-21	-1.87944	4.40165e-26	Down
FxaC_2g10230	1B	FvH4_1g01610	-	-	-	-	-	-3.03754	1.93539e-08	-3.18842	1.61346e-09	Down
FxaC_3g02030	1C	FvH4_1g01610	2.08863	2.64088e-12	1.84866	9.68084e-09	Up	-	-	-	-	-
FxaC_1g05180	1A	FvH4_1g01610	-	-	-	-	-	-3.5803	0.0251958	-2.90449	0.0442611	Down
FxaC_3g02090	1C	FvH4_1g01730	-1.15123	0.0181347	-1.35465	0.00721276	Down	-	-	-	-	-
FxaC_1g05040	1A	FvH4_1g01750	-	-	-	-	-	-2.12414	1.19325e-05	-2.17464	3.24878e-06	Down
FxaC_3g02170	1C	FvH4_1g01772	-1.13861	0.0144253	-1.12879	0.0240585	Down	-	-	-	-	-
FxaC_1g04980	1A	FvH4_1g01820	-	-	-	-	-	1.05408	0.0363861	1.0824	0.0214676	Up
FxaC_2g10010	1B	FvH4_1g01830	-	-	-	-	-	-2.16548	5.01143e-13	-3.98916	5.11152e-30	Down
FxaC_4g38210	1D	FvH4_1g01840	-	-	-	-	-	-3.33718	0.000777167	-6.58213	7.7136e-07	Down
FxaC_2g09930	1B	FvH4_1g01880	1.12518	4.11697e-05	1.55132	8.25922e-10	Up	-	-	-	-	-
FxaC_2g09931	1B	FvH4_1g01880	-	-	-	-	-	-1.75083	6.52478e-26	-2.2846	3.27732e-42	Down
FxaC_1g04890	1A	FvH4_1g01880	1.42111	1.66677e-13	1.71894	1.08064e-19	Up	-	-	-	-	-
FxaC_4g38140	1D	FvH4_1g01891	-	-	-	-	-	-1.5216	0.00124078	-2.52939	6.15975e-08	Down
FxaC_1g04840	1A	FvH4_1g01930	-	-	-	-	-	1.05851	1.00343e-08	1.69133	4.53607e-23	Up
FxaC_4g38050	1D	FvH4_1g01960	-	-	-	-	-	-1.57844	0.0126282	-1.29467	0.0389212	Down
FxaC_2g11980	1B	FvH4_1g02080	-1.45881	0.000195002	-1.5461	0.00019254	Down	-	-	-	-	-
FxaC_1g04640	1A	FvH4_1g02080	-1.60978	4.01315e-09	-1.52154	1.02265e-07	Down	-	-	-	-	-
FxaC_3g02440	1C	FvH4_1g02110	-	-	-	-	-	-1.65405	1.07432e-11	-1.89164	3.72958e-15	Down
FxaC_4g37930	1D	FvH4_1g02111	1.77232	1.48722e-14	1.58014	6.16507e-11	Up	-	-	-	-	-
FxaC_2g09612	1B	FvH4_1g02111	2.43715	5.01475e-14	1.7225	1.13371e-05	Up	-	-	-	-	-
FxaC_3g02470	1C	FvH4_1g02111	1.25887	7.00981e-09	1.5003	1.88745e-12	Up	-	-	-	-	-
FxaC_2g09611	1B	FvH4_1g02112	3.3289	4.43537e-10	3.57009	7.61729e-11	Up	-	-	-	-	-
FxaC_1g04341	1A	FvH4_1g02120	1.32047	0.00118423	1.26164	0.00467528	Up	-	-	-	-	-
FxaC_1g04480	1A	FvH4_1g02190	-	-	-	-	-	2.01319	4.5244e-36	2.47677	3.11327e-54	Up
FxaC_4g37550	1D	FvH4_1g02570	-6.62384	2.39184e-07	-5.72799	6.9963e-07	Down	-	-	-	-	-
FxaC_2g09340	1B	FvH4_1g02570	-5.17435	3.62352e-64	-7.57611	8.17254e-71	Down	-	-	-	-	-
FxaC_3g02770	1C	FvH4_1g02570	-6.34673	1.70621e-117	-5.66602	4.56675e-106	Down	-2.70985	0.000423247	-3.7189	5.25906e-06	Down
FxaC_3g02930	1C	FvH4_1g02670	-	-	-	-	-	1.11763	8.96394e-05	1.47845	5.41383e-09	Up
FxaC_2g09100	1B	FvH4_1g02720	-	-	-	-	-	-4.91441	1.1072e-90	-3.88984	1.50854e-73	Down
FxaC_2g09061	1B	FvH4_1g02730	-	-	-	-	-	-1.61217	4.74261e-07	-1.99366	2.38909e-10	Down
FxaC_1g03820	1A	FvH4_1g02730	2.02331	2.9583e-10	1.60911	9.20632e-06	Up	-	-	-	-	-
FxaC_2g08950	1B	FvH4_1g02890	-	-	-	-	-	-2.07083	9.9434e-13	-2.07636	2.42686e-13	Down
FxaC_4g37080	1D	FvH4_1g02900	-	-	-	-	-	-2.43891	1.98157e-06	-4.18008	1.31818e-12	Down
FxaC_3g00340	1C	FvH4_1g02900	-	-	-	-	-	-3.90213	0.0001225	-3.1405	0.000514384	Down
FxaC_3g00342	1C	FvH4_1g02900	1.70798	0.00474914	1.73525	0.00564514	Up	-3.2073	9.42615e-40	-4.23736	3.84464e-54	Down
FxaC_4g36890	1D	FvH4_1g03090	-3.5105	3.8655e-15	-2.49211	5.1749e-09	Down	-	-	-	-	-
FxaC_3g00390	1C	FvH4_1g03100	-3.30704	0.00565402	-5.74611	0.000478723	Down	-	-	-	-	-
FxaC_4g36880	1D	FvH4_1g03130	-2.3701	4.37387e-31	-2.437	2.53626e-30	Down	-1.24507	8.38844e-08	-1.10133	1.43457e-06	Down
FxaC_3g00420	1C	FvH4_1g03130	-1.1946	3.20567e-07	-1.43575	2.70005e-09	Down	-	-	-	-	-
FxaC_3g00430	1C	FvH4_1g03130	-1.19054	0.0018802	-1.92933	1.51118e-06	Down	-	-	-	-	-
FxaC_3g03350	1C	FvH4_1g03160	1.40481	3.47953e-07	1.71011	9.73381e-11	Up	-	-	-	-	-
FxaC_3g03360	1C	FvH4_1g03170	-	-	-	-	-	-1.69422	0.00216542	-1.71512	0.00111737	Down
FxaC_1g03440	1A	FvH4_1g03170	-	-	-	-	-	-3.46679	3.7331e-07	-1.61753	0.00723693	Down
FxaC_3g03370	1C	FvH4_1g03180	-	-	-	-	-	1.28624	0.00648042	1.62209	5.16935e-05	Up
FxaC_4g36810	1D	FvH4_1g03200	-4.39645	9.62947e-05	-3.39113	0.00232307	Down	-	-	-	-	-
FxaC_2g08690	1B	FvH4_1g03200	-1.66662	0.00297251	-3.04638	2.05666e-06	Down	-	-	-	-	-
FxaC_3g03390	1C	FvH4_1g03200	-1.698	0.00355964	-1.78555	0.00425082	Down	-	-	-	-	-
FxaC_1g03410	1A	FvH4_1g03200	-2.75932	0.00109122	-3.13361	0.000920924	Down	-	-	-	-	-
FxaC_3g03410	1C	FvH4_1g03202	1.4774	0.000515068	1.46374	0.000959866	Up	-	-	-	-	-
FxaC_3g03430	1C	FvH4_1g03260	1.22968	2.13165e-10	1.22315	5.11505e-10	Up	-	-	-	-	-
FxaC_4g36680	1D	FvH4_1g03300	1.89835	1.52776e-15	1.66301	4.52578e-11	Up	-	-	-	-	-
FxaC_3g03480	1C	FvH4_1g03300	-	-	-	-	-	-1.56565	0.000112711	-2.29787	9.15119e-09	Down
FxaC_4g36520	1D	FvH4_1g03420	-2.00969	5.08647e-06	-2.04195	1.13046e-05	Down	-	-	-	-	-
FxaC_2g08430	1B	FvH4_1g03420	-1.94002	1.03293e-17	-1.56331	4.76639e-12	Down	-	-	-	-	-
FxaC_3g03610	1C	FvH4_1g03420	-1.86879	7.32186e-05	-2.71421	2.58474e-07	Down	-	-	-	-	-
FxaC_1g03160	1A	FvH4_1g03420	-2.04635	3.57144e-19	-2.11773	6.04994e-19	Down	-	-	-	-	-
FxaC_4g36490	1D	FvH4_1g03470	-1.49545	0.0111658	-1.45357	0.0229593	Down	-	-	-	-	-
FxaC_3g03670	1C	FvH4_1g03470	-1.25255	2.97485e-05	-1.37309	1.19651e-05	Down	-	-	-	-	-
FxaC_1g03040	1A	FvH4_1g03520	-1.96214	0.00786377	-1.65559	0.0448942	Down	-	-	-	-	-
FxaC_4g36420	1D	FvH4_1g03541	-	-	-	-	-	-2.52339	6.31462e-06	-1.25195	0.0235668	Down
FxaC_2g08270	1B	FvH4_1g03541	-	-	-	-	-	-2.18893	8.79277e-11	-2.12711	6.82468e-11	Down
FxaC_3g03731	1C	FvH4_1g03541	-	-	-	-	-	-1.44502	9.19884e-08	-1.99487	9.99618e-14	Down
FxaC_4g36380	1D	FvH4_1g03550	-2.62018	1.77567e-11	-2.94527	3.9335e-12	Down	-	-	-	-	-
FxaC_3g03760	1C	FvH4_1g03550	-2.23076	1.32922e-17	-2.10785	4.25967e-15	Down	-	-	-	-	-
FxaC_1g02970	1A	FvH4_1g03550	-2.50257	6.85799e-16	-2.514	8.31043e-15	Down	-	-	-	-	-
FxaC_4g36310	1D	FvH4_1g03630	2.07581	1.19074e-06	1.64814	0.000934389	Up	-	-	-	-	-
FxaC_2g08100	1B	FvH4_1g03630	5.17326	3.81549e-11	5.34238	4.96905e-12	Up	3.67441	0.00178092	5.38032	2.83452e-12	Up
FxaC_1g02890	1A	FvH4_1g03630	4.38676	1.69653e-69	4.54965	1.15898e-74	Up	1.10627	4.18314e-06	1.04034	1.56131e-05	Up
FxaC_1g02790	1A	FvH4_1g03650	-	-	-	-	-	3.70903	0.00409911	3.58546	0.00581903	Up
FxaC_4g16390	1D	FvH4_1g03710	-1.43926	5.73714e-07	-1.5509	2.37762e-07	Down	-1.37527	0.00105104	-1.26621	0.00183039	Down
FxaC_3g24270	1C	FvH4_1g03710	-1.62908	1.29606e-23	-1.6726	3.37178e-24	Down	-	-	-	-	-
FxaC_2g08160	1B	FvH4_1g03760	1.85274	0.000859414	2.09218	9.10043e-05	Up	-	-	-	-	-
FxaC_2g08040	1B	FvH4_1g03860	-1.54676	0.0074468	-1.87683	0.0020967	Down	-	-	-	-	-
FxaC_2g07900	1B	FvH4_1g03910	4.12463	1.25262e-10	4.03797	1.42573e-09	Up	4.31447	1.42459e-05	3.53022	0.00337158	Up
FxaC_1g02630	1A	FvH4_1g03910	5.42051	0.000735921	4.49111	0.0360276	Up	-	-	-	-	-
FxaC_4g36120	1D	FvH4_1g03930	5.36118	0.000588001	5.42248	0.000589987	Up	-	-	-	-	-
FxaC_1g02591	1A	FvH4_1g03930	1.70532	2.27469e-06	1.88378	1.25474e-07	Up	-	-	-	-	-
FxaC_1g02380	1A	FvH4_1g04130	1.35818	0.000185908	1.19905	0.00283231	Up	-	-	-	-	-
FxaC_4g35860	1D	FvH4_1g04150	-2.22754	1.99902e-05	-1.87248	0.00065956	Down	-	-	-	-	-
FxaC_2g07580	1B	FvH4_1g04150	-1.45934	0.000187622	-1.31434	0.00180615	Down	-	-	-	-	-
FxaC_3g04230	1C	FvH4_1g04150	-2.16027	1.98523e-05	-2.05229	0.000141401	Down	-1.8842	0.00829672	-1.55008	0.025112	Down
FxaC_1g02360	1A	FvH4_1g04150	-1.59605	7.43724e-11	-1.7599	7.03788e-12	Down	-	-	-	-	-
FxaC_1g02300	1A	FvH4_1g04210	-1.96869	0.00569208	-1.97235	0.0101913	Down	-	-	-	-	-
FxaC_3g04620	1C	FvH4_1g04340	1.06663	0.00699016	1.00211	0.0207867	Up	-	-	-	-	-
FxaC_4g35710	1D	FvH4_1g04350	1.45809	2.78232e-22	1.33701	1.12282e-18	Up	-	-	-	-	-
FxaC_3g04610	1C	FvH4_1g04350	1.79171	6.4705e-19	1.14426	4.8948e-07	Up	-	-	-	-	-
FxaC_2g07080	1B	FvH4_1g04720	-	-	-	-	-	-1.19529	0.000264696	-1.12177	0.000425933	Down
FxaC_1g01810	1A	FvH4_1g04721	1.15813	6.87273e-10	1.14052	2.22158e-09	Up	-	-	-	-	-
FxaC_1g01700	1A	FvH4_1g04810	1.81258	2.19392e-07	1.73551	2.38742e-06	Up	2.96907	1.64089e-08	2.62009	2.59279e-06	Up
FxaC_1g01690	1A	FvH4_1g04820	-1.4651	0.00011256	-1.44035	0.000370886	Down	-	-	-	-	-
FxaC_3g04970	1C	FvH4_1g04830	-1.16505	0.0464795	-1.42958	0.0155447	Down	-	-	-	-	-
FxaC_2g06860	1B	FvH4_1g04930	-	-	-	-	-	-1.17959	0.00054279	-1.53028	2.0992e-06	Down
FxaC_4g35320	1D	FvH4_1g04950	1.19034	1.98991e-09	1.41468	3.46948e-13	Up	-	-	-	-	-
FxaC_3g05050	1C	FvH4_1g04950	-	-	-	-	-	-2.05664	9.44785e-42	-1.92038	4.73719e-37	Down
FxaC_2g06790	1B	FvH4_1g04970	-	-	-	-	-	-1.0831	1.58654e-07	-1.13232	1.79816e-08	Down
FxaC_3g05060	1C	FvH4_1g04970	-	-	-	-	-	-1.34805	8.41891e-13	-1.1558	5.6938e-10	Down
FxaC_1g01051	1A	FvH4_1g05090	-	-	-	-	-	-1.13266	0.0151319	-1.50018	0.000377808	Down
FxaC_4g35190	1D	FvH4_1g05110	1.31454	0.00043016	1.80275	8.02964e-08	Up	-	-	-	-	-
FxaC_3g05370	1C	FvH4_1g05110	1.75791	1.69925e-16	1.50194	2.36529e-11	Up	-	-	-	-	-
FxaC_1g01060	1A	FvH4_1g05110	1.9573	2.62483e-17	1.78153	1.40458e-13	Up	-	-	-	-	-
FxaC_4g35080	1D	FvH4_1g05180	-1.29508	2.74858e-18	-1.36383	4.29322e-20	Down	-	-	-	-	-
FxaC_2g06520	1B	FvH4_1g05180	-1.11775	7.04923e-13	-1.34882	3.00466e-18	Down	-	-	-	-	-
FxaC_3g05490	1C	FvH4_1g05180	-1.06889	0.000139628	-1.34362	3.02428e-06	Down	-	-	-	-	-
FxaC_13g19250	4A	FvH4_1g05370	-	-	-	-	-	-1.80261	1.68607e-06	-1.04654	0.00597412	Down
FxaC_1g00650	1A	FvH4_1g05410	-1.86527	0.00020502	-1.78759	0.000900791	Down	-	-	-	-	-
FxaC_1g00570	1A	FvH4_1g05450	1.08475	4.16124e-07	1.18226	3.08346e-08	Up	-	-	-	-	-
FxaC_1g00490	1A	FvH4_1g05530	-	-	-	-	-	-2.58293	2.59359e-06	-2.27639	1.13921e-05	Down
FxaC_4g34690	1D	FvH4_1g05630	-1.35471	3.35505e-08	-1.21902	2.14299e-06	Down	-	-	-	-	-
FxaC_2g03540	1B	FvH4_1g05630	-2.25807	2.10506e-11	-2.24086	2.77269e-10	Down	-	-	-	-	-
FxaC_1g00340	1A	FvH4_1g05690	-	-	-	-	-	1.11469	0.00337084	1.08168	0.00380452	Up
FxaC_11g02310	3C	FvH4_1g05800	-1.60331	6.7225e-05	-1.05886	0.020624	Down	-	-	-	-	-
FxaC_4g34470	1D	FvH4_1g05820	-3.02459	0.00273692	-3.26487	0.00367362	Down	-	-	-	-	-
FxaC_2g03310	1B	FvH4_1g05820	-1.66115	1.36171e-06	-1.29904	0.000400403	Down	-2.29534	1.43752e-11	-2.1731	2.92071e-11	Down
FxaC_2g05950	1B	FvH4_1g05820	-1.81965	3.49152e-06	-2.00677	1.79649e-06	Down	-	-	-	-	-
FxaC_3g05980	1C	FvH4_1g05820	-3.24672	3.87732e-22	-2.94319	8.53381e-18	Down	-	-	-	-	-
FxaC_1g00220	1A	FvH4_1g05820	-1.02799	4.05944e-05	-1.58847	4.55223e-10	Down	1.56338	0.000206902	1.89713	3.53455e-07	Up
FxaC_3g06170	1C	FvH4_1g06000	1.32601	7.42729e-19	1.14276	4.84252e-14	Up	-	-	-	-	-
FxaC_4g34290	1D	FvH4_1g06010	-	-	-	-	-	-1.14623	0.00240754	-1.01954	0.0063203	Down
FxaC_2g03000	1B	FvH4_1g06160	2.69617	0.0228559	2.74532	0.0254116	Up	-	-	-	-	-
FxaC_2g02990	1B	FvH4_1g06260	-1.13386	2.69323e-05	-1.34398	1.74968e-06	Down	-	-	-	-	-
FxaC_1g06460	1A	FvH4_1g06490	-2.45308	2.17471e-05	-2.1653	0.00038028	Down	-	-	-	-	-
FxaC_1g06530	1A	FvH4_1g06540	1.00751	0.00211833	1.0324	0.00218315	Up	-	-	-	-	-
FxaC_2g02600	1B	FvH4_1g06630	-5.20452	1.93112e-08	-4.98918	3.05232e-07	Down	-	-	-	-	-
FxaC_3g06690	1C	FvH4_1g06630	-3.14716	1.05844e-16	-4.13672	3.74136e-20	Down	-	-	-	-	-
FxaC_1g06630	1A	FvH4_1g06630	-3.77687	2.85297e-48	-4.00681	2.63046e-47	Down	-	-	-	-	-
FxaC_3g06740	1C	FvH4_1g06640	-1.96806	0.0373408	-2.81981	0.00655842	Down	-	-	-	-	-
FxaC_1g06650	1A	FvH4_1g06640	-3.72454	1.69587e-13	-3.62592	8.6258e-12	Down	-2.83075	0.00349119	-2.28559	0.0107327	Down
FxaC_2g02540	1B	FvH4_1g06700	-3.65017	1.4065e-08	-3.37985	4.20773e-07	Down	-	-	-	-	-
FxaC_1g06700	1A	FvH4_1g06700	-1.71406	0.000123916	-1.47913	0.00206304	Down	-	-	-	-	-
FxaC_4g33660	1D	FvH4_1g06910	1.15261	5.05689e-07	1.1423	1.14013e-06	Up	-	-	-	-	-
FxaC_3g07180	1C	FvH4_1g07080	3.08331	0.00311471	2.62827	0.0428769	Up	-	-	-	-	-
FxaC_1g07390	1A	FvH4_1g07150	2.17639	9.52275e-14	1.73479	6.98099e-08	Up	-	-	-	-	-
FxaC_3g07250	1C	FvH4_1g07160	1.13197	0.0346682	1.88712	5.11396e-06	Up	-	-	-	-	-
FxaC_2g04650	1B	FvH4_1g07170	-	-	-	-	-	-2.65282	3.1025e-07	-2.79066	3.45742e-08	Down
FxaC_4g33330	1D	FvH4_1g07181	-	-	-	-	-	-3.57763	5.47778e-36	-1.97152	2.01932e-16	Down
FxaC_2g04580	1B	FvH4_1g07230	-	-	-	-	-	-1.76114	1.45005e-05	-1.56036	7.55566e-05	Down
FxaC_2g02020	1B	FvH4_1g07230	-	-	-	-	-	-1.23426	0.00885431	-1.14366	0.0123275	Down
FxaC_3g10691	1C	FvH4_1g07401	-	-	-	-	-	2.70662	0.00137638	3.67251	4.22899e-09	Up
FxaC_4g33090	1D	FvH4_1g07410	1.51627	1.28787e-07	1.80155	8.68141e-11	Up	1.77431	0.0105163	1.72687	0.0110903	Up
FxaC_2g12500	1B	FvH4_1g07560	-1.41612	0.000152493	-1.48777	0.000166043	Down	-	-	-	-	-
FxaC_1g07951	1A	FvH4_1g07671	-	-	-	-	-	1.6951	0.000149513	1.8127	1.521e-05	Up
FxaC_4g32590	1D	FvH4_1g07830	3.21132	0.0289748	3.43315	0.0165491	Up	-	-	-	-	-
FxaC_2g01760	1B	FvH4_1g07910	1.70532	0.0115022	1.61188	0.0302131	Up	-	-	-	-	-
FxaC_2g12780	1B	FvH4_1g07910	1.42362	0.0098447	1.6855	0.00107983	Up	-	-	-	-	-
FxaC_1g08250	1A	FvH4_1g07960	-2.16477	3.02548e-34	-2.16862	6.21018e-33	Down	-	-	-	-	-
FxaC_2g12870	1B	FvH4_1g07990	1.93533	0.00551105	1.68787	0.0374012	Up	-	-	-	-	-
FxaC_4g32390	1D	FvH4_1g08040	-	-	-	-	-	1.72715	0.00223069	1.55758	0.00780587	Up
FxaC_3g08210	1C	FvH4_1g08080	-1.62417	0.0408917	-2.84276	0.000943935	Down	-	-	-	-	-
FxaC_4g32190	1D	FvH4_1g08180	-1.04813	0.00968994	-1.41446	0.000565612	Down	-1.64601	1.80155e-05	-1.47104	7.3588e-05	Down
FxaC_1g08550	1A	FvH4_1g08180	-	-	-	-	-	-1.23606	0.000146468	-1.26368	5.47891e-05	Down
FxaC_2g01340	1B	FvH4_1g08250	1.2083	0.00328247	1.55028	3.86606e-05	Up	1.85938	0.00126801	2.23269	7.4227e-06	Up
FxaC_1g08740	1A	FvH4_1g08360	-	-	-	-	-	1.40946	2.35063e-07	1.34853	6.14831e-07	Up
FxaC_3g08670	1C	FvH4_1g08454	-	-	-	-	-	-1.19178	5.62987e-05	-2.771	1.38685e-19	Down
FxaC_2g01170	1B	FvH4_1g08510	3.06276	1.00281e-05	2.48365	0.00355563	Up	-	-	-	-	-
FxaC_1g09060	1A	FvH4_1g08630	-	-	-	-	-	2.14009	0.00023967	2.0973	0.000250321	Up
FxaC_2g00850	1B	FvH4_1g08840	-1.75879	4.63639e-24	-1.7564	3.84899e-23	Down	-1.30664	3.80691e-10	-1.25436	8.38541e-10	Down
FxaC_2g13800	1B	FvH4_1g08840	-1.82691	1.45003e-27	-1.62036	1.58663e-21	Down	-	-	-	-	-
FxaC_3g09010	1C	FvH4_1g08840	-2.76793	2.2812e-31	-2.61965	7.36435e-27	Down	-1.52606	2.8863e-05	-1.20368	0.000752395	Down
FxaC_1g09420	1A	FvH4_1g08840	-1.97381	1.65801e-34	-2.31949	9.84256e-45	Down	-	-	-	-	-
FxaC_4g31400	1D	FvH4_1g09020	-	-	-	-	-	-4.77286	0.0311818	-4.77286	0.0195924	Down
FxaC_2g14080	1B	FvH4_1g09070	-	-	-	-	-	2.69151	0.0174109	2.90973	0.00356875	Up
FxaC_4g30680	1D	FvH4_1g09220	-3.86227	2.47562e-29	-2.93888	1.91608e-19	Down	-	-	-	-	-
FxaC_3g09450	1C	FvH4_1g09220	-2.30586	4.53549e-14	-2.96842	4.26918e-18	Down	-	-	-	-	-
FxaC_1g09910	1A	FvH4_1g09220	-4.28896	1.7002e-45	-3.38638	3.4482e-32	Down	-	-	-	-	-
FxaC_4g30630	1D	FvH4_1g09250	-1.9698	1.61748e-19	-1.89317	3.49219e-17	Down	-	-	-	-	-
FxaC_2g00370	1B	FvH4_1g09250	-3.45501	1.20018e-05	-2.89184	0.00034677	Down	-	-	-	-	-
FxaC_2g14380	1B	FvH4_1g09250	-2.42486	0.000266296	-2.5991	0.000338672	Down	-	-	-	-	-
FxaC_3g09490	1C	FvH4_1g09250	-3.52152	5.23968e-06	-2.48267	0.00123584	Down	-	-	-	-	-
FxaC_1g09980	1A	FvH4_1g09250	-2.85624	1.0551e-14	-2.61287	6.5763e-12	Down	-	-	-	-	-
FxaC_1g10060	1A	FvH4_1g09300	1.47584	1.06219e-24	1.53602	1.3611e-26	Up	-	-	-	-	-
FxaC_1g10130	1A	FvH4_1g09310	1.13256	2.83146e-08	1.27144	3.42856e-10	Up	-	-	-	-	-
FxaC_1g10131	1A	FvH4_1g09310	1.40136	1.49776e-05	1.36075	6.19961e-05	Up	-	-	-	-	-
FxaC_1g10132	1A	FvH4_1g09310	1.47795	1.18567e-13	1.00807	5.63041e-06	Up	-	-	-	-	-
FxaC_4g30940	1D	FvH4_1g09360	-1.45172	6.82201e-10	-2.17376	1.51935e-17	Down	-	-	-	-	-
FxaC_3g10770	1C	FvH4_1g09360	-1.39561	6.79423e-06	-1.25615	0.000144125	Down	-	-	-	-	-
FxaC_2g14611	1B	FvH4_1g09580	-1.84147	5.48098e-05	-1.52971	0.00184927	Down	-	-	-	-	-
FxaC_2g00070	1B	FvH4_1g09640	-	-	-	-	-	-2.39121	0.0494876	-2.64725	0.0240631	Down
FxaC_1g10460	1A	FvH4_1g09640	-	-	-	-	-	-1.36877	4.20008e-08	-1.14066	3.35993e-06	Down
FxaC_4g31210	1D	FvH4_1g09671	-1.28603	0.000290251	-1.2834	0.000640518	Down	-1.7365	5.11284e-06	-1.52052	3.3564e-05	Down
FxaC_2g00020	1B	FvH4_1g09690	-	-	-	-	-	-1.13882	0.00131071	-1.50931	5.60589e-06	Down
FxaC_1g10530	1A	FvH4_1g09690	-	-	-	-	-	-1.73532	0.00205431	-1.30544	0.0194197	Down
FxaC_4g30170	1D	FvH4_1g09820	1.42192	1.64397e-06	1.3177	2.64837e-05	Up	1.70349	0.000162029	2.0514	2.819e-07	Up
FxaC_1g10740	1A	FvH4_1g09830	-	-	-	-	-	-4.30754	1.99818e-10	-4.05702	1.43606e-10	Down
FxaC_1g10880	1A	FvH4_1g09980	-	-	-	-	-	-1.78316	1.89278e-29	-2.06462	6.05517e-39	Down
FxaC_3g11240	1C	FvH4_1g10070	-	-	-	-	-	-1.47617	4.7251e-05	-1.57165	7.13191e-06	Down
FxaC_4g29830	1D	FvH4_1g10140	1.31178	2.17202e-08	1.24693	2.75122e-07	Up	-	-	-	-	-
FxaC_3g11300	1C	FvH4_1g10140	-	-	-	-	-	1.47776	4.1904e-12	1.53598	2.00873e-13	Up
FxaC_3g10330	1C	FvH4_1g10140	1.96696	1.79011e-33	1.85107	1.8375e-29	Up	2.18498	6.79093e-31	2.68643	5.29314e-48	Up
FxaC_2g15280	1B	FvH4_1g10150	-	-	-	-	-	-3.54421	7.03729e-24	-2.15014	6.19761e-13	Down
FxaC_3g11340	1C	FvH4_1g10180	-	-	-	-	-	-1.55435	0.00131661	-1.23812	0.00759178	Down
FxaC_1g11050	1A	FvH4_1g10180	-	-	-	-	-	-1.97863	2.77267e-28	-1.91536	2.78551e-27	Down
FxaC_3g11441	1C	FvH4_1g10280	-	-	-	-	-	1.0989	0.0161579	1.05245	0.0194668	Up
FxaC_1g11280	1A	FvH4_1g10300	-	-	-	-	-	-1.02129	0.0138651	-1.42679	0.000126468	Down
FxaC_3g11760	1C	FvH4_1g10560	1.24842	0.0133126	1.29056	0.0126111	Up	-	-	-	-	-
FxaC_4g29250	1D	FvH4_1g10660	1.63873	3.97195e-08	1.71816	1.14301e-08	Up	-	-	-	-	-
FxaC_1g11730	1A	FvH4_1g10720	-3.23428	1.93196e-09	-1.60983	0.00196706	Down	-	-	-	-	-
FxaC_1g11790	1A	FvH4_1g10770	1.06815	0.000152773	1.18981	1.9197e-05	Up	-	-	-	-	-
FxaC_4g29030	1D	FvH4_1g10860	1.17842	1.34078e-05	1.44778	2.49328e-08	Up	-	-	-	-	-
FxaC_2g16210	1B	FvH4_1g10930	3.92281	3.86341e-11	4.12484	2.03944e-12	Up	-	-	-	-	-
FxaC_1g11950	1A	FvH4_1g10930	5.27324	0.0019038	5.1688	0.00412981	Up	-	-	-	-	-
FxaC_3g12180	1C	FvH4_1g11070	-2.23473	6.40912e-06	-2.0243	0.000109912	Down	-2.28621	0.0114689	-4.373	1.86299e-05	Down
FxaC_2g16370	1B	FvH4_1g11080	-	-	-	-	-	1.14708	6.0756e-07	1.36388	2.71173e-10	Up
FxaC_4g28730	1D	FvH4_1g11120	-	-	-	-	-	-2.85257	3.03265e-08	-2.76436	1.93179e-08	Down
FxaC_3g12240	1C	FvH4_1g11120	-	-	-	-	-	-2.53096	8.75915e-17	-1.32532	2.03399e-06	Down
FxaC_2g16440	1B	FvH4_1g11140	-	-	-	-	-	2.34486	0.00189176	1.96059	0.0203055	Up
FxaC_2g16590	1B	FvH4_1g11270	-2.3957	0.0409341	-5.68614	0.000587822	Down	-	-	-	-	-
FxaC_2g16690	1B	FvH4_1g11391	1.45681	0.00115313	1.434	0.00239003	Up	-	-	-	-	-
FxaC_2g16750	1B	FvH4_1g11430	-1.22681	2.7386e-11	-1.25547	2.81223e-11	Down	-	-	-	-	-
FxaC_4g28360	1D	FvH4_1g11471	5.92606	4.8954e-05	5.95829	6.82575e-05	Up	-	-	-	-	-
FxaC_4g28300	1D	FvH4_1g11530	-1.73257	2.35575e-08	-1.74211	9.62608e-08	Down	-	-	-	-	-
FxaC_1g12730	1A	FvH4_1g11530	-1.77111	1.80526e-12	-1.39895	7.70632e-08	Down	-1.6092	0.0112165	-2.70447	1.49228e-05	Down
FxaC_1g12790	1A	FvH4_1g11600	-	-	-	-	-	1.90204	6.44024e-05	2.15266	7.73089e-07	Up
FxaC_2g16940	1B	FvH4_1g11650	-	-	-	-	-	1.56218	8.35074e-06	1.9875	1.72118e-10	Up
FxaC_1g12820	1A	FvH4_1g11650	-	-	-	-	-	1.54907	0.000373749	1.70125	2.33926e-05	Up
FxaC_3g12820	1C	FvH4_1g11690	-	-	-	-	-	-1.38113	3.32412e-06	-1.55319	6.83006e-08	Down
FxaC_1g12880	1A	FvH4_1g11690	-	-	-	-	-	-2.38769	3.61809e-17	-2.38887	5.72476e-18	Down
FxaC_3g12860	1C	FvH4_1g11710	2.15395	0.000902843	1.81848	0.0201071	Up	1.65625	2.14548e-05	1.46609	0.000274271	Up
FxaC_1g12910	1A	FvH4_1g11710	-	-	-	-	-	-4.22812	2.955e-46	-3.74274	7.80261e-43	Down
FxaC_1g12940	1A	FvH4_1g11720	-	-	-	-	-	-4.5695	3.11108e-30	-4.42615	4.28776e-31	Down
FxaC_1g12980	1A	FvH4_1g11730	-	-	-	-	-	1.01472	0.000209788	1.10908	1.68874e-05	Up
FxaC_4g27980	1D	FvH4_1g11760	2.19535	4.49364e-12	1.83922	1.18508e-07	Up	-	-	-	-	-
FxaC_2g17260	1B	FvH4_1g11760	1.96933	4.03414e-30	1.86657	1.22561e-26	Up	-	-	-	-	-
FxaC_3g13040	1C	FvH4_1g11760	2.44649	8.4343e-58	2.29643	3.40477e-51	Up	-	-	-	-	-
FxaC_1g13030	1A	FvH4_1g11760	1.77429	8.47655e-27	1.76601	2.87667e-26	Up	-	-	-	-	-
FxaC_4g27960	1D	FvH4_1g11770	-	-	-	-	-	1.29203	0.0317986	1.23176	0.0379145	Up
FxaC_2g17300	1B	FvH4_1g11810	-	-	-	-	-	-2.32748	5.25463e-45	-2.30362	7.08237e-45	Down
FxaC_1g13100	1A	FvH4_1g11810	1.46673	0.0229164	1.41408	0.0309769	Up	-	-	-	-	-
FxaC_4g27800	1D	FvH4_1g11840	1.39066	0.00123773	1.54119	0.000285147	Up	-	-	-	-	-
FxaC_1g13190	1A	FvH4_1g11910	1.91156	9.85019e-05	1.4362	0.0194639	Up	2.66782	0.00435899	3.4515	2.03399e-06	Up
FxaC_2g17530	1B	FvH4_1g11970	-	-	-	-	-	-2.4755	3.60046e-08	-2.8736	1.98635e-10	Down
FxaC_2g17550	1B	FvH4_1g11980	-2.46501	0.00313899	-5.76276	7.72856e-06	Down	-8.04584	6.79414e-58	-8.1529	1.09241e-61	Down
FxaC_3g13090	1C	FvH4_1g11980	-	-	-	-	-	-5.43547	0.00597865	-5.43547	0.00331693	Down
FxaC_1g13270	1A	FvH4_1g11980	-	-	-	-	-	-3.576	4.7659e-23	-4.18682	1.13559e-28	Down
FxaC_2g17640	1B	FvH4_1g12030	1.24811	2.06836e-14	1.04879	4.28456e-10	Up	-	-	-	-	-
FxaC_1g13321	1A	FvH4_1g12030	1.52364	2.97787e-18	1.47308	9.58033e-17	Up	-	-	-	-	-
FxaC_3g13170	1C	FvH4_1g12070	-2.26062	0.0375966	-3.16477	0.00935384	Down	-	-	-	-	-
FxaC_4g27550	1D	FvH4_1g12090	-2.35279	0.021434	-3.24107	0.0053651	Down	-	-	-	-	-
FxaC_1g13440	1A	FvH4_1g12110	-2.40427	4.29242e-15	-2.58513	3.43463e-15	Down	-	-	-	-	-
FxaC_2g17781	1B	FvH4_1g12160	1.20386	0.000145204	1.73151	1.27556e-09	Up	-	-	-	-	-
FxaC_1g13520	1A	FvH4_1g12210	1.83615	0.000106534	1.37086	0.0228969	Up	2.92232	2.45346e-16	2.38504	4.61528e-10	Up
FxaC_2g17880	1B	FvH4_1g12241	-2.37764	0.00189662	-2.70905	0.00131259	Down	-	-	-	-	-
FxaC_3g13561	1C	FvH4_1g12241	-2.99343	1.75599e-37	-2.67561	5.6238e-30	Down	-	-	-	-	-
FxaC_1g13591	1A	FvH4_1g12241	-3.25876	2.93171e-13	-2.09032	9.82618e-07	Down	-	-	-	-	-
FxaC_4g27280	1D	FvH4_1g12280	-3.00462	3.69557e-11	-2.11248	2.59472e-06	Down	-	-	-	-	-
FxaC_2g17910	1B	FvH4_1g12280	-1.55838	0.0408917	-1.80853	0.024141	Down	-	-	-	-	-
FxaC_3g13610	1C	FvH4_1g12280	-1.9487	3.5676e-05	-1.73651	0.000514634	Down	-	-	-	-	-
FxaC_3g13840	1C	FvH4_1g12422	-	-	-	-	-	-3.95241	0.00535937	-4.05193	0.00267873	Down
FxaC_4g27001	1D	FvH4_1g12460	2.92112	0.00443493	3.34095	0.000389471	Up	-	-	-	-	-
FxaC_4g22460	1D	FvH4_1g12550	-	-	-	-	-	-2.46671	0.00161402	-2.2477	0.00243937	Down
FxaC_3g14010	1C	FvH4_1g12550	-5.82445	3.07188e-06	-3.13527	0.00223001	Down	-2.72768	5.8581e-08	-2.86728	5.53697e-09	Down
FxaC_1g14070	1A	FvH4_1g12550	-	-	-	-	-	-2.89305	0.00161423	-3.89064	4.64548e-05	Down
FxaC_1g14090	1A	FvH4_1g12560	-1.13018	1.57816e-11	-1.0328	1.75988e-09	Down	-	-	-	-	-
FxaC_1g14150	1A	FvH4_1g12582	2.25169	2.5202e-13	2.02875	6.86065e-10	Up	-	-	-	-	-
FxaC_4g26950	1D	FvH4_1g12620	2.92097	1.20371e-08	3.45091	4.45488e-13	Up	4.93959	3.43902e-09	4.7222	3.80898e-08	Up
FxaC_2g18220	1B	FvH4_1g12620	1.17923	1.02314e-13	1.56525	7.82673e-24	Up	-	-	-	-	-
FxaC_1g14170	1A	FvH4_1g12620	1.62993	1.2099e-06	2.42426	5.02609e-14	Up	1.54209	0.0079692	1.82438	0.000323301	Up
FxaC_4g26940	1D	FvH4_1g12630	-	-	-	-	-	1.21101	0.00377188	1.15432	0.00541152	Up
FxaC_1g14300	1A	FvH4_1g12660	1.90967	2.7999e-09	2.12383	1.39381e-10	Up	-	-	-	-	-
FxaC_3g14120	1C	FvH4_1g12700	-2.28101	2.94411e-07	-2.00133	1.64088e-05	Down	-	-	-	-	-
FxaC_2g18280	1B	FvH4_1g12710	-	-	-	-	-	-1.03572	4.47088e-07	-1.30345	4.10824e-11	Down
FxaC_3g14190	1C	FvH4_1g12716	-	-	-	-	-	1.12069	0.000180995	1.04356	0.000514852	Up
FxaC_1g14420	1A	FvH4_1g12716	-	-	-	-	-	2.64127	3.8809e-05	2.62889	2.84181e-05	Up
FxaC_2g18420	1B	FvH4_1g12719	-	-	-	-	-	2.33644	3.98898e-12	2.28072	9.3271e-12	Up
FxaC_1g14410	1A	FvH4_1g12720	-	-	-	-	-	5.77736	0.000227407	6.02329	2.84181e-05	Up
FxaC_1g14450	1A	FvH4_1g12730	-	-	-	-	-	4.72941	0.0465871	5.09698	0.0118963	Up
FxaC_3g14281	1C	FvH4_1g12742	-	-	-	-	-	1.26036	0.0434247	1.43442	0.00750121	Up
FxaC_1g14481	1A	FvH4_1g12742	-1.40698	9.54236e-05	-1.60767	2.40689e-05	Down	-	-	-	-	-
FxaC_1g14510	1A	FvH4_1g12760	-	-	-	-	-	2.39472	5.83473e-05	1.91045	0.00486223	Up
FxaC_3g14370	1C	FvH4_1g12870	2.34561	0.00432163	2.28076	0.00902582	Up	6.52051	6.26859e-07	4.98631	0.0081127	Up
FxaC_4g26730	1D	FvH4_1g12901	-	-	-	-	-	1.29329	0.00226757	1.29903	0.00146052	Up
FxaC_3g14410	1C	FvH4_1g12901	1.69359	7.81902e-06	2.1394	1.454e-09	Up	2.29411	2.89267e-05	2.81014	3.36226e-09	Up
FxaC_2g18730	1B	FvH4_1g13070	-	-	-	-	-	1.56583	3.20579e-14	1.89117	1.18245e-21	Up
FxaC_3g15080	1C	FvH4_1g13420	-	-	-	-	-	3.46463	1.49878e-05	3.45684	1.04561e-05	Up
FxaC_1g15180	1A	FvH4_1g13420	-	-	-	-	-	3.62702	0.000148908	3.35129	0.000801943	Up
FxaC_1g15290	1A	FvH4_1g13510	-2.46543	1.20575e-11	-1.7451	2.02226e-06	Down	-	-	-	-	-
FxaC_4g26170	1D	FvH4_1g13610	2.77199	1.44983e-25	2.51841	1.22266e-19	Up	1.59037	1.59563e-09	1.8577	8.70305e-14	Up
FxaC_1g15430	1A	FvH4_1g13680	-	-	-	-	-	-1.07649	0.00193762	-1.40892	1.27496e-05	Down
FxaC_3g15560	1C	FvH4_1g13960	-	-	-	-	-	2.04741	1.2603e-08	2.11333	1.21412e-09	Up
FxaC_1g15670	1A	FvH4_1g14013	1.21044	2.66692e-12	1.27982	1.49977e-13	Up	1.17216	4.55563e-10	1.29341	1.50399e-12	Up
FxaC_4g25790	1D	FvH4_1g14070	-	-	-	-	-	-1.57504	0.00265239	-1.44209	0.00424787	Down
FxaC_4g25620	1D	FvH4_1g14120	-2.47917	0.000345474	-2.36083	0.00142373	Down	-	-	-	-	-
FxaC_2g19680	1B	FvH4_1g14120	-2.93111	0.0016766	-2.35516	0.0178254	Down	-	-	-	-	-
FxaC_3g15900	1C	FvH4_1g14120	-2.75568	6.62855e-06	-1.63198	0.01147	Down	-	-	-	-	-
FxaC_1g15840	1A	FvH4_1g14170	1.252	0.011535	1.38414	0.00433089	Up	2.02506	1.16919e-05	2.99576	1.75199e-15	Up
FxaC_2g19880	1B	FvH4_1g14370	-2.10608	1.33238e-11	-2.04203	3.9134e-10	Down	-	-	-	-	-
FxaC_1g16010	1A	FvH4_1g14370	-1.97114	0.00039595	-2.89921	4.25045e-06	Down	-	-	-	-	-
FxaC_4g22820	1D	FvH4_1g14400	3.02998	0.00583583	2.72824	0.0342902	Up	-	-	-	-	-
FxaC_3g16330	1C	FvH4_1g14520	-	-	-	-	-	1.37333	0.00435932	1.83059	3.69416e-06	Up
FxaC_2g20171	1B	FvH4_1g14560	5.69381	6.46076e-05	5.35898	0.000761509	Up	5.11616	0.00839522	6.07024	3.58574e-05	Up
FxaC_1g16320	1A	FvH4_1g14560	4.9043	3.06471e-20	4.84022	9.4391e-19	Up	3.8783	6.21665e-07	4.37555	1.81219e-10	Up
FxaC_4g25250	1D	FvH4_1g14580	-3.30653	0.0458292	-4.98241	0.0150272	Down	-	-	-	-	-
FxaC_4g24850	1D	FvH4_1g14980	-3.52597	5.6975e-29	-3.42994	1.083e-25	Down	-	-	-	-	-
FxaC_3g16821	1C	FvH4_1g14990	-2.62529	4.73679e-09	-4.12922	1.58906e-13	Down	-	-	-	-	-
FxaC_1g16751	1A	FvH4_1g14990	-1.94005	0.000270116	-1.85724	0.0009996	Down	-	-	-	-	-
FxaC_3g16870	1C	FvH4_1g15171	-	-	-	-	-	1.55315	0.00979541	2.42541	4.48936e-08	Up
FxaC_1g16970	1A	FvH4_1g15220	-	-	-	-	-	-1.8001	3.28942e-06	-1.19772	0.00181072	Down
FxaC_2g20560	1B	FvH4_1g15390	-	-	-	-	-	1.05379	0.0008798	1.09174	0.000304915	Up
FxaC_1g17131	1A	FvH4_1g15390	-	-	-	-	-	1.51646	0.0408187	2.05603	0.000247963	Up
FxaC_1g17210	1A	FvH4_1g15470	-	-	-	-	-	-1.12602	0.0276589	-1.21032	0.0105958	Down
FxaC_4g24620	1D	FvH4_1g15530	3.30017	0.0156947	3.76844	0.00226489	Up	-	-	-	-	-
FxaC_2g21170	1B	FvH4_1g15530	4.44922	5.70864e-27	4.80112	5.77237e-33	Up	-	-	-	-	-
FxaC_3g17030	1C	FvH4_1g15530	5.32547	0.00056322	5.89574	2.2643e-05	Up	-	-	-	-	-
FxaC_1g17390	1A	FvH4_1g15530	5.16045	6.2625e-83	5.06674	4.61009e-78	Up	-	-	-	-	-
FxaC_1g17450	1A	FvH4_1g15590	-3.1268	1.26976e-17	-2.76539	9.33636e-14	Down	-4.37055	5.28433e-31	-3.45745	6.4274e-26	Down
FxaC_1g17550	1A	FvH4_1g15680	-5.23042	0.00278017	-3.34738	0.0474665	Down	-	-	-	-	-
FxaC_1g17600	1A	FvH4_1g15700	-	-	-	-	-	2.37954	0.000102607	1.75474	0.017988	Up
FxaC_2g21380	1B	FvH4_1g15770	-	-	-	-	-	1.51261	0.00624333	1.60182	0.00174811	Up
FxaC_3g17470	1C	FvH4_1g15820	-	-	-	-	-	1.31598	0.00693442	2.06515	2.23869e-08	Up
FxaC_3g17490	1C	FvH4_1g15830	7.64028	1.21653e-20	7.42774	1.43487e-17	Up	2.74979	6.79782e-12	3.30739	1.05167e-19	Up
FxaC_1g17820	1A	FvH4_1g15940	-	-	-	-	-	-2.90543	0.00986519	-3.05117	0.00415947	Down
FxaC_1g17880	1A	FvH4_1g16010	-	-	-	-	-	1.13456	0.000174868	1.10412	0.000202914	Up
FxaC_2g21700	1B	FvH4_1g16030	-	-	-	-	-	2.37961	9.8191e-06	1.51202	0.0335863	Up
FxaC_1g17910	1A	FvH4_1g16030	2.41505	2.11618e-12	2.49932	5.19459e-13	Up	-	-	-	-	-
FxaC_4g24110	1D	FvH4_1g16140	-1.34122	4.14196e-05	-2.22821	2.66122e-10	Down	-	-	-	-	-
FxaC_3g17800	1C	FvH4_1g16140	-1.39253	2.53067e-09	-1.69954	3.29604e-12	Down	-	-	-	-	-
FxaC_4g23990	1D	FvH4_1g16210	-2.19479	0.0157086	-3.03125	0.0028934	Down	-	-	-	-	-
FxaC_2g22030	1B	FvH4_1g16301	-2.85866	7.43253e-06	-1.90579	0.00369205	Down	-	-	-	-	-
FxaC_3g18000	1C	FvH4_1g16321	-	-	-	-	-	-5.68668	3.38425e-38	-4.88268	9.931e-37	Down
FxaC_2g22050	1B	FvH4_1g16340	-	-	-	-	-	-1.93913	1.09829e-17	-1.7461	2.23509e-15	Down
FxaC_3g18040	1C	FvH4_1g16340	-	-	-	-	-	1.41637	2.96612e-08	1.2077	4.63997e-06	Up
FxaC_1g18390	1A	FvH4_1g16340	1.84549	2.26481e-05	1.82508	5.74996e-05	Up	-3.10869	8.49904e-29	-2.48296	3.10868e-22	Down
FxaC_3g18180	1C	FvH4_1g16410	-1.44633	8.86051e-07	-1.21194	0.000101731	Down	-	-	-	-	-
FxaC_1g18590	1A	FvH4_1g16470	2.17578	6.99364e-12	2.18319	1.88171e-11	Up	-	-	-	-	-
FxaC_1g18600	1A	FvH4_1g16470	-	-	-	-	-	1.1352	0.00235075	1.33014	7.30045e-05	Up
FxaC_2g22220	1B	FvH4_1g16480	-	-	-	-	-	4.08464	1.42343e-53	4.6795	8.78321e-76	Up
FxaC_1g18720	1A	FvH4_1g16580	-2.7676	4.43087e-07	-2.20633	8.50208e-05	Down	-	-	-	-	-
FxaC_4g22320	1D	FvH4_1g16860	-	-	-	-	-	1.80039	0.000908334	1.49636	0.0120572	Up
FxaC_1g19050	1A	FvH4_1g16860	-	-	-	-	-	1.82347	0.00576819	1.60634	0.0220806	Up
FxaC_4g21870	1D	FvH4_1g16910	-	-	-	-	-	2.00124	2.72583e-33	2.05737	1.99331e-35	Up
FxaC_1g19150	1A	FvH4_1g16910	1.46873	8.3881e-14	1.63004	9.76185e-17	Up	1.90689	1.56536e-18	1.85507	9.34227e-18	Up
FxaC_4g21860	1D	FvH4_1g16930	1.64298	0.00101264	1.40041	0.0169574	Up	-1.76997	1.86941e-14	-1.15305	4.04642e-07	Down
FxaC_4g21780	1D	FvH4_1g16980	-1.25145	0.00863198	-1.26439	0.0131482	Down	-	-	-	-	-
FxaC_2g22930	1B	FvH4_1g17080	-2.83859	9.83083e-65	-3.04135	1.8517e-70	Down	-	-	-	-	-
FxaC_3g18780	1C	FvH4_1g17080	-1.9995	3.36267e-39	-2.03915	3.57697e-40	Down	-	-	-	-	-
FxaC_3g18880	1C	FvH4_1g17140	-	-	-	-	-	-1.19241	0.00659813	-1.49085	0.000234026	Down
FxaC_2g23060	1B	FvH4_1g17150	-2.04659	1.60485e-09	-2.02829	1.36045e-08	Down	-	-	-	-	-
FxaC_3g18890	1C	FvH4_1g17150	-2.95461	6.21731e-05	-3.21922	7.41114e-05	Down	-	-	-	-	-
FxaC_1g19510	1A	FvH4_1g17150	-3.28319	3.37806e-12	-3.23807	8.33082e-11	Down	-	-	-	-	-
FxaC_2g23140	1B	FvH4_1g17280	-2.72021	1.32867e-44	-2.60375	1.50468e-39	Down	-	-	-	-	-
FxaC_1g19640	1A	FvH4_1g17280	-1.89843	5.43707e-12	-1.54663	5.0056e-08	Down	-	-	-	-	-
FxaC_4g21400	1D	FvH4_1g17290	3.68935	7.97097e-20	3.59246	8.78436e-18	Up	3.42134	0.00540931	4.08235	3.00218e-05	Up
FxaC_2g23130	1B	FvH4_1g17290	3.44687	1.6275e-08	3.33481	1.86886e-07	Up	-	-	-	-	-
FxaC_3g19050	1C	FvH4_1g17290	2.11077	7.77304e-06	2.6792	5.63544e-10	Up	5.61622	0.000245765	5.47269	0.000404907	Up
FxaC_1g19650	1A	FvH4_1g17290	2.95386	3.9656e-08	2.9416	1.03533e-07	Up	-	-	-	-	-
FxaC_3g19120	1C	FvH4_1g17340	1.92833	5.68733e-32	2.08842	3.75092e-37	Up	3.37463	3.27602e-71	2.28905	6.3608e-32	Up
FxaC_4g21220	1D	FvH4_1g17380	-	-	-	-	-	-1.58635	2.13836e-05	-2.00586	4.18345e-08	Down
FxaC_2g23400	1B	FvH4_1g17380	-	-	-	-	-	-1.45653	6.51909e-13	-1.67397	5.55026e-17	Down
FxaC_3g19260	1C	FvH4_1g17400	-	-	-	-	-	-5.72002	2.2478e-11	-7.65234	7.9624e-14	Down
FxaC_2g23530	1B	FvH4_1g17490	-1.71747	8.34986e-11	-1.60404	5.33502e-09	Down	-	-	-	-	-
FxaC_1g19970	1A	FvH4_1g17490	-1.72668	1.73235e-15	-1.46301	5.39739e-11	Down	-	-	-	-	-
FxaC_2g23570	1B	FvH4_1g17500	-1.0141	1.75815e-05	-1.0005	4.8147e-05	Down	-	-	-	-	-
FxaC_1g20030	1A	FvH4_1g17510	-1.97744	3.87423e-06	-1.87173	3.5159e-05	Down	-	-	-	-	-
FxaC_1g20150	1A	FvH4_1g17620	-1.0569	0.000120042	-1.18091	3.66523e-05	Down	-2.61757	4.81413e-33	-3.18755	2.82909e-45	Down
FxaC_3g19710	1C	FvH4_1g17710	-	-	-	-	-	-1.29471	0.000565586	-1.17518	0.00131034	Down
FxaC_2g23910	1B	FvH4_1g17800	-	-	-	-	-	-1.13229	0.000251563	-1.13649	0.000141115	Down
FxaC_4g20430	1D	FvH4_1g17910	1.23594	2.8686e-07	1.34099	2.29613e-08	Up	-	-	-	-	-
FxaC_3g19890	1C	FvH4_1g17910	-	-	-	-	-	-3.06716	2.35937e-05	-1.99928	0.00221739	Down
FxaC_1g20540	1A	FvH4_1g17910	-	-	-	-	-	-1.36825	1.45595e-15	-1.61786	1.17745e-21	Down
FxaC_3g19910	1C	FvH4_1g17920	-	-	-	-	-	1.01894	1.62458e-06	1.3262	1.59244e-11	Up
FxaC_2g24171	1B	FvH4_1g17950	-	-	-	-	-	4.88107	0.0273685	5.2954	0.00483637	Up
FxaC_21g12130	6A	FvH4_1g17950	-1.74169	4.95109e-05	-2.20488	1.90934e-06	Down	-	-	-	-	-
FxaC_1g20630	1A	FvH4_1g18010	-2.11456	0.000889754	-1.42673	0.0468669	Down	-	-	-	-	-
FxaC_4g20290	1D	FvH4_1g18020	-	-	-	-	-	-3.4244	9.78074e-07	-4.22433	9.1277e-09	Down
FxaC_2g24320	1B	FvH4_1g18020	-	-	-	-	-	-2.11005	3.11026e-07	-5.26488	7.35375e-21	Down
FxaC_3g20020	1C	FvH4_1g18020	-2.18047	1.42575e-07	-1.53704	0.000389471	Down	-	-	-	-	-
FxaC_4g20260	1D	FvH4_1g18070	2.11964	3.03433e-07	1.49283	0.00390705	Up	-	-	-	-	-
FxaC_2g24370	1B	FvH4_1g18070	2.19304	5.40876e-15	2.02823	4.86277e-12	Up	-	-	-	-	-
FxaC_1g20690	1A	FvH4_1g18070	1.88036	1.25567e-12	1.78446	8.53554e-11	Up	-	-	-	-	-
FxaC_3g20120	1C	FvH4_1g18100	2.9233	0.00590177	3.04562	0.00421714	Up	-	-	-	-	-
FxaC_1g20790	1A	FvH4_1g18170	3.91531	1.08456e-10	3.88316	5.68148e-10	Up	-	-	-	-	-
FxaC_1g20830	1A	FvH4_1g18210	-	-	-	-	-	-2.09641	0.00310365	-2.2267	0.00099295	Down
FxaC_1g20930	1A	FvH4_1g18280	-	-	-	-	-	-1.83049	9.09527e-08	-2.5054	6.30145e-13	Down
FxaC_3g20460	1C	FvH4_1g18300	-2.12912	2.41854e-05	-1.18155	0.0399391	Down	-	-	-	-	-
FxaC_1g20960	1A	FvH4_1g18300	-1.61618	2.23973e-16	-1.24664	6.89212e-10	Down	-	-	-	-	-
FxaC_4g19920	1D	FvH4_1g18360	-1.81724	6.11481e-14	-1.61222	1.0822e-10	Down	-	-	-	-	-
FxaC_2g24870	1B	FvH4_1g18360	-1.48443	0.000165494	-1.30435	0.00218912	Down	-	-	-	-	-
FxaC_3g20520	1C	FvH4_1g18360	-1.70161	6.85576e-09	-1.8464	2.96447e-09	Down	-	-	-	-	-
FxaC_4g19820	1D	FvH4_1g18530	-	-	-	-	-	-2.01933	0.00726882	-2.95558	7.24212e-05	Down
FxaC_4g19670	1D	FvH4_1g18591	-1.29886	7.73283e-11	-1.49533	3.85473e-13	Down	-	-	-	-	-
FxaC_2g25140	1B	FvH4_1g18591	-	-	-	-	-	2.41874	2.96086e-37	2.16975	6.42208e-30	Up
FxaC_3g20810	1C	FvH4_1g18591	-1.12644	6.95804e-10	-1.23571	2.63812e-11	Down	-	-	-	-	-
FxaC_1g21240	1A	FvH4_1g18591	-1.32884	8.83978e-12	-1.57569	5.35594e-15	Down	-	-	-	-	-
FxaC_4g19620	1D	FvH4_1g18640	-	-	-	-	-	1.93711	5.04103e-06	1.7839	3.63069e-05	Up
FxaC_3g20890	1C	FvH4_1g18660	-1.20827	1.74744e-13	-1.25488	3.43515e-14	Down	-	-	-	-	-
FxaC_1g21300	1A	FvH4_1g18670	-1.07534	4.49967e-06	-1.20306	5.56171e-07	Down	-1.55979	1.00305e-06	-2.25865	2.08205e-12	Down
FxaC_2g25290	1B	FvH4_1g18710	-1.46015	2.62483e-17	-1.64491	9.43157e-21	Down	-	-	-	-	-
FxaC_3g26600	1C	FvH4_1g18710	-1.85384	0.0146824	-2.64002	0.00147805	Down	-	-	-	-	-
FxaC_3g21030	1C	FvH4_1g18710	-1.58989	1.11988e-19	-1.49031	6.37317e-17	Down	-	-	-	-	-
FxaC_3g21100	1C	FvH4_1g18760	-	-	-	-	-	2.06957	6.22245e-06	2.08195	2.95897e-06	Up
FxaC_2g25530	1B	FvH4_1g18850	3.22807	0.0264109	3.41084	0.0168825	Up	-	-	-	-	-
FxaC_3g21220	1C	FvH4_1g18850	1.51092	0.000759152	1.79796	2.234e-05	Up	-	-	-	-	-
FxaC_1g21491	1A	FvH4_1g18850	2.31171	2.32156e-05	1.9722	0.00181876	Up	-	-	-	-	-
FxaC_2g25531	1B	FvH4_1g18891	-	-	-	-	-	1.49375	1.21452e-13	2.09394	1.82114e-28	Up
FxaC_3g21250	1C	FvH4_1g18891	1.31169	8.86898e-19	1.27693	9.03553e-18	Up	1.31289	1.41454e-16	1.87079	1.08304e-33	Up
FxaC_1g21501	1A	FvH4_1g18891	1.07279	1.91051e-12	1.05231	6.20671e-12	Up	-	-	-	-	-
FxaC_1g21580	1A	FvH4_1g18900	-	-	-	-	-	-2.07675	2.86337e-18	-2.25344	1.46772e-21	Down
FxaC_1g21610	1A	FvH4_1g18930	1.97152	0.00301369	1.77522	0.0184832	Up	-	-	-	-	-
FxaC_4g19100	1D	FvH4_1g18950	1.59053	8.41129e-19	1.66055	3.11136e-20	Up	-	-	-	-	-
FxaC_3g21510	1C	FvH4_1g18970	-	-	-	-	-	-1.55616	3.55199e-20	-1.37204	2.80173e-16	Down
FxaC_1g21690	1A	FvH4_1g18970	-	-	-	-	-	-1.78152	3.67123e-27	-1.63288	1.48801e-23	Down
FxaC_4g18940	1D	FvH4_1g19090	-	-	-	-	-	1.2041	8.91415e-05	1.16658	0.000118866	Up
FxaC_2g25890	1B	FvH4_1g19110	-	-	-	-	-	5.00269	0.0265389	4.86312	0.0308191	Up
FxaC_4g18870	1D	FvH4_1g19210	-1.67752	5.20045e-05	-2.51163	6.05891e-08	Down	-	-	-	-	-
FxaC_1g21940	1A	FvH4_1g19240	-	-	-	-	-	-3.385	2.82902e-05	-2.41743	0.000808073	Down
FxaC_4g18570	1D	FvH4_1g19265	-	-	-	-	-	-3.1338	0.001182	-2.16279	0.00805734	Down
FxaC_4g18630	1D	FvH4_1g19265	-	-	-	-	-	-2.68367	6.58076e-07	-1.9066	4.05787e-05	Down
FxaC_1g22001	1A	FvH4_1g19265	-	-	-	-	-	-6.44141	1.4147e-83	-4.85526	3.86864e-72	Down
FxaC_1g22002	1A	FvH4_1g19281	3.02283	4.62429e-18	3.11608	3.40268e-18	Up	-	-	-	-	-
FxaC_2g25942	1B	FvH4_1g19320	-	-	-	-	-	1.48791	2.4858e-05	2.32981	1.25222e-15	Up
FxaC_4g18450	1D	FvH4_1g19340	-	-	-	-	-	-1.99726	0.000379271	-3.03319	1.21814e-07	Down
FxaC_2g25920	1B	FvH4_1g19340	-	-	-	-	-	-1.32235	5.08236e-05	-1.94839	8.38819e-10	Down
FxaC_4g18300	1D	FvH4_1g19400	-	-	-	-	-	-3.44463	1.85512e-31	-2.42993	2.13907e-22	Down
FxaC_2g26160	1B	FvH4_1g19480	-1.83889	1.14882e-08	-1.95578	1.13191e-08	Down	-2.76309	1.71017e-15	-2.84033	6.59771e-17	Down
FxaC_2g26201	1B	FvH4_1g19520	-	-	-	-	-	1.03187	2.82521e-05	1.10615	2.6364e-06	Up
FxaC_2g26210	1B	FvH4_1g19530	1.98823	0.000613025	2.04177	0.000573069	Up	-	-	-	-	-
FxaC_1g22550	1A	FvH4_1g19530	2.51599	8.42767e-10	2.05801	1.10874e-05	Up	3.67568	5.38348e-12	3.82751	8.02809e-14	Up
FxaC_2g26230	1B	FvH4_1g19550	-	-	-	-	-	2.74424	1.66943e-05	2.45163	0.000263738	Up
FxaC_2g26300	1B	FvH4_1g19590	-	-	-	-	-	1.45916	0.0445263	1.82237	0.00171627	Up
FxaC_1g22600	1A	FvH4_1g19590	-1.00321	0.0257571	-1.22765	0.00683164	Down	-	-	-	-	-
FxaC_1g22650	1A	FvH4_1g19623	1.57888	0.00443882	1.56083	0.0079645	Up	-	-	-	-	-
FxaC_4g18020	1D	FvH4_1g19630	-1.42912	0.0159217	-1.30804	0.0460483	Down	-	-	-	-	-
FxaC_4g17960	1D	FvH4_1g19690	-1.1083	0.00346017	-1.78012	3.82177e-06	Down	-	-	-	-	-
FxaC_1g22720	1A	FvH4_1g19690	-2.09967	3.84426e-09	-2.18503	8.60987e-09	Down	-	-	-	-	-
FxaC_5g22010	2A	FvH4_1g19800	-	-	-	-	-	3.98605	3.24025e-11	3.44516	1.16278e-07	Up
FxaC_3g22530	1C	FvH4_1g19950	6.39021	1.48797e-29	6.31512	3.0955e-27	Up	2.05234	8.2326e-12	3.09586	4.84389e-32	Up
FxaC_4g17410	1D	FvH4_1g20110	4.36816	3.06587e-05	3.92823	0.00114471	Up	-	-	-	-	-
FxaC_3g22951	1C	FvH4_1g20190	-1.5311	1.5858e-05	-1.72244	4.4513e-06	Down	-2.42184	3.49144e-08	-3.70608	3.65169e-14	Down
FxaC_1g23600	1A	FvH4_1g20190	-2.14278	2.96805e-05	-1.93675	0.000374816	Down	-	-	-	-	-
FxaC_3g22970	1C	FvH4_1g20210	-	-	-	-	-	-2.53883	1.12677e-12	-2.3257	7.98524e-12	Down
FxaC_3g22980	1C	FvH4_1g20221	1.0131	6.16875e-05	1.28818	7.78164e-08	Up	1.22216	9.06312e-09	1.65088	7.5576e-17	Up
FxaC_3g23020	1C	FvH4_1g20240	2.06353	1.59675e-07	1.68298	0.000217314	Up	-	-	-	-	-
FxaC_4g17000	1D	FvH4_1g20450	-1.38459	4.5028e-17	-1.02404	1.85962e-09	Down	-1.80733	3.4675e-30	-2.26538	5.9257e-46	Down
FxaC_2g27650	1B	FvH4_1g20450	-1.63368	3.76401e-19	-1.29107	5.16062e-12	Down	-1.55817	7.7193e-23	-1.89745	2.64662e-33	Down
FxaC_3g23350	1C	FvH4_1g20450	-	-	-	-	-	-1.0807	7.31691e-12	-1.24759	8.25292e-16	Down
FxaC_1g23980	1A	FvH4_1g20450	-1.81082	3.5495e-15	-1.44604	8.86915e-10	Down	-1.55617	9.6271e-20	-1.86051	7.68155e-28	Down
FxaC_1g24320	1A	FvH4_1g20700	-	-	-	-	-	-1.56231	5.68673e-07	-2.15863	3.92238e-12	Down
FxaC_1g24410	1A	FvH4_1g20790	-	-	-	-	-	1.42177	0.002593	1.21006	0.0165421	Up
FxaC_4g16490	1D	FvH4_1g20930	-1.03049	1.09713e-10	-1.00398	4.71183e-10	Down	-	-	-	-	-
FxaC_2g28330	1B	FvH4_1g21020	-3.13506	2.54682e-28	-3.30554	1.40023e-27	Down	-1.49197	0.00149632	-1.42084	0.00155102	Down
FxaC_3g24210	1C	FvH4_1g21020	-3.02396	2.98247e-50	-2.85691	1.38751e-43	Down	-1.99048	1.79046e-24	-2.06726	5.77087e-27	Down
FxaC_1g24730	1A	FvH4_1g21020	-3.0547	1.2636e-19	-2.25529	6.48669e-12	Down	-	-	-	-	-
FxaC_3g24360	1C	FvH4_1g21110	-	-	-	-	-	1.13613	3.3998e-10	1.42925	1.67586e-16	Up
FxaC_4g16290	1D	FvH4_1g21150	-1.16518	0.000208538	-1.24861	0.00014005	Down	-	-	-	-	-
FxaC_2g28500	1B	FvH4_1g21150	-2.02087	5.02374e-08	-1.95601	5.41582e-07	Down	-	-	-	-	-
FxaC_1g24900	1A	FvH4_1g21150	-1.31165	0.000209211	-1.67139	5.91347e-06	Down	-	-	-	-	-
FxaC_3g24550	1C	FvH4_1g21200	1.07718	0.0110442	1.32586	0.000744306	Up	2.44725	5.2584e-05	2.84665	1.0253e-07	Up
FxaC_1g24980	1A	FvH4_1g21200	-	-	-	-	-	3.55408	8.78688e-53	2.91141	1.05542e-33	Up
FxaC_2g28570	1B	FvH4_1g21210	-1.59591	5.53824e-18	-1.54364	2.51082e-16	Down	-	-	-	-	-
FxaC_1g25100	1A	FvH4_1g21250	-	-	-	-	-	-1.90203	2.99935e-14	-1.88323	1.49169e-14	Down
FxaC_2g28860	1B	FvH4_1g21440	1.38672	2.11026e-06	1.25898	5.45759e-05	Up	3.06001	6.24447e-14	3.3579	2.38801e-18	Up
FxaC_1g25440	1A	FvH4_1g21450	-	-	-	-	-	-1.26576	0.000154509	-1.1918	0.000245428	Down
FxaC_4g15940	1D	FvH4_1g21470	-	-	-	-	-	3.86792	0.00111491	5.45332	3.47626e-11	Up
FxaC_2g29930	1B	FvH4_1g21480	-	-	-	-	-	-1.80049	4.08581e-25	-1.62301	2.67573e-21	Down
FxaC_2g29950	1B	FvH4_1g21500	-	-	-	-	-	-1.10672	3.63961e-11	-1.39862	1.16918e-17	Down
FxaC_3g25130	1C	FvH4_1g21500	-	-	-	-	-	-1.43146	4.79477e-16	-1.31058	5.5606e-14	Down
FxaC_1g25610	1A	FvH4_1g21500	-	-	-	-	-	-1.48563	2.63865e-14	-1.59076	1.31046e-16	Down
FxaC_4g15870	1D	FvH4_1g21640	3.55371	5.00621e-05	4.12193	1.99187e-07	Up	-	-	-	-	-
FxaC_2g30390	1B	FvH4_1g21770	2.19601	0.00896087	2.08429	0.0244948	Up	-	-	-	-	-
FxaC_2g30430	1B	FvH4_1g21780	3.2606	8.7572e-34	2.98022	1.73629e-26	Up	-	-	-	-	-
FxaC_3g25560	1C	FvH4_1g21780	4.28448	3.44482e-08	3.50501	0.000218447	Up	-	-	-	-	-
FxaC_4g15550	1D	FvH4_1g21890	-	-	-	-	-	1.33318	0.00963589	1.50143	0.00102063	Up
FxaC_3g25750	1C	FvH4_1g21890	-	-	-	-	-	1.47791	1.84303e-09	1.71655	1.72813e-13	Up
FxaC_4g15530	1D	FvH4_1g21900	-	-	-	-	-	5.5217	0.00106533	5.90214	7.63551e-05	Up
FxaC_3g25771	1C	FvH4_1g21920	-1.00947	0.00091679	-1.61279	1.65848e-07	Down	-	-	-	-	-
FxaC_2g30690	1B	FvH4_1g22020	2.87497	9.89113e-59	3.01617	4.49943e-64	Up	-	-	-	-	-
FxaC_2g30820	1B	FvH4_1g22080	-2.07249	3.18173e-08	-1.8113	3.90509e-06	Down	-1.64567	0.00397028	-2.18092	6.77232e-05	Down
FxaC_1g26450	1A	FvH4_1g22230	-1.0837	1.372e-05	-1.16812	6.10344e-06	Down	-1.27045	1.93859e-06	-1.44205	2.23548e-08	Down
FxaC_4g14540	1D	FvH4_1g22570	-	-	-	-	-	-1.14582	1.75262e-14	-1.08893	3.12681e-13	Down
FxaC_2g31360	1B	FvH4_1g22570	1.11912	2.42342e-13	1.34076	6.29064e-19	Up	-	-	-	-	-
FxaC_4g14570	1D	FvH4_1g22590	-	-	-	-	-	-2.73271	1.4691e-07	-1.96013	3.92435e-05	Down
FxaC_1g27330	1A	FvH4_1g22950	1.08817	0.0296651	1.09407	0.0384964	Up	-	-	-	-	-
FxaC_2g31690	1B	FvH4_1g23040	-	-	-	-	-	-1.02631	0.0144414	-1.18237	0.00221845	Down
FxaC_1g27650	1A	FvH4_1g23160	-	-	-	-	-	-1.32996	0.00165526	-1.19149	0.00398118	Down
FxaC_1g27880	1A	FvH4_1g23350	1.24201	0.00262785	1.59024	2.48608e-05	Up	-	-	-	-	-
FxaC_4g13650	1D	FvH4_1g23440	1.08119	1.47353e-08	1.51636	6.94561e-16	Up	-	-	-	-	-
FxaC_1g28250	1A	FvH4_1g23530	-	-	-	-	-	-5.34099	0.00944108	-5.34099	0.0054408	Down
FxaC_3g27890	1C	FvH4_1g23600	-	-	-	-	-	1.38711	0.0024749	1.12021	0.0277748	Up
FxaC_1g28340	1A	FvH4_1g23600	-	-	-	-	-	2.21677	0.0200015	2.51188	0.00206538	Up
FxaC_4g11050	1D	FvH4_1g23740	-	-	-	-	-	-3.86775	1.30017e-18	-2.90627	3.13757e-14	Down
FxaC_3g28140	1C	FvH4_1g23750	2.62758	5.49724e-09	2.81465	3.39247e-10	Up	-1.33706	8.88312e-13	-1.0979	3.98496e-09	Down
FxaC_1g28490	1A	FvH4_1g23790	-	-	-	-	-	1.89369	1.03078e-07	1.89025	6.12656e-08	Up
FxaC_2g33210	1B	FvH4_1g24150	-1.41869	0.0248863	-1.44866	0.0339685	Down	-	-	-	-	-
FxaC_2g33520	1B	FvH4_1g24350	-1.46828	0.00104355	-1.69857	0.000292359	Down	-	-	-	-	-
FxaC_1g29280	1A	FvH4_1g24350	-1.64528	1.99659e-05	-1.46593	0.000372153	Down	-	-	-	-	-
FxaC_4g12270	1D	FvH4_1g24380	-1.89472	1.95158e-06	-1.31522	0.00221371	Down	-2.26532	4.82816e-05	-3.03552	1.04789e-07	Down
FxaC_3g29470	1C	FvH4_1g24380	-	-	-	-	-	-1.81038	0.00138843	-3.0835	1.14514e-07	Down
FxaC_1g29310	1A	FvH4_1g24380	-	-	-	-	-	-3.46102	1.66118e-22	-3.83926	1.78155e-26	Down
FxaC_4g12320	1D	FvH4_1g24430	-	-	-	-	-	1.34626	0.000107215	1.37068	4.34071e-05	Up
FxaC_1g29390	1A	FvH4_1g24430	1.30532	8.04958e-07	1.49412	8.62881e-09	Up	-	-	-	-	-
FxaC_1g29420	1A	FvH4_1g24440	1.01077	0.00102529	1.08179	0.000470179	Up	-	-	-	-	-
FxaC_3g29700	1C	FvH4_1g24470	1.01755	1.19073e-06	1.05918	5.65994e-07	Up	-	-	-	-	-
FxaC_2g33760	1B	FvH4_1g24480	-1.18814	0.022509	-1.2214	0.0279392	Down	-	-	-	-	-
FxaC_4g12600	1D	FvH4_1g24540	1.61312	0.000480109	1.83324	4.26091e-05	Up	5.72382	6.79551e-16	4.79365	1.03216e-08	Up
FxaC_3g29850	1C	FvH4_1g24540	1.54962	0.0438446	1.81048	0.0112401	Up	-	-	-	-	-
FxaC_2g33980	1B	FvH4_1g24660	-1.56741	0.00119156	-1.11788	0.0445577	Down	-	-	-	-	-
FxaC_2g34030	1B	FvH4_1g24700	-	-	-	-	-	-1.12973	0.00712235	-1.9086	7.58094e-07	Down
FxaC_2g34460	1B	FvH4_1g25130	-2.07529	0.000764529	-1.57767	0.0197681	Down	-	-	-	-	-
FxaC_3g30650	1C	FvH4_1g25130	-1.43784	0.000193544	-1.23135	0.00329552	Down	-	-	-	-	-
FxaC_1g30590	1A	FvH4_1g25130	-1.15041	0.000165478	-1.20385	0.00016214	Down	-	-	-	-	-
FxaC_3g30760	1C	FvH4_1g25160	-	-	-	-	-	2.65377	0.00515525	2.68685	0.00297902	Up
FxaC_3g30890	1C	FvH4_1g25220	-	-	-	-	-	1.05722	0.0217454	1.39757	0.000196432	Up
FxaC_11g01260	3C	FvH4_1g25220	-	-	-	-	-	1.13817	1.95578e-05	1.53022	1.13408e-10	Up
FxaC_3g30900	1C	FvH4_1g25230	-1.42385	8.94684e-08	-1.47334	9.65685e-08	Down	-	-	-	-	-
FxaC_4g10710	1D	FvH4_1g25450	-	-	-	-	-	-1.4843	0.0056988	-2.06642	4.152e-05	Down
FxaC_2g35060	1B	FvH4_1g25450	-	-	-	-	-	-1.05515	0.0449563	-1.43967	0.0016722	Down
FxaC_1g31150	1A	FvH4_1g25450	-	-	-	-	-	-1.56412	0.00596003	-1.77035	0.00093979	Down
FxaC_4g10670	1D	FvH4_1g25500	-	-	-	-	-	1.0622	0.000406009	1.0943	0.000146875	Up
FxaC_3g31230	1C	FvH4_1g25510	-	-	-	-	-	1.99263	1.71639e-13	2.24993	2.90195e-18	Up
FxaC_4g10410	1D	FvH4_1g25520	-	-	-	-	-	1.00262	0.0322692	1.15387	0.00470034	Up
FxaC_4g10600	1D	FvH4_1g25600	-	-	-	-	-	-1.06681	3.9393e-06	-1.09648	1.06548e-06	Down
FxaC_3g32160	1C	FvH4_1g25920	-	-	-	-	-	2.87585	0.000760824	2.97019	0.000223543	Up
FxaC_1g31980	1A	FvH4_1g25970	-	-	-	-	-	2.36265	5.19642e-16	2.43138	1.48646e-17	Up
FxaC_1g32140	1A	FvH4_1g26120	-1.44281	3.27737e-14	-1.77286	1.82343e-19	Down	-	-	-	-	-
FxaC_1g32150	1A	FvH4_1g26130	-1.02435	0.000280238	-1.05374	0.000347401	Down	-	-	-	-	-
FxaC_1g32180	1A	FvH4_1g26160	-2.09584	0.00288912	-1.80279	0.0188542	Down	-	-	-	-	-
FxaC_2g36450	1B	FvH4_1g26170	-	-	-	-	-	1.95357	1.66227e-13	2.23612	7.44236e-19	Up
FxaC_3g32610	1C	FvH4_1g26200	4.53731	0.0127429	4.50167	0.0192372	Up	-	-	-	-	-
FxaC_3g32690	1C	FvH4_1g26240	-	-	-	-	-	1.31712	0.00313882	1.15649	0.013503	Up
FxaC_4g08950	1D	FvH4_1g26490	1.9806	1.08432e-40	1.91409	4.71489e-38	Up	-	-	-	-	-
FxaC_2g36940	1B	FvH4_1g26490	2.28843	0.000465517	2.60573	2.89124e-05	Up	-	-	-	-	-
FxaC_27g31790	7C	FvH4_1g26490	2.24951	3.58568e-27	2.00926	9.71069e-21	Up	-	-	-	-	-
FxaC_8g16750	2D	FvH4_1g26560	-2.12198	0.000256957	-1.36798	0.0359072	Down	-	-	-	-	-
FxaC_4g08470	1D	FvH4_1g26620	-1.49414	0.018482	-1.91039	0.00397414	Down	-	-	-	-	-
FxaC_3g33350	1C	FvH4_1g26650	1.65341	8.94699e-05	1.60016	0.000332114	Up	-	-	-	-	-
FxaC_3g33540	1C	FvH4_1g26790	2.95748	0.0123658	2.76868	0.0394712	Up	-	-	-	-	-
FxaC_3g33630	1C	FvH4_1g26810	-1.8499	0.000569269	-1.99253	0.000514543	Down	-	-	-	-	-
FxaC_4g01650	1D	FvH4_1g27210	-	-	-	-	-	2.40303	0.0185228	2.62718	0.00332936	Up
FxaC_2g38260	1B	FvH4_1g27240	-1.66917	0.000190654	-1.44281	0.00269729	Down	-	-	-	-	-
FxaC_4g06750	1D	FvH4_1g27430	1.84119	0.000141934	1.81493	0.000343793	Up	-	-	-	-	-
FxaC_2g38480	1B	FvH4_1g27440	-1.628	0.00311681	-1.89079	0.00139322	Down	-6.38333	2.68494e-21	-6.49121	6.27608e-23	Down
FxaC_2g38550	1B	FvH4_1g27460	-	-	-	-	-	-1.93571	0.00809653	-1.90787	0.00711443	Down
FxaC_3g39520	1C	FvH4_1g27900	-	-	-	-	-	5.0946	0.0183083	4.98606	0.0204287	Up
FxaC_4g05310	1D	FvH4_1g28230	1.34938	7.24927e-15	1.2219	5.71409e-12	Up	-	-	-	-	-
FxaC_3g39610	1C	FvH4_1g28230	-	-	-	-	-	1.89367	6.28708e-16	1.95087	2.10028e-17	Up
FxaC_1g41180	1A	FvH4_1g28230	-	-	-	-	-	2.18167	2.13222e-20	2.23554	6.39513e-22	Up
FxaC_2g44030	1B	FvH4_1g28240	-	-	-	-	-	-4.87005	1.3768e-06	-1.82874	0.0176184	Down
FxaC_3g39600	1C	FvH4_1g28240	2.06027	0.000201499	1.60208	0.0200157	Up	-	-	-	-	-
FxaC_2g43620	1B	FvH4_1g28360	1.49587	8.60417e-12	1.05834	1.86914e-05	Up	-	-	-	-	-
FxaC_3g34850	1C	FvH4_1g28360	1.92661	7.38671e-27	1.70922	1.41857e-20	Up	-	-	-	-	-
FxaC_4g05430	1D	FvH4_1g28380	-1.22857	0.00263722	-1.08949	0.0151404	Down	-	-	-	-	-
FxaC_4g05460	1D	FvH4_1g28390	-1.01741	1.06508e-09	-1.186	1.11845e-12	Down	-	-	-	-	-
FxaC_3g34950	1C	FvH4_1g28390	-1.35063	5.4278e-16	-1.43631	1.73428e-17	Down	-	-	-	-	-
FxaC_1g40740	1A	FvH4_1g28430	4.77356	0.00844175	4.52334	0.0268789	Up	-	-	-	-	-
FxaC_2g42900	1B	FvH4_1g28500	-	-	-	-	-	1.06032	8.47013e-06	1.52711	7.07735e-13	Up
FxaC_3g35130	1C	FvH4_1g28500	1.6108	7.10077e-11	1.40694	1.0382e-07	Up	1.26229	1.03506e-07	1.54043	4.4209e-12	Up
FxaC_3g35150	1C	FvH4_1g28510	-	-	-	-	-	1.58003	6.42681e-05	2.07945	1.19004e-09	Up
FxaC_1g40510	1A	FvH4_1g28510	-	-	-	-	-	1.66529	0.0290674	1.53411	0.0498067	Up
FxaC_2g42980	1B	FvH4_1g28520	2.34828	0.0377671	2.79293	0.00547736	Up	-	-	-	-	-
FxaC_4g02870	1D	FvH4_1g28660	-	-	-	-	-	1.92719	0.00156594	1.82088	0.00298215	Up
FxaC_1g40130	1A	FvH4_1g28670	1.94495	0.0293196	2.28787	0.00507888	Up	-	-	-	-	-
FxaC_3g37490	1C	FvH4_1g28680	-	-	-	-	-	2.40679	0.0338697	2.46695	0.019162	Up
FxaC_4g02900	1D	FvH4_1g28690	-	-	-	-	-	-1.65156	0.0102915	-1.98138	0.00100073	Down
FxaC_1g40120	1A	FvH4_1g28690	-	-	-	-	-	-1.40114	1.64158e-07	-1.84247	2.36535e-12	Down
FxaC_4g02930	1D	FvH4_1g28700	-	-	-	-	-	1.40413	4.79494e-10	1.44634	5.3015e-11	Up
FxaC_1g40100	1A	FvH4_1g28700	-	-	-	-	-	1.95125	3.14337e-13	1.92045	4.36787e-13	Up
FxaC_1g39610	1A	FvH4_1g28870	-1.91296	0.00087855	-1.99785	0.00126517	Down	-	-	-	-	-
FxaC_4g03380	1D	FvH4_1g28890	-	-	-	-	-	1.06399	7.18224e-05	1.23357	7.49304e-07	Up
FxaC_1g39340	1A	FvH4_1g28960	-	-	-	-	-	1.79926	0.015496	2.57932	1.57238e-06	Up
FxaC_4g03640	1D	FvH4_1g29110	-5.65135	1.98651e-11	-7.3376	2.12573e-11	Down	-	-	-	-	-
FxaC_2g38720	1B	FvH4_1g29110	-4.79161	8.98804e-10	-7.2221	9.81559e-11	Down	-	-	-	-	-
FxaC_2g38730	1B	FvH4_1g29130	-	-	-	-	-	1.3916	0.00115723	1.16531	0.0116807	Up
FxaC_3g36190	1C	FvH4_1g29130	-	-	-	-	-	1.34368	5.80008e-05	1.65618	3.09377e-08	Up
FxaC_4g04370	1D	FvH4_1g29240	-1.20869	9.00858e-12	-1.1541	1.77952e-10	Down	-	-	-	-	-
FxaC_3g35990	1C	FvH4_1g29570	-	-	-	-	-	-1.24195	6.35034e-05	-1.03036	0.00085881	Down
FxaC_1g36990	1A	FvH4_1g29730	-1.35587	0.031428	-1.74702	0.00786477	Down	-	-	-	-	-
FxaC_2g39760	1B	FvH4_1g29920	-2.14813	2.94742e-11	-1.45758	1.11234e-05	Down	-	-	-	-	-
FxaC_3g39170	1C	FvH4_1g29920	-1.86047	8.17042e-11	-1.47371	6.62076e-07	Down	-	-	-	-	-
FxaC_3g37830	1C	FvH4_1g29920	-	-	-	-	-	-1.13251	0.0116352	-1.79434	1.1198e-05	Down
FxaC_1g36520	1A	FvH4_1g29920	-2.52974	0.00668898	-2.94736	0.00428201	Down	-	-	-	-	-
FxaC_4g02530	1D	FvH4_1g29960	4.59103	6.2275e-07	5.08491	3.0828e-09	Up	-	-	-	-	-
FxaC_2g39260	1B	FvH4_1g30110	-2.87287	0.0273213	-3.04864	0.0302199	Down	-	-	-	-	-
FxaC_2g40150	1B	FvH4_1g30150	1.55829	1.03232e-06	1.63423	3.77235e-07	Up	-	-	-	-	-
FxaC_1g36160	1A	FvH4_1g30150	1.42498	3.8332e-18	1.39654	2.84954e-17	Up	-	-	-	-	-
FxaC_3g38470	1C	FvH4_1g30240	-1.91968	1.07306e-14	-1.69711	2.57216e-11	Down	-	-	-	-	-
FxaC_22g27190	6B	FvH4_1g30330	-	-	-	-	-	2.14248	0.00995983	2.3707	0.00121827	Up
FxaC_2g42410	1B	FvH4_1g30410	-	-	-	-	-	-10.7045	6.80677e-90	-8.09458	1.77801e-90	Down
FxaC_1g35460	1A	FvH4_1g30410	-	-	-	-	-	-6.4333	4.57478e-06	-3.82178	0.000142698	Down
FxaC_1g35373	1A	FvH4_1g30481	1.2976	0.000605335	1.47717	6.19433e-05	Up	-	-	-	-	-
FxaC_8g40190	2D	FvH4_2g00020	-1.29407	0.0188046	-1.3034	0.0278564	Down	-	-	-	-	-
FxaC_6g00040	2B	FvH4_2g00040	1.09956	0.000407867	1.21981	7.5455e-05	Up	-	-	-	-	-
FxaC_7g28390	2C	FvH4_2g00430	-	-	-	-	-	1.70708	9.2644e-12	1.61252	1.09457e-10	Up
FxaC_8g39870	2D	FvH4_2g00480	-	-	-	-	-	-1.49761	3.19252e-07	-1.37129	1.63839e-06	Down
FxaC_7g28480	2C	FvH4_2g00570	-	-	-	-	-	3.14653	0.0421294	3.10193	0.0378763	Up
FxaC_8g39510	2D	FvH4_2g00770	1.31556	1.48336e-13	1.17254	1.62611e-10	Up	-	-	-	-	-
FxaC_5g43340	2A	FvH4_2g00780	-	-	-	-	-	-1.006	2.74172e-09	-1.15831	2.28441e-12	Down
FxaC_25g12110	7A	FvH4_2g00860	-	-	-	-	-	-1.81078	0.00162366	-2.3804	1.80896e-05	Down
FxaC_5g43240	2A	FvH4_2g00931	-	-	-	-	-	2.2296	0.000659877	2.48802	2.47737e-05	Up
FxaC_5g43090	2A	FvH4_2g01060	-1.31162	1.51933e-05	-1.42338	6.2191e-06	Down	-	-	-	-	-
FxaC_7g00150	2C	FvH4_2g01230	-2.15216	0.000234059	-2.63429	4.24696e-05	Down	-	-	-	-	-
FxaC_8g39050	2D	FvH4_2g01230	-4.64588	0.0259805	-4.64588	0.0481297	Down	-	-	-	-	-
FxaC_8g39040	2D	FvH4_2g01240	-	-	-	-	-	-1.66817	0.000700501	-1.81422	0.000112595	Down
FxaC_5g42740	2A	FvH4_2g01330	1.63953	0.0255427	1.76102	0.0157504	Up	-	-	-	-	-
FxaC_5g42650	2A	FvH4_2g01410	-1.88512	4.2452e-33	-1.67504	3.62952e-26	Down	-	-	-	-	-
FxaC_8g38860	2D	FvH4_2g01410	-2.44886	3.84851e-51	-2.16979	1.94922e-40	Down	-1.6244	4.75999e-09	-1.42402	1.0183e-07	Down
FxaC_6g00640	2B	FvH4_2g01410	-1.80897	8.32551e-27	-1.58528	1.96284e-20	Down	-	-	-	-	-
FxaC_6g00590	2B	FvH4_2g01440	-	-	-	-	-	-1.81981	0.00147166	-1.64382	0.00291556	Down
FxaC_5g42470	2A	FvH4_2g01480	-3.67404	1.03886e-87	-3.53066	3.02474e-79	Down	-2.79885	5.64852e-34	-2.99654	6.16415e-39	Down
FxaC_8g38760	2D	FvH4_2g01480	-1.55215	2.69304e-14	-1.41971	1.54324e-11	Down	-2.36728	2.91442e-18	-2.22372	1.85301e-17	Down
FxaC_6g00740	2B	FvH4_2g01480	-2.48998	0.000708009	-2.16126	0.00221223	Down	-	-	-	-	-
FxaC_6g00810	2B	FvH4_2g01570	-2.55482	8.41325e-25	-2.06392	8.81717e-17	Down	-	-	-	-	-
FxaC_6g00820	2B	FvH4_2g01580	-	-	-	-	-	-1.08885	5.95554e-10	-1.03384	3.25405e-09	Down
FxaC_8g38580	2D	FvH4_2g01600	2.8278	0.00399027	2.81325	0.00605772	Up	-	-	-	-	-
FxaC_5g42140	2A	FvH4_2g01660	-	-	-	-	-	8.88003	3.70688e-34	5.55182	0.000164568	Up
FxaC_5g42090	2A	FvH4_2g01740	-1.47775	8.81477e-07	-1.62029	3.16463e-07	Down	-	-	-	-	-
FxaC_8g38450	2D	FvH4_2g01740	-3.2902	0.000118276	-2.34324	0.00722694	Down	-2.5003	0.000656596	-2.45641	0.000423465	Down
FxaC_6g01070	2B	FvH4_2g01740	-1.83607	5.89173e-08	-2.07219	1.34656e-08	Down	-	-	-	-	-
FxaC_6g01170	2B	FvH4_2g01970	-	-	-	-	-	1.95679	3.12068e-05	1.27271	0.0370784	Up
FxaC_8g38070	2D	FvH4_2g02240	3.53545	3.96925e-13	3.40157	2.45284e-11	Up	2.0775	0.0157235	2.48389	0.000478532	Up
FxaC_6g01640	2B	FvH4_2g02240	2.77961	0.000120224	2.93261	4.30319e-05	Up	-	-	-	-	-
FxaC_6g01660	2B	FvH4_2g02330	-1.48245	0.000427547	-1.30543	0.00431827	Down	-1.60395	0.00184473	-1.5392	0.00181429	Down
FxaC_6g01730	2B	FvH4_2g02450	-	-	-	-	-	1.75667	0.000156247	1.55632	0.00126731	Up
FxaC_8g37890	2D	FvH4_2g02580	-	-	-	-	-	-2.74522	3.55253e-05	-2.56856	4.46077e-05	Down
FxaC_6g01910	2B	FvH4_2g02580	5.07797	6.02405e-78	5.21903	1.63763e-82	Up	-	-	-	-	-
FxaC_5g41261	2A	FvH4_2g02692	-	-	-	-	-	1.15967	0.00217488	1.83187	1.3931e-09	Up
FxaC_6g01960	2B	FvH4_2g02700	-	-	-	-	-	1.3463	2.59784e-08	1.06367	3.20385e-05	Up
FxaC_7g01630	2C	FvH4_2g02750	1.67888	4.48749e-12	1.46212	1.53845e-08	Up	1.51455	9.57324e-11	1.94444	5.70074e-19	Up
FxaC_5g41200	2A	FvH4_2g02840	-	-	-	-	-	-2.78454	0.000147285	-1.55454	0.0267377	Down
FxaC_6g02210	2B	FvH4_2g03000	-1.13111	0.000113038	-1.19329	9.76776e-05	Down	-	-	-	-	-
FxaC_8g37460	2D	FvH4_2g03010	1.34888	1.69106e-09	1.07465	1.19336e-05	Up	-	-	-	-	-
FxaC_7g02010	2C	FvH4_2g03140	-2.0515	1.69467e-38	-2.12063	4.96048e-40	Down	-	-	-	-	-
FxaC_5g40940	2A	FvH4_2g03140	-1.61953	1.34757e-26	-1.63248	9.66463e-27	Down	-	-	-	-	-
FxaC_8g37370	2D	FvH4_2g03140	-2.50189	1.99668e-52	-2.79003	4.56767e-61	Down	-	-	-	-	-
FxaC_5g40930	2A	FvH4_2g03150	-	-	-	-	-	-1.22205	0.00567233	-1.49891	0.000257439	Down
FxaC_7g02071	2C	FvH4_2g03250	-	-	-	-	-	1.52531	1.41426e-07	1.77062	7.035e-11	Up
FxaC_5g40810	2A	FvH4_2g03310	-	-	-	-	-	1.82529	0.0110932	1.75481	0.0123342	Up
FxaC_18g09660	5B	FvH4_2g03380	-5.37562	0.00126523	-5.37562	0.00355425	Down	-	-	-	-	-
FxaC_6g02660	2B	FvH4_2g03450	1.08483	1.22942e-06	1.43665	1.34378e-11	Up	-	-	-	-	-
FxaC_6g02810	2B	FvH4_2g03590	-2.48923	0.0102649	-2.86824	0.00771931	Down	-	-	-	-	-
FxaC_6g03070	2B	FvH4_2g03793	1.25338	0.0148102	1.24838	0.0226607	Up	-	-	-	-	-
FxaC_6g03071	2B	FvH4_2g03793	1.53747	0.0242481	2.06911	0.000243393	Up	-	-	-	-	-
FxaC_6g03140	2B	FvH4_2g03830	-3.48065	7.75764e-06	-3.21638	8.07365e-05	Down	-	-	-	-	-
FxaC_8g36830	2D	FvH4_2g03950	-	-	-	-	-	-1.28097	0.00127677	-1.3517	0.000352231	Down
FxaC_6g03300	2B	FvH4_2g03950	-	-	-	-	-	-1.90636	1.77564e-06	-1.90182	8.20148e-07	Down
FxaC_5g40030	2A	FvH4_2g04020	-	-	-	-	-	1.82384	0.00885962	1.75205	0.0110929	Up
FxaC_7g02520	2C	FvH4_2g04110	-	-	-	-	-	-1.56333	1.14109e-09	-1.76746	2.19671e-12	Down
FxaC_8g35790	2D	FvH4_2g04110	1.05701	0.00072397	1.4922	1.09587e-07	Up	-1.03513	8.81304e-07	-1.3033	1.32125e-10	Down
FxaC_5g39940	2A	FvH4_2g04120	1.65563	2.90911e-26	1.61602	7.10556e-25	Up	-	-	-	-	-
FxaC_5g39230	2A	FvH4_2g04560	1.0839	0.000885302	1.09509	0.00116292	Up	-	-	-	-	-
FxaC_7g03050	2C	FvH4_2g04580	2.22338	3.3073e-31	1.79382	2.55089e-19	Up	-	-	-	-	-
FxaC_5g39200	2A	FvH4_2g04580	2.14379	1.94635e-16	2.10647	3.43463e-15	Up	-	-	-	-	-
FxaC_5g39180	2A	FvH4_2g04600	-	-	-	-	-	1.78008	3.97514e-14	1.8823	2.20988e-16	Up
FxaC_7g03160	2C	FvH4_2g04650	-	-	-	-	-	-2.06126	0.000283751	-1.67002	0.00209338	Down
FxaC_7g03230	2C	FvH4_2g04680	-1.3143	0.0295636	-2.31216	0.000188425	Down	-	-	-	-	-
FxaC_5g38940	2A	FvH4_2g04680	-2.47207	0.000316152	-4.17062	1.42783e-06	Down	-	-	-	-	-
FxaC_6g04360	2B	FvH4_2g04680	-1.14372	0.0361946	-1.88881	0.00058518	Down	-	-	-	-	-
FxaC_8g36420	2D	FvH4_2g04710	-1.14506	0.000305078	-1.22131	0.000245519	Down	-	-	-	-	-
FxaC_6g04510	2B	FvH4_2g04810	-2.1669	0.00312253	-2.21837	0.00526874	Down	-	-	-	-	-
FxaC_5g38210	2A	FvH4_2g05000	-	-	-	-	-	-3.17848	9.90808e-05	-3.01291	8.73073e-05	Down
FxaC_6g04840	2B	FvH4_2g05050	-	-	-	-	-	1.89316	1.92929e-07	2.23643	1.5508e-11	Up
FxaC_5g38170	2A	FvH4_2g05060	1.19095	2.24226e-15	1.22198	4.24639e-16	Up	-	-	-	-	-
FxaC_7g03610	2C	FvH4_2g05090	2.20191	2.26923e-06	2.03722	5.94957e-05	Up	-	-	-	-	-
FxaC_8g34470	2D	FvH4_2g05090	2.53462	1.60428e-73	2.43615	2.46856e-68	Up	-	-	-	-	-
FxaC_6g04890	2B	FvH4_2g05090	2.26426	4.97587e-44	2.07545	9.42231e-37	Up	-	-	-	-	-
FxaC_8g34280	2D	FvH4_2g05132	1.35187	1.87683e-16	1.16796	3.7349e-12	Up	-	-	-	-	-
FxaC_6g04990	2B	FvH4_2g05132	-5.7674	8.43351e-05	-5.7674	0.000342165	Down	-	-	-	-	-
FxaC_5g37800	2A	FvH4_2g05290	-1.1645	1.00874e-06	-1.21232	9.38886e-07	Down	-	-	-	-	-
FxaC_5g37750	2A	FvH4_2g05330	-1.01084	0.0280603	-1.14332	0.0160753	Down	-	-	-	-	-
FxaC_5g37730	2A	FvH4_2g05350	-1.11739	2.00651e-11	-1.00708	3.35204e-09	Down	-	-	-	-	-
FxaC_6g05290	2B	FvH4_2g05370	-	-	-	-	-	1.51231	0.0379276	1.53497	0.0244327	Up
FxaC_5g37640	2A	FvH4_2g05460	-1.60581	0.00682458	-1.69022	0.00849495	Down	-	-	-	-	-
FxaC_8g33880	2D	FvH4_2g05460	-2.91583	2.09096e-28	-3.19524	2.18089e-29	Down	-	-	-	-	-
FxaC_6g05360	2B	FvH4_2g05460	-4.02279	2.47221e-20	-2.98394	3.11136e-13	Down	-	-	-	-	-
FxaC_5g37580	2A	FvH4_2g05530	-1.12692	6.36396e-08	-1.22444	9.08752e-09	Down	-	-	-	-	-
FxaC_5g37460	2A	FvH4_2g05600	-	-	-	-	-	1.72233	0.00339858	2.12954	1.87449e-05	Up
FxaC_7g03630	2C	FvH4_2g05604	1.53973	5.00311e-13	1.83719	1.47796e-18	Up	1.15656	9.72887e-10	1.1334	1.52845e-09	Up
FxaC_7g04170	2C	FvH4_2g05740	-	-	-	-	-	2.08096	0.000206722	2.09244	0.000114543	Up
FxaC_8g33610	2D	FvH4_2g05740	2.59661	3.28849e-20	2.54896	1.0282e-18	Up	1.69158	6.31723e-05	1.7509	1.49539e-05	Up
FxaC_7g04440	2C	FvH4_2g05950	1.79113	0.0103779	1.68261	0.0300046	Up	-	-	-	-	-
FxaC_5g36660	2A	FvH4_2g06030	1.76835	4.72627e-07	1.56433	4.28359e-05	Up	-	-	-	-	-
FxaC_8g33140	2D	FvH4_2g06120	-2.01414	0.000121982	-2.54118	1.01958e-05	Down	-	-	-	-	-
FxaC_5g36370	2A	FvH4_2g06270	-2.9951	0.0166212	-2.73338	0.0472871	Down	-	-	-	-	-
FxaC_6g06360	2B	FvH4_2g06270	-3.86338	0.0037308	-5.54022	0.00121699	Down	-	-	-	-	-
FxaC_6g06550	2B	FvH4_2g06450	1.03727	0.000783997	1.0192	0.00168227	Up	-	-	-	-	-
FxaC_6g06580	2B	FvH4_2g06490	-1.20656	0.0368315	-1.36996	0.022242	Down	-	-	-	-	-
FxaC_7g04850	2C	FvH4_2g06520	-	-	-	-	-	1.35922	5.01804e-09	1.45514	9.89537e-11	Up
FxaC_6g06590	2B	FvH4_2g06540	-	-	-	-	-	1.28597	0.000475671	1.214	0.000940729	Up
FxaC_8g32540	2D	FvH4_2g06800	-	-	-	-	-	1.76498	0.00612665	1.98457	0.000529124	Up
FxaC_6g06890	2B	FvH4_2g06800	-	-	-	-	-	1.52733	0.0120093	1.39116	0.0261353	Up
FxaC_8g32460	2D	FvH4_2g06840	-	-	-	-	-	5.52071	0.00184473	6.02524	7.78285e-05	Up
FxaC_5g35590	2A	FvH4_2g06880	-1.4889	4.40994e-05	-1.31387	0.000755305	Down	-	-	-	-	-
FxaC_6g06990	2B	FvH4_2g06880	-	-	-	-	-	-1.03224	0.00577111	-1.2699	0.000225332	Down
FxaC_8g32310	2D	FvH4_2g06910	-	-	-	-	-	2.47909	0.0125792	2.83409	0.000744775	Up
FxaC_5g35310	2A	FvH4_2g07080	-	-	-	-	-	-2.3188	5.22811e-49	-3.82503	3.14316e-113	Down
FxaC_8g32240	2D	FvH4_2g07080	-	-	-	-	-	-1.80557	0.0015687	-3.31439	3.90533e-08	Down
FxaC_8g32241	2D	FvH4_2g07081	-	-	-	-	-	-1.70421	2.03789e-17	-2.9407	7.80261e-43	Down
FxaC_6g08320	2B	FvH4_2g07082	-	-	-	-	-	-1.43709	0.0206511	-1.64937	0.00412548	Down
FxaC_8g32210	2D	FvH4_2g07110	4.39112	1.28111e-80	4.24055	2.02594e-73	Up	4.73599	1.16781e-40	5.06992	1.36134e-50	Up
FxaC_6g08131	2B	FvH4_2g07290	-	-	-	-	-	1.88222	0.00826486	1.95371	0.00324555	Up
FxaC_5g34640	2A	FvH4_2g07370	6.12352	1.87093e-06	5.52873	0.000251724	Up	5.00298	0.0119809	6.0232	4.21012e-05	Up
FxaC_5g34910	2A	FvH4_2g07450	1.8375	3.01021e-08	1.64165	4.75733e-06	Up	-	-	-	-	-
FxaC_8g31830	2D	FvH4_2g07450	-1.05554	0.00464135	-1.3255	0.000488232	Down	-	-	-	-	-
FxaC_8g31770	2D	FvH4_2g07710	-	-	-	-	-	1.99461	0.0321603	2.00499	0.0223951	Up
FxaC_7g06020	2C	FvH4_2g07770	2.41041	6.02991e-13	2.49347	1.58319e-13	Up	3.90686	1.48718e-12	3.56376	8.21336e-10	Up
FxaC_5g34350	2A	FvH4_2g07770	1.2799	3.24176e-06	1.45	8.90782e-08	Up	1.92814	0.00128378	2.16206	5.643e-05	Up
FxaC_8g31560	2D	FvH4_2g07770	3.23609	9.82695e-05	3.29687	9.50425e-05	Up	-	-	-	-	-
FxaC_6g07620	2B	FvH4_2g07770	2.29592	3.20288e-06	1.98675	0.00033051	Up	5.0119	0.00667543	6.36493	4.58491e-07	Up
FxaC_5g34120	2A	FvH4_2g07870	-	-	-	-	-	2.65466	7.37329e-13	2.60968	1.04625e-12	Up
FxaC_8g30870	2D	FvH4_2g08400	-1.84552	1.23704e-36	-1.89478	3.2194e-38	Down	-3.94393	6.9719e-144	-3.65707	1.54825e-127	Down
FxaC_6g09160	2B	FvH4_2g08510	-	-	-	-	-	-3.05281	9.77021e-24	-1.47464	2.86411e-08	Down
FxaC_7g06590	2C	FvH4_2g08520	1.96662	0.0115016	1.89586	0.0241515	Up	-	-	-	-	-
FxaC_6g09200	2B	FvH4_2g08520	2.73257	8.34521e-12	2.92655	1.70662e-13	Up	-2.8179	5.36616e-48	-1.53739	7.79054e-18	Down
FxaC_6g09210	2B	FvH4_2g08530	-	-	-	-	-	-3.38661	1.26146e-09	-3.90939	8.19146e-12	Down
FxaC_7g06690	2C	FvH4_2g08690	-1.57932	2.24401e-15	-1.54737	3.96703e-14	Down	-1.10824	0.000108146	-1.16035	2.33218e-05	Down
FxaC_5g45780	2A	FvH4_2g08760	2.16606	3.60998e-13	2.34909	2.32904e-15	Up	-	-	-	-	-
FxaC_6g09380	2B	FvH4_2g08760	2.38795	7.32803e-18	2.37706	4.106e-17	Up	1.97224	5.89593e-09	2.15199	2.33105e-11	Up
FxaC_7g06880	2C	FvH4_2g08880	1.6334	7.86491e-26	1.37572	2.76168e-18	Up	-	-	-	-	-
FxaC_5g45360	2A	FvH4_2g09030	-	-	-	-	-	-1.57647	1.22552e-07	-1.48839	2.43381e-07	Down
FxaC_7g07610	2C	FvH4_2g09040	-	-	-	-	-	1.14706	0.000253778	1.29008	9.54552e-06	Up
FxaC_8g30281	2D	FvH4_2g09040	-	-	-	-	-	1.38806	0.00180135	1.94976	9.41514e-08	Up
FxaC_7g07560	2C	FvH4_2g09060	-3.86325	7.13652e-08	-5.2778	6.08337e-09	Down	-	-	-	-	-
FxaC_5g45320	2A	FvH4_2g09120	1.95337	8.30012e-05	1.9069	0.000354437	Up	-4.27963	6.90964e-80	-4.09337	7.53538e-79	Down
FxaC_6g09910	2B	FvH4_2g09190	-1.23507	0.044047	-1.63544	0.008876	Down	-	-	-	-	-
FxaC_7g07440	2C	FvH4_2g09200	-	-	-	-	-	-2.38084	0.00128709	-4.14571	6.30325e-07	Down
FxaC_7g07400	2C	FvH4_2g09250	-2.55805	2.48549e-40	-2.42741	4.24057e-35	Down	-1.95761	9.58835e-22	-3.55524	3.33665e-53	Down
FxaC_5g44930	2A	FvH4_2g09380	-	-	-	-	-	1.22278	8.54029e-10	1.05005	2.57822e-07	Up
FxaC_7g07000	2C	FvH4_2g09610	-	-	-	-	-	-4.19202	1.48837e-06	-2.05362	0.00359172	Down
FxaC_5g44640	2A	FvH4_2g09610	-3.02489	2.40716e-09	-3.43218	1.48798e-09	Down	-2.91319	3.76685e-07	-3.04747	4.96265e-08	Down
FxaC_8g29840	2D	FvH4_2g09700	-	-	-	-	-	-3.69287	1.51677e-32	-3.2858	6.1896e-30	Down
FxaC_8g29720	2D	FvH4_2g09770	-	-	-	-	-	1.28045	0.000987481	1.00885	0.0200185	Up
FxaC_7g07721	2C	FvH4_2g09820	-2.46334	0.011303	-2.19995	0.0385	Down	-	-	-	-	-
FxaC_7g07730	2C	FvH4_2g09840	-6.89113	1.19137e-09	-6.89113	1.81773e-08	Down	-	-	-	-	-
FxaC_5g32120	2A	FvH4_2g09891	-	-	-	-	-	1.63642	0.000719171	1.66414	0.00034297	Up
FxaC_7g07950	2C	FvH4_2g10040	1.13346	2.49313e-07	1.25564	8.509e-09	Up	-	-	-	-	-
FxaC_6g11171	2B	FvH4_2g10111	-	-	-	-	-	-2.83567	0.0420458	-2.95302	0.0230282	Down
FxaC_8g29330	2D	FvH4_2g10170	-	-	-	-	-	1.35774	0.00139167	1.56665	4.08121e-05	Up
FxaC_8g29100	2D	FvH4_2g10420	-	-	-	-	-	-1.66553	8.4717e-05	-1.10949	0.00968886	Down
FxaC_6g11670	2B	FvH4_2g10420	-1.45014	0.0293336	-1.51539	0.0334581	Down	-	-	-	-	-
FxaC_6g11740	2B	FvH4_2g10500	1.36781	0.00044792	1.17779	0.00801136	Up	-	-	-	-	-
FxaC_5g30910	2A	FvH4_2g10640	1.90776	0.0288459	2.02565	0.0199371	Up	-	-	-	-	-
FxaC_6g12040	2B	FvH4_2g10690	-	-	-	-	-	2.19453	2.49014e-06	1.33654	0.032524	Up
FxaC_5g30750	2A	FvH4_2g10770	-3.01325	1.18016e-23	-2.57978	1.49108e-17	Down	-7.75654	4.12534e-19	-5.14468	3.58872e-17	Down
FxaC_6g12160	2B	FvH4_2g10770	-	-	-	-	-	-5.55214	0.00192432	-5.55214	0.000968244	Down
FxaC_5g30570	2A	FvH4_2g10870	-	-	-	-	-	-2.90795	0.00138435	-2.74341	0.00131726	Down
FxaC_5g30020	2A	FvH4_2g11350	-	-	-	-	-	1.37195	0.000610065	1.37412	0.000410626	Up
FxaC_5g29850	2A	FvH4_2g11420	1.24762	0.000123061	1.1229	0.00148197	Up	-	-	-	-	-
FxaC_5g28520	2A	FvH4_2g12260	-3.68064	0.00861395	-3.46365	0.0233998	Down	-	-	-	-	-
FxaC_8g35250	2D	FvH4_2g12261	-2.38595	7.9222e-06	-1.9207	0.000434857	Down	-	-	-	-	-
FxaC_7g09580	2C	FvH4_2g12310	-	-	-	-	-	2.65359	0.00342208	3.12907	3.71587e-05	Up
FxaC_5g28440	2A	FvH4_2g12320	-	-	-	-	-	1.5364	0.000415071	1.32768	0.00360937	Up
FxaC_7g09770	2C	FvH4_2g12510	-	-	-	-	-	2.52375	1.93951e-10	2.60146	1.22038e-11	Up
FxaC_7g09970	2C	FvH4_2g12570	-2.9467	1.16055e-39	-3.11536	3.60879e-39	Down	-2.00429	9.00264e-26	-3.91089	1.34211e-69	Down
FxaC_8g26640	2D	FvH4_2g12570	-2.80867	0.0224007	-3.3529	0.0169302	Down	-	-	-	-	-
FxaC_5g27800	2A	FvH4_2g12590	-1.04467	4.47305e-05	-1.14444	1.44124e-05	Down	-	-	-	-	-
FxaC_8g26620	2D	FvH4_2g12590	-	-	-	-	-	-2.91087	0.0313357	-3.03699	0.0162571	Down
FxaC_7g09990	2C	FvH4_2g12610	-2.26517	9.36007e-34	-2.07695	7.16298e-28	Down	-	-	-	-	-
FxaC_5g27770	2A	FvH4_2g12610	-2.65131	0.0088764	-2.76489	0.0127708	Down	-	-	-	-	-
FxaC_15g32030	4C	FvH4_2g12610	-4.50897	1.3725e-13	-4.62262	2.14219e-12	Down	-	-	-	-	-
FxaC_5g27700	2A	FvH4_2g12650	-	-	-	-	-	1.73767	0.000253639	1.87089	1.9854e-05	Up
FxaC_7g10400	2C	FvH4_2g12910	2.92018	0.00092239	3.40191	2.2197e-05	Up	3.80199	0.00146943	3.74193	0.0015188	Up
FxaC_7g10550	2C	FvH4_2g13010	-1.66874	0.00288202	-1.51338	0.0130569	Down	-	-	-	-	-
FxaC_8g26180	2D	FvH4_2g13010	-1.25323	1.15519e-11	-1.29158	8.70161e-12	Down	-	-	-	-	-
FxaC_6g14720	2B	FvH4_2g13010	-2.16467	1.04348e-12	-2.59834	5.37384e-15	Down	-2.67476	4.26835e-17	-2.91511	4.29778e-20	Down
FxaC_8g26071	2D	FvH4_2g13070	-	-	-	-	-	1.18443	0.0426165	1.3121	0.00936582	Up
FxaC_7g10670	2C	FvH4_2g13110	1.73308	4.91822e-06	1.31654	0.00386363	Up	-	-	-	-	-
FxaC_5g26860	2A	FvH4_2g13110	1.58456	1.19276e-14	1.48794	1.77369e-12	Up	1.43781	3.10362e-11	1.60136	1.86886e-14	Up
FxaC_7g10750	2C	FvH4_2g13240	3.14827	2.95373e-11	3.00171	1.45213e-09	Up	-	-	-	-	-
FxaC_5g26740	2A	FvH4_2g13240	2.20157	3.5347e-11	2.21049	5.73511e-11	Up	-	-	-	-	-
FxaC_8g25930	2D	FvH4_2g13240	2.4765	2.98287e-07	2.14829	7.11315e-05	Up	-	-	-	-	-
FxaC_6g15040	2B	FvH4_2g13240	2.6013	2.38824e-16	2.55706	3.8824e-15	Up	-	-	-	-	-
FxaC_7g10930	2C	FvH4_2g13380	-1.30972	4.80994e-07	-1.76378	1.00975e-10	Down	-	-	-	-	-
FxaC_5g26490	2A	FvH4_2g13380	-2.16752	1.1683e-12	-2.0544	1.05583e-10	Down	-	-	-	-	-
FxaC_6g15260	2B	FvH4_2g13390	-	-	-	-	-	-3.55047	6.60986e-05	-2.99992	0.000212752	Down
FxaC_5g26460	2A	FvH4_2g13410	1.51305	1.16958e-19	1.48903	8.29396e-19	Up	2.29207	7.38658e-44	1.63222	1.64089e-22	Up
FxaC_7g11380	2C	FvH4_2g13680	-1.95272	7.87476e-19	-1.82308	8.42367e-16	Down	-1.56678	5.60728e-12	-1.73808	8.63658e-15	Down
FxaC_6g15710	2B	FvH4_2g13680	-	-	-	-	-	-2.13904	1.07978e-18	-1.69495	1.80223e-13	Down
FxaC_7g11710	2C	FvH4_2g13840	-	-	-	-	-	3.58961	0.00176159	3.73769	0.000419045	Up
FxaC_6g15910	2B	FvH4_2g13840	-	-	-	-	-	3.14456	7.75609e-07	2.50432	0.000782953	Up
FxaC_7g11730	2C	FvH4_2g13850	-	-	-	-	-	1.6703	9.13635e-05	1.31872	0.0053446	Up
FxaC_5g25560	2A	FvH4_2g13850	-	-	-	-	-	1.91557	7.42477e-06	1.72398	9.13307e-05	Up
FxaC_8g25350	2D	FvH4_2g13850	-	-	-	-	-	1.72576	4.18556e-11	1.9032	2.72987e-14	Up
FxaC_6g15920	2B	FvH4_2g13850	-	-	-	-	-	1.89693	1.26139e-10	1.56837	4.4405e-07	Up
FxaC_7g11840	2C	FvH4_2g13890	1.95667	1.52699e-05	1.80203	0.000250007	Up	-	-	-	-	-
FxaC_7g12160	2C	FvH4_2g14200	1.39918	0.00233147	1.19644	0.0259956	Up	-	-	-	-	-
FxaC_7g12200	2C	FvH4_2g14220	-	-	-	-	-	4.98665	3.39674e-06	2.08537	0.00488794	Up
FxaC_5g24870	2A	FvH4_2g14220	-	-	-	-	-	4.21771	1.25506e-05	1.96248	0.00481936	Up
FxaC_13g10691	4A	FvH4_2g14270	3.39392	1.81321e-08	3.60706	1.18011e-09	Up	1.24681	0.000692083	1.56617	1.34888e-06	Up
FxaC_5g24670	2A	FvH4_2g14390	-	-	-	-	-	-2.0496	1.06975e-16	-3.02916	7.91851e-31	Down
FxaC_8g24600	2D	FvH4_2g14390	-	-	-	-	-	-1.51276	5.35798e-21	-2.36646	6.76578e-48	Down
FxaC_6g17320	2B	FvH4_2g14390	-	-	-	-	-	-1.15837	7.47876e-09	-2.28644	1.07352e-29	Down
FxaC_6g17370	2B	FvH4_2g14420	1.19889	0.00217924	1.47421	5.68401e-05	Up	-	-	-	-	-
FxaC_5g24230	2A	FvH4_2g14690	3.83022	1.27027e-13	3.79747	1.14245e-12	Up	4.11635	2.47671e-11	4.37339	4.94479e-14	Up
FxaC_7g12930	2C	FvH4_2g14750	3.55932	3.28329e-115	3.36505	2.39463e-104	Up	2.90046	2.08212e-79	3.33171	3.69416e-102	Up
FxaC_5g24170	2A	FvH4_2g14750	2.96739	9.14951e-83	2.86999	7.97562e-78	Up	2.2309	6.64981e-49	2.58448	1.30187e-64	Up
FxaC_6g17690	2B	FvH4_2g14750	2.93415	3.66233e-83	2.66955	5.35506e-70	Up	-	-	-	-	-
FxaC_25g26960	7A	FvH4_2g14750	2.81157	6.23394e-67	2.43006	1.81481e-50	Up	1.77156	6.34544e-28	2.18493	2.32624e-42	Up
FxaC_7g12920	2C	FvH4_2g14760	4.38049	6.1519e-110	4.34365	1.82252e-107	Up	4.81736	2.45599e-96	4.90113	9.21132e-101	Up
FxaC_5g24160	2A	FvH4_2g14760	4.83304	5.04888e-64	4.16813	2.04785e-42	Up	4.9736	3.79026e-30	4.75985	1.09065e-26	Up
FxaC_8g24090	2D	FvH4_2g14760	3.87488	2.78818e-30	4.06879	2.11067e-33	Up	4.10321	5.06276e-18	3.71331	1.0163e-13	Up
FxaC_6g17721	2B	FvH4_2g14760	1.86328	8.86426e-09	1.60225	5.80287e-06	Up	3.12469	1.03792e-10	2.48625	4.46028e-06	Up
FxaC_8g24010	2D	FvH4_2g14860	-	-	-	-	-	-1.5149	5.16912e-12	-1.72135	1.80209e-15	Down
FxaC_6g17780	2B	FvH4_2g14860	-	-	-	-	-	-1.70658	0.0027363	-2.21903	4.95185e-05	Down
FxaC_8g23890	2D	FvH4_2g15030	1.27855	1.44722e-11	1.31027	6.81293e-12	Up	1.10353	1.37464e-05	1.28547	5.69667e-08	Up
FxaC_5g23530	2A	FvH4_2g15070	1.88091	0.00103544	1.79534	0.00386271	Up	-	-	-	-	-
FxaC_7g13250	2C	FvH4_2g15290	1.77909	0.00627252	1.62648	0.0279058	Up	1.4479	0.000440114	1.47667	0.00019447	Up
FxaC_8g23400	2D	FvH4_2g15410	-2.29529	5.992e-10	-2.95888	1.217e-12	Down	-	-	-	-	-
FxaC_6g18541	2B	FvH4_2g15450	-	-	-	-	-	1.5	3.9488e-05	1.32762	0.00042536	Up
FxaC_8g23180	2D	FvH4_2g15570	1.18487	3.31147e-08	1.41522	1.54324e-11	Up	-	-	-	-	-
FxaC_7g13530	2C	FvH4_2g15680	-1.12732	0.000408801	-1.03734	0.00239809	Down	-	-	-	-	-
FxaC_5g22300	2A	FvH4_2g15690	-	-	-	-	-	-3.71597	0.00685485	-3.81822	0.00340655	Down
FxaC_7g13640	2C	FvH4_2g15740	1.16836	0.000200118	1.22954	0.000114031	Up	-	-	-	-	-
FxaC_7g14140	2C	FvH4_2g16054	2.24597	4.166e-06	2.06653	9.73357e-05	Up	-	-	-	-	-
FxaC_5g21690	2A	FvH4_2g16054	1.42954	0.00467101	1.29542	0.022269	Up	1.98123	0.015573	2.27699	0.00118653	Up
FxaC_6g19440	2B	FvH4_2g16070	-	-	-	-	-	2.28271	0.0168015	2.59355	0.00150212	Up
FxaC_8g22460	2D	FvH4_2g16190	-	-	-	-	-	-1.33425	0.00298964	-1.01583	0.027062	Down
FxaC_6g19480	2B	FvH4_2g16190	2.70281	2.58069e-08	2.81226	7.88798e-09	Up	-	-	-	-	-
FxaC_6g19680	2B	FvH4_2g16370	-	-	-	-	-	-1.70912	0.00200076	-1.71229	0.00116463	Down
FxaC_7g14490	2C	FvH4_2g16390	1.2764	6.03367e-16	1.23337	8.11376e-15	Up	-	-	-	-	-
FxaC_7g14530	2C	FvH4_2g16450	1.18385	0.00067097	1.23645	0.000471985	Up	-	-	-	-	-
FxaC_6g19890	2B	FvH4_2g16600	-1.09754	0.0163958	-1.06816	0.0303238	Down	-	-	-	-	-
FxaC_7g14690	2C	FvH4_2g16620	1.0747	0.00063509	1.04144	0.00169237	Up	-	-	-	-	-
FxaC_8g22350	2D	FvH4_2g16630	4.66971	0.0165061	5.19014	0.00320142	Up	-	-	-	-	-
FxaC_5g20960	2A	FvH4_2g16730	-3.82916	0.00442348	-5.50589	0.00144675	Down	-	-	-	-	-
FxaC_5g20950	2A	FvH4_2g16740	-4.44687	2.0744e-74	-4.3893	1.16599e-67	Down	-2.9113	2.93152e-08	-1.98745	1.85738e-05	Down
FxaC_5g20880	2A	FvH4_2g16800	-	-	-	-	-	-3.63219	0.0147954	-2.95394	0.0274655	Down
FxaC_5g20780	2A	FvH4_2g16861	-3.57103	0.00554844	-3.36256	0.0162747	Down	-	-	-	-	-
FxaC_10g35890	3B	FvH4_2g16861	-3.02907	0.00023198	-3.13662	0.000504125	Down	-	-	-	-	-
FxaC_5g20730	2A	FvH4_2g16900	-2.87769	1.44497e-43	-3.16731	1.93828e-46	Down	-2.82114	1.98158e-21	-2.67813	3.96575e-21	Down
FxaC_7g15070	2C	FvH4_2g16910	-3.6819	5.41036e-15	-3.23467	1.01684e-11	Down	-3.72952	2.02176e-15	-2.66356	3.64884e-11	Down
FxaC_6g20480	2B	FvH4_2g16910	-4.02285	1.60776e-07	-2.65089	0.000229419	Down	-	-	-	-	-
FxaC_6g20690	2B	FvH4_2g17051	-1.07335	6.61051e-06	-1.177	1.84687e-06	Down	-	-	-	-	-
FxaC_6g20710	2B	FvH4_2g17080	2.48957	3.08311e-07	1.51247	0.0351898	Up	-	-	-	-	-
FxaC_7g15390	2C	FvH4_2g17090	1.21752	3.76985e-09	1.10801	2.11057e-07	Up	1.56369	1.23774e-17	1.32697	5.3646e-13	Up
FxaC_5g20480	2A	FvH4_2g17090	1.35301	2.36032e-14	1.36373	2.3162e-14	Up	-	-	-	-	-
FxaC_6g20740	2B	FvH4_2g17090	-	-	-	-	-	1.29729	2.74699e-14	1.11679	1.02583e-10	Up
FxaC_5g20330	2A	FvH4_2g17220	-	-	-	-	-	-1.97777	2.87351e-06	-2.18546	1.13317e-07	Down
FxaC_7g15660	2C	FvH4_2g17260	-1.01986	6.48152e-05	-1.12084	2.18373e-05	Down	-	-	-	-	-
FxaC_7g16620	2C	FvH4_2g17290	3.32218	0.0183959	3.60766	0.0071779	Up	-	-	-	-	-
FxaC_7g15800	2C	FvH4_2g17360	-2.01595	4.81997e-12	-2.2385	5.71781e-13	Down	-	-	-	-	-
FxaC_7g16570	2C	FvH4_2g17360	-1.98004	7.59462e-11	-2.1444	2.71109e-11	Down	-	-	-	-	-
FxaC_5g20180	2A	FvH4_2g17360	-2.02172	2.58011e-29	-1.94984	2.00971e-26	Down	-	-	-	-	-
FxaC_5g19860	2A	FvH4_2g17600	-1.12168	2.26359e-08	-1.03627	6.75413e-07	Down	-	-	-	-	-
FxaC_24g02080	6D	FvH4_2g17640	-	-	-	-	-	2.44209	0.00152745	2.053	0.0170304	Up
FxaC_6g21870	2B	FvH4_2g17700	2.17838	5.72361e-06	2.13292	2.2103e-05	Up	6.98715	2.83118e-10	5.76942	5.8904e-05	Up
FxaC_5g16480	2A	FvH4_2g17710	-1.84298	0.0337273	-1.90766	0.0430293	Down	-	-	-	-	-
FxaC_6g21790	2B	FvH4_2g17750	1.06101	5.98525e-09	1.53959	9.49056e-19	Up	-	-	-	-	-
FxaC_5g19630	2A	FvH4_2g17760	-	-	-	-	-	-1.20608	2.89168e-09	-1.31185	3.85258e-11	Down
FxaC_6g21770	2B	FvH4_2g17760	-	-	-	-	-	-3.15991	5.54839e-07	-1.63106	0.00367874	Down
FxaC_13g15320	4A	FvH4_2g17760	2.03468	5.71521e-09	2.10689	2.93966e-09	Up	-	-	-	-	-
FxaC_6g21720	2B	FvH4_2g17800	1.34929	7.02616e-07	1.57116	3.54237e-09	Up	-	-	-	-	-
FxaC_7g17460	2C	FvH4_2g17950	-3.63501	0.0139645	-3.41105	0.035376	Down	-	-	-	-	-
FxaC_5g19270	2A	FvH4_2g18000	-	-	-	-	-	-2.22772	1.60172e-46	-1.46631	1.2887e-21	Down
FxaC_7g17520	2C	FvH4_2g18001	-	-	-	-	-	-2.46751	8.80742e-60	-2.08779	1.19504e-44	Down
FxaC_6g21540	2B	FvH4_2g18001	-1.62253	3.12059e-25	-1.34674	1.48413e-17	Down	-1.85617	6.38826e-29	-2.59268	2.61122e-52	Down
FxaC_7g17540	2C	FvH4_2g18020	-	-	-	-	-	-2.7083	3.15715e-06	-2.5911	2.90959e-06	Down
FxaC_5g19190	2A	FvH4_2g18070	-	-	-	-	-	-1.1332	0.00130285	-1.07121	0.00174811	Down
FxaC_5g19130	2A	FvH4_2g18100	-	-	-	-	-	-1.84686	1.43994e-28	-1.84976	3.99352e-29	Down
FxaC_6g21330	2B	FvH4_2g18100	-	-	-	-	-	-1.91179	1.81901e-17	-1.61465	1.38325e-13	Down
FxaC_5g19060	2A	FvH4_2g18130	-1.05379	8.04847e-06	-1.04638	2.19302e-05	Down	-	-	-	-	-
FxaC_7g17780	2C	FvH4_2g18170	-1.48929	0.0259805	-2.03522	0.0040148	Down	-1.57061	0.00506576	-1.83813	0.000526363	Down
FxaC_7g17800	2C	FvH4_2g18200	-2.07235	3.27891e-10	-1.67746	8.20932e-07	Down	-	-	-	-	-
FxaC_6g21990	2B	FvH4_2g18200	-2.02015	1.21205e-09	-1.94253	2.47331e-08	Down	-	-	-	-	-
FxaC_6g22180	2B	FvH4_2g18230	1.12212	0.000827461	1.03809	0.00416101	Up	-	-	-	-	-
FxaC_6g22310	2B	FvH4_2g18410	2.32169	1.11282e-05	1.66812	0.0148063	Up	-	-	-	-	-
FxaC_7g18150	2C	FvH4_2g18461	-	-	-	-	-	5.83816	0.000131102	5.20393	0.00308853	Up
FxaC_5g18550	2A	FvH4_2g18570	-	-	-	-	-	2.39069	5.12571e-06	1.59967	0.017004	Up
FxaC_5g18330	2A	FvH4_2g18780	-	-	-	-	-	1.57968	1.89443e-06	1.56937	1.3713e-06	Up
FxaC_5g18300	2A	FvH4_2g18800	1.2369	2.0608e-12	1.21234	1.03634e-11	Up	-	-	-	-	-
FxaC_7g18810	2C	FvH4_2g19160	1.03937	2.1069e-07	1.05121	2.3601e-07	Up	-	-	-	-	-
FxaC_6g16890	2B	FvH4_2g19300	-	-	-	-	-	-3.71463	1.93385e-30	-1.95615	2.31086e-13	Down
FxaC_7g18940	2C	FvH4_2g19310	-2.25059	0.000633551	-1.96748	0.00556819	Down	-2.16845	1.14715e-14	-2.11683	9.02454e-15	Down
FxaC_5g17590	2A	FvH4_2g19310	-	-	-	-	-	-3.19197	1.13627e-08	-4.65114	3.23781e-13	Down
FxaC_6g16870	2B	FvH4_2g19310	-2.31534	1.15178e-05	-2.03877	0.000257817	Down	-2.68544	8.41665e-25	-3.1352	7.88253e-32	Down
FxaC_5g17520	2A	FvH4_2g19350	-	-	-	-	-	-5.18104	3.28144e-88	-4.59117	7.36488e-83	Down
FxaC_7g19080	2C	FvH4_2g19520	3.50754	2.91954e-10	3.36583	9.48299e-09	Up	-	-	-	-	-
FxaC_6g23780	2B	FvH4_2g19540	-	-	-	-	-	-1.18472	1.30646e-15	-1.10125	1.22238e-13	Down
FxaC_5g17250	2A	FvH4_2g19680	-3.9872	1.3396e-10	-5.67681	3.75469e-12	Down	-	-	-	-	-
FxaC_13g36820	4A	FvH4_2g20032	-1.55957	0.0101569	-1.41737	0.0342087	Down	-	-	-	-	-
FxaC_5g16732	2A	FvH4_2g20091	1.62277	0.000623187	1.97335	7.43667e-06	Up	-	-	-	-	-
FxaC_6g24261	2B	FvH4_2g20091	-	-	-	-	-	-2.62383	4.60268e-15	-3.98098	3.9939e-26	Down
FxaC_6g24290	2B	FvH4_2g20100	-2.57367	0.000277886	-1.78705	0.0187376	Down	-	-	-	-	-
FxaC_7g19601	2C	FvH4_2g20190	-1.89013	0.00406931	-2.45507	0.000623354	Down	-	-	-	-	-
FxaC_5g16570	2A	FvH4_2g20190	-1.64956	0.000488472	-2.08883	3.72973e-05	Down	-	-	-	-	-
FxaC_7g19610	2C	FvH4_2g20200	-	-	-	-	-	-1.24221	0.0019459	-1.58165	2.62214e-05	Down
FxaC_7g19660	2C	FvH4_2g20240	-	-	-	-	-	1.88912	1.01759e-06	1.82843	1.82897e-06	Up
FxaC_5g16400	2A	FvH4_2g20240	-	-	-	-	-	1.15797	2.25985e-08	1.35216	8.34852e-12	Up
FxaC_6g24490	2B	FvH4_2g20240	-	-	-	-	-	1.80288	1.08457e-12	1.98703	3.97366e-16	Up
FxaC_7g19720	2C	FvH4_2g20300	2.46528	0.000202182	2.92602	1.32357e-06	Up	-	-	-	-	-
FxaC_5g16300	2A	FvH4_2g20300	1.9083	0.000126974	2.08165	2.2197e-05	Up	-	-	-	-	-
FxaC_5g16280	2A	FvH4_2g20310	1.16773	6.60684e-05	1.16713	0.000110319	Up	-	-	-	-	-
FxaC_7g19830	2C	FvH4_2g20320	-1.33742	0.0107192	-1.75021	0.00127709	Down	-	-	-	-	-
FxaC_6g24560	2B	FvH4_2g20320	-1.70758	7.93328e-07	-1.19731	0.00140324	Down	-	-	-	-	-
FxaC_7g19920	2C	FvH4_2g20390	-1.51896	8.50351e-17	-1.26752	1.16289e-11	Down	-1.18447	1.21509e-10	-1.37348	2.52844e-14	Down
FxaC_5g16200	2A	FvH4_2g20390	-2.25921	7.14427e-39	-2.1471	3.37156e-34	Down	-1.68351	6.69257e-21	-1.91265	7.8268e-27	Down
FxaC_7g19990	2C	FvH4_2g20490	-5.8244	8.75098e-05	-5.8244	0.000347747	Down	-	-	-	-	-
FxaC_5g16050	2A	FvH4_2g20490	-2.46793	0.00245023	-4.61406	1.56136e-05	Down	-	-	-	-	-
FxaC_6g24630	2B	FvH4_2g20490	-5.22769	0.00295699	-5.22769	0.00731527	Down	-	-	-	-	-
FxaC_5g16010	2A	FvH4_2g20530	-	-	-	-	-	-1.18281	0.00045854	-1.49295	2.88968e-06	Down
FxaC_5g15850	2A	FvH4_2g20740	-2.69082	0.0264515	-3.73102	0.00820529	Down	-	-	-	-	-
FxaC_7g20270	2C	FvH4_2g20870	1.48123	0.00157766	1.18148	0.0401576	Up	-	-	-	-	-
FxaC_7g20330	2C	FvH4_2g20950	-1.78394	5.46306e-16	-1.37799	1.03712e-09	Down	-	-	-	-	-
FxaC_5g15640	2A	FvH4_2g20950	-1.64509	3.7959e-19	-1.35317	5.77476e-13	Down	-	-	-	-	-
FxaC_5g15620	2A	FvH4_2g20970	-4.82627	3.55392e-103	-4.36477	3.76519e-92	Down	-5.74857	9.26488e-104	-5.42688	2.11208e-102	Down
FxaC_7g20390	2C	FvH4_2g21000	1.5082	1.71992e-12	1.7495	1.14277e-16	Up	1.56748	1.28757e-16	1.45205	2.26724e-14	Up
FxaC_5g15580	2A	FvH4_2g21000	-	-	-	-	-	4.27765	1.33047e-11	3.80445	2.05021e-08	Up
FxaC_8g21920	2D	FvH4_2g21000	-	-	-	-	-	1.62976	3.86242e-10	1.58038	1.02081e-09	Up
FxaC_6g25120	2B	FvH4_2g21100	-1.14816	0.0479382	-1.26027	0.0388308	Down	-	-	-	-	-
FxaC_7g20611	2C	FvH4_2g21190	-	-	-	-	-	-1.36625	0.00144547	-1.45251	0.000357084	Down
FxaC_6g25230	2B	FvH4_2g21190	-	-	-	-	-	-1.12808	0.0146021	-1.26486	0.00311427	Down
FxaC_7g20680	2C	FvH4_2g21260	-1.2344	6.9224e-05	-1.80698	2.98894e-08	Down	-	-	-	-	-
FxaC_7g16920	2C	FvH4_2g21260	-1.39912	6.02073e-16	-1.53988	2.43533e-18	Down	-	-	-	-	-
FxaC_6g25320	2B	FvH4_2g21260	-1.45926	4.72152e-19	-1.40782	2.05911e-17	Down	-	-	-	-	-
FxaC_6g25430	2B	FvH4_2g21300	-1.00431	0.000337333	-1.22256	1.98006e-05	Down	-	-	-	-	-
FxaC_5g14970	2A	FvH4_2g21410	-2.1138	0.000462173	-2.85876	2.82277e-05	Down	-2.20088	0.0243254	-3.00098	0.00149489	Down
FxaC_8g21440	2D	FvH4_2g21410	-3.84962	0.00965285	-3.72664	0.0135878	Down	-	-	-	-	-
FxaC_5g14960	2A	FvH4_2g21420	-3.81316	6.74668e-41	-4.12208	7.96853e-40	Down	-2.25741	1.78479e-23	-3.42787	1.43261e-43	Down
FxaC_5g14961	2A	FvH4_2g21420	-2.93095	0.00208406	-3.10644	0.00207654	Down	-2.12999	0.0205877	-2.73303	0.00419227	Down
FxaC_8g21430	2D	FvH4_2g21420	-4.25644	6.7564e-66	-4.1842	6.28889e-59	Down	-2.99048	9.74607e-40	-3.20655	1.82657e-45	Down
FxaC_8g21431	2D	FvH4_2g21420	-2.90814	0.00214304	-2.74498	0.00416117	Down	-2.39186	0.0107262	-2.99342	0.00244487	Down
FxaC_6g25650	2B	FvH4_2g21430	-3.52074	0.00137295	-3.53153	0.00197215	Down	-2.41071	0.0188329	-3.17498	0.00356819	Down
FxaC_6g25651	2B	FvH4_2g21430	-3.17976	0.0139393	-2.79881	0.0318932	Down	-2.75202	0.041138	-3.32481	0.0143171	Down
FxaC_5g14940	2A	FvH4_2g21440	-2.94178	8.38942e-13	-3.44713	1.0342e-13	Down	-3.13287	2.3275e-09	-2.31518	6.74365e-07	Down
FxaC_8g21420	2D	FvH4_2g21440	-6.59304	2.0087e-08	-3.9069	3.07981e-05	Down	-5.22051	0.0050732	-3.38965	0.0251977	Down
FxaC_5g14720	2A	FvH4_2g21650	-	-	-	-	-	-5.69314	0.00160637	-5.69314	0.000799128	Down
FxaC_6g25890	2B	FvH4_2g21650	-	-	-	-	-	-7.94641	7.2275e-16	-7.94641	5.60272e-17	Down
FxaC_5g14700	2A	FvH4_2g21690	-	-	-	-	-	2.63852	0.00420944	2.40054	0.0129775	Up
FxaC_5g14670	2A	FvH4_2g21720	-	-	-	-	-	-1.70697	0.000352909	-2.24019	1.41244e-06	Down
FxaC_8g21181	2D	FvH4_2g21720	-	-	-	-	-	-1.60491	0.0332178	-1.74663	0.0121825	Down
FxaC_6g25990	2B	FvH4_2g21720	1.43911	0.0180335	1.36959	0.0401356	Up	-	-	-	-	-
FxaC_11g30470	3C	FvH4_2g21762	2.45134	0.00141513	2.5488	0.000994951	Up	5.84356	9.98462e-05	6.92637	1.82361e-09	Up
FxaC_5g14510	2A	FvH4_2g21810	-	-	-	-	-	1.19017	0.00298812	1.49793	1.43286e-05	Up
FxaC_6g26000	2B	FvH4_2g21810	-	-	-	-	-	1.42418	0.000415688	1.09834	0.0159267	Up
FxaC_5g14500	2A	FvH4_2g21830	-	-	-	-	-	5.43129	0.00292048	5.20248	0.00578771	Up
FxaC_8g21090	2D	FvH4_2g21830	3.3243	9.58626e-23	3.30726	9.48744e-22	Up	3.16457	4.76054e-13	3.6143	2.39375e-19	Up
FxaC_5g14100	2A	FvH4_2g22170	-	-	-	-	-	-1.51504	0.000291709	-2.85095	2.54506e-11	Down
FxaC_7g21940	2C	FvH4_2g22460	-	-	-	-	-	-1.02906	0.000241748	-1.2021	6.28643e-06	Down
FxaC_6g26680	2B	FvH4_2g22460	-	-	-	-	-	-1.46635	2.03043e-13	-1.56232	1.91994e-15	Down
FxaC_6g26730	2B	FvH4_2g22500	-1.34068	0.00581641	-1.2118	0.0219873	Down	-	-	-	-	-
FxaC_5g13770	2A	FvH4_2g22530	-3.24523	5.04502e-06	-3.63545	5.37179e-06	Down	-	-	-	-	-
FxaC_5g13700	2A	FvH4_2g22570	-1.31981	0.00138887	-1.47832	0.000709586	Down	-	-	-	-	-
FxaC_5g13540	2A	FvH4_2g22810	-1.78713	2.10608e-12	-2.33344	2.5067e-17	Down	-1.5382	0.00164018	-3.14653	1.60637e-09	Down
FxaC_7g16860	2C	FvH4_2g22900	-	-	-	-	-	-2.9092	0.00116774	-3.02953	0.000431667	Down
FxaC_5g13430	2A	FvH4_2g22900	-1.05135	0.00238807	-1.0628	0.00374974	Down	-2.4286	6.41353e-18	-1.11332	2.49209e-05	Down
FxaC_6g27270	2B	FvH4_2g22900	-	-	-	-	-	-2.46775	4.55294e-06	-2.60039	6.92135e-07	Down
FxaC_8g20240	2D	FvH4_2g22960	-	-	-	-	-	-4.88033	2.86184e-23	-3.9442	1.32656e-20	Down
FxaC_7g22580	2C	FvH4_2g23010	-	-	-	-	-	2.11422	0.0032282	2.34163	0.000271825	Up
FxaC_7g22590	2C	FvH4_2g23090	-	-	-	-	-	1.99289	1.17968e-11	1.21358	0.000569457	Up
FxaC_5g13160	2A	FvH4_2g23100	-	-	-	-	-	-1.43364	1.10451e-09	-1.88486	7.04978e-16	Down
FxaC_5g13030	2A	FvH4_2g23190	-4.91748	6.20887e-09	-6.59708	3.8396e-09	Down	-3.19027	3.21956e-12	-2.35205	9.67965e-09	Down
FxaC_8g19500	2D	FvH4_2g23190	-4.42143	1.06219e-24	-3.73079	8.35047e-19	Down	-4.16711	9.49855e-48	-2.75334	3.06521e-30	Down
FxaC_6g27750	2B	FvH4_2g23190	-3.54555	3.55681e-15	-2.37454	1.55103e-08	Down	-3.71191	4.38671e-34	-2.45195	6.36077e-21	Down
FxaC_7g22750	2C	FvH4_2g23200	-3.62464	6.46523e-09	-5.02723	4.51822e-10	Down	-5.08556	1.84126e-28	-2.43343	1.41887e-13	Down
FxaC_7g22870	2C	FvH4_2g23270	-	-	-	-	-	1.84041	2.43958e-23	2.36387	1.17418e-39	Up
FxaC_5g12910	2A	FvH4_2g23270	-	-	-	-	-	1.99463	5.79384e-32	2.55546	9.52244e-53	Up
FxaC_6g27970	2B	FvH4_2g23301	1.3584	0.0120259	1.26504	0.0372107	Up	2.61589	1.73798e-15	2.88971	3.26617e-20	Up
FxaC_5g12820	2A	FvH4_2g23310	2.02053	2.63818e-10	2.04808	4.33027e-10	Up	1.50742	9.58839e-15	1.76245	8.74898e-21	Up
FxaC_8g19210	2D	FvH4_2g23310	1.15557	2.09358e-12	1.24866	2.73403e-14	Up	1.23859	2.55825e-13	1.14913	1.22288e-11	Up
FxaC_6g27980	2B	FvH4_2g23310	1.43322	0.00462401	1.40725	0.00938586	Up	1.63042	1.70226e-09	1.97997	4.95237e-15	Up
FxaC_6g28080	2B	FvH4_2g23360	-	-	-	-	-	-1.12293	1.41888e-07	-1.1379	4.32511e-08	Down
FxaC_6g28081	2B	FvH4_2g23370	-	-	-	-	-	1.87203	8.56251e-19	1.92983	2.08266e-20	Up
FxaC_6g28250	2B	FvH4_2g23550	-1.22342	0.00106624	-1.03112	0.0125469	Down	-	-	-	-	-
FxaC_5g12500	2A	FvH4_2g23620	-2.26679	2.44103e-05	-3.5746	2.81902e-08	Down	-	-	-	-	-
FxaC_8g18950	2D	FvH4_2g23620	-5.70322	0.000184628	-3.8092	0.00648209	Down	-	-	-	-	-
FxaC_8g18850	2D	FvH4_2g23690	1.11797	0.000233007	1.1095	0.000435519	Up	-	-	-	-	-
FxaC_7g23370	2C	FvH4_2g23720	1.60126	0.0125563	1.55551	0.0254912	Up	-	-	-	-	-
FxaC_6g28440	2B	FvH4_2g23720	1.34496	0.0022325	1.48837	0.000579342	Up	-	-	-	-	-
FxaC_5g12300	2A	FvH4_2g23780	2.40426	0.012182	2.2634	0.0188926	Up	-	-	-	-	-
FxaC_6g28530	2B	FvH4_2g23810	1.57295	3.28399e-11	1.5222	4.91172e-10	Up	-	-	-	-	-
FxaC_8g18650	2D	FvH4_2g23840	4.3804	0.0495045	5.07146	0.00789259	Up	-	-	-	-	-
FxaC_6g28730	2B	FvH4_2g23930	-	-	-	-	-	2.91414	3.75075e-09	2.98978	4.03207e-10	Up
FxaC_7g23780	2C	FvH4_2g23960	-	-	-	-	-	1.61781	0.00543921	1.82499	0.000421884	Up
FxaC_7g23750	2C	FvH4_2g23960	-	-	-	-	-	1.18025	1.32808e-05	1.78172	4.22005e-14	Up
FxaC_5g12090	2A	FvH4_2g23960	1.7657	7.49691e-14	1.81954	2.01787e-14	Up	1.35936	0.000272384	1.77515	3.87933e-08	Up
FxaC_8g18521	2D	FvH4_2g23960	1.76722	0.0116774	2.03135	0.00474688	Up	-	-	-	-	-
FxaC_8g18200	2D	FvH4_2g24230	-1.07336	7.41533e-07	-1.34443	1.04323e-09	Down	-	-	-	-	-
FxaC_6g35690	2B	FvH4_2g24280	-	-	-	-	-	1.13426	0.00425456	1.2575	0.000516332	Up
FxaC_7g24260	2C	FvH4_2g24420	-	-	-	-	-	2.07465	0.00285724	1.63868	0.0443163	Up
FxaC_6g29250	2B	FvH4_2g24420	-1.75515	1.83364e-14	-1.8109	4.09089e-14	Down	-	-	-	-	-
FxaC_7g24690	2C	FvH4_2g24830	-	-	-	-	-	1.36472	6.93257e-05	1.48506	4.11112e-06	Up
FxaC_5g11010	2A	FvH4_2g24830	1.47366	2.09129e-16	1.44695	1.66734e-15	Up	-1.4067	3.61809e-17	-1.68959	1.59864e-24	Down
FxaC_8g17210	2D	FvH4_2g24960	3.1866	0.00343852	3.22125	0.0040658	Up	-	-	-	-	-
FxaC_8g17190	2D	FvH4_2g24980	-4.19556	3.09332e-06	-3.07526	0.000383596	Down	-	-	-	-	-
FxaC_7g25150	2C	FvH4_2g25030	-	-	-	-	-	-1.49971	6.04661e-07	-2.12369	1.32258e-12	Down
FxaC_5g10760	2A	FvH4_2g25030	-	-	-	-	-	-1.03634	0.0104108	-1.14208	0.00245646	Down
FxaC_7g25320	2C	FvH4_2g25180	-	-	-	-	-	2.9536	3.34718e-12	2.48925	7.97353e-08	Up
FxaC_5g10440	2A	FvH4_2g25180	1.35488	1.1357e-15	1.17974	1.08488e-11	Up	-	-	-	-	-
FxaC_5g10441	2A	FvH4_2g25180	-	-	-	-	-	2.88049	1.14254e-10	3.32417	3.66944e-16	Up
FxaC_8g16870	2D	FvH4_2g25210	1.20934	2.37492e-15	1.21656	1.92326e-15	Up	-	-	-	-	-
FxaC_5g10340	2A	FvH4_2g25280	3.02412	2.38961e-18	2.53446	8.36037e-11	Up	2.55327	1.12556e-42	2.64627	2.07558e-46	Up
FxaC_5g10170	2A	FvH4_2g25450	-	-	-	-	-	-1.67245	6.12077e-07	-2.38539	1.92133e-12	Down
FxaC_5g10160	2A	FvH4_2g25460	-	-	-	-	-	2.34628	2.22673e-19	2.38715	1.31104e-20	Up
FxaC_7g25700	2C	FvH4_2g25590	1.20458	0.00748047	1.22234	0.00874819	Up	-	-	-	-	-
FxaC_8g16500	2D	FvH4_2g25590	1.57453	0.0328388	1.835	0.00766988	Up	-	-	-	-	-
FxaC_7g25730	2C	FvH4_2g25600	1.5468	3.17986e-18	1.3228	5.83569e-13	Up	-	-	-	-	-
FxaC_5g10000	2A	FvH4_2g25610	1.1874	0.0284178	1.16262	0.0453001	Up	-	-	-	-	-
FxaC_5g09880	2A	FvH4_2g25720	1.2684	2.44681e-13	1.11675	3.8484e-10	Up	-	-	-	-	-
FxaC_6g30570	2B	FvH4_2g25720	-1.56693	2.63601e-17	-1.91409	3.17806e-23	Down	-1.31807	3.44739e-09	-1.57175	5.99534e-13	Down
FxaC_5g09870	2A	FvH4_2g25730	3.82036	0.00153409	3.29748	0.0258896	Up	-	-	-	-	-
FxaC_6g30770	2B	FvH4_2g25860	1.48693	0.00765162	1.44776	0.0160575	Up	-	-	-	-	-
FxaC_7g26040	2C	FvH4_2g25880	-2.97431	1.3748e-05	-4.91151	9.59067e-08	Down	-	-	-	-	-
FxaC_5g09711	2A	FvH4_2g25880	-1.56589	4.7691e-07	-1.46343	7.24298e-06	Down	-	-	-	-	-
FxaC_7g26090	2C	FvH4_2g25930	1.59813	6.38817e-08	1.20576	0.0004701	Up	-	-	-	-	-
FxaC_6g30830	2B	FvH4_2g25930	-	-	-	-	-	1.42302	0.00207658	1.47719	0.000769394	Up
FxaC_7g26100	2C	FvH4_2g25940	3.27901	8.71602e-05	3.34758	7.2829e-05	Up	-	-	-	-	-
FxaC_5g09650	2A	FvH4_2g25940	3.63493	1.92997e-19	4.03749	3.73539e-25	Up	-	-	-	-	-
FxaC_8g02200	2D	FvH4_2g25960	2.27155	4.51142e-13	2.37793	5.57363e-14	Up	-	-	-	-	-
FxaC_8g02220	2D	FvH4_2g25990	-2.76138	1.31941e-05	-2.87512	2.82658e-05	Down	-2.51216	0.0106401	-6.13088	3.61929e-06	Down
FxaC_5g09590	2A	FvH4_2g26000	3.04438	3.40697e-86	3.00281	4.95963e-84	Up	2.5602	1.61351e-59	2.7674	3.434e-69	Up
FxaC_8g02230	2D	FvH4_2g26000	4.16088	2.17095e-94	4.01154	5.41667e-87	Up	1.11957	6.14049e-09	1.48809	2.58565e-16	Up
FxaC_6g30890	2B	FvH4_2g26000	3.22092	6.46876e-88	3.20618	4.39291e-87	Up	2.04199	4.08941e-34	2.19923	7.72049e-40	Up
FxaC_7g26300	2C	FvH4_2g26080	4.04568	1.7969e-53	4.10654	1.8048e-54	Up	2.20093	3.95333e-10	3.13675	2.27378e-25	Up
FxaC_5g09490	2A	FvH4_2g26080	3.22024	2.23292e-62	3.36225	1.34547e-67	Up	2.55968	4.92287e-32	3.22567	4.39502e-54	Up
FxaC_8g02270	2D	FvH4_2g26080	5.52017	5.70583e-77	5.4852	1.40482e-74	Up	2.53757	4.77635e-19	2.9512	4.34841e-28	Up
FxaC_6g31010	2B	FvH4_2g26080	3.19938	1.54403e-57	3.38798	3.24844e-64	Up	2.7646	3.94062e-35	3.17607	1.00898e-48	Up
FxaC_5g09480	2A	FvH4_2g26090	1.20908	0.000970356	1.02214	0.0150077	Up	-	-	-	-	-
FxaC_7g26360	2C	FvH4_2g26120	-	-	-	-	-	1.71569	1.89218e-13	1.71947	8.07202e-14	Up
FxaC_5g09351	2A	FvH4_2g26161	3.55952	4.47073e-05	3.38806	0.000340997	Up	-	-	-	-	-
FxaC_6g31111	2B	FvH4_2g26161	2.82238	2.42238e-42	2.97482	9.45979e-47	Up	1.5034	1.39969e-15	1.82975	9.06147e-24	Up
FxaC_7g26580	2C	FvH4_2g26170	-	-	-	-	-	1.99169	1.44314e-10	1.91605	6.14692e-10	Up
FxaC_5g09300	2A	FvH4_2g26170	-	-	-	-	-	1.65117	1.84088e-07	1.64349	1.2597e-07	Up
FxaC_8g02430	2D	FvH4_2g26170	1.1497	2.06609e-08	1.11043	1.28205e-07	Up	1.87795	1.06754e-19	1.50204	2.19869e-12	Up
FxaC_6g31140	2B	FvH4_2g26170	1.7817	5.35078e-18	1.62742	1.98246e-14	Up	2.6097	1.7071e-32	2.76621	1.57754e-37	Up
FxaC_7g26660	2C	FvH4_2g26250	-	-	-	-	-	-2.17485	6.89109e-36	-2.10361	9.19727e-35	Down
FxaC_5g09130	2A	FvH4_2g26360	-	-	-	-	-	3.41032	3.76347e-08	2.88913	2.5177e-05	Up
FxaC_7g27120	2C	FvH4_2g26570	1.16184	0.00318365	1.43252	0.00010302	Up	1.78335	0.000135999	1.43739	0.00542075	Up
FxaC_5g08840	2A	FvH4_2g26570	1.75579	2.58945e-08	1.52304	9.74132e-06	Up	-	-	-	-	-
FxaC_8g03011	2D	FvH4_2g26691	1.11728	0.0120031	1.07956	0.0239401	Up	-	-	-	-	-
FxaC_7g27320	2C	FvH4_2g26750	-1.45406	4.41498e-16	-1.21544	3.10434e-11	Down	-	-	-	-	-
FxaC_8g03060	2D	FvH4_2g26750	-1.6174	8.53656e-18	-1.64311	1.6621e-17	Down	-	-	-	-	-
FxaC_6g31780	2B	FvH4_2g26750	-2.06587	4.2285e-14	-1.97219	3.43956e-12	Down	-	-	-	-	-
FxaC_5g08380	2A	FvH4_2g26970	-3.65062	1.27399e-18	-2.62994	1.83718e-11	Down	-	-	-	-	-
FxaC_8g03270	2D	FvH4_2g26970	-5.04457	0.00682162	-5.04457	0.0151724	Down	-	-	-	-	-
FxaC_7g28760	2C	FvH4_2g27000	-	-	-	-	-	-2.48582	1.21216e-12	-1.86573	7.8394e-09	Down
FxaC_8g03300	2D	FvH4_2g27000	-	-	-	-	-	-1.62855	3.6782e-09	-1.98378	4.05664e-13	Down
FxaC_7g27650	2C	FvH4_2g27041	1.85724	0.0381596	2.17701	0.00773601	Up	-	-	-	-	-
FxaC_6g32120	2B	FvH4_2g27160	1.94529	0.000251978	2.22916	1.24656e-05	Up	-	-	-	-	-
FxaC_8g03510	2D	FvH4_2g27350	-	-	-	-	-	1.69434	0.000230394	1.2526	0.0211438	Up
FxaC_5g07860	2A	FvH4_2g27470	2.42237	3.84238e-34	2.5772	2.33936e-38	Up	-2.58443	2.05009e-58	-2.16512	2.81229e-43	Down
FxaC_8g14520	2D	FvH4_2g27470	2.91932	0.00427695	3.27046	0.000622887	Up	-	-	-	-	-
FxaC_6g32340	2B	FvH4_2g27470	-	-	-	-	-	-2.65059	2.25764e-06	-1.53008	0.00361261	Down
FxaC_5g07720	2A	FvH4_2g27620	-	-	-	-	-	1.07473	0.00105594	1.0747	0.000692979	Up
FxaC_6g32570	2B	FvH4_2g27620	1.28861	5.09029e-10	1.35898	7.25635e-11	Up	2.3966	1.88076e-08	2.4936	1.00573e-09	Up
FxaC_5g07660	2A	FvH4_2g27700	-	-	-	-	-	5.44679	0.00352457	5.47931	0.00226017	Up
FxaC_6g32720	2B	FvH4_2g27721	1.55221	0.00019215	1.60267	0.000155664	Up	-	-	-	-	-
FxaC_7g28940	2C	FvH4_2g27940	-1.49707	1.03321e-15	-1.49964	4.5714e-15	Down	-	-	-	-	-
FxaC_8g15010	2D	FvH4_2g27940	-1.47087	4.42653e-08	-1.08805	0.000148795	Down	-	-	-	-	-
FxaC_5g07330	2A	FvH4_2g28000	2.05783	5.75974e-08	2.04202	1.8492e-07	Up	-	-	-	-	-
FxaC_5g06790	2A	FvH4_2g28330	-	-	-	-	-	-3.5867	0.000553471	-1.89755	0.0405912	Down
FxaC_8g15420	2D	FvH4_2g28364	-	-	-	-	-	1.19001	0.00318188	1.07136	0.00981844	Up
FxaC_6g33340	2B	FvH4_2g28720	-	-	-	-	-	2.43464	0.00127092	2.7587	3.39883e-05	Up
FxaC_5g06430	2A	FvH4_2g28730	-	-	-	-	-	2.56499	9.42871e-06	2.12954	0.000877166	Up
FxaC_5g06410	2A	FvH4_2g28770	-1.23733	2.1945e-05	-1.67247	4.10216e-08	Down	-	-	-	-	-
FxaC_6g33420	2B	FvH4_2g28820	-3.46365	0.00381449	-5.14754	0.000861015	Down	-7.4397	1.47248e-39	-6.76252	1.21823e-40	Down
FxaC_7g30330	2C	FvH4_2g29100	-1.47705	6.0093e-14	-1.34397	3.04275e-11	Down	-	-	-	-	-
FxaC_8g16110	2D	FvH4_2g29100	-1.67353	6.35346e-18	-1.53106	1.37145e-14	Down	-	-	-	-	-
FxaC_6g33900	2B	FvH4_2g29100	-1.35093	2.01081e-06	-1.27996	1.83774e-05	Down	-	-	-	-	-
FxaC_5g05930	2A	FvH4_2g29150	-4.77058	0.0176238	-4.77058	0.0344424	Down	-	-	-	-	-
FxaC_6g34130	2B	FvH4_2g29320	1.20708	0.0106628	1.13763	0.0260541	Up	5.52795	0.000444183	5.5551	0.000256283	Up
FxaC_23g03910	6C	FvH4_2g29352	-	-	-	-	-	1.78043	0.0216114	1.81258	0.0130386	Up
FxaC_5g05740	2A	FvH4_2g29390	5.37472	6.52811e-14	4.69241	2.53684e-08	Up	1.70879	6.19781e-05	2.49668	1.50148e-12	Up
FxaC_8g01880	2D	FvH4_2g29390	4.53414	5.13556e-26	3.98562	3.02334e-17	Up	1.85415	0.0134273	2.93341	1.74435e-08	Up
FxaC_5g05730	2A	FvH4_2g29400	1.41581	1.43357e-06	1.61801	1.83534e-08	Up	-	-	-	-	-
FxaC_5g05700	2A	FvH4_2g29440	-1.78167	0.00286925	-2.56142	9.90722e-05	Down	-4.03624	1.30904e-08	-2.41714	2.9127e-05	Down
FxaC_7g24610	2C	FvH4_2g29542	4.3817	0.0219397	4.32317	0.0343517	Up	1.71516	0.0301579	2.46107	2.81164e-05	Up
FxaC_6g34840	2B	FvH4_2g29591	-2.81464	5.89945e-07	-2.69059	6.57004e-06	Down	-	-	-	-	-
FxaC_8g01690	2D	FvH4_2g29670	-	-	-	-	-	1.53755	1.11458e-14	1.13848	5.63026e-08	Up
FxaC_5g05380	2A	FvH4_2g29720	-	-	-	-	-	-1.70244	8.77933e-13	-1.61079	3.61608e-12	Down
FxaC_5g05260	2A	FvH4_2g29790	1.31953	0.00332728	1.43974	0.00123462	Up	1.5806	0.00902537	1.56882	0.00731732	Up
FxaC_5g05150	2A	FvH4_2g29860	-	-	-	-	-	-3.42644	0.000238172	-3.18405	0.000248165	Down
FxaC_8g01500	2D	FvH4_2g29860	-	-	-	-	-	-5.84144	0.000428456	-3.23189	0.00855505	Down
FxaC_6g35140	2B	FvH4_2g29950	-	-	-	-	-	-1.59792	0.0119437	-3.87577	1.68569e-08	Down
FxaC_5g04941	2A	FvH4_2g30020	-5.77206	0.000122192	-5.77206	0.000464973	Down	-	-	-	-	-
FxaC_8g01320	2D	FvH4_2g30050	-1.32529	0.000524026	-1.36253	0.000710494	Down	-	-	-	-	-
FxaC_7g31600	2C	FvH4_2g30110	-1.91854	0.0107723	-2.09786	0.00919649	Down	-	-	-	-	-
FxaC_5g04780	2A	FvH4_2g30230	-2.62015	5.93692e-07	-2.67869	2.39469e-06	Down	-6.57829	2.16912e-51	-5.57962	6.51555e-50	Down
FxaC_6g35540	2B	FvH4_2g30230	-	-	-	-	-	-3.07234	6.17972e-10	-2.97634	3.87263e-10	Down
FxaC_8g03670	2D	FvH4_2g30270	-1.69729	0.000834532	-2.12024	9.1439e-05	Down	-	-	-	-	-
FxaC_14g24431	4B	FvH4_2g30510	1.30512	0.0297128	1.29157	0.0440246	Up	3.06803	1.00098e-16	2.2418	7.80086e-08	Up
FxaC_6g36710	2B	FvH4_2g30830	-	-	-	-	-	-1.83651	2.15409e-12	-1.96185	2.72987e-14	Down
FxaC_7g32271	2C	FvH4_2g30860	-1.09081	0.0357902	-1.36444	0.00983518	Down	-	-	-	-	-
FxaC_8g00720	2D	FvH4_2g30860	-1.58679	5.9626e-05	-1.5705	0.000184882	Down	-	-	-	-	-
FxaC_7g32300	2C	FvH4_2g30890	1.78151	1.02199e-16	1.65684	5.74905e-14	Up	3.20786	1.85619e-07	4.38061	1.89876e-20	Up
FxaC_5g03880	2A	FvH4_2g30930	1.04181	0.000453911	1.17009	6.21263e-05	Up	1.20975	0.000309132	1.36253	1.12907e-05	Up
FxaC_7g32450	2C	FvH4_2g30940	-1.03941	0.00108505	-1.1264	0.000628925	Down	-	-	-	-	-
FxaC_5g03860	2A	FvH4_2g30950	-4.13645	5.28568e-06	-2.45673	0.00398735	Down	-	-	-	-	-
FxaC_8g00640	2D	FvH4_2g30950	-1.63576	5.96729e-12	-1.60199	7.47225e-11	Down	-	-	-	-	-
FxaC_7g32650	2C	FvH4_2g31120	-	-	-	-	-	1.15659	0.00861566	1.01341	0.0278887	Up
FxaC_5g03470	2A	FvH4_2g31290	1.028	1.82474e-06	1.214	7.57813e-09	Up	1.84609	2.59244e-19	1.26861	7.83552e-09	Up
FxaC_7g32840	2C	FvH4_2g31370	2.46901	4.19458e-07	2.61556	8.96126e-08	Up	1.23939	0.00127038	1.06472	0.00867066	Up
FxaC_8g00190	2D	FvH4_2g31370	-	-	-	-	-	-3.20298	0.00147992	-2.42298	0.00836574	Down
FxaC_6g37160	2B	FvH4_2g31371	-	-	-	-	-	1.78342	0.00620202	1.93396	0.00113749	Up
FxaC_6g37220	2B	FvH4_2g31431	-	-	-	-	-	-1.51361	5.84559e-20	-1.05305	3.01827e-10	Down
FxaC_8g00120	2D	FvH4_2g31450	-1.3996	1.80466e-05	-1.73837	3.88118e-07	Down	-2.02021	0.0020636	-2.00971	0.00124842	Down
FxaC_5g03210	2A	FvH4_2g31530	-	-	-	-	-	1.82256	4.37083e-08	1.8662	8.08773e-09	Up
FxaC_8g00031	2D	FvH4_2g31530	1.71776	0.000382602	1.65323	0.00136244	Up	-	-	-	-	-
FxaC_7g33130	2C	FvH4_2g31610	-	-	-	-	-	1.3844	0.00816874	1.63174	0.000336773	Up
FxaC_5g03140	2A	FvH4_2g31630	-	-	-	-	-	-1.40272	0.0115778	-1.76408	0.000607399	Down
FxaC_10g38300	3B	FvH4_2g31661	-	-	-	-	-	-1.49631	0.000655355	-1.08591	0.0149829	Down
FxaC_5g03000	2A	FvH4_2g31760	-3.35127	3.32742e-12	-4.82171	3.15588e-15	Down	-	-	-	-	-
FxaC_6g37530	2B	FvH4_2g31760	-1.58975	1.1404e-09	-1.97889	1.02492e-12	Down	-	-	-	-	-
FxaC_8g14380	2D	FvH4_2g31770	-1.2885	0.0475174	-2.15588	0.00100951	Down	-	-	-	-	-
FxaC_5g02880	2A	FvH4_2g31860	-1.34496	3.37564e-06	-1.17813	0.000129771	Down	-	-	-	-	-
FxaC_8g14320	2D	FvH4_2g31860	-1.44872	3.47237e-06	-1.14968	0.000617459	Down	-	-	-	-	-
FxaC_7g33490	2C	FvH4_2g31951	2.47699	2.18401e-11	2.48244	5.74863e-11	Up	-	-	-	-	-
FxaC_5g02790	2A	FvH4_2g31951	2.0566	1.61927e-12	1.96862	6.51242e-11	Up	-	-	-	-	-
FxaC_6g37670	2B	FvH4_2g31951	1.55291	1.35422e-06	1.03856	0.00966673	Up	-	-	-	-	-
FxaC_8g14250	2D	FvH4_2g31980	6.22274	1.56181e-06	5.9554	2.17266e-05	Up	-	-	-	-	-
FxaC_5g02700	2A	FvH4_2g32000	-	-	-	-	-	-1.72132	0.000669946	-1.41187	0.00415098	Down
FxaC_5g02670	2A	FvH4_2g32040	-	-	-	-	-	-7.45456	2.78771e-13	-3.67362	3.96758e-09	Down
FxaC_5g02660	2A	FvH4_2g32060	-2.30854	1.24514e-13	-2.16706	1.6575e-11	Down	-2.41722	9.96555e-10	-1.74279	1.78436e-06	Down
FxaC_7g33580	2C	FvH4_2g32080	-2.71793	3.92135e-09	-2.16672	4.02785e-06	Down	-	-	-	-	-
FxaC_5g02650	2A	FvH4_2g32080	-2.65657	6.95485e-05	-1.93437	0.00582541	Down	-	-	-	-	-
FxaC_6g37830	2B	FvH4_2g32080	-1.40517	0.00409527	-2.17704	2.69444e-05	Down	-	-	-	-	-
FxaC_6g37820	2B	FvH4_2g32080	-	-	-	-	-	-1.343	0.00813074	-1.06308	0.0381916	Down
FxaC_7g33690	2C	FvH4_2g32190	1.29357	1.49075e-15	1.22539	7.63064e-14	Up	-	-	-	-	-
FxaC_7g33850	2C	FvH4_2g32390	-	-	-	-	-	-1.03666	0.0108571	-1.74116	1.95153e-06	Down
FxaC_8g13840	2D	FvH4_2g32390	-1.35624	2.79462e-11	-1.56325	1.55674e-13	Down	-	-	-	-	-
FxaC_5g02270	2A	FvH4_2g32410	-	-	-	-	-	-1.33156	3.95374e-16	-1.07793	5.64982e-11	Down
FxaC_5g02160	2A	FvH4_2g32500	-1.67073	3.84663e-14	-1.73656	4.33046e-14	Down	-1.12829	6.24639e-08	-1.21377	2.20979e-09	Down
FxaC_8g13690	2D	FvH4_2g32500	-1.45981	6.87493e-07	-1.6346	1.29578e-07	Down	-	-	-	-	-
FxaC_7g34060	2C	FvH4_2g32570	-1.66403	0.000312382	-2.23058	9.94445e-06	Down	-	-	-	-	-
FxaC_8g13650	2D	FvH4_2g32570	-1.8401	1.58348e-09	-1.75191	3.94236e-08	Down	-	-	-	-	-
FxaC_6g38290	2B	FvH4_2g32570	-1.53203	1.66801e-09	-1.24914	2.67577e-06	Down	-	-	-	-	-
FxaC_8g13440	2D	FvH4_2g32740	-	-	-	-	-	1.98038	8.74725e-15	1.85576	4.06775e-13	Up
FxaC_5g01860	2A	FvH4_2g32760	-	-	-	-	-	-4.99926	0.0307406	-4.99926	0.0194155	Down
FxaC_7g34310	2C	FvH4_2g32810	-1.37424	0.0286627	-1.56874	0.01687	Down	-	-	-	-	-
FxaC_6g38540	2B	FvH4_2g32820	-1.23329	6.39245e-05	-1.44012	6.98709e-06	Down	-	-	-	-	-
FxaC_7g34440	2C	FvH4_2g32940	-3.96064	6.04081e-07	-3.30539	3.58249e-05	Down	-	-	-	-	-
FxaC_7g34430	2C	FvH4_2g32940	1.35678	0.00963926	1.26654	0.0297805	Up	-	-	-	-	-
FxaC_5g01700	2A	FvH4_2g32940	-4.5676	3.70432e-12	-4.30809	2.53952e-10	Down	-3.11705	0.0056838	-2.06868	0.0453985	Down
FxaC_5g01690	2A	FvH4_2g32940	1.41558	0.00550976	1.31662	0.0200157	Up	-	-	-	-	-
FxaC_8g13250	2D	FvH4_2g32940	1.59374	0.000386524	1.97755	1.99621e-06	Up	-	-	-	-	-
FxaC_8g13260	2D	FvH4_2g32940	-4.9492	1.96281e-07	-3.42529	7.87889e-05	Down	-	-	-	-	-
FxaC_5g01660	2A	FvH4_2g32970	1.27671	0.00760012	1.1678	0.0284233	Up	-	-	-	-	-
FxaC_5g01560	2A	FvH4_2g33060	-1.28173	2.69323e-05	-1.12402	0.000591525	Down	-	-	-	-	-
FxaC_5g01470	2A	FvH4_2g33140	-	-	-	-	-	1.76052	4.56036e-05	2.13777	2.64062e-08	Up
FxaC_8g13020	2D	FvH4_2g33150	-1.09962	0.0328788	-1.19003	0.0293273	Down	-	-	-	-	-
FxaC_6g38940	2B	FvH4_2g33220	-	-	-	-	-	1.35926	9.30768e-05	1.7288	1.83011e-08	Up
FxaC_7g34910	2C	FvH4_2g33270	-	-	-	-	-	-1.25943	0.00820013	-1.46669	0.00087621	Down
FxaC_8g12670	2D	FvH4_2g33410	-3.69084	1.26834e-65	-4.11253	8.09698e-69	Down	-	-	-	-	-
FxaC_6g39180	2B	FvH4_2g33410	-2.8667	1.75233e-66	-2.78352	6.89786e-62	Down	-1.44066	6.48292e-18	-1.05221	4.24616e-10	Down
FxaC_8g12560	2D	FvH4_2g33471	2.61497	1.0943e-21	2.91457	2.36989e-27	Up	1.67107	1.23897e-05	2.2035	3.16404e-11	Up
FxaC_5g00940	2A	FvH4_2g33640	-	-	-	-	-	3.52478	0.00836051	4.03018	0.000286892	Up
FxaC_8g12340	2D	FvH4_2g33760	-1.33528	2.61805e-10	-1.10249	6.20065e-07	Down	-	-	-	-	-
FxaC_7g35480	2C	FvH4_2g33770	-	-	-	-	-	-1.96092	0.00134402	-1.89112	0.00126195	Down
FxaC_5g00800	2A	FvH4_2g33780	-1.54058	8.57796e-23	-1.4803	9.34185e-21	Down	-	-	-	-	-
FxaC_5g00701	2A	FvH4_2g33870	1.66868	0.0107603	2.18854	0.000116148	Up	-	-	-	-	-
FxaC_7g35691	2C	FvH4_2g33931	-5.51887	0.000281104	-5.51887	0.000980318	Down	-2.83743	0.0497563	-5.56385	0.000800931	Down
FxaC_5g00650	2A	FvH4_2g33931	-2.98287	1.73167e-09	-2.67282	1.91195e-07	Down	-	-	-	-	-
FxaC_8g12150	2D	FvH4_2g33931	-3.44539	0.00194163	-2.68514	0.0208562	Down	-	-	-	-	-
FxaC_6g39580	2B	FvH4_2g33931	-3.4379	1.33691e-05	-3.18285	0.000132084	Down	-6.23058	5.84299e-18	-6.33372	2.70983e-19	Down
FxaC_5g00220	2A	FvH4_2g34230	-2.3907	2.41898e-10	-2.32117	4.38719e-09	Down	-	-	-	-	-
FxaC_5g00130	2A	FvH4_2g34300	-2.45873	0.000280238	-2.62768	0.000402574	Down	-	-	-	-	-
FxaC_8g11880	2D	FvH4_2g34300	-1.67311	0.00221591	-2.25425	0.000162048	Down	-	-	-	-	-
FxaC_6g39960	2B	FvH4_2g34300	-2.51927	1.2688e-06	-2.23717	3.94723e-05	Down	-	-	-	-	-
FxaC_7g36210	2C	FvH4_2g34420	-1.5965	3.08357e-07	-1.51327	3.67688e-06	Down	-3.18264	4.10078e-06	-2.22225	0.000247963	Down
FxaC_7g36270	2C	FvH4_2g34472	1.87799	1.65504e-12	1.87992	4.53767e-12	Up	2.2259	6.79094e-09	2.26521	1.32304e-09	Up
FxaC_6g40110	2B	FvH4_2g34472	1.23677	3.70585e-07	1.43995	1.53392e-09	Up	1.14377	0.00104398	1.65133	1.41175e-08	Up
FxaC_8g11690	2D	FvH4_2g34500	4.68061	0.0151172	5.01645	0.00564533	Up	-	-	-	-	-
FxaC_6g40160	2B	FvH4_2g34540	-	-	-	-	-	-1.51759	2.57845e-06	-1.20442	0.000146174	Down
FxaC_8g11370	2D	FvH4_2g34940	2.02427	0.000342443	2.47048	1.98072e-06	Up	-	-	-	-	-
FxaC_6g40560	2B	FvH4_2g35060	-	-	-	-	-	3.23818	0.0364833	4.22992	0.000119651	Up
FxaC_6g40600	2B	FvH4_2g35090	-	-	-	-	-	-3.7258	1.10757e-08	-3.84999	1.62926e-09	Down
FxaC_6g40610	2B	FvH4_2g35100	-	-	-	-	-	-1.84529	0.000848515	-1.97155	0.000201655	Down
FxaC_7g36960	2C	FvH4_2g35110	-	-	-	-	-	-1.18553	0.00377888	-1.08589	0.00669037	Down
FxaC_8g10950	2D	FvH4_2g35190	1.62053	1.65638e-18	1.51048	1.22997e-15	Up	1.14024	1.62883e-08	1.47678	7.37204e-15	Up
FxaC_6g40700	2B	FvH4_2g35190	1.45325	2.09023e-15	1.44045	8.61345e-15	Up	1.12236	1.16438e-09	1.20098	2.83073e-11	Up
FxaC_7g37040	2C	FvH4_2g35200	1.20948	1.1357e-15	1.22002	7.10131e-16	Up	-	-	-	-	-
FxaC_7g37220	2C	FvH4_2g35330	-	-	-	-	-	-1.16871	5.43983e-08	-1.5949	2.35835e-14	Down
FxaC_7g37310	2C	FvH4_2g35400	-	-	-	-	-	-1.79591	4.03684e-29	-1.79963	1.27694e-29	Down
FxaC_8g10750	2D	FvH4_2g35400	-	-	-	-	-	-1.25957	2.32025e-12	-1.16588	5.41658e-11	Down
FxaC_6g40940	2B	FvH4_2g35400	-	-	-	-	-	-1.70231	3.44655e-24	-1.64943	3.20717e-23	Down
FxaC_7g37360	2C	FvH4_2g35450	-1.79455	9.03272e-05	-2.93617	1.99325e-08	Down	-	-	-	-	-
FxaC_8g10700	2D	FvH4_2g35450	-2.78015	0.000103741	-2.48749	0.00104498	Down	-	-	-	-	-
FxaC_6g40990	2B	FvH4_2g35450	-1.58882	0.000100077	-1.89152	1.32766e-05	Down	-	-	-	-	-
FxaC_7g37400	2C	FvH4_2g35490	1.89853	6.46488e-22	1.81369	2.44117e-19	Up	-	-	-	-	-
FxaC_8g10670	2D	FvH4_2g35490	1.32817	7.16382e-05	1.19051	0.0011241	Up	-	-	-	-	-
FxaC_8g10550	2D	FvH4_2g35620	-2.83735	3.4294e-06	-2.42277	0.000128186	Down	-	-	-	-	-
FxaC_6g41080	2B	FvH4_2g35620	-2.58272	3.96675e-10	-1.97631	2.47526e-06	Down	-	-	-	-	-
FxaC_6g41170	2B	FvH4_2g35730	-	-	-	-	-	1.20053	0.000110723	1.2571	2.30456e-05	Up
FxaC_8g10370	2D	FvH4_2g35840	-1.11772	0.0310205	-1.26622	0.0180528	Down	-	-	-	-	-
FxaC_7g38260	2C	FvH4_2g36270	-1.72902	8.94182e-06	-1.80613	1.26003e-05	Down	-	-	-	-	-
FxaC_8g09970	2D	FvH4_2g36270	-1.13617	0.0371197	-1.35153	0.015331	Down	-	-	-	-	-
FxaC_7g38270	2C	FvH4_2g36290	2.11781	3.87823e-15	2.06713	8.85673e-14	Up	1.07986	0.000314137	1.49958	8.08773e-09	Up
FxaC_8g09940	2D	FvH4_2g36290	-	-	-	-	-	2.55819	0.000675854	2.83626	2.85346e-05	Up
FxaC_6g41680	2B	FvH4_2g36290	1.94307	0.00572439	2.18229	0.00120175	Up	2.35403	0.0036396	2.60713	0.000303407	Up
FxaC_7g38430	2C	FvH4_2g36460	1.31602	1.00509e-14	1.19498	5.95823e-12	Up	-	-	-	-	-
FxaC_8g09760	2D	FvH4_2g36460	2.12325	6.01096e-29	1.8872	4.01151e-22	Up	-	-	-	-	-
FxaC_6g41840	2B	FvH4_2g36460	1.40025	6.74748e-07	1.1249	0.000372548	Up	-	-	-	-	-
FxaC_6g41931	2B	FvH4_2g36550	1.046	0.00734229	1.05197	0.00959237	Up	-	-	-	-	-
FxaC_7g38650	2C	FvH4_2g36660	-1.73901	1.34392e-24	-1.78133	1.04192e-24	Down	-	-	-	-	-
FxaC_7g38680	2C	FvH4_2g36671	-1.16098	8.55023e-10	-1.08852	2.21756e-08	Down	-1.0478	2.60729e-05	-1.02715	2.21573e-05	Down
FxaC_8g09570	2D	FvH4_2g36671	-1.32033	1.99257e-15	-1.12899	2.96586e-11	Down	-	-	-	-	-
FxaC_6g42190	2B	FvH4_2g36751	2.32538	7.44598e-07	2.24618	4.79925e-06	Up	-	-	-	-	-
FxaC_8g09380	2D	FvH4_2g36870	-1.06774	4.45296e-06	-1.07839	7.77946e-06	Down	-	-	-	-	-
FxaC_7g38900	2C	FvH4_2g36880	1.33703	2.59926e-17	1.01804	5.02861e-10	Up	-	-	-	-	-
FxaC_8g09370	2D	FvH4_2g36880	1.75532	5.43063e-28	1.71404	1.73629e-26	Up	-	-	-	-	-
FxaC_7g38970	2C	FvH4_2g36940	-1.98511	4.98865e-09	-1.03331	0.00555282	Down	-	-	-	-	-
FxaC_8g09310	2D	FvH4_2g36940	-1.38622	2.05217e-06	-1.24988	5.20749e-05	Down	-	-	-	-	-
FxaC_7g38990	2C	FvH4_2g36960	1.19097	0.000202063	1.06239	0.00255451	Up	-	-	-	-	-
FxaC_7g39030	2C	FvH4_2g36990	-1.57416	2.02056e-06	-1.48876	1.94539e-05	Down	-1.39368	0.0449966	-2.13645	0.00068475	Down
FxaC_8g09250	2D	FvH4_2g36990	-	-	-	-	-	-1.38517	0.000159738	-2.07113	9.67291e-09	Down
FxaC_6g32560	2B	FvH4_2g37010	-	-	-	-	-	1.35919	2.41898e-05	1.34322	2.14752e-05	Up
FxaC_7g39150	2C	FvH4_2g37190	-1.72222	0.0409754	-2.05301	0.021694	Down	-	-	-	-	-
FxaC_7g39380	2C	FvH4_2g37300	-1.20028	0.0481034	-1.4081	0.0240493	Down	-	-	-	-	-
FxaC_8g08940	2D	FvH4_2g37310	-1.10173	0.0100011	-1.49969	0.000617115	Down	-	-	-	-	-
FxaC_7g39400	2C	FvH4_2g37320	2.38212	1.50752e-08	2.22973	5.96867e-07	Up	-	-	-	-	-
FxaC_8g08930	2D	FvH4_2g37320	1.94458	3.61403e-09	1.52979	4.22673e-05	Up	2.32332	0.000187482	2.48189	1.71803e-05	Up
FxaC_6g44560	2B	FvH4_2g37320	2.09363	1.12292e-22	2.08481	6.5752e-22	Up	3.12816	1.38782e-20	3.66244	7.21336e-32	Up
FxaC_18g33870	5B	FvH4_2g37340	1.78035	0.00642173	1.80757	0.00729904	Up	-	-	-	-	-
FxaC_7g39510	2C	FvH4_2g37410	-	-	-	-	-	1.87351	3.16289e-07	2.05444	2.26833e-09	Up
FxaC_8g08760	2D	FvH4_2g37550	-1.11686	0.000384488	-1.06731	0.00140324	Down	-	-	-	-	-
FxaC_7g39660	2C	FvH4_2g37580	-5.23985	0.00128891	-5.23985	0.00366445	Down	-	-	-	-	-
FxaC_6g44230	2B	FvH4_2g37680	-1.18394	8.25989e-14	-1.44424	7.49744e-20	Down	-2.13305	5.36914e-43	-1.95488	5.42757e-37	Down
FxaC_7g39810	2C	FvH4_2g37710	-	-	-	-	-	2.40124	0.0134103	2.33619	0.014952	Up
FxaC_6g44200	2B	FvH4_2g37720	-	-	-	-	-	3.09373	0.00278656	2.84794	0.00896116	Up
FxaC_6g44180	2B	FvH4_2g37760	-	-	-	-	-	1.7743	0.00190462	2.10692	2.28374e-05	Up
FxaC_8g08530	2D	FvH4_2g37780	-3.17956	2.16239e-37	-3.05231	7.00387e-33	Down	-	-	-	-	-
FxaC_7g39880	2C	FvH4_2g37790	-3.75006	7.74935e-75	-3.45575	1.40168e-63	Down	-2.82951	7.90137e-10	-2.6921	6.86624e-10	Down
FxaC_7g39970	2C	FvH4_2g37840	-	-	-	-	-	-1.35212	2.28216e-06	-1.53205	2.95892e-08	Down
FxaC_7g40190	2C	FvH4_2g37990	1.69652	2.48099e-11	1.58114	2.673e-09	Up	2.30937	7.4937e-24	2.40114	1.95254e-26	Up
FxaC_8g08260	2D	FvH4_2g37990	1.35643	2.48984e-05	1.54285	9.85697e-07	Up	1.63498	4.40418e-09	1.57182	1.44055e-08	Up
FxaC_6g43910	2B	FvH4_2g37990	1.54953	1.17299e-10	1.30667	4.73045e-07	Up	1.63795	5.1091e-14	1.52623	2.79766e-12	Up
FxaC_8g08240	2D	FvH4_2g38010	-2.22408	2.21399e-09	-1.745	5.5514e-06	Down	-	-	-	-	-
FxaC_6g43891	2B	FvH4_2g38010	-1.28531	0.000683689	-1.51811	0.000114267	Down	-	-	-	-	-
FxaC_8g08200	2D	FvH4_2g38030	-	-	-	-	-	3.44518	6.71925e-10	3.89626	1.53773e-14	Up
FxaC_7g40270	2C	FvH4_2g38060	1.75265	1.36393e-07	1.76379	2.72021e-07	Up	-	-	-	-	-
FxaC_8g08130	2D	FvH4_2g38060	2.07259	4.78951e-07	1.71937	0.000424652	Up	1.59752	1.00248e-15	1.91037	3.10894e-23	Up
FxaC_7g40360	2C	FvH4_2g38120	-4.94655	7.26429e-07	-6.63376	3.55596e-07	Down	-	-	-	-	-
FxaC_8g08040	2D	FvH4_2g38120	-5.10334	2.94984e-17	-5.34729	8.52924e-16	Down	-	-	-	-	-
FxaC_8g07830	2D	FvH4_2g38320	-	-	-	-	-	-1.59263	6.30929e-16	-1.20873	3.87683e-10	Down
FxaC_6g43590	2B	FvH4_2g38320	-1.4827	2.32339e-05	-1.41589	0.000137898	Down	-	-	-	-	-
FxaC_7g40650	2C	FvH4_2g38340	-	-	-	-	-	1.7488	1.35372e-19	3.17819	1.2331e-68	Up
FxaC_6g43560	2B	FvH4_2g38360	1.32139	7.18532e-06	1.39206	3.02428e-06	Up	-	-	-	-	-
FxaC_7g40690	2C	FvH4_2g38400	-1.21759	5.87068e-15	-1.4667	3.92649e-21	Down	-	-	-	-	-
FxaC_8g07740	2D	FvH4_2g38400	-1.80647	2.64927e-29	-1.88255	7.32463e-31	Down	-	-	-	-	-
FxaC_6g43520	2B	FvH4_2g38400	-1.13197	3.21817e-13	-1.30685	2.78843e-17	Down	-	-	-	-	-
FxaC_8g07520	2D	FvH4_2g38570	-1.00434	0.0013127	-1.05013	0.00134918	Down	-	-	-	-	-
FxaC_7g40960	2C	FvH4_2g38670	-1.09645	2.01261e-06	-1.06264	1.01343e-05	Down	-1.49645	4.61567e-06	-1.04178	0.00142431	Down
FxaC_8g07450	2D	FvH4_2g38670	-1.54343	0.0161787	-1.63549	0.0171322	Down	-	-	-	-	-
FxaC_7g40970	2C	FvH4_2g38680	-	-	-	-	-	-3.01088	2.66224e-06	-2.30481	7.35898e-05	Down
FxaC_8g07440	2D	FvH4_2g38680	-	-	-	-	-	-2.62958	0.000159452	-3.89706	2.26675e-07	Down
FxaC_7g41020	2C	FvH4_2g38710	-3.0728	4.56843e-33	-3.47981	3.70136e-35	Down	-	-	-	-	-
FxaC_8g07410	2D	FvH4_2g38710	-1.92145	1.9379e-18	-1.57461	1.72748e-12	Down	-1.06396	1.91991e-06	-1.58149	1.95291e-13	Down
FxaC_6g43250	2B	FvH4_2g38710	-2.95544	1.01516e-38	-2.89179	1.09554e-34	Down	-1.44861	4.55563e-10	-1.74458	2.65309e-14	Down
FxaC_6g43200	2B	FvH4_2g38740	-2.57137	2.97485e-05	-3.42807	2.40615e-06	Down	-6.56374	1.27583e-37	-4.31047	2.933e-30	Down
FxaC_6g43140	2B	FvH4_2g38770	-	-	-	-	-	1.14629	6.81402e-06	1.24258	3.24388e-07	Up
FxaC_6g43090	2B	FvH4_2g38790	-	-	-	-	-	1.01076	0.0121728	1.3284	7.98944e-05	Up
FxaC_7g41150	2C	FvH4_2g38830	-1.61074	0.000133802	-1.99385	9.22135e-06	Down	-	-	-	-	-
FxaC_8g07220	2D	FvH4_2g38840	-	-	-	-	-	1.561	6.75024e-08	1.6215	6.80742e-09	Up
FxaC_8g07180	2D	FvH4_2g38890	-	-	-	-	-	1.17212	0.000163183	1.38006	1.17733e-06	Up
FxaC_6g42900	2B	FvH4_2g38970	-	-	-	-	-	-5.31471	0.00605584	-3.48704	0.026697	Down
FxaC_7g41450	2C	FvH4_2g39150	4.22508	0.0323398	4.65434	0.0102435	Up	5.92906	6.28349e-16	4.50931	1.73638e-06	Up
FxaC_6g42740	2B	FvH4_2g39150	1.85602	0.0182462	1.75848	0.044462	Up	3.7168	3.92149e-25	2.2362	4.4501e-07	Up
FxaC_28g24810	7D	FvH4_2g39160	-1.78913	0.0156707	-2.33715	0.00348023	Down	-	-	-	-	-
FxaC_8g06610	2D	FvH4_2g39240	1.22845	0.00147226	1.4703	6.43657e-05	Up	-	-	-	-	-
FxaC_8g06600	2D	FvH4_2g39260	1.4755	0.000244432	1.27805	0.00514441	Up	-	-	-	-	-
FxaC_2g29860	1B	FvH4_2g39350	-2.21141	1.73326e-15	-1.50905	7.53898e-08	Down	-	-	-	-	-
FxaC_7g41740	2C	FvH4_2g39350	-2.52953	1.4476e-53	-2.55553	5.53094e-53	Down	-1.27701	7.18623e-12	-1.7049	1.6703e-20	Down
FxaC_6g42550	2B	FvH4_2g39350	-1.87852	4.4765e-09	-1.21712	0.000306264	Down	-	-	-	-	-
FxaC_7g41770	2C	FvH4_2g39360	-	-	-	-	-	1.27902	0.0280923	1.60821	0.000697437	Up
FxaC_6g44790	2B	FvH4_2g39410	-	-	-	-	-	1.83065	2.63094e-09	1.61668	3.16457e-07	Up
FxaC_7g41840	2C	FvH4_2g39420	-	-	-	-	-	1.10367	8.54338e-06	1.31583	1.16078e-08	Up
FxaC_8g06390	2D	FvH4_2g39441	-	-	-	-	-	-11.0209	7.57885e-106	-8.41003	8.4556e-107	Down
FxaC_8g06310	2D	FvH4_2g39510	-	-	-	-	-	-1.08039	3.59984e-06	-1.80572	1.31446e-15	Down
FxaC_6g44870	2B	FvH4_2g39510	-	-	-	-	-	-1.35466	1.52718e-08	-2.07245	5.72588e-18	Down
FxaC_8g06300	2D	FvH4_2g39520	1.9325	0.0464747	2.19499	0.0173603	Up	-2.07461	4.78415e-10	-1.91609	2.15662e-09	Down
FxaC_6g44880	2B	FvH4_2g39520	-	-	-	-	-	-3.15071	1.02349e-58	-3.08861	8.58871e-59	Down
FxaC_7g42060	2C	FvH4_2g39620	-	-	-	-	-	-2.00176	1.05621e-07	-2.57908	9.61909e-12	Down
FxaC_7g42070	2C	FvH4_2g39630	3.00927	2.67172e-44	2.92849	5.70358e-41	Up	-	-	-	-	-
FxaC_6g44990	2B	FvH4_2g39630	3.0028	1.25926e-35	3.1428	9.9186e-39	Up	-	-	-	-	-
FxaC_7g42220	2C	FvH4_2g39750	-3.98967	1.84942e-64	-4.11645	5.62591e-62	Down	-	-	-	-	-
FxaC_8g06030	2D	FvH4_2g39750	-2.41159	6.12058e-10	-2.24341	3.23027e-08	Down	-	-	-	-	-
FxaC_7g42270	2C	FvH4_2g39791	1.87868	0.000514072	1.77758	0.00238946	Up	-	-	-	-	-
FxaC_6g45270	2B	FvH4_2g39820	2.01973	3.03772e-07	1.75132	5.92926e-05	Up	-	-	-	-	-
FxaC_7g42360	2C	FvH4_2g39870	-	-	-	-	-	-3.53543	3.37885e-33	-2.86807	6.92896e-27	Down
FxaC_8g05910	2D	FvH4_2g39870	-	-	-	-	-	-1.8847	9.60309e-10	-1.04494	0.000648391	Down
FxaC_7g42440	2C	FvH4_2g39920	-1.8364	1.16744e-16	-1.7665	1.15125e-14	Down	-	-	-	-	-
FxaC_7g42480	2C	FvH4_2g39941	-2.64753	0.000220948	-2.01236	0.00805479	Down	-	-	-	-	-
FxaC_6g45400	2B	FvH4_2g39941	-1.1262	0.0290946	-1.31242	0.0129712	Down	-	-	-	-	-
FxaC_6g45410	2B	FvH4_2g39960	-1.68712	2.68818e-09	-1.5236	2.58015e-07	Down	-	-	-	-	-
FxaC_8g05801	2D	FvH4_2g39970	-1.27062	0.000791256	-1.63268	3.34811e-05	Down	-	-	-	-	-
FxaC_8g05640	2D	FvH4_2g40150	-	-	-	-	-	4.27554	1.05447e-08	3.65681	1.33179e-05	Up
FxaC_8g05450	2D	FvH4_2g40300	-	-	-	-	-	-7.45243	2.82096e-12	-3.66879	2.41735e-08	Down
FxaC_7g42860	2C	FvH4_2g40370	-	-	-	-	-	1.40816	6.33224e-06	2.10337	4.15959e-15	Up
FxaC_8g05350	2D	FvH4_2g40370	-1.28619	0.0013102	-1.04203	0.0196633	Down	-	-	-	-	-
FxaC_6g45780	2B	FvH4_2g40390	-	-	-	-	-	1.28792	0.0139115	1.76923	2.25726e-05	Up
FxaC_7g42940	2C	FvH4_2g40440	-	-	-	-	-	-1.66402	0.0142676	-1.45188	0.0284326	Down
FxaC_7g42990	2C	FvH4_2g40470	-	-	-	-	-	1.03732	0.001633	1.1035	0.000376526	Up
FxaC_6g45880	2B	FvH4_2g40510	-1.27518	1.84638e-10	-1.02944	8.14026e-07	Down	-	-	-	-	-
FxaC_7g43060	2C	FvH4_2g40550	2.46639	0.00242889	2.36652	0.00683738	Up	-	-	-	-	-
FxaC_8g05061	2D	FvH4_2g40560	3.89105	7.49399e-05	3.06514	0.0240361	Up	2.84098	4.7173e-14	3.51677	7.72324e-25	Up
FxaC_8g05040	2D	FvH4_2g40620	-2.69826	2.9507e-12	-2.15314	3.40293e-08	Down	-	-	-	-	-
FxaC_8g04960	2D	FvH4_2g40660	-	-	-	-	-	1.57975	0.0248851	1.63815	0.0120366	Up
FxaC_8g04730	2D	FvH4_2g40810	1.36071	1.43001e-19	1.27776	3.07331e-17	Up	-	-	-	-	-
FxaC_7g43300	2C	FvH4_2g40820	-1.68859	3.44239e-08	-1.00063	0.00280475	Down	-	-	-	-	-
FxaC_6g46490	2B	FvH4_2g41050	-	-	-	-	-	1.07416	8.79277e-11	1.09112	2.85807e-11	Up
FxaC_8g04260	2D	FvH4_2g41060	1.9086	0.0169094	1.82423	0.0300321	Up	-	-	-	-	-
FxaC_6g46520	2B	FvH4_2g41060	1.77149	0.00718453	1.75333	0.0114167	Up	-	-	-	-	-
FxaC_8g03991	2D	FvH4_2g41150	-1.49623	0.00978732	-2.48106	7.5221e-05	Down	-	-	-	-	-
FxaC_7g43930	2C	FvH4_2g41330	-	-	-	-	-	-1.84697	1.31915e-09	-1.47816	4.16537e-07	Down
FxaC_6g46820	2B	FvH4_2g41330	-	-	-	-	-	-1.44642	0.000894569	-1.30285	0.00201723	Down
FxaC_6g46790	2B	FvH4_2g41340	1.50485	0.000636497	1.17825	0.0290024	Up	-	-	-	-	-
FxaC_6g46840	2B	FvH4_2g41370	-	-	-	-	-	1.97593	7.84139e-30	2.41522	2.11557e-45	Up
FxaC_12g50410	3D	FvH4_3g00270	2.28617	0.000122061	2.69065	1.51118e-06	Up	-	-	-	-	-
FxaC_10g06430	3B	FvH4_3g00281	-2.92486	0.0312306	-3.46819	0.0245453	Down	-	-	-	-	-
FxaC_10g06130	3B	FvH4_3g00570	-	-	-	-	-	2.76936	0.000466095	2.58185	0.00146912	Up
FxaC_12g50020	3D	FvH4_3g00580	-	-	-	-	-	1.90901	0.00605506	1.69276	0.0216455	Up
FxaC_10g06120	3B	FvH4_3g00580	-1.27702	0.0129155	-1.15589	0.0426175	Down	-	-	-	-	-
FxaC_10g05970	3B	FvH4_3g00700	-	-	-	-	-	1.00411	0.00541864	1.02903	0.00271438	Up
FxaC_12g49851	3D	FvH4_3g00781	-1.72095	0.00378955	-2.25882	0.000406613	Down	-	-	-	-	-
FxaC_10g05901	3B	FvH4_3g00781	-1.48306	0.000175316	-1.80607	1.64088e-05	Down	-	-	-	-	-
FxaC_23g35960	6C	FvH4_3g01040	3.0124	6.47704e-30	2.74019	4.7676e-23	Up	-	-	-	-	-
FxaC_12g49660	3D	FvH4_3g01050	-1.84355	6.10601e-23	-2.13584	7.97418e-28	Down	-	-	-	-	-
FxaC_10g05700	3B	FvH4_3g01050	-1.99504	3.82848e-17	-2.08126	4.84018e-17	Down	-	-	-	-	-
FxaC_12g49550	3D	FvH4_3g01150	-2.31996	4.2041e-14	-2.60695	3.62951e-15	Down	-	-	-	-	-
FxaC_12g49470	3D	FvH4_3g01250	1.34685	2.95029e-10	1.26126	1.23267e-08	Up	-	-	-	-	-
FxaC_10g05561	3B	FvH4_3g01250	1.11198	0.0164185	1.03244	0.0459271	Up	-	-	-	-	-
FxaC_12g49420	3D	FvH4_3g01290	-1.13486	0.00384193	-1.24386	0.00252413	Down	-2.77722	6.64877e-12	-1.92977	1.22907e-07	Down
FxaC_12g49410	3D	FvH4_3g01310	-	-	-	-	-	-1.56877	1.75697e-16	-2.26741	1.04736e-31	Down
FxaC_10g05520	3B	FvH4_3g01310	-	-	-	-	-	-1.18048	1.04511e-12	-2.4656	2.11314e-49	Down
FxaC_12g49382	3D	FvH4_3g01330	1.97797	0.00325629	2.3105	0.000245115	Up	-	-	-	-	-
FxaC_12g49381	3D	FvH4_3g01340	1.2461	0.000368885	1.36358	8.96294e-05	Up	-	-	-	-	-
FxaC_10g05500	3B	FvH4_3g01340	1.1543	2.07034e-05	1.03228	0.000409627	Up	-	-	-	-	-
FxaC_12g49300	3D	FvH4_3g01400	-	-	-	-	-	1.11201	2.7769e-09	1.11405	1.7212e-09	Up
FxaC_10g05380	3B	FvH4_3g01470	1.17046	7.36935e-15	1.26931	2.50738e-17	Up	-	-	-	-	-
FxaC_10g05360	3B	FvH4_3g01490	-1.3064	0.00408553	-1.91681	6.16563e-05	Down	-1.20807	0.0024749	-1.24825	0.00104496	Down
FxaC_10g05300	3B	FvH4_3g01540	-1.29097	1.91322e-12	-1.12144	2.77437e-09	Down	-	-	-	-	-
FxaC_12g49160	3D	FvH4_3g01550	1.00391	0.0346272	1.01806	0.0404882	Up	-	-	-	-	-
FxaC_10g05280	3B	FvH4_3g01550	-	-	-	-	-	2.5524	2.5449e-08	2.65701	1.59283e-09	Up
FxaC_12g49000	3D	FvH4_3g01700	1.1647	5.97376e-12	1.13448	3.23586e-11	Up	-	-	-	-	-
FxaC_10g05171	3B	FvH4_3g01700	2.01492	1.69066e-40	1.95983	2.94918e-38	Up	-	-	-	-	-
FxaC_12g48960	3D	FvH4_3g01760	2.16571	1.16937e-33	1.85109	6.91403e-24	Up	-	-	-	-	-
FxaC_10g05140	3B	FvH4_3g01760	1.88859	1.07078e-28	1.86601	1.27007e-27	Up	-	-	-	-	-
FxaC_10g05090	3B	FvH4_3g01840	-2.04604	2.31729e-21	-2.04175	4.79456e-20	Down	-1.26347	0.00261398	-1.13686	0.00547833	Down
FxaC_12g48900	3D	FvH4_3g01880	-2.12603	4.11971e-15	-2.04012	3.59271e-13	Down	1.51564	0.0227862	1.56883	0.0107609	Up
FxaC_12g48920	3D	FvH4_3g01900	-	-	-	-	-	-2.89562	2.73673e-35	-2.61736	6.91372e-32	Down
FxaC_12g48921	3D	FvH4_3g01900	-	-	-	-	-	-3.39735	1.54398e-06	-3.28329	9.95271e-07	Down
FxaC_10g05020	3B	FvH4_3g01910	-	-	-	-	-	1.38678	0.000529971	1.10935	0.0120521	Up
FxaC_12g48670	3D	FvH4_3g02010	1.69295	1.0028e-05	1.56554	0.000138173	Up	-	-	-	-	-
FxaC_10g04930	3B	FvH4_3g02010	-	-	-	-	-	2.98455	0.000549495	3.13876	9.3253e-05	Up
FxaC_12g48590	3D	FvH4_3g02080	-2.86351	0.00046327	-2.55394	0.00120192	Down	-	-	-	-	-
FxaC_10g04880	3B	FvH4_3g02080	-2.56513	8.66415e-06	-2.33778	2.75274e-05	Down	-	-	-	-	-
FxaC_12g48560	3D	FvH4_3g02130	-1.32445	1.47919e-08	-1.26455	2.25752e-07	Down	-	-	-	-	-
FxaC_10g04820	3B	FvH4_3g02130	-1.70309	1.68131e-17	-1.57128	2.36221e-14	Down	-	-	-	-	-
FxaC_12g48520	3D	FvH4_3g02140	-1.66814	2.04837e-21	-1.59624	5.22674e-19	Down	-2.40088	4.88507e-29	-1.92451	2.97169e-21	Down
FxaC_12g48472	3D	FvH4_3g02240	-1.95004	2.43045e-07	-1.28601	0.00139783	Down	-	-	-	-	-
FxaC_10g04580	3B	FvH4_3g02460	-1.10042	3.25832e-06	-1.05245	2.13769e-05	Down	-	-	-	-	-
FxaC_12g48210	3D	FvH4_3g02560	1.90451	0.000151088	1.78428	0.000981619	Up	-	-	-	-	-
FxaC_10g04500	3B	FvH4_3g02570	-	-	-	-	-	-1.81007	0.00920026	-1.41997	0.0382655	Down
FxaC_12g47660	3D	FvH4_3g02911	3.18134	3.03312e-49	2.70212	1.64651e-33	Up	1.30355	0.000744554	2.31391	4.43555e-15	Up
FxaC_12g47640	3D	FvH4_3g02920	-	-	-	-	-	1.67476	9.16953e-07	2.69229	3.48138e-22	Up
FxaC_10g04200	3B	FvH4_3g02920	-	-	-	-	-	2.38061	1.48515e-20	2.96004	3.01165e-35	Up
FxaC_10g03870	3B	FvH4_3g03042	-	-	-	-	-	-1.66346	6.28961e-27	-2.59755	8.60377e-61	Down
FxaC_12g47320	3D	FvH4_3g03220	-1.6671	0.00036585	-1.24408	0.0169827	Down	-1.43887	0.00050697	-1.94659	9.21064e-07	Down
FxaC_10g03680	3B	FvH4_3g03231	1.83025	4.23659e-11	1.57561	1.45235e-07	Up	-	-	-	-	-
FxaC_10g03600	3B	FvH4_3g03301	1.8828	0.000276089	2.18948	8.2914e-06	Up	-	-	-	-	-
FxaC_11g00271	3C	FvH4_3g03431	1.76839	0.00253817	1.66048	0.0104347	Up	-	-	-	-	-
FxaC_9g51780	3A	FvH4_3g03530	-1.22684	0.00135793	-1.21973	0.00277689	Down	-	-	-	-	-
FxaC_10g03440	3B	FvH4_3g03620	-1.43428	0.0319429	-1.54556	0.0293739	Down	-	-	-	-	-
FxaC_12g46920	3D	FvH4_3g03640	-	-	-	-	-	2.24756	9.27387e-06	1.55279	0.013262	Up
FxaC_10g03271	3B	FvH4_3g03751	-	-	-	-	-	-4.57211	6.64617e-05	-4.67235	2.3245e-05	Down
FxaC_9g51490	3A	FvH4_3g03810	3.44561	9.1669e-09	3.195	7.92025e-07	Up	4.73595	0.0209532	5.9008	3.69695e-05	Up
FxaC_10g03210	3B	FvH4_3g03870	2.40342	0.00361132	2.15092	0.0240711	Up	-	-	-	-	-
FxaC_9g51440	3A	FvH4_3g03900	-1.04492	1.11004e-08	-1.1323	9.85507e-10	Down	-	-	-	-	-
FxaC_12g46600	3D	FvH4_3g03960	-	-	-	-	-	-2.06896	8.43562e-26	-1.78811	1.00521e-20	Down
FxaC_10g03090	3B	FvH4_3g03960	-	-	-	-	-	-3.04019	3.12027e-39	-2.7846	4.54821e-36	Down
FxaC_11g00810	3C	FvH4_3g03960	-	-	-	-	-	-2.29831	4.28394e-17	-2.2097	8.2149e-17	Down
FxaC_9g51340	3A	FvH4_3g03980	-1.17344	0.00789079	-1.12008	0.0197912	Down	-	-	-	-	-
FxaC_12g46530	3D	FvH4_3g04060	-	-	-	-	-	1.86666	7.02933e-12	2.09418	7.56079e-16	Up
FxaC_11g00850	3C	FvH4_3g04060	-	-	-	-	-	1.21109	1.89989e-05	1.70513	7.31609e-12	Up
FxaC_10g03040	3B	FvH4_3g04090	1.21054	6.06213e-05	1.18268	0.000177342	Up	-	-	-	-	-
FxaC_12g46500	3D	FvH4_3g04120	1.61307	8.05779e-12	1.3598	6.83453e-08	Up	1.09923	0.00034136	1.19516	3.36204e-05	Up
FxaC_10g03010	3B	FvH4_3g04120	1.39274	8.10778e-11	1.2647	1.50918e-08	Up	-	-	-	-	-
FxaC_11g00930	3C	FvH4_3g04120	1.20935	9.31036e-09	1.30072	6.62383e-10	Up	-	-	-	-	-
FxaC_9g51190	3A	FvH4_3g04120	1.34558	3.19176e-06	1.50764	1.24518e-07	Up	-	-	-	-	-
FxaC_12g46420	3D	FvH4_3g04200	1.93516	0.00286874	1.6487	0.0337465	Up	-	-	-	-	-
FxaC_12g46300	3D	FvH4_3g04290	-	-	-	-	-	-1.29948	0.0057224	-1.23271	0.00661305	Down
FxaC_10g02900	3B	FvH4_3g04300	-	-	-	-	-	-1.12587	1.29142e-09	-1.12347	7.88927e-10	Down
FxaC_9g50980	3A	FvH4_3g04300	-1.15918	0.00132694	-1.17198	0.00215485	Down	-2.41509	2.59784e-08	-2.74014	2.3491e-10	Down
FxaC_11g01100	3C	FvH4_3g04381	-1.55811	0.00022313	-2.16895	1.86424e-06	Down	-2.76049	9.34874e-08	-2.15591	5.40708e-06	Down
FxaC_10g02760	3B	FvH4_3g04450	-1.00704	0.0464577	-1.21807	0.0171365	Down	-	-	-	-	-
FxaC_9g50800	3A	FvH4_3g04460	2.12829	3.90036e-16	2.5494	6.99423e-24	Up	1.47963	2.70326e-10	1.08676	1.65176e-05	Up
FxaC_10g02680	3B	FvH4_3g04520	-3.31907	7.89975e-09	-3.66963	9.00306e-09	Down	-	-	-	-	-
FxaC_9g50550	3A	FvH4_3g04670	1.60201	4.97525e-13	1.72307	7.91405e-15	Up	2.70145	2.95178e-23	1.34772	9.6228e-05	Up
FxaC_12g45800	3D	FvH4_3g04690	-	-	-	-	-	1.71441	2.88614e-08	1.64544	9.0813e-08	Up
FxaC_11g01630	3C	FvH4_3g04730	-	-	-	-	-	1.48425	2.65623e-05	1.48975	1.48439e-05	Up
FxaC_11g01851	3C	FvH4_3g04870	-	-	-	-	-	1.08896	0.0327033	1.11767	0.0187061	Up
FxaC_12g45260	3D	FvH4_3g04880	1.4276	7.42571e-05	1.2719	0.00118527	Up	-	-	-	-	-
FxaC_10g02180	3B	FvH4_3g04880	2.87533	2.12547e-53	2.71153	1.12489e-46	Up	1.84667	2.4943e-07	3.20586	1.23564e-29	Up
FxaC_11g01860	3C	FvH4_3g04880	2.18822	1.77567e-11	1.86644	1.33898e-07	Up	-	-	-	-	-
FxaC_9g50160	3A	FvH4_3g04880	-	-	-	-	-	3.34683	1.24338e-06	4.75946	3.00923e-22	Up
FxaC_12g45250	3D	FvH4_3g04890	-	-	-	-	-	-1.22629	0.000656404	-1.05848	0.0027888	Down
FxaC_10g02170	3B	FvH4_3g04890	-	-	-	-	-	-1.02519	0.00331018	-1.25563	0.000106454	Down
FxaC_11g01870	3C	FvH4_3g04890	-	-	-	-	-	-1.28012	2.09524e-05	-1.52066	1.56139e-07	Down
FxaC_9g50150	3A	FvH4_3g04890	-	-	-	-	-	-1.04079	0.0182686	-1.07067	0.010049	Down
FxaC_10g02150	3B	FvH4_3g04910	-	-	-	-	-	-2.93752	2.96342e-15	-2.02524	1.35224e-09	Down
FxaC_10g02020	3B	FvH4_3g05000	-	-	-	-	-	1.65203	0.0229924	1.53739	0.036261	Up
FxaC_11g02060	3C	FvH4_3g05010	-	-	-	-	-	-1.15361	1.16433e-12	-1.90568	6.25473e-33	Down
FxaC_10g01910	3B	FvH4_3g05060	-	-	-	-	-	1.93601	3.74212e-25	2.04486	1.48297e-28	Up
FxaC_12g44900	3D	FvH4_3g05200	-	-	-	-	-	1.12667	6.772e-05	1.60886	7.15534e-11	Up
FxaC_10g01570	3B	FvH4_3g05380	-	-	-	-	-	-1.41325	1.93512e-07	-1.33851	3.88944e-07	Down
FxaC_9g49470	3A	FvH4_3g05440	-2.8973	9.89202e-59	-2.77496	2.70974e-52	Down	-6.483	7.6765e-234	-6.65768	1.08228e-244	Down
FxaC_12g44470	3D	FvH4_3g05470	-2.18048	0.000287832	-1.58291	0.0155897	Down	-	-	-	-	-
FxaC_10g01420	3B	FvH4_3g05520	-1.70997	1.46249e-08	-1.86838	6.18316e-09	Down	-	-	-	-	-
FxaC_11g03000	3C	FvH4_3g05520	-1.25914	6.62885e-07	-1.63553	7.53914e-10	Down	-	-	-	-	-
FxaC_11g03010	3C	FvH4_3g05530	-	-	-	-	-	3.49621	0.00851323	3.2855	0.0170704	Up
FxaC_11g03180	3C	FvH4_3g05650	-	-	-	-	-	1.49944	6.16528e-07	2.51413	1.37125e-23	Up
FxaC_9g49170	3A	FvH4_3g05650	-	-	-	-	-	1.10923	0.00043525	2.20783	2.30042e-19	Up
FxaC_12g44270	3D	FvH4_3g05680	-1.51202	4.064e-07	-1.7868	1.41916e-08	Down	-	-	-	-	-
FxaC_10g01290	3B	FvH4_3g05680	-1.30051	1.36724e-07	-1.15975	8.00957e-06	Down	-	-	-	-	-
FxaC_9g49140	3A	FvH4_3g05680	-1.80589	1.52776e-15	-2.10906	1.0282e-18	Down	-	-	-	-	-
FxaC_9g49050	3A	FvH4_3g05750	5.40417	0.000609265	4.50097	0.0318208	Up	-	-	-	-	-
FxaC_10g01180	3B	FvH4_3g05790	-	-	-	-	-	1.49448	1.13296e-10	1.49516	6.07258e-11	Up
FxaC_10g01170	3B	FvH4_3g05820	-3.33445	0.0359546	-5.01576	0.0112201	Down	-	-	-	-	-
FxaC_9g48940	3A	FvH4_3g05830	-2.35668	1.72481e-11	-2.08413	8.99304e-09	Down	-	-	-	-	-
FxaC_12g44380	3D	FvH4_3g05860	-1.80634	5.49914e-08	-2.33092	1.20437e-10	Down	-	-	-	-	-
FxaC_10g01110	3B	FvH4_3g05860	-1.08515	0.0202437	-2.20407	3.6422e-06	Down	-	-	-	-	-
FxaC_11g03380	3C	FvH4_3g05860	-2.13356	6.97763e-05	-2.47904	2.2643e-05	Down	-	-	-	-	-
FxaC_9g48900	3A	FvH4_3g05870	-1.356	0.000760612	-1.86644	1.01064e-05	Down	-	-	-	-	-
FxaC_10g01080	3B	FvH4_3g05890	1.2883	0.0257363	1.28389	0.0369428	Up	-	-	-	-	-
FxaC_9g48880	3A	FvH4_3g05890	1.80678	1.65607e-11	1.45044	8.738e-07	Up	-	-	-	-	-
FxaC_11g03401	3C	FvH4_3g05891	1.57092	0.0122053	1.45563	0.0379171	Up	-	-	-	-	-
FxaC_10g00870	3B	FvH4_3g06100	1.60037	0.0279118	1.67371	0.0236301	Up	-	-	-	-	-
FxaC_9g48710	3A	FvH4_3g06100	2.30416	1.0824e-22	2.25	7.62809e-21	Up	5.33912	3.04649e-45	5.97832	7.78934e-65	Up
FxaC_10g00860	3B	FvH4_3g06110	-2.47056	6.35394e-10	-2.94693	2.43039e-11	Down	-	-	-	-	-
FxaC_9g48700	3A	FvH4_3g06110	-1.60195	1.15776e-06	-1.59766	3.98681e-06	Down	-	-	-	-	-
FxaC_11g03591	3C	FvH4_3g06120	-2.68325	6.09235e-08	-2.62037	5.36095e-07	Down	-	-	-	-	-
FxaC_12g47160	3D	FvH4_3g06140	-	-	-	-	-	3.09761	8.38844e-08	3.49449	3.64884e-11	Up
FxaC_10g00750	3B	FvH4_3g06161	1.37959	9.87165e-09	1.78432	8.69421e-15	Up	1.94016	4.07783e-07	1.75352	8.21745e-06	Up
FxaC_9g48651	3A	FvH4_3g06170	2.32453	5.98054e-05	1.67954	0.0289291	Up	-	-	-	-	-
FxaC_10g00690	3B	FvH4_3g06240	-2.60994	0.000220094	-3.6374	1.20321e-05	Down	-	-	-	-	-
FxaC_9g48580	3A	FvH4_3g06260	3.07756	2.03208e-05	3.00917	7.09552e-05	Up	-	-	-	-	-
FxaC_12g43840	3D	FvH4_3g06290	1.28301	0.0103862	1.25277	0.0193702	Up	-	-	-	-	-
FxaC_9g48390	3A	FvH4_3g06380	-3.28877	0.00509429	-3.03601	0.0168091	Down	-	-	-	-	-
FxaC_12g43700	3D	FvH4_3g06390	1.56714	1.96322e-14	1.55817	6.92952e-14	Up	1.61299	3.66803e-11	1.04154	0.000167883	Up
FxaC_11g04000	3C	FvH4_3g06390	1.02882	6.24027e-08	1.07972	1.47226e-08	Up	-	-	-	-	-
FxaC_9g48380	3A	FvH4_3g06390	-	-	-	-	-	1.93629	8.67217e-05	2.03028	1.40363e-05	Up
FxaC_12g43610	3D	FvH4_3g06460	-2.58606	0.032275	-2.83546	0.0342342	Down	-	-	-	-	-
FxaC_9g48300	3A	FvH4_3g06460	-3.36072	0.0287186	-5.03779	0.00881489	Down	-	-	-	-	-
FxaC_12g43510	3D	FvH4_3g06590	1.49298	0.000484421	1.78284	1.0848e-05	Up	-	-	-	-	-
FxaC_10g00350	3B	FvH4_3g06590	-	-	-	-	-	-1.18379	2.87984e-07	-1.33114	2.58778e-09	Down
FxaC_11g04150	3C	FvH4_3g06590	2.29575	0.000687239	2.68716	1.80591e-05	Up	-	-	-	-	-
FxaC_9g48160	3A	FvH4_3g06590	1.28041	0.00124554	1.28163	0.00198208	Up	-	-	-	-	-
FxaC_12g43490	3D	FvH4_3g06610	-3.26195	3.78639e-28	-2.93129	1.41919e-22	Down	-3.13246	2.51741e-12	-1.98687	2.60649e-07	Down
FxaC_10g00311	3B	FvH4_3g06610	-2.67899	1.26055e-16	-3.06528	5.00298e-18	Down	-	-	-	-	-
FxaC_11g04170	3C	FvH4_3g06610	-2.76817	6.98892e-08	-2.16764	3.12068e-05	Down	-1.67097	0.00970458	-2.42849	8.30374e-05	Down
FxaC_9g48121	3A	FvH4_3g06610	-2.48304	7.10172e-32	-2.36635	1.13049e-27	Down	-3.10922	2.89701e-22	-2.4535	2.30558e-17	Down
FxaC_12g43430	3D	FvH4_3g06690	-2.32238	2.39443e-30	-1.68596	7.95111e-17	Down	-	-	-	-	-
FxaC_9g47910	3A	FvH4_3g06690	-1.61571	6.24027e-08	-1.09728	0.000686305	Down	-	-	-	-	-
FxaC_11g04310	3C	FvH4_3g06760	-3.91249	0.00235712	-3.69171	0.00786489	Down	-	-	-	-	-
FxaC_12g43220	3D	FvH4_3g06840	1.5867	0.00208406	1.61112	0.00246708	Up	-	-	-	-	-
FxaC_11g04410	3C	FvH4_3g06840	-	-	-	-	-	4.12416	0.000160112	3.45202	0.00744676	Up
FxaC_8g34310	2D	FvH4_3g06890	-	-	-	-	-	-1.35266	0.0264633	-1.48409	0.0085409	Down
FxaC_7g13750	2C	FvH4_3g06960	-	-	-	-	-	3.99803	3.70307e-57	3.48918	5.95136e-42	Up
FxaC_10g08010	3B	FvH4_3g07044	-	-	-	-	-	-3.56632	3.53819e-06	-5.3642	3.26516e-09	Down
FxaC_9g47740	3A	FvH4_3g07071	-3.44665	0.00200343	-3.99429	0.00180908	Down	-	-	-	-	-
FxaC_10g08240	3B	FvH4_3g07260	1.98958	8.9833e-05	1.67601	0.00454553	Up	2.38795	0.002086	2.72836	5.67171e-05	Up
FxaC_10g08241	3B	FvH4_3g07260	1.2326	6.3342e-13	1.18714	8.1629e-12	Up	-	-	-	-	-
FxaC_10g08270	3B	FvH4_3g07270	3.58211	9.77444e-15	3.48365	5.19459e-13	Up	1.25985	0.0140736	2.06753	4.34001e-08	Up
FxaC_11g04730	3C	FvH4_3g07270	1.06123	2.53318e-08	1.05665	4.84447e-08	Up	-	-	-	-	-
FxaC_9g47410	3A	FvH4_3g07270	1.40617	2.40057e-10	1.58037	7.7585e-13	Up	-	-	-	-	-
FxaC_11g04800	3C	FvH4_3g07320	-	-	-	-	-	-3.56293	6.35617e-05	-3.70318	1.65849e-05	Down
FxaC_10g08340	3B	FvH4_3g07360	1.46313	0.0014857	1.61805	0.000359612	Up	-	-	-	-	-
FxaC_11g04830	3C	FvH4_3g07360	2.28825	1.11159e-17	2.33295	6.50493e-18	Up	-	-	-	-	-
FxaC_9g47160	3A	FvH4_3g07410	4.44655	1.03369e-07	4.81045	2.06162e-09	Up	1.30154	3.04653e-08	1.6519	4.94354e-14	Up
FxaC_9g47150	3A	FvH4_3g07420	2.09761	2.72557e-12	1.81239	2.57068e-08	Up	-	-	-	-	-
FxaC_9g46960	3A	FvH4_3g07640	-3.91023	0.00262941	-5.58722	0.000863755	Down	-	-	-	-	-
FxaC_11g05210	3C	FvH4_3g07660	-1.79126	2.4602e-07	-1.45362	7.18483e-05	Down	-	-	-	-	-
FxaC_12g42400	3D	FvH4_3g07740	1.43237	2.12116e-18	1.46115	5.77061e-19	Up	-	-	-	-	-
FxaC_9g46800	3A	FvH4_3g07740	1.19437	2.49038e-14	1.07344	1.56247e-11	Up	-	-	-	-	-
FxaC_10g08890	3B	FvH4_3g07770	-1.22468	0.00180979	-1.04879	0.0152855	Down	-	-	-	-	-
FxaC_11g05490	3C	FvH4_3g07950	-3.81405	0.000113658	-6.2434	8.56808e-06	Down	-	-	-	-	-
FxaC_11g05590	3C	FvH4_3g08040	1.67005	1.06788e-24	1.68614	5.946e-25	Up	1.84141	1.34031e-28	2.00907	2.9358e-34	Up
FxaC_9g46350	3A	FvH4_3g08040	1.11526	1.25615e-11	1.2285	5.95109e-14	Up	1.08655	1.15076e-10	1.26886	1.0453e-14	Up
FxaC_12g41710	3D	FvH4_3g08320	-1.02741	0.000808361	-1.05269	0.00111465	Down	-	-	-	-	-
FxaC_10g09470	3B	FvH4_3g08320	-1.00403	5.1385e-06	-1.00518	1.11639e-05	Down	-	-	-	-	-
FxaC_11g05920	3C	FvH4_3g08341	-2.41559	1.24557e-11	-2.46126	6.71493e-11	Down	-	-	-	-	-
FxaC_9g46061	3A	FvH4_3g08341	-2.83506	0.0031304	-2.55268	0.0136343	Down	-	-	-	-	-
FxaC_11g06120	3C	FvH4_3g08470	-	-	-	-	-	-2.18288	1.50072e-08	-1.10132	0.00340247	Down
FxaC_9g45920	3A	FvH4_3g08490	1.52792	1.2071e-17	1.65835	1.44796e-20	Up	-	-	-	-	-
FxaC_9g45900	3A	FvH4_3g08510	1.69469	1.02625e-13	1.63638	2.83339e-12	Up	-	-	-	-	-
FxaC_12g41520	3D	FvH4_3g08530	-1.5936	4.3972e-12	-1.56857	4.40329e-11	Down	-	-	-	-	-
FxaC_12g41430	3D	FvH4_3g08560	-	-	-	-	-	1.19836	5.90934e-07	1.50755	9.48798e-12	Up
FxaC_11g06260	3C	FvH4_3g08560	-	-	-	-	-	1.6813	8.86113e-05	1.75599	1.62054e-05	Up
FxaC_9g45830	3A	FvH4_3g08560	-	-	-	-	-	1.61169	6.43142e-05	2.15678	3.5222e-10	Up
FxaC_11g06300	3C	FvH4_3g08650	-	-	-	-	-	1.72543	0.000109492	1.6689	0.000153744	Up
FxaC_9g45700	3A	FvH4_3g08670	-1.44673	0.000850772	-1.87972	3.80481e-05	Down	-	-	-	-	-
FxaC_9g45680	3A	FvH4_3g08671	-	-	-	-	-	1.21164	0.00168164	1.06004	0.00663118	Up
FxaC_12g41350	3D	FvH4_3g08740	1.24978	0.00531632	1.06522	0.0427929	Up	-	-	-	-	-
FxaC_12g41240	3D	FvH4_3g08830	-	-	-	-	-	4.31258	1.75531e-15	5.86262	1.87421e-46	Up
FxaC_11g06540	3C	FvH4_3g08830	-	-	-	-	-	2.99469	4.32749e-20	4.1571	1.16017e-48	Up
FxaC_9g45470	3A	FvH4_3g08830	-	-	-	-	-	2.86067	5.14512e-49	3.97141	6.69495e-98	Up
FxaC_10g10040	3B	FvH4_3g08880	-1.79359	0.0139071	-2.14784	0.00611173	Down	-	-	-	-	-
FxaC_12g41140	3D	FvH4_3g08920	-6.50485	3.36932e-08	-2.92947	0.000715391	Down	-3.01878	0.0156493	-3.91834	0.0018224	Down
FxaC_9g45270	3A	FvH4_3g08920	-3.62522	3.19279e-07	-2.59471	0.000177351	Down	-2.65732	0.0152946	-2.40519	0.0186944	Down
FxaC_9g45190	3A	FvH4_3g09020	-	-	-	-	-	-5.32692	1.72842e-14	-8.05522	1.63576e-18	Down
FxaC_10g10170	3B	FvH4_3g09030	-	-	-	-	-	1.18819	0.0147645	1.43627	0.000525395	Up
FxaC_9g45130	3A	FvH4_3g09060	1.81496	5.66308e-30	1.7222	8.28971e-27	Up	-	-	-	-	-
FxaC_12g40910	3D	FvH4_3g09070	1.90698	1.23843e-31	1.92182	7.43337e-32	Up	-1.34184	4.64375e-17	-1.22197	1.92543e-14	Down
FxaC_10g10230	3B	FvH4_3g09070	-1.15158	2.10938e-11	-1.3182	3.15167e-14	Down	-	-	-	-	-
FxaC_12g40850	3D	FvH4_3g09090	2.71544	4.39508e-20	2.9558	6.06623e-24	Up	-	-	-	-	-
FxaC_10g33840	3B	FvH4_3g09200	-	-	-	-	-	-1.63028	0.000348143	-1.93651	1.00967e-05	Down
FxaC_9g44920	3A	FvH4_3g09210	9.32388	2.73493e-61	9.4717	1.34933e-64	Up	6.16327	6.48978e-80	6.24804	7.48617e-84	Up
FxaC_10g10370	3B	FvH4_3g09240	-	-	-	-	-	-1.07801	0.0237038	-1.05475	0.0198812	Down
FxaC_9g44440	3A	FvH4_3g09490	-1.73894	5.93389e-09	-1.58348	3.59717e-07	Down	-	-	-	-	-
FxaC_9g44430	3A	FvH4_3g09500	-	-	-	-	-	3.34446	0.000561535	3.30097	0.000524825	Up
FxaC_11g07530	3C	FvH4_3g09510	-	-	-	-	-	-1.83064	0.039403	-3.05799	0.000332732	Down
FxaC_12g40650	3D	FvH4_3g09660	-1.4337	3.07418e-09	-1.08325	2.29486e-05	Down	-2.0341	2.14677e-24	-2.29217	1.13958e-30	Down
FxaC_11g07590	3C	FvH4_3g09660	-2.89828	1.07246e-20	-2.22758	2.90476e-13	Down	-4.93815	1.99009e-130	-5.85311	9.07333e-158	Down
FxaC_9g44320	3A	FvH4_3g09660	-3.1945	3.16626e-74	-3.4452	3.54097e-79	Down	-2.87921	6.16437e-66	-4.08455	3.24275e-113	Down
FxaC_9g44300	3A	FvH4_3g09680	-1.95296	0.0337273	-2.5995	0.00912459	Down	-	-	-	-	-
FxaC_12g40460	3D	FvH4_3g09710	1.78765	0.0234955	1.6763	0.0395524	Up	-	-	-	-	-
FxaC_16g31361	4D	FvH4_3g09800	1.8348	0.00488808	1.8793	0.00441542	Up	1.68085	0.010707	2.27127	0.00104095	Up
FxaC_12g40350	3D	FvH4_3g09930	2.263	8.62583e-11	2.08754	1.41623e-08	Up	-	-	-	-	-
FxaC_11g07880	3C	FvH4_3g09930	2.1153	3.0557e-07	1.61743	0.00100485	Up	-	-	-	-	-
FxaC_9g44030	3A	FvH4_3g09930	2.6823	4.77679e-15	2.43495	2.17562e-11	Up	1.36766	0.00162662	2.62466	1.27404e-16	Up
FxaC_10g10810	3B	FvH4_3g09950	-	-	-	-	-	1.23872	0.00769299	1.55374	7.95523e-05	Up
FxaC_11g07900	3C	FvH4_3g09950	-1.32849	9.04624e-06	-1.42056	5.09061e-06	Down	3.23133	0.0141322	3.67025	0.000784791	Up
FxaC_2g14140	1B	FvH4_3g10020	-	-	-	-	-	1.93564	0.0228252	2.59739	6.00428e-05	Up
FxaC_9g43830	3A	FvH4_3g10130	-	-	-	-	-	-5.64616	8.14274e-11	-4.46347	7.92074e-10	Down
FxaC_1g08970	1A	FvH4_3g10284	1.29604	0.000228786	1.74114	5.78182e-08	Up	2.60569	0.00405404	2.92353	0.000206154	Up
FxaC_9g42960	3A	FvH4_3g10570	-	-	-	-	-	1.69759	7.68035e-07	2.34293	3.43109e-15	Up
FxaC_9g43160	3A	FvH4_3g10720	-	-	-	-	-	1.63343	0.0300487	1.85688	0.00406645	Up
FxaC_9g43210	3A	FvH4_3g10760	-1.42878	4.20796e-09	-1.14208	8.46417e-06	Down	-	-	-	-	-
FxaC_12g39510	3D	FvH4_3g10920	-5.23085	0.00160461	-3.34623	0.0343059	Down	-	-	-	-	-
FxaC_10g11640	3B	FvH4_3g10990	1.15527	1.14987e-07	1.20004	4.98661e-08	Up	-	-	-	-	-
FxaC_12g39440	3D	FvH4_3g11090	-	-	-	-	-	-2.69312	0.000895858	-2.7779	0.000578074	Down
FxaC_11g08970	3C	FvH4_3g11140	-	-	-	-	-	-1.15627	0.000187958	-1.30806	9.24171e-06	Down
FxaC_12g39340	3D	FvH4_3g11150	-	-	-	-	-	-1.4771	1.04541e-06	-2.01811	1.58659e-11	Down
FxaC_10g12120	3B	FvH4_3g11300	5.08932	0.0019831	5.13905	0.00218633	Up	-	-	-	-	-
FxaC_12g38940	3D	FvH4_3g11580	2.16815	4.51265e-35	1.84934	6.26094e-25	Up	1.93388	4.85972e-20	1.83391	4.1013e-18	Up
FxaC_10g12390	3B	FvH4_3g11580	1.70878	1.64411e-23	1.74881	2.63802e-24	Up	-	-	-	-	-
FxaC_10g12400	3B	FvH4_3g11611	-	-	-	-	-	2.24099	2.0653e-09	2.0376	9.66815e-08	Up
FxaC_11g09510	3C	FvH4_3g11611	-	-	-	-	-	1.3006	2.86165e-09	2.38203	7.07103e-35	Up
FxaC_11g09511	3C	FvH4_3g11611	-	-	-	-	-	1.46526	1.47021e-06	1.45892	9.47775e-07	Up
FxaC_10g12500	3B	FvH4_3g11680	-3.0711	2.51945e-12	-2.51549	1.12751e-08	Down	-4.75934	0.013459	-4.75934	0.00790279	Down
FxaC_11g09780	3C	FvH4_3g11693	2.32462	0.000115043	2.26838	0.000341055	Up	-	-	-	-	-
FxaC_12g38690	3D	FvH4_3g11810	-	-	-	-	-	-3.01112	0.00464196	-3.13122	0.00202627	Down
FxaC_12g38530	3D	FvH4_3g11960	2.30393	3.54641e-07	2.18396	4.9454e-06	Up	2.21455	5.91448e-05	2.1144	0.000125236	Up
FxaC_10g12910	3B	FvH4_3g11980	-	-	-	-	-	-1.0088	2.25895e-07	-1.05593	2.90764e-08	Down
FxaC_11g10220	3C	FvH4_3g12010	1.05037	1.31459e-05	1.03305	3.33475e-05	Up	-	-	-	-	-
FxaC_11g10450	3C	FvH4_3g12170	-1.58785	0.000427931	-1.04433	0.0481022	Down	-	-	-	-	-
FxaC_10g13170	3B	FvH4_3g12190	1.26564	1.81561e-05	1.43183	7.33523e-07	Up	-	-	-	-	-
FxaC_11g10470	3C	FvH4_3g12190	1.89993	0.000259978	1.98277	0.000155367	Up	-	-	-	-	-
FxaC_11g10590	3C	FvH4_3g12270	-	-	-	-	-	1.39839	2.14938e-10	1.75546	2.59711e-17	Up
FxaC_12g37920	3D	FvH4_3g12400	2.45766	1.33264e-11	2.47702	2.57941e-11	Up	1.74656	7.89959e-09	2.09697	8.79759e-14	Up
FxaC_10g13440	3B	FvH4_3g12400	1.90416	3.01329e-07	1.98619	1.28205e-07	Up	-	-	-	-	-
FxaC_10g13980	3B	FvH4_3g12670	2.1969	0.00178884	1.95324	0.0152103	Up	3.70429	2.33857e-05	3.26316	0.00067244	Up
FxaC_20g08820	5D	FvH4_3g12740	2.33204	6.07688e-10	2.3304	2.06865e-09	Up	-	-	-	-	-
FxaC_19g08690	5C	FvH4_3g12740	3.27005	0.000201499	2.72939	0.0132902	Up	-	-	-	-	-
FxaC_10g13881	3B	FvH4_3g12780	1.10716	0.045063	1.80199	2.42614e-05	Up	-	-	-	-	-
FxaC_10g13960	3B	FvH4_3g12840	-	-	-	-	-	-3.50688	0.0273133	-3.60839	0.0153451	Down
FxaC_9g01140	3A	FvH4_3g12890	-	-	-	-	-	-3.75663	0.0144933	-3.85694	0.00786695	Down
FxaC_10g13990	3B	FvH4_3g12900	-	-	-	-	-	-5.90817	0.000562923	-4.08077	0.00264329	Down
FxaC_12g37240	3D	FvH4_3g13030	2.12951	1.32334e-13	2.04764	6.03423e-12	Up	2.16071	3.8732e-10	2.23873	2.26122e-11	Up
FxaC_10g14110	3B	FvH4_3g13030	2.02148	1.77514e-08	2.17146	1.178e-09	Up	1.92993	1.18682e-07	2.30202	5.45745e-12	Up
FxaC_11g11780	3C	FvH4_3g13030	2.19787	7.76093e-10	2.59078	3.55372e-14	Up	2.5434	5.04248e-12	2.61952	2.64693e-13	Up
FxaC_9g42540	3A	FvH4_3g13030	1.78388	1.24961e-05	1.81492	1.41948e-05	Up	2.31326	3.36021e-05	2.04093	0.000529754	Up
FxaC_9g42510	3A	FvH4_3g13070	-	-	-	-	-	-1.27691	3.6674e-08	-2.14773	2.20209e-20	Down
FxaC_11g11821	3C	FvH4_3g13081	-	-	-	-	-	4.72024	0.0292431	4.73319	0.0217917	Up
FxaC_9g42230	3A	FvH4_3g13310	-1.13918	0.00023198	-1.47104	4.84505e-06	Down	-	-	-	-	-
FxaC_10g14460	3B	FvH4_3g13330	-2.39822	1.75834e-32	-1.97788	2.32008e-22	Down	-	-	-	-	-
FxaC_9g42220	3A	FvH4_3g13330	-1.54206	1.03409e-14	-1.65929	9.95222e-16	Down	-	-	-	-	-
FxaC_12g36840	3D	FvH4_3g13340	-	-	-	-	-	2.44935	0.000373749	2.07963	0.00601278	Up
FxaC_9g42210	3A	FvH4_3g13340	-	-	-	-	-	2.35703	8.77682e-06	1.88675	0.00146983	Up
FxaC_11g12261	3C	FvH4_3g13341	-	-	-	-	-	2.29405	0.00867393	2.00664	0.034062	Up
FxaC_12g36810	3D	FvH4_3g13350	1.79769	0.00680672	1.89113	0.00473011	Up	-	-	-	-	-
FxaC_11g12280	3C	FvH4_3g13350	-	-	-	-	-	6.14513	9.40713e-06	5.70356	0.000161531	Up
FxaC_10g14540	3B	FvH4_3g13370	-	-	-	-	-	1.45052	8.4178e-18	2.21354	8.98076e-42	Up
FxaC_9g42090	3A	FvH4_3g13400	1.28969	0.000114112	1.08254	0.00435622	Up	-	-	-	-	-
FxaC_10g14600	3B	FvH4_3g13430	-	-	-	-	-	-1.46723	4.97453e-13	-1.80634	2.63993e-19	Down
FxaC_11g12390	3C	FvH4_3g13430	-1.07156	2.77057e-07	-1.10349	2.83711e-07	Down	-1.17319	1.72999e-07	-1.72161	4.17861e-15	Down
FxaC_12g36560	3D	FvH4_3g13520	-	-	-	-	-	-1.4281	5.69282e-05	-1.3907	4.86133e-05	Down
FxaC_12g36550	3D	FvH4_3g13530	-1.75911	1.51785e-11	-1.77404	8.36037e-11	Down	-1.14969	3.79738e-05	-2.33032	7.36888e-17	Down
FxaC_10g14690	3B	FvH4_3g13530	-	-	-	-	-	-1.3278	3.45594e-17	-1.90917	2.52178e-34	Down
FxaC_11g12490	3C	FvH4_3g13530	-1.32513	3.0314e-12	-1.31662	1.62586e-11	Down	-1.66085	1.49648e-19	-2.74732	3.93472e-46	Down
FxaC_9g41910	3A	FvH4_3g13530	-1.41163	1.71652e-16	-1.23562	1.76095e-12	Down	-1.85893	1.27681e-25	-2.52126	8.62664e-44	Down
FxaC_12g36520	3D	FvH4_3g13560	-	-	-	-	-	1.40154	8.83149e-06	1.13864	0.000721034	Up
FxaC_11g12550	3C	FvH4_3g13560	-1.26053	0.000253451	-1.56829	1.42649e-05	Down	-	-	-	-	-
FxaC_12g36470	3D	FvH4_3g13661	-4.60839	4.86e-09	-4.36394	1.09877e-07	Down	-	-	-	-	-
FxaC_19g22280	5C	FvH4_3g13730	-	-	-	-	-	-5.09299	0.0234977	-5.09299	0.0145045	Down
FxaC_9g41540	3A	FvH4_3g13820	-1.15549	8.0489e-06	-1.02891	0.000175545	Down	-	-	-	-	-
FxaC_12g36310	3D	FvH4_3g13840	-	-	-	-	-	-1.12262	1.91911e-06	-1.16898	3.18899e-07	Down
FxaC_11g12800	3C	FvH4_3g13930	-1.76069	4.1879e-15	-1.40289	1.3376e-09	Down	-	-	-	-	-
FxaC_12g36190	3D	FvH4_3g13990	-	-	-	-	-	-6.55117	1.52736e-21	-8.48393	5.63689e-25	Down
FxaC_10g15070	3B	FvH4_3g14010	-	-	-	-	-	1.23007	0.00683653	1.70405	3.23476e-06	Up
FxaC_11g12910	3C	FvH4_3g14010	2.62324	0.00310666	2.53184	0.00763426	Up	-	-	-	-	-
FxaC_11g12960	3C	FvH4_3g14080	-	-	-	-	-	1.23118	0.0466561	1.40697	0.00820367	Up
FxaC_12g36110	3D	FvH4_3g14110	-	-	-	-	-	4.98779	0.017191	4.72721	0.0301077	Up
FxaC_12g35940	3D	FvH4_3g14230	-	-	-	-	-	1.13504	0.00620079	1.44462	4.65725e-05	Up
FxaC_11g13320	3C	FvH4_3g14230	-1.39596	0.0217616	-1.82082	0.00410917	Down	-5.78104	1.01855e-22	-5.0241	3.439e-22	Down
FxaC_10g15310	3B	FvH4_3g14380	2.89825	0.00118055	2.27892	0.0465825	Up	6.16378	0.00015485	4.73076	0.0429391	Up
FxaC_24g26850	6D	FvH4_3g14392	1.30633	4.40789e-08	1.18178	2.78242e-06	Up	2.90914	1.86288e-14	3.25075	6.69964e-20	Up
FxaC_9g40750	3A	FvH4_3g14500	-1.3249	0.0013817	-1.19061	0.00810829	Down	-	-	-	-	-
FxaC_10g15550	3B	FvH4_3g14550	1.89563	6.69147e-09	1.68603	1.52335e-06	Up	-	-	-	-	-
FxaC_11g13760	3C	FvH4_3g14600	-2.71678	0.00329185	-2.81366	0.00560023	Down	-2.99469	0.00291663	-2.20869	0.0171129	Down
FxaC_12g35530	3D	FvH4_3g14660	-	-	-	-	-	5.22669	3.94074e-110	5.15102	7.85787e-108	Up
FxaC_10g16040	3B	FvH4_3g15030	-	-	-	-	-	-3.24536	0.000124217	-3.74824	9.96289e-06	Down
FxaC_10g16050	3B	FvH4_3g15060	-	-	-	-	-	1.93139	0.00189412	2.2459	4.04281e-05	Up
FxaC_11g14190	3C	FvH4_3g15070	-	-	-	-	-	1.81801	5.09388e-12	1.99485	3.2352e-15	Up
FxaC_10g16180	3B	FvH4_3g15220	-	-	-	-	-	-1.95443	0.0259151	-3.39096	0.000115192	Down
FxaC_9g40010	3A	FvH4_3g15240	1.9818	1.00886e-06	2.18036	4.77105e-08	Up	-	-	-	-	-
FxaC_9g40020	3A	FvH4_3g15270	2.01827	1.80563e-09	2.05467	1.89354e-09	Up	-	-	-	-	-
FxaC_12g35030	3D	FvH4_3g15360	1.4858	1.78248e-12	1.40575	9.61323e-11	Up	-	-	-	-	-
FxaC_10g16270	3B	FvH4_3g15360	1.48435	9.75174e-11	1.62295	1.34291e-12	Up	-	-	-	-	-
FxaC_9g39940	3A	FvH4_3g15360	2.244	1.77608e-19	2.18286	9.75516e-18	Up	1.03308	0.000150162	1.06006	5.65534e-05	Up
FxaC_10g16380	3B	FvH4_3g15440	-	-	-	-	-	2.70044	9.52141e-08	2.69114	5.9061e-08	Up
FxaC_9g39870	3A	FvH4_3g15440	-	-	-	-	-	1.53347	0.00313282	2.15389	2.75135e-07	Up
FxaC_9g39820	3A	FvH4_3g15500	-1.13017	0.00360988	-1.38466	0.000573069	Down	-	-	-	-	-
FxaC_12g34770	3D	FvH4_3g15570	-	-	-	-	-	1.41431	4.06911e-06	2.03305	4.11276e-14	Up
FxaC_9g39720	3A	FvH4_3g15570	-	-	-	-	-	-4.35528	1.50569e-15	-4.4939	5.56827e-17	Down
FxaC_9g39580	3A	FvH4_3g15640	1.36372	1.75109e-16	1.2463	1.43587e-13	Up	-	-	-	-	-
FxaC_10g16660	3B	FvH4_3g15651	1.13351	0.00275427	1.05434	0.0104502	Up	-	-	-	-	-
FxaC_9g39501	3A	FvH4_3g15690	2.88258	0.000810758	2.62096	0.00732299	Up	4.41645	7.04747e-06	5.3683	1.39155e-11	Up
FxaC_11g15050	3C	FvH4_3g15903	1.86683	0.00193325	1.68332	0.0131248	Up	-	-	-	-	-
FxaC_12g34200	3D	FvH4_3g16010	-1.46372	1.08141e-12	-1.68594	2.58533e-15	Down	-2.32828	5.42213e-13	-2.09988	7.46326e-12	Down
FxaC_10g17420	3B	FvH4_3g16010	-	-	-	-	-	-1.97276	4.63162e-08	-1.68464	9.69989e-07	Down
FxaC_11g10940	3C	FvH4_3g16010	-	-	-	-	-	-1.01111	8.98487e-09	-1.03481	2.24728e-09	Down
FxaC_9g38910	3A	FvH4_3g16010	-1.06405	1.16612e-06	-1.46369	5.13163e-11	Down	-1.97358	8.77074e-13	-2.4945	5.94574e-19	Down
FxaC_9g38851	3A	FvH4_3g16050	-	-	-	-	-	1.07013	0.0196919	1.51822	2.54197e-05	Up
FxaC_11g15150	3C	FvH4_3g16060	-	-	-	-	-	1.98353	0.00229716	2.1936	0.000183871	Up
FxaC_11g11080	3C	FvH4_3g16140	3.5679	1.17686e-09	4.08164	8.32095e-14	Up	1.61292	0.000320078	2.40254	3.70218e-11	Up
FxaC_12g33870	3D	FvH4_3g16240	1.79016	9.201e-24	1.87702	9.67999e-26	Up	-	-	-	-	-
FxaC_10g17660	3B	FvH4_3g16240	-	-	-	-	-	-2.12448	7.67092e-19	-1.62373	1.21142e-12	Down
FxaC_11g15320	3C	FvH4_3g16240	-	-	-	-	-	-1.13992	2.04156e-05	-1.08229	3.39216e-05	Down
FxaC_9g38541	3A	FvH4_3g16250	1.44072	8.1168e-07	1.45684	1.0609e-06	Up	2.22455	0.00117013	2.60751	1.04497e-05	Up
FxaC_11g15540	3C	FvH4_3g16600	-2.42676	0.00687077	-4.35903	0.000135475	Down	-	-	-	-	-
FxaC_12g32610	3D	FvH4_3g16730	-2.96003	4.32871e-07	-2.21903	0.00018924	Down	-	-	-	-	-
FxaC_10g18010	3B	FvH4_3g16730	-4.27619	1.08019e-15	-3.99679	3.63542e-13	Down	-3.01979	5.34534e-08	-4.09738	1.30354e-11	Down
FxaC_11g15620	3C	FvH4_3g16730	-3.2889	6.67567e-65	-2.68787	7.2634e-46	Down	-3.34663	8.08729e-55	-3.39039	3.39822e-58	Down
FxaC_12g33460	3D	FvH4_3g16760	1.20374	7.596e-11	1.48272	2.52376e-16	Up	-2.864	1.60053e-59	-2.3703	1.00332e-44	Down
FxaC_11g15640	3C	FvH4_3g16760	2.1816	4.14188e-38	2.4742	1.37411e-48	Up	2.36542	9.75652e-49	2.84132	2.97223e-69	Up
FxaC_9g38110	3A	FvH4_3g16760	4.02535	4.91296e-05	3.99753	5.59458e-05	Up	-	-	-	-	-
FxaC_11g15690	3C	FvH4_3g16770	-	-	-	-	-	1.1502	0.00241133	1.06029	0.00559331	Up
FxaC_9g38050	3A	FvH4_3g16820	-1.90765	0.0397876	-3.45388	0.00112405	Down	-	-	-	-	-
FxaC_10g17180	3B	FvH4_3g16940	-4.7825	7.24183e-07	-6.4639	3.44291e-07	Down	-6.76346	6.68612e-08	-6.76346	1.60903e-08	Down
FxaC_9g37770	3A	FvH4_3g17050	-2.23499	5.3309e-36	-2.03168	2.13757e-29	Down	-	-	-	-	-
FxaC_7g13900	2C	FvH4_3g17260	-	-	-	-	-	4.06123	0.000726153	3.36658	0.0188254	Up
FxaC_10g18360	3B	FvH4_3g17330	-	-	-	-	-	-1.64049	4.84596e-05	-2.00528	3.07947e-07	Down
FxaC_10g18460	3B	FvH4_3g17420	-1.72242	0.0321611	-1.86627	0.0312871	Down	-	-	-	-	-
FxaC_12g33010	3D	FvH4_3g17470	1.19232	4.97974e-06	1.09814	7.07849e-05	Up	-	-	-	-	-
FxaC_11g16320	3C	FvH4_3g17510	-1.21797	8.7262e-05	-1.20429	0.0002337	Down	-	-	-	-	-
FxaC_12g32520	3D	FvH4_3g17590	-	-	-	-	-	1.5892	7.94507e-10	1.66246	3.35532e-11	Up
FxaC_11g16350	3C	FvH4_3g17590	-	-	-	-	-	1.52421	0.000940825	1.73637	2.77745e-05	Up
FxaC_10g18550	3B	FvH4_3g17610	1.51639	2.47839e-05	1.3499	0.000676062	Up	-	-	-	-	-
FxaC_10g18600	3B	FvH4_3g17650	-	-	-	-	-	-4.1855	9.73624e-10	-4.81866	1.32981e-11	Down
FxaC_11g16390	3C	FvH4_3g17650	-	-	-	-	-	-3.3412	4.44628e-06	-4.34788	2.9704e-08	Down
FxaC_9g37170	3A	FvH4_3g17720	-	-	-	-	-	1.88151	0.0138835	1.81427	0.0161283	Up
FxaC_10g18720	3B	FvH4_3g17750	1.95267	1.46448e-11	1.78946	4.92991e-09	Up	-	-	-	-	-
FxaC_11g16500	3C	FvH4_3g17750	2.66719	1.3547e-19	2.41471	8.09862e-15	Up	-	-	-	-	-
FxaC_9g37100	3A	FvH4_3g17750	1.62019	2.53067e-09	1.33531	8.14826e-06	Up	-	-	-	-	-
FxaC_12g32150	3D	FvH4_3g17850	-	-	-	-	-	3.12739	0.0249887	3.45418	0.00362139	Up
FxaC_9g36990	3A	FvH4_3g17851	-	-	-	-	-	1.8934	4.67912e-05	1.38192	0.0121941	Up
FxaC_10g18920	3B	FvH4_3g17940	-	-	-	-	-	1.39571	0.010501	2.24131	2.51847e-08	Up
FxaC_11g16600	3C	FvH4_3g17940	1.71055	6.20434e-15	1.56737	4.60339e-12	Up	-	-	-	-	-
FxaC_9g36860	3A	FvH4_3g17940	-	-	-	-	-	1.24167	0.000450916	1.67283	3.43576e-08	Up
FxaC_12g31580	3D	FvH4_3g18340	-	-	-	-	-	2.31169	1.7804e-09	2.0513	2.6351e-07	Up
FxaC_12g31520	3D	FvH4_3g18430	-2.4019	6.12798e-41	-2.28195	8.16176e-36	Down	-	-	-	-	-
FxaC_10g21550	3B	FvH4_3g18430	-2.34672	2.62205e-24	-2.35371	1.18926e-22	Down	-1.59613	9.32336e-07	-2.26218	5.44458e-12	Down
FxaC_9g36320	3A	FvH4_3g18430	-2.08998	8.13687e-09	-1.95016	2.69081e-07	Down	-	-	-	-	-
FxaC_12g31420	3D	FvH4_3g18510	-1.53754	2.96772e-05	-1.21477	0.00234282	Down	-1.48631	7.62968e-05	-1.4584	5.58517e-05	Down
FxaC_10g21440	3B	FvH4_3g18510	-1.35884	0.0462828	-2.12691	0.00241748	Down	-2.26747	0.000152597	-2.54735	1.21201e-05	Down
FxaC_11g17320	3C	FvH4_3g18510	-1.59309	1.85303e-08	-2.33418	8.32095e-14	Down	-1.41062	5.89558e-08	-1.59392	3.1759e-10	Down
FxaC_9g36200	3A	FvH4_3g18510	-2.59673	5.73796e-16	-2.00035	3.65151e-10	Down	-1.70785	4.0073e-05	-1.43926	0.000328058	Down
FxaC_10g21380	3B	FvH4_3g18550	-	-	-	-	-	-1.13736	0.00133045	-1.1419	0.000772619	Down
FxaC_12g31060	3D	FvH4_3g18740	-	-	-	-	-	-1.38344	4.47496e-05	-1.17611	0.000404907	Down
FxaC_9g35880	3A	FvH4_3g18750	2.45246	1.14976e-16	2.10952	2.36324e-11	Up	-	-	-	-	-
FxaC_6g25601	2B	FvH4_3g19080	-4.09456	0.0154838	-3.74051	0.0268971	Down	-	-	-	-	-
FxaC_12g30880	3D	FvH4_3g19080	-3.61033	0.0189435	-3.41453	0.0287807	Down	-	-	-	-	-
FxaC_10g20820	3B	FvH4_3g19080	-4.32901	0.00157749	-3.92651	0.00339568	Down	-	-	-	-	-
FxaC_11g18050	3C	FvH4_3g19080	-3.94077	0.00537383	-3.53359	0.011612	Down	-	-	-	-	-
FxaC_9g35260	3A	FvH4_3g19080	-3.35847	0.00312253	-3.38453	0.00433319	Down	-	-	-	-	-
FxaC_11g18120	3C	FvH4_3g19120	1.21267	3.14787e-06	1.23945	3.18985e-06	Up	-	-	-	-	-
FxaC_9g35210	3A	FvH4_3g19120	1.25491	2.43147e-06	1.19024	1.90762e-05	Up	1.30779	8.67217e-05	1.28792	8.01053e-05	Up
FxaC_12g30670	3D	FvH4_3g19170	1.59672	5.16845e-07	1.46454	1.47526e-05	Up	-	-	-	-	-
FxaC_11g18200	3C	FvH4_3g19170	1.56701	4.48456e-06	1.22746	0.0019826	Up	-	-	-	-	-
FxaC_9g35080	3A	FvH4_3g19170	2.04017	1.83704e-17	2.25791	2.48062e-21	Up	2.38187	6.21665e-07	2.44786	9.90152e-08	Up
FxaC_24g30140	6D	FvH4_3g19240	-2.03242	1.73906e-11	-1.56758	4.47677e-07	Down	-	-	-	-	-
FxaC_10g20510	3B	FvH4_3g19340	-	-	-	-	-	-1.31732	1.77638e-12	-1.23141	2.44349e-11	Down
FxaC_12g30490	3D	FvH4_3g19390	-1.83804	0.0214645	-1.89902	0.0290724	Down	-2.01355	0.00868703	-2.94771	9.86053e-05	Down
FxaC_9g34800	3A	FvH4_3g19390	-	-	-	-	-	-3.3229	0.0004115	-3.07877	0.00044109	Down
FxaC_10g20420	3B	FvH4_3g19410	1.2905	1.97217e-12	1.04845	6.23798e-08	Up	-	-	-	-	-
FxaC_11g18450	3C	FvH4_3g19410	-	-	-	-	-	-1.46802	1.57538e-05	-1.7072	2.21273e-07	Down
FxaC_9g34640	3A	FvH4_3g19480	1.22136	4.11559e-05	1.17417	0.000172793	Up	-	-	-	-	-
FxaC_12g30040	3D	FvH4_3g19640	-	-	-	-	-	1.19408	0.000691659	1.45824	3.26292e-06	Up
FxaC_9g34280	3A	FvH4_3g19740	2.80407	0.00256675	2.47063	0.0244859	Up	-	-	-	-	-
FxaC_10g20021	3B	FvH4_3g19770	-	-	-	-	-	2.28402	1.00591e-11	1.34854	0.000999763	Up
FxaC_11g18880	3C	FvH4_3g19770	1.55856	9.75092e-16	1.49265	5.12272e-14	Up	-	-	-	-	-
FxaC_9g34250	3A	FvH4_3g19770	2.68323	2.38683e-73	2.88016	3.14909e-83	Up	-	-	-	-	-
FxaC_12g29730	3D	FvH4_3g19800	1.07904	0.000167089	1.3093	1.84448e-06	Up	-	-	-	-	-
FxaC_12g29550	3D	FvH4_3g19870	2.67336	3.38047e-05	2.40835	0.000774392	Up	3.22786	5.46562e-05	3.3144	1.43475e-05	Up
FxaC_11g19050	3C	FvH4_3g19920	-	-	-	-	-	-1.12166	0.000886172	-1.27235	6.4609e-05	Down
FxaC_10g19720	3B	FvH4_3g20050	2.09676	0.000143116	1.843	0.00318109	Up	-	-	-	-	-
FxaC_11g19220	3C	FvH4_3g20050	1.58205	1.50616e-13	1.58446	3.19125e-13	Up	1.14379	6.265e-05	1.46794	9.46999e-09	Up
FxaC_9g33790	3A	FvH4_3g20050	2.45215	1.52699e-05	2.45103	2.93656e-05	Up	6.14604	6.86808e-06	6.01607	1.31883e-05	Up
FxaC_9g33791	3A	FvH4_3g20050	3.76408	3.94989e-09	3.82495	4.46962e-09	Up	6.80052	1.81961e-31	5.77857	1.85301e-17	Up
FxaC_10g19660	3B	FvH4_3g20120	-1.20224	0.000169995	-1.15633	0.000609516	Down	-	-	-	-	-
FxaC_11g19290	3C	FvH4_3g20120	-	-	-	-	-	-1.11517	1.49103e-08	-1.19537	5.14677e-10	Down
FxaC_12g46690	3D	FvH4_3g20210	4.65582	0.0166347	4.78889	0.0138742	Up	-	-	-	-	-
FxaC_10g19410	3B	FvH4_3g20240	-	-	-	-	-	4.2357	7.70154e-09	4.86198	3.63647e-14	Up
FxaC_9g33360	3A	FvH4_3g20240	-	-	-	-	-	1.14455	7.46565e-05	1.44956	2.36647e-08	Up
FxaC_10g19280	3B	FvH4_3g20410	-	-	-	-	-	1.48393	0.017191	1.72321	0.00135658	Up
FxaC_9g33020	3A	FvH4_3g20480	-	-	-	-	-	-2.27092	2.39126e-07	-1.79336	1.42833e-05	Down
FxaC_12g28940	3D	FvH4_3g20540	-3.39545	0.00281368	-3.14942	0.00989103	Down	-	-	-	-	-
FxaC_9g32930	3A	FvH4_3g20540	-1.81964	4.39344e-05	-1.78616	0.000175721	Down	-2.235	1.08906e-06	-1.78268	3.69911e-05	Down
FxaC_12g28880	3D	FvH4_3g20560	-	-	-	-	-	2.40027	4.33581e-21	3.06414	3.31347e-38	Up
FxaC_10g19190	3B	FvH4_3g20560	-	-	-	-	-	1.82981	3.93976e-08	2.17341	1.21638e-12	Up
FxaC_12g28600	3D	FvH4_3g20700	-2.44108	1.01735e-40	-2.72121	7.74365e-46	Down	-3.57686	2.69172e-74	-3.3041	8.23545e-69	Down
FxaC_10g22240	3B	FvH4_3g20700	-3.06741	3.40904e-80	-3.27453	5.29122e-87	Down	-4.78363	1.25423e-165	-4.42728	1.37237e-150	Down
FxaC_11g20020	3C	FvH4_3g20700	-3.12323	3.12118e-86	-3.4069	2.92631e-97	Down	-4.91572	3.00948e-185	-4.72744	1.84961e-176	Down
FxaC_9g44670	3A	FvH4_3g20812	-	-	-	-	-	-1.35637	0.0161903	-2.03062	8.54954e-05	Down
FxaC_11g20200	3C	FvH4_3g20820	-2.52419	2.86142e-07	-2.62565	6.4453e-07	Down	-	-	-	-	-
FxaC_9g32380	3A	FvH4_3g20920	-	-	-	-	-	-2.62432	0.000201683	-2.40844	0.000303761	Down
FxaC_11g20360	3C	FvH4_3g20962	-	-	-	-	-	1.39025	0.019778	1.42813	0.0104503	Up
FxaC_12g28180	3D	FvH4_3g21020	-3.06135	1.76947e-06	-2.27311	0.000480967	Down	-	-	-	-	-
FxaC_11g20420	3C	FvH4_3g21020	-1.5362	0.00837738	-3.05996	2.93894e-06	Down	-	-	-	-	-
FxaC_9g32310	3A	FvH4_3g21020	-2.54852	0.000453469	-4.88625	7.35405e-07	Down	-	-	-	-	-
FxaC_9g32150	3A	FvH4_3g21100	-	-	-	-	-	2.28241	2.70308e-07	2.51217	1.84899e-09	Up
FxaC_10g22870	3B	FvH4_3g21120	-	-	-	-	-	1.42835	0.000445424	1.39241	0.000477479	Up
FxaC_12g28020	3D	FvH4_3g21130	2.34219	3.17302e-10	2.20182	1.88235e-08	Up	2.02998	3.57876e-05	2.616	4.55212e-10	Up
FxaC_10g22930	3B	FvH4_3g21130	3.58719	1.33754e-80	3.78605	3.16201e-89	Up	4.24312	9.09811e-115	4.26353	3.22104e-116	Up
FxaC_9g32090	3A	FvH4_3g21130	5.25837	3.43386e-42	4.69976	8.46551e-29	Up	3.10933	1.85047e-26	3.52357	8.7948e-37	Up
FxaC_11g20610	3C	FvH4_3g21150	1.24421	2.31544e-12	1.45225	1.1271e-16	Up	1.38168	2.10933e-14	1.24031	9.97069e-12	Up
FxaC_9g31920	3A	FvH4_3g21270	1.27529	4.03204e-05	1.20371	0.000255239	Up	1.02861	0.00405958	1.48243	5.52071e-07	Up
FxaC_9g31780	3A	FvH4_3g21340	-2.53505	0.000506549	-1.75795	0.0258714	Down	-	-	-	-	-
FxaC_12g27700	3D	FvH4_3g21400	1.31031	5.13129e-05	1.45406	5.58811e-06	Up	-	-	-	-	-
FxaC_11g20900	3C	FvH4_3g21400	1.07723	0.000135373	1.28201	2.41849e-06	Up	-	-	-	-	-
FxaC_10g23390	3B	FvH4_3g21440	-	-	-	-	-	3.06927	0.00603999	3.83438	1.32576e-05	Up
FxaC_12g27490	3D	FvH4_3g21512	3.50311	0.00562045	3.51735	0.00741337	Up	3.72931	0.00303855	4.17097	0.000118386	Up
FxaC_11g21150	3C	FvH4_3g21512	4.61864	1.36724e-07	3.91769	0.000263303	Up	4.04696	7.60567e-10	4.02856	5.40202e-10	Up
FxaC_9g31560	3A	FvH4_3g21512	2.83122	0.00158627	3.05067	0.000473388	Up	2.92808	0.00120222	2.93226	0.000808339	Up
FxaC_11g21360	3C	FvH4_3g21650	-1.07353	0.00642691	-1.54674	0.000101731	Down	-	-	-	-	-
FxaC_9g30990	3A	FvH4_3g21890	-	-	-	-	-	1.40676	0.000572715	2.232	4.70932e-12	Up
FxaC_11g21700	3C	FvH4_3g21940	-	-	-	-	-	1.9145	0.000860698	1.98139	0.000283923	Up
FxaC_9g30880	3A	FvH4_3g21940	-	-	-	-	-	3.70422	4.82612e-21	4.16131	6.26539e-30	Up
FxaC_10g24450	3B	FvH4_3g22110	2.495	0.00254565	2.86415	0.000191146	Up	-	-	-	-	-
FxaC_10g24980	3B	FvH4_3g22550	-	-	-	-	-	1.23765	0.000472093	1.17698	0.00083136	Up
FxaC_20g34141	5D	FvH4_3g22561	-	-	-	-	-	-4.2743	2.72308e-09	-3.73095	9.27146e-09	Down
FxaC_11g22450	3C	FvH4_3g22650	-1.06012	0.0309698	-1.54103	0.00141719	Down	-	-	-	-	-
FxaC_9g29930	3A	FvH4_3g22890	-	-	-	-	-	3.02365	0.037515	4.66336	5.32162e-08	Up
FxaC_11g23110	3C	FvH4_3g23150	-	-	-	-	-	-1.78839	1.42757e-19	-1.36313	1.74634e-12	Down
FxaC_12g24960	3D	FvH4_3g23240	-	-	-	-	-	-3.47805	0.0364197	-3.58111	0.0209474	Down
FxaC_9g29291	3A	FvH4_3g23322	-	-	-	-	-	1.40713	1.33774e-06	1.2578	2.27853e-05	Up
FxaC_10g25960	3B	FvH4_3g23370	-	-	-	-	-	2.04206	2.41029e-07	1.65472	0.000113923	Up
FxaC_11g23390	3C	FvH4_3g23380	-	-	-	-	-	-2.30474	9.90962e-47	-2.37125	9.57518e-50	Down
FxaC_10g26020	3B	FvH4_3g23410	2.56995	3.65424e-25	2.18203	9.9629e-17	Up	1.23985	2.21608e-06	1.01914	0.000218117	Up
FxaC_9g29190	3A	FvH4_3g23410	1.24066	4.75105e-14	1.16029	3.62905e-12	Up	-	-	-	-	-
FxaC_12g24340	3D	FvH4_3g23420	1.19321	0.000131057	1.42511	2.05666e-06	Up	1.97201	7.60567e-10	1.79211	3.93695e-08	Up
FxaC_9g28710	3A	FvH4_3g23650	-1.14328	0.0126311	-1.57548	0.000698445	Down	-	-	-	-	-
FxaC_10g26540	3B	FvH4_3g23730	2.18517	1.41341e-25	2.15254	4.43926e-24	Up	1.54897	6.2088e-15	1.7668	4.55097e-20	Up
FxaC_9g28140	3A	FvH4_3g24010	-1.28012	0.001575	-1.35812	0.00153824	Down	-	-	-	-	-
FxaC_10g26970	3B	FvH4_3g24260	-1.19238	2.04534e-06	-1.00693	0.000163041	Down	-	-	-	-	-
FxaC_11g24050	3C	FvH4_3g24260	-2.34567	1.0492e-11	-1.87181	1.07488e-07	Down	-	-	-	-	-
FxaC_10g27020	3B	FvH4_3g24290	1.42122	4.85682e-17	1.29661	5.92135e-14	Up	-	-	-	-	-
FxaC_11g24080	3C	FvH4_3g24290	1.44235	5.22956e-18	1.20566	2.07574e-12	Up	-	-	-	-	-
FxaC_10g27090	3B	FvH4_3g24320	2.43886	3.51359e-42	2.54455	1.47138e-45	Up	-	-	-	-	-
FxaC_17g27220	5A	FvH4_3g24520	-	-	-	-	-	-1.67271	4.39166e-08	-2.44566	4.90447e-15	Down
FxaC_9g27401	3A	FvH4_3g24570	-2.92698	1.5462e-08	-2.03405	8.14508e-05	Down	-	-	-	-	-
FxaC_11g24500	3C	FvH4_3g24571	-2.56411	4.14452e-06	-2.1691	0.000187287	Down	-	-	-	-	-
FxaC_26g39821	7B	FvH4_3g246110	1.14185	5.03956e-05	1.22245	1.51191e-05	Up	-	-	-	-	-
FxaC_10g27740	3B	FvH4_3g24660	-2.4705	2.82525e-26	-2.31459	3.52544e-22	Down	-	-	-	-	-
FxaC_11g27340	3C	FvH4_3g24670	-3.25214	0.000372113	-4.27965	0.000111254	Down	-3.31853	0.00303508	-2.25828	0.0258014	Down
FxaC_11g24740	3C	FvH4_3g24730	-	-	-	-	-	1.36662	7.44365e-05	1.26679	0.000270173	Up
FxaC_12g22330	3D	FvH4_3g24830	1.78531	0.00125734	1.57489	0.0126543	Up	2.54392	9.27455e-06	2.35965	5.87339e-05	Up
FxaC_10g28070	3B	FvH4_3g24830	2.48424	9.018e-12	2.20297	2.49458e-08	Up	3.04769	4.24682e-20	3.01867	4.77049e-20	Up
FxaC_11g24800	3C	FvH4_3g24830	-	-	-	-	-	3.88856	0.00150504	3.44551	0.0110656	Up
FxaC_9g27060	3A	FvH4_3g24830	3.63896	2.13367e-54	3.63478	2.91703e-53	Up	3.94495	1.20205e-54	3.86482	1.06494e-52	Up
FxaC_12g22420	3D	FvH4_3g24860	-1.21725	0.017129	-1.3729	0.0100893	Down	-	-	-	-	-
FxaC_10g28140	3B	FvH4_3g24880	-	-	-	-	-	1.55039	6.34427e-06	1.50483	9.26723e-06	Up
FxaC_10g28220	3B	FvH4_3g24930	-	-	-	-	-	1.2378	0.000807092	2.03943	3.18831e-12	Up
FxaC_11g24900	3C	FvH4_3g24930	-	-	-	-	-	1.53171	3.20513e-05	1.49487	3.51269e-05	Up
FxaC_3g22300	1C	FvH4_3g24990	-	-	-	-	-	8.50708	0.0102961	9.63434	0.00101628	Up
FxaC_11g25240	3C	FvH4_3g25250	-	-	-	-	-	1.86226	1.00548e-05	2.26105	1.76403e-09	Up
FxaC_9g26591	3A	FvH4_3g25250	-	-	-	-	-	1.18008	0.030645	1.26938	0.0100061	Up
FxaC_10g28620	3B	FvH4_3g25360	-	-	-	-	-	-1.42998	4.6247e-10	-1.25927	2.0756e-08	Down
FxaC_12g23260	3D	FvH4_3g25370	-3.69055	1.67862e-32	-4.04155	1.25609e-32	Down	-	-	-	-	-
FxaC_10g28670	3B	FvH4_3g25460	-	-	-	-	-	-1.42325	0.00133085	-1.90425	6.3605e-06	Down
FxaC_9g26140	3A	FvH4_3g25460	-	-	-	-	-	-1.49407	5.90993e-09	-1.56306	4.44786e-10	Down
FxaC_11g25371	3C	FvH4_3g25490	1.07947	2.21985e-09	1.09128	2.21931e-09	Up	-	-	-	-	-
FxaC_9g24350	3A	FvH4_3g25490	-1.68919	3.42407e-06	-1.01253	0.0139665	Down	-	-	-	-	-
FxaC_12g23770	3D	FvH4_3g25500	-	-	-	-	-	-1.56994	0.0291052	-1.48792	0.0329074	Down
FxaC_12g23800	3D	FvH4_3g25740	1.89036	0.000291564	2.47065	9.53073e-08	Up	1.28199	0.0376113	1.78192	0.000155777	Up
FxaC_13g46710	4A	FvH4_3g26315	3.29789	3.42726e-05	2.95644	0.00109922	Up	-	-	-	-	-
FxaC_12g21020	3D	FvH4_3g26671	-2.03922	7.52966e-09	-1.50073	4.1632e-05	Down	-	-	-	-	-
FxaC_10g29330	3B	FvH4_3g26671	-1.97407	0.00164921	-1.69657	0.0126159	Down	-	-	-	-	-
FxaC_11g27310	3C	FvH4_3g26671	-2.10904	1.13994e-06	-2.30689	8.14578e-07	Down	-	-	-	-	-
FxaC_9g25700	3A	FvH4_3g26671	-1.88693	3.95983e-06	-1.4958	0.000583296	Down	-	-	-	-	-
FxaC_12g20520	3D	FvH4_3g26750	-3.21646	7.94768e-16	-2.82798	3.15979e-12	Down	-	-	-	-	-
FxaC_12g20620	3D	FvH4_3g26750	-2.5183	7.47268e-15	-2.51799	1.40189e-13	Down	-	-	-	-	-
FxaC_10g29850	3B	FvH4_3g26750	-2.50073	4.96375e-14	-2.41973	2.74723e-12	Down	-2.19471	1.84026e-06	-1.94688	8.34672e-06	Down
FxaC_11g26150	3C	FvH4_3g26750	-2.16057	1.97605e-16	-2.04224	6.28228e-14	Down	-	-	-	-	-
FxaC_9g24310	3A	FvH4_3g26750	-1.70313	6.01742e-12	-1.70295	4.0406e-11	Down	-	-	-	-	-
FxaC_11g26340	3C	FvH4_3g26910	-	-	-	-	-	-2.32717	0.000881789	-3.00876	1.70382e-05	Down
FxaC_11g26360	3C	FvH4_3g26920	-1.87878	5.94021e-05	-1.62993	0.00115078	Down	-	-	-	-	-
FxaC_11g26420	3C	FvH4_3g26980	-	-	-	-	-	1.14626	0.00976848	1.25316	0.00194042	Up
FxaC_11g26590	3C	FvH4_3g27100	-1.45087	7.98258e-06	-1.30729	0.000152388	Down	-1.4528	5.05384e-10	-1.93438	8.17858e-17	Down
FxaC_9g23830	3A	FvH4_3g27100	-1.00201	0.0336387	-1.28051	0.00688843	Down	-1.25504	0.01621	-1.50114	0.00175959	Down
FxaC_11g26660	3C	FvH4_3g27150	-	-	-	-	-	-1.2733	3.69197e-07	-1.60765	3.73961e-11	Down
FxaC_10g30900	3B	FvH4_3g27710	-	-	-	-	-	1.64713	0.000144028	1.28003	0.0087457	Up
FxaC_18g13240	5B	FvH4_3g27710	-1.4833	4.39615e-18	-1.37252	3.85126e-15	Down	-	-	-	-	-
FxaC_10g31060	3B	FvH4_3g27850	-	-	-	-	-	2.1178	1.31789e-16	2.47202	2.44541e-24	Up
FxaC_11g28540	3C	FvH4_3g28040	-	-	-	-	-	3.32675	9.53053e-08	2.95766	7.91895e-06	Up
FxaC_10g31310	3B	FvH4_3g28080	-4.8966	6.59301e-07	-6.57446	3.43718e-07	Down	-	-	-	-	-
FxaC_11g28600	3C	FvH4_3g28080	-5.68467	1.4201e-12	-2.53527	2.85673e-05	Down	-	-	-	-	-
FxaC_9g22380	3A	FvH4_3g28080	-3.70563	3.18492e-10	-3.65535	5.8121e-09	Down	-	-	-	-	-
FxaC_9g22250	3A	FvH4_3g28210	1.50873	2.45596e-08	1.36641	2.01751e-06	Up	-	-	-	-	-
FxaC_24g01680	6D	FvH4_3g28240	3.64145	9.17588e-80	3.70501	7.83576e-82	Up	-	-	-	-	-
FxaC_11g28900	3C	FvH4_3g28320	-	-	-	-	-	-3.28241	0.00421332	-2.90289	0.00585548	Down
FxaC_10g31520	3B	FvH4_3g28330	-	-	-	-	-	1.36276	0.0005587	1.42047	0.000154024	Up
FxaC_10g31660	3B	FvH4_3g28430	-1.87044	5.02415e-10	-1.98756	3.46107e-10	Down	-	-	-	-	-
FxaC_11g29070	3C	FvH4_3g28430	-2.74373	1.13408e-11	-1.66501	3.12891e-05	Down	-	-	-	-	-
FxaC_9g21950	3A	FvH4_3g28430	-3.61154	6.9648e-12	-3.34193	6.83488e-10	Down	-	-	-	-	-
FxaC_12g18860	3D	FvH4_3g28720	-	-	-	-	-	1.65532	8.97881e-12	1.49903	1.03182e-09	Up
FxaC_11g29450	3C	FvH4_3g28720	-	-	-	-	-	1.21264	3.05429e-08	1.05878	2.20247e-06	Up
FxaC_9g21410	3A	FvH4_3g28720	-	-	-	-	-	1.65529	1.04911e-08	1.59205	3.367e-08	Up
FxaC_9g21270	3A	FvH4_3g28800	1.91558	8.98419e-06	2.05228	1.79649e-06	Up	-	-	-	-	-
FxaC_12g17310	3D	FvH4_3g28850	-2.94291	0.00120099	-6.24136	7.23326e-06	Down	-	-	-	-	-
FxaC_10g32390	3B	FvH4_3g28850	-2.02838	0.000103538	-2.27257	5.68723e-05	Down	-	-	-	-	-
FxaC_11g29630	3C	FvH4_3g28850	-3.08775	0.00152723	-3.32169	0.00221961	Down	-	-	-	-	-
FxaC_4g07620	1D	FvH4_3g28860	-	-	-	-	-	1.37375	0.00370361	1.38664	0.00229281	Up
FxaC_11g29720	3C	FvH4_3g28950	-	-	-	-	-	-1.45036	2.34906e-05	-1.6296	8.16132e-07	Down
FxaC_6g35980	2B	FvH4_3g29050	-1.71936	1.25611e-24	-1.41468	7.57287e-17	Down	-	-	-	-	-
FxaC_12g16920	3D	FvH4_3g29100	-	-	-	-	-	-1.26696	0.0474512	-1.4849	0.00993691	Down
FxaC_10g32770	3B	FvH4_3g29120	-2.72926	2.80917e-13	-2.54029	5.50512e-11	Down	-	-	-	-	-
FxaC_11g29770	3C	FvH4_3g29120	-1.1532	0.044324	-1.3797	0.018353	Down	-	-	-	-	-
FxaC_9g20860	3A	FvH4_3g29120	-4.52774	2.66082e-30	-3.65789	3.16133e-22	Down	-	-	-	-	-
FxaC_11g28100	3C	FvH4_3g29150	-2.30122	0.00484837	-2.7522	0.00242036	Down	-	-	-	-	-
FxaC_9g20510	3A	FvH4_3g29360	-	-	-	-	-	2.93164	0.000201251	4.22863	8.41198e-15	Up
FxaC_10g32980	3B	FvH4_3g29390	-2.41053	0.000670482	-2.90681	0.000228264	Down	-	-	-	-	-
FxaC_11g30110	3C	FvH4_3g29390	-1.70559	1.11069e-09	-1.31417	6.83466e-06	Down	-	-	-	-	-
FxaC_10g33040	3B	FvH4_3g29440	-1.19152	0.0127941	-2.09067	3.28657e-05	Down	-3.05685	1.03302e-22	-1.32399	1.13806e-06	Down
FxaC_9g20400	3A	FvH4_3g29440	-1.07697	0.0334659	-1.45747	0.00459178	Down	-2.38893	2.80753e-12	-2.21678	1.4441e-11	Down
FxaC_9g20220	3A	FvH4_3g29580	-	-	-	-	-	2.4615	0.00234431	2.03763	0.0263142	Up
FxaC_9g20210	3A	FvH4_3g29620	-	-	-	-	-	2.16557	0.00453664	1.74963	0.0487616	Up
FxaC_12g15630	3D	FvH4_3g29640	1.1905	7.98034e-14	1.3167	9.73729e-17	Up	3.08569	6.06664e-24	4.30603	7.33814e-58	Up
FxaC_11g30450	3C	FvH4_3g29640	1.65799	0.000564465	1.94291	0.000105042	Up	1.20973	0.0409164	2.31197	5.38869e-05	Up
FxaC_9g20160	3A	FvH4_3g29640	-	-	-	-	-	2.37497	0.00302762	3.3301	7.63922e-09	Up
FxaC_9g20011	3A	FvH4_3g29710	3.29584	6.0835e-06	3.18616	3.91489e-05	Up	-	-	-	-	-
FxaC_11g30540	3C	FvH4_3g29740	1.07171	0.00152359	1.26572	9.49775e-05	Up	-	-	-	-	-
FxaC_12g15760	3D	FvH4_3g29760	1.46392	3.49932e-22	1.36518	2.91903e-19	Up	-	-	-	-	-
FxaC_10g33362	3B	FvH4_3g29760	1.30889	0.0287859	1.30629	0.0390514	Up	-	-	-	-	-
FxaC_10g33391	3B	FvH4_3g29760	1.47183	0.000176539	1.54461	0.000115282	Up	-4.42263	8.69043e-76	-5.8342	1.05458e-99	Down
FxaC_10g33392	3B	FvH4_3g29782	-	-	-	-	-	-4.67637	6.16563e-23	-5.05405	9.80244e-26	Down
FxaC_12g15880	3D	FvH4_3g29870	-1.20149	1.31265e-06	-1.27504	7.95481e-07	Down	-1.8537	1.67718e-14	-1.55581	2.46388e-11	Down
FxaC_10g33450	3B	FvH4_3g29870	-	-	-	-	-	-1.44361	4.76054e-13	-1.11837	1.5739e-08	Down
FxaC_11g30790	3C	FvH4_3g29930	-	-	-	-	-	1.01712	0.01852	1.5578	2.30666e-06	Up
FxaC_12g15940	3D	FvH4_3g29980	-2.32735	4.949e-24	-2.213	9.67067e-21	Down	-	-	-	-	-
FxaC_10g33860	3B	FvH4_3g29980	-1.61166	1.10999e-17	-1.87745	7.09737e-22	Down	-	-	-	-	-
FxaC_11g30960	3C	FvH4_3g29980	-2.39128	1.4675e-31	-1.99265	3.0529e-22	Down	-	-	-	-	-
FxaC_9g19510	3A	FvH4_3g29980	-1.74105	6.58204e-24	-1.29389	1.88785e-13	Down	-	-	-	-	-
FxaC_12g16040	3D	FvH4_3g30050	-5.34431	0.00153699	-5.34431	0.00418106	Down	-	-	-	-	-
FxaC_12g16130	3D	FvH4_3g30060	-1.00855	1.99009e-08	-1.05966	6.57852e-09	Down	-	-	-	-	-
FxaC_10g34030	3B	FvH4_3g30060	-1.07784	1.03907e-09	-1.33449	7.18513e-14	Down	-	-	-	-	-
FxaC_9g19410	3A	FvH4_3g30060	-1.07566	3.17302e-10	-1.22542	1.12653e-12	Down	-	-	-	-	-
FxaC_11g31390	3C	FvH4_3g30202	-	-	-	-	-	-1.59542	5.95059e-17	-1.73299	4.05809e-20	Down
FxaC_10g34360	3B	FvH4_3g30290	-1.75861	2.73796e-24	-1.57333	2.65311e-19	Down	-2.41787	1.05095e-43	-1.61161	5.77967e-22	Down
FxaC_11g31410	3C	FvH4_3g30290	-1.22622	8.25132e-07	-1.01543	0.000122791	Down	-1.72974	5.39524e-15	-1.40303	7.035e-11	Down
FxaC_10g34430	3B	FvH4_3g30360	3.34828	5.71933e-06	2.94533	0.000567098	Up	2.70402	3.90281e-07	2.21468	0.000160614	Up
FxaC_10g34480	3B	FvH4_3g30360	2.44855	0.00324272	2.94911	7.09796e-05	Up	-	-	-	-	-
FxaC_10g34530	3B	FvH4_3g30390	-	-	-	-	-	-1.80988	9.21873e-18	-1.49345	2.59812e-13	Down
FxaC_9g19080	3A	FvH4_3g30390	1.3904	0.000153111	1.41982	0.000158369	Up	-2.91094	1.34863e-14	-2.75628	1.87483e-14	Down
FxaC_11g31820	3C	FvH4_3g30600	-1.32164	0.032954	-1.40747	0.0342342	Down	-	-	-	-	-
FxaC_12g15170	3D	FvH4_3g30610	-	-	-	-	-	-1.54807	0.000113612	-1.76871	4.82136e-06	Down
FxaC_12g15110	3D	FvH4_3g30620	1.28239	1.26897e-09	1.12659	4.05708e-07	Up	2.53507	5.55316e-28	2.23137	2.41271e-21	Up
FxaC_10g35700	3B	FvH4_3g30620	-	-	-	-	-	3.17387	2.17699e-40	3.03994	4.43977e-37	Up
FxaC_11g31880	3C	FvH4_3g30620	-	-	-	-	-	2.46953	5.60305e-33	2.40048	1.6702e-31	Up
FxaC_9g18720	3A	FvH4_3g30620	-	-	-	-	-	2.94062	3.06133e-21	2.7177	7.83037e-18	Up
FxaC_10g35560	3B	FvH4_3g30680	1.29208	8.74688e-05	1.50905	2.17602e-06	Up	-	-	-	-	-
FxaC_10g35540	3B	FvH4_3g30730	1.01433	0.00191767	1.10227	0.000745289	Up	-	-	-	-	-
FxaC_10g35530	3B	FvH4_3g30750	-1.90063	1.53736e-10	-1.25452	5.42206e-05	Down	-2.29042	1.51372e-08	-2.5062	3.30594e-10	Down
FxaC_11g32040	3C	FvH4_3g30750	-	-	-	-	-	-2.07665	1.16931e-07	-2.01762	8.9732e-08	Down
FxaC_12g14830	3D	FvH4_3g30840	-1.36106	0.00108367	-1.12088	0.0145166	Down	-	-	-	-	-
FxaC_11g32220	3C	FvH4_3g30934	-	-	-	-	-	1.62166	1.92816e-05	2.10873	2.044e-10	Up
FxaC_10g35230	3B	FvH4_3g31030	2.31201	3.33768e-26	2.28592	7.12781e-25	Up	2.73481	6.70663e-57	3.0229	1.81216e-69	Up
FxaC_10g35060	3B	FvH4_3g31060	-1.31027	7.91471e-10	-1.10438	7.49285e-07	Down	-	-	-	-	-
FxaC_11g32310	3C	FvH4_3g31060	-1.46915	1.53544e-05	-1.4679	4.8433e-05	Down	-1.82065	4.58076e-13	-1.94345	4.02493e-15	Down
FxaC_12g14020	3D	FvH4_3g31560	-1.3271	0.00262752	-1.22686	0.0105675	Down	-	-	-	-	-
FxaC_11g32850	3C	FvH4_3g31634	-	-	-	-	-	-1.06558	0.0247078	-1.15481	0.0083459	Down
FxaC_12g13920	3D	FvH4_3g31640	1.28113	1.35966e-10	1.30119	1.27823e-10	Up	-	-	-	-	-
FxaC_27g12600	7C	FvH4_3g31692	-	-	-	-	-	-4.12982	9.16666e-21	-3.65433	1.94612e-19	Down
FxaC_11g32980	3C	FvH4_3g31730	1.53504	7.69784e-18	1.62957	6.68264e-20	Up	1.59475	3.07792e-17	1.76307	1.46007e-21	Up
FxaC_12g13710	3D	FvH4_3g31760	-	-	-	-	-	1.7451	0.00307869	1.45261	0.0258236	Up
FxaC_12g13610	3D	FvH4_3g31880	-3.30788	2.01664e-05	-3.04311	0.000194287	Down	-6.19505	1.04551e-05	-3.58284	0.000368499	Down
FxaC_10g36200	3B	FvH4_3g31880	-	-	-	-	-	-5.17441	5.76877e-08	-4.49307	1.0017e-07	Down
FxaC_11g33170	3C	FvH4_3g31890	-6.48583	7.86572e-08	-3.7961	8.93242e-05	Down	-5.3302	0.00326674	-5.3302	0.00171974	Down
FxaC_12g13570	3D	FvH4_3g31900	3.21258	0.0242077	3.18743	0.0352736	Up	-	-	-	-	-
FxaC_10g36370	3B	FvH4_3g31980	-1.63314	0.0126243	-2.20993	0.00162867	Down	-	-	-	-	-
FxaC_11g33200	3C	FvH4_3g31980	-1.72307	0.013604	-1.95119	0.00901928	Down	-	-	-	-	-
FxaC_9g17400	3A	FvH4_3g32000	-2.5127	0.000697183	-2.25355	0.00429819	Down	-	-	-	-	-
FxaC_19g35800	5C	FvH4_3g32050	2.55906	0.00066434	2.56371	0.00103231	Up	-	-	-	-	-
FxaC_11g33410	3C	FvH4_3g32220	-	-	-	-	-	1.43321	1.18905e-12	1.59627	3.56009e-16	Up
FxaC_9g17160	3A	FvH4_3g32260	-	-	-	-	-	-1.07861	0.0223953	-1.27218	0.00308674	Down
FxaC_9g17060	3A	FvH4_3g32410	-1.16162	3.25797e-11	-1.13824	1.93736e-10	Down	-	-	-	-	-
FxaC_12g13210	3D	FvH4_3g32420	-1.90011	1.02714e-16	-1.55527	2.57216e-11	Down	-1.04421	0.000116425	-1.08487	3.1667e-05	Down
FxaC_10g36750	3B	FvH4_3g32420	-1.57044	5.40383e-05	-1.66797	5.3114e-05	Down	-1.0323	0.0311988	-1.40655	0.000866077	Down
FxaC_11g33520	3C	FvH4_3g32420	-1.7709	1.59421e-09	-1.36017	8.76913e-06	Down	-	-	-	-	-
FxaC_9g17010	3A	FvH4_3g32420	-	-	-	-	-	-1.4741	5.68578e-10	-1.2813	3.27768e-08	Down
FxaC_10g36800	3B	FvH4_3g32490	-1.11205	0.0050682	-1.01508	0.0192664	Down	-	-	-	-	-
FxaC_11g34130	3C	FvH4_3g32790	1.10103	1.19342e-05	1.10569	1.70448e-05	Up	-	-	-	-	-
FxaC_12g12710	3D	FvH4_3g32860	-2.01921	1.52699e-05	-1.38663	0.00615379	Down	-	-	-	-	-
FxaC_11g34220	3C	FvH4_3g32860	-1.69813	0.000791616	-1.97568	0.000274586	Down	-	-	-	-	-
FxaC_12g12500	3D	FvH4_3g33060	-	-	-	-	-	1.6599	3.50427e-05	1.70801	9.64643e-06	Up
FxaC_10g37340	3B	FvH4_3g33060	-	-	-	-	-	1.98076	9.11241e-09	2.50672	1.01959e-15	Up
FxaC_12g12440	3D	FvH4_3g33180	-3.74755	0.00313543	-2.73614	0.0372478	Down	-3.75798	0.00017928	-3.00023	0.000766836	Down
FxaC_11g34610	3C	FvH4_3g33180	-3.50135	1.73853e-18	-3.87625	2.94535e-18	Down	-2.27999	8.66161e-08	-2.41119	7.07744e-09	Down
FxaC_9g15840	3A	FvH4_3g33180	-4.97747	3.58566e-28	-3.48337	2.43533e-18	Down	-3.20199	7.91534e-15	-2.95917	2.65309e-14	Down
FxaC_9g15712	3A	FvH4_3g33260	-	-	-	-	-	-1.01634	1.62606e-06	-1.04726	3.9362e-07	Down
FxaC_9g15590	3A	FvH4_3g33440	-1.23605	0.0167167	-1.54084	0.00393768	Down	-	-	-	-	-
FxaC_12g16320	3D	FvH4_3g33450	-	-	-	-	-	-6.76814	2.21401e-07	-3.65213	3.41382e-05	Down
FxaC_12g11830	3D	FvH4_3g33510	1.9809	0.000178014	1.7991	0.0020184	Up	-	-	-	-	-
FxaC_4g17040	1D	FvH4_3g33630	-2.63351	4.95403e-14	-2.70639	3.40873e-13	Down	-2.58643	1.61052e-17	-3.77803	5.15714e-29	Down
FxaC_11g34990	3C	FvH4_3g33630	-1.41202	3.81549e-11	-1.20054	6.39034e-08	Down	-	-	-	-	-
FxaC_10g37780	3B	FvH4_3g33632	-2.21055	0.0118074	-3.08283	0.00172047	Down	-	-	-	-	-
FxaC_12g11980	3D	FvH4_3g33660	-	-	-	-	-	1.21752	0.0101069	1.24401	0.005493	Up
FxaC_11g35050	3C	FvH4_3g33660	-	-	-	-	-	1.93878	2.09065e-07	1.70012	1.1553e-05	Up
FxaC_11g35440	3C	FvH4_3g33900	1.00463	0.00100274	1.07972	0.000418257	Up	-	-	-	-	-
FxaC_10g38520	3B	FvH4_3g34410	-2.40877	0.000218733	-1.7414	0.0132339	Down	-	-	-	-	-
FxaC_11g35740	3C	FvH4_3g34540	1.02007	0.0390268	1.45069	0.000517577	Up	-	-	-	-	-
FxaC_12g11430	3D	FvH4_3g34560	-1.0605	0.0349104	-1.39084	0.00545137	Down	-	-	-	-	-
FxaC_10g38990	3B	FvH4_3g34690	-3.94937	0.00289748	-3.74674	0.00864421	Down	-	-	-	-	-
FxaC_11g35950	3C	FvH4_3g34720	-	-	-	-	-	-1.85544	5.49195e-30	-1.13155	4.54308e-12	Down
FxaC_10g39210	3B	FvH4_3g34830	-	-	-	-	-	1.17579	7.79557e-10	1.00632	2.65778e-07	Up
FxaC_9g13930	3A	FvH4_3g34910	-	-	-	-	-	1.03992	0.0207671	1.14717	0.00490781	Up
FxaC_10g39390	3B	FvH4_3g34940	-4.29609	0.0247141	-4.29609	0.0467223	Down	-	-	-	-	-
FxaC_12g10350	3D	FvH4_3g35180	-1.04472	2.05961e-05	-1.03742	4.90521e-05	Down	-	-	-	-	-
FxaC_10g39760	3B	FvH4_3g35183	-1.59135	1.24483e-05	-1.65862	1.62586e-05	Down	-	-	-	-	-
FxaC_12g10320	3D	FvH4_3g35330	-1.60198	1.42721e-16	-1.76052	1.67348e-18	Down	-	-	-	-	-
FxaC_10g39830	3B	FvH4_3g35330	-1.289	1.01268e-07	-1.58874	3.05634e-10	Down	-	-	-	-	-
FxaC_11g36650	3C	FvH4_3g35330	-1.3728	1.46448e-11	-1.30739	4.67129e-10	Down	-	-	-	-	-
FxaC_9g14390	3A	FvH4_3g35330	-1.28363	2.60122e-11	-1.22964	5.67372e-10	Down	-	-	-	-	-
FxaC_10g40050	3B	FvH4_3g35580	-5.27268	0.0020836	-3.37287	0.0407464	Down	-	-	-	-	-
FxaC_9g13030	3A	FvH4_3g35580	-4.62026	0.0190203	-4.62026	0.0369601	Down	-	-	-	-	-
FxaC_12g10710	3D	FvH4_3g35790	1.93933	0.0113564	1.82047	0.0313408	Up	-	-	-	-	-
FxaC_10g40460	3B	FvH4_3g35930	-	-	-	-	-	1.22058	3.7048e-06	1.80193	8.49211e-15	Up
FxaC_11g37270	3C	FvH4_3g35930	1.38061	4.12904e-07	1.39647	5.82348e-07	Up	-	-	-	-	-
FxaC_11g37320	3C	FvH4_3g35980	-	-	-	-	-	-4.12095	0.00200401	-4.22453	0.000899914	Down
FxaC_12g10250	3D	FvH4_3g36000	-1.85815	9.97927e-32	-1.90915	8.70516e-33	Down	-	-	-	-	-
FxaC_10g40790	3B	FvH4_3g36000	-2.06244	2.86961e-31	-2.20012	2.06977e-33	Down	-1.44815	2.72535e-06	-1.57176	1.35482e-07	Down
FxaC_11g37370	3C	FvH4_3g36000	-2.00575	1.80787e-36	-1.91519	6.14885e-33	Down	-1.00049	2.4028e-07	-1.31176	1.95782e-12	Down
FxaC_9g12520	3A	FvH4_3g36000	-2.26149	2.84569e-43	-2.25711	5.93544e-42	Down	-2.06255	4.83177e-26	-2.13034	1.70998e-28	Down
FxaC_10g40720	3B	FvH4_3g36020	-	-	-	-	-	-1.32962	0.0067271	-1.02585	0.0389212	Down
FxaC_12g10180	3D	FvH4_3g36030	-	-	-	-	-	-4.14825	1.39837e-06	-3.76319	1.74267e-06	Down
FxaC_10g40710	3B	FvH4_3g36030	-	-	-	-	-	-4.88515	9.75246e-07	-4.2073	1.8042e-06	Down
FxaC_12g10170	3D	FvH4_3g36040	-	-	-	-	-	-7.49532	2.37429e-05	-6.14885	4.54113e-05	Down
FxaC_10g40700	3B	FvH4_3g36040	-	-	-	-	-	-7.5553	9.84545e-06	-6.38582	1.11342e-05	Down
FxaC_9g12480	3A	FvH4_3g36040	-	-	-	-	-	-5.92337	0.000977292	-4.96122	0.00158933	Down
FxaC_10g40620	3B	FvH4_3g36080	-1.45022	6.1695e-08	-1.65445	3.99543e-09	Down	-	-	-	-	-
FxaC_11g37500	3C	FvH4_3g36080	-1.10686	1.05113e-08	-1.30904	3.98719e-11	Down	-	-	-	-	-
FxaC_9g12440	3A	FvH4_3g36080	-1.29401	2.58795e-09	-1.18579	1.64246e-07	Down	-	-	-	-	-
FxaC_23g10670	6C	FvH4_3g36331	-	-	-	-	-	-3.59004	1.00496e-12	-2.74931	8.69945e-10	Down
FxaC_11g37710	3C	FvH4_3g36410	-1.76237	0.000127144	-1.5291	0.00193162	Down	-	-	-	-	-
FxaC_12g09820	3D	FvH4_3g36420	-1.97795	2.28883e-08	-2.00462	8.37305e-08	Down	-2.25317	7.84013e-06	-1.53571	0.00124162	Down
FxaC_10g41020	3B	FvH4_3g36420	-2.38953	2.3562e-06	-2.54651	2.93207e-06	Down	-6.30425	1.05933e-06	-2.27704	0.00534652	Down
FxaC_11g37740	3C	FvH4_3g36420	-2.08298	2.17188e-18	-2.27659	1.31568e-19	Down	-3.32584	1.34777e-28	-2.41634	7.91164e-20	Down
FxaC_9g11990	3A	FvH4_3g36420	-2.21795	1.05896e-20	-2.22842	2.09999e-19	Down	-3.43318	1.28465e-26	-3.25064	1.74755e-26	Down
FxaC_10g41230	3B	FvH4_3g36630	1.3854	2.48133e-05	1.30902	0.000179674	Up	-	-	-	-	-
FxaC_11g37920	3C	FvH4_3g36660	1.23633	0.00312253	1.28209	0.00270075	Up	-	-	-	-	-
FxaC_11g38270	3C	FvH4_3g36840	-	-	-	-	-	-6.22039	1.10829e-48	-5.24976	2.06823e-46	Down
FxaC_11g38280	3C	FvH4_3g36850	2.55559	2.443e-18	2.93287	4.30089e-25	Up	1.24185	3.6924e-12	1.1888	2.65348e-11	Up
FxaC_10g41580	3B	FvH4_3g36890	3.42697	3.00632e-09	2.66875	0.000174151	Up	1.56087	0.0139426	1.73957	0.00205927	Up
FxaC_11g38350	3C	FvH4_3g36890	3.56619	9.3327e-13	3.2105	4.84287e-09	Up	1.3077	0.00572508	1.50533	0.000351453	Up
FxaC_9g11530	3A	FvH4_3g36890	2.42023	1.90709e-06	2.13559	0.000168452	Up	1.20712	0.0243901	1.60282	0.000203368	Up
FxaC_10g41630	3B	FvH4_3g36930	-	-	-	-	-	2.31615	7.12223e-05	1.85318	0.00530093	Up
FxaC_10g41690	3B	FvH4_3g37000	-	-	-	-	-	3.73956	0.00108864	3.09996	0.0242527	Up
FxaC_11g38540	3C	FvH4_3g37000	-	-	-	-	-	1.18724	7.98294e-05	1.24478	1.50212e-05	Up
FxaC_11g38610	3C	FvH4_3g37020	-1.12794	0.000301137	-1.07741	0.0011479	Down	-1.34151	2.12252e-05	-1.4538	1.78162e-06	Down
FxaC_12g08960	3D	FvH4_3g37220	-	-	-	-	-	1.13947	0.0494408	1.53121	0.000663234	Up
FxaC_11g38870	3C	FvH4_3g37230	-4.64588	0.0259805	-4.64588	0.0481297	Down	-	-	-	-	-
FxaC_12g08940	3D	FvH4_3g37240	-	-	-	-	-	-3.80791	9.09146e-11	-3.55291	1.13053e-10	Down
FxaC_11g38880	3C	FvH4_3g37240	-	-	-	-	-	-5.22202	8.23847e-14	-3.72222	3.71551e-11	Down
FxaC_9g11150	3A	FvH4_3g37240	-	-	-	-	-	-4.40244	0.000298209	-4.50613	0.000114543	Down
FxaC_10g42050	3B	FvH4_3g37400	-	-	-	-	-	1.11371	0.00280576	1.15226	0.00113534	Up
FxaC_9g11040	3A	FvH4_3g37400	1.02394	3.00016e-06	1.10578	4.22868e-07	Up	-	-	-	-	-
FxaC_11g39110	3C	FvH4_3g37440	-1.73007	0.00055586	-1.45749	0.00731384	Down	-3.14853	4.88209e-17	-3.64255	3.63197e-21	Down
FxaC_12g08740	3D	FvH4_3g37460	-1.17526	2.43947e-13	-1.12428	4.36231e-12	Down	-	-	-	-	-
FxaC_10g42120	3B	FvH4_3g37460	-1.59586	3.7505e-26	-1.49209	7.92826e-23	Down	-	-	-	-	-
FxaC_11g39170	3C	FvH4_3g37460	-1.96852	5.83071e-33	-1.91416	1.66626e-30	Down	-	-	-	-	-
FxaC_9g10970	3A	FvH4_3g37460	-1.41964	1.80909e-20	-1.223	3.07848e-15	Down	-	-	-	-	-
[truncated: 3,178 more rows]

## Sheet: No DE_with FaRIF binding sites
Table S4. List of FaRIF genes not differentially expressed with binding sites in their promoter (-2kb to 100 bp TSS) region
			ChIP-seq analysis RIF
Gene ID F. x ananassa	Chromosome	Correspondence in F. vesca	Binding site (distance to TSS)	Annotation	Fold enrichment	Validation Level
FxaC_2g11570	1B	FvH4_1g00250	-51	Promoter (<=1kb)	4.46598	VL1/VL2/VL3
FxaC_4g39670	1D	FvH4_1g00360	-105	Promoter (<=1kb)	3.62076	VL1
FxaC_4g39580	1D	FvH4_1g00430	-61	Promoter (<=1kb)	2.95298	VL1/VL2
FxaC_2g11370	1B	FvH4_1g00430	-510	Promoter (<=1kb)	3.62076	VL1/VL2/VL3
FxaC_4g39530	1D	FvH4_1g00470	-8	Promoter (<=1kb)	3.14804	VL1/VL2/VL3
FxaC_2g11310	1B	FvH4_1g00490	-115	Promoter (<=1kb)	2.45419	VL1/VL2
FxaC_3g01032	1C	FvH4_1g00550	-4	Promoter (<=1kb)	3.59244	VL1
FxaC_4g39351	1D	FvH4_1g00640	-94	Promoter (<=1kb)	2.47101	VL1/VL2/VL3
FxaC_2g11150	1B	FvH4_1g00640	-197	Promoter (<=1kb)	2.86302	VL1/VL2/VL3
FxaC_21g60690	6A	FvH4_1g00770	12	Promoter (<=1kb)	3.5339	VL1/VL2
FxaC_3g01230	1C	FvH4_1g00800	-296	Promoter (<=1kb)	3.76936	VL1
FxaC_4g39130	1D	FvH4_1g00820	-512	Promoter (<=1kb)	2.89206	VL1/VL2/VL3
FxaC_2g10830	1B	FvH4_1g00990	56	Promoter (<=1kb)	3.93862	VL1/VL2
FxaC_2g10780	1B	FvH4_1g01020	-227	Promoter (<=1kb)	3.1921	VL1
FxaC_10g46170	3B	FvH4_1g01070	-1461	Promoter (1-2kb)	3.24476	VL1/VL2/VL3
FxaC_3g01560	1C	FvH4_1g01090	-196	Promoter (<=1kb)	2.74438	VL1/VL2/VL3
FxaC_1g05750	1A	FvH4_1g01090	-491	Promoter (<=1kb)	2.6311	VL1
FxaC_4g38810	1D	FvH4_1g01100	-1401	Promoter (1-2kb)	3.72193	VL1/VL2/VL3
FxaC_1g05630	1A	FvH4_1g01230	-1824	Promoter (1-2kb)	3.43562	VL1/VL2
FxaC_4g38680	1D	FvH4_1g01260	12	Promoter (<=1kb)	3.53106	VL1/VL2/VL3
FxaC_3g01700	1C	FvH4_1g01260	-725	Promoter (<=1kb)	3.24476	VL1/VL2/VL3
FxaC_4g38630	1D	FvH4_1g01300	-1634	Promoter (1-2kb)	2.76759	VL1
FxaC_3g01740	1C	FvH4_1g01300	-1083	Promoter (1-2kb)	3.30948	VL1/VL2/VL3
FxaC_1g05540	1A	FvH4_1g01310	-1549	Promoter (1-2kb)	3.34019	VL1/VL2/VL3
FxaC_3g01830	1C	FvH4_1g01430	-41	Promoter (<=1kb)	2.53328	VL1
FxaC_4g38500	1D	FvH4_1g01510	-293	Promoter (<=1kb)	3.86491	VL1
FxaC_3g01910	1C	FvH4_1g01520	-282	Promoter (<=1kb)	2.82212	VL1/VL2
FxaC_4g38450	1D	FvH4_1g01550	-235	Promoter (<=1kb)	7.15755	VL1
FxaC_3g01950	1C	FvH4_1g01550	-263	Promoter (<=1kb)	3.65283	VL1/VL2/VL3
FxaC_1g05250	1A	FvH4_1g01550	-384	Promoter (<=1kb)	5.86462	VL1
FxaC_4g38330	1D	FvH4_1g01720	-1376	Promoter (1-2kb)	3.7357	VL1/VL2/VL3
FxaC_2g10130	1B	FvH4_1g01720	-933	Promoter (<=1kb)	3.94065	VL1/VL2/VL3
FxaC_3g02080	1C	FvH4_1g01720	-1187	Promoter (1-2kb)	4.20013	VL1/VL2
FxaC_1g05080	1A	FvH4_1g01720	-831	Promoter (<=1kb)	3.14173	VL1
FxaC_2g10070	1B	FvH4_1g01770	-999	Promoter (<=1kb)	3.13974	VL1
FxaC_1g05010	1A	FvH4_1g01771	-453	Promoter (<=1kb)	5.42213	VL1
FxaC_4g38250	1D	FvH4_1g01800	-1200	Promoter (1-2kb)	3.08033	VL1/VL2
FxaC_3g02190	1C	FvH4_1g01820	-964	Promoter (<=1kb)	2.57672	VL1/VL2/VL3
FxaC_1g04910	1A	FvH4_1g01870	-242	Promoter (<=1kb)	5.43974	VL1
FxaC_4g38100	1D	FvH4_1g01930	-731	Promoter (<=1kb)	3.53106	VL1
FxaC_2g09810	1B	FvH4_1g01960	53	Promoter (<=1kb)	4.20045	VL1/VL2
FxaC_3g02320	1C	FvH4_1g01960	-28	Promoter (<=1kb)	2.3314	VL1/VL2
FxaC_3g02330	1C	FvH4_1g01970	-205	Promoter (<=1kb)	2.67229	VL1
FxaC_1g04750	1A	FvH4_1g01971	-931	Promoter (<=1kb)	4.46775	VL1/VL2/VL3
FxaC_4g37990	1D	FvH4_1g01990	73	Promoter (<=1kb)	2.95596	VL1/VL2
FxaC_1g04700	1A	FvH4_1g02000	-1741	Promoter (1-2kb)	2.50449	VL1/VL2
FxaC_2g09680	1B	FvH4_1g02010	-1430	Promoter (1-2kb)	2.56781	VL1/VL2/VL3
FxaC_3g02380	1C	FvH4_1g02010	-799	Promoter (<=1kb)	3.77102	VL1
FxaC_1g04391	1A	FvH4_1g02152	-181	Promoter (<=1kb)	3.30833	VL1
FxaC_2g09580	1B	FvH4_1g02190	-859	Promoter (<=1kb)	4.09569	VL1/VL2/VL3
FxaC_3g02490	1C	FvH4_1g02190	-998	Promoter (<=1kb)	3.04943	VL1/VL2/VL3
FxaC_1g04490	1A	FvH4_1g02210	-1113	Promoter (1-2kb)	8.65715	VL1/VL2/VL3
FxaC_2g09530	1B	FvH4_1g02220	65	Promoter (<=1kb)	3.15433	VL1
FxaC_2g12100	1B	FvH4_1g02440	-55	Promoter (<=1kb)	5.15344	VL1/VL2/VL3
FxaC_1g04250	1A	FvH4_1g02440	-400	Promoter (<=1kb)	3.91949	VL1/VL2/VL3
FxaC_2g12110	1B	FvH4_1g02450	-476	Promoter (<=1kb)	3.24476	VL1/VL2/VL3
FxaC_1g04220	1A	FvH4_1g02460	-1861	Promoter (1-2kb)	5.44786	VL1/VL2/VL3
FxaC_2g09430	1B	FvH4_1g02500	-1061	Promoter (1-2kb)	2.23704	VL1/VL2/VL3
FxaC_1g04070	1A	FvH4_1g02590	-335	Promoter (<=1kb)	3.36367	VL1/VL2/VL3
FxaC_3g02820	1C	FvH4_1g02620	37	Promoter (<=1kb)	2.31103	VL1/VL2
FxaC_4g37320	1D	FvH4_1g02680	-1682	Promoter (1-2kb)	4.1991	VL1
FxaC_1g03930	1A	FvH4_1g02680	-1973	Promoter (1-2kb)	3.14557	VL1
FxaC_2g09120	1B	FvH4_1g02700	-1483	Promoter (1-2kb)	3.05831	VL1/VL2
FxaC_3g03010	1C	FvH4_1g02700	-1608	Promoter (1-2kb)	3.32954	VL1/VL2/VL3
FxaC_1g03890	1A	FvH4_1g02700	-10	Promoter (<=1kb)	2.81475	VL1/VL2/VL3
FxaC_3g03020	1C	FvH4_1g02710	11	Promoter (<=1kb)	2.91111	VL1/VL2/VL3
FxaC_3g03040	1C	FvH4_1g02720	-77	Promoter (<=1kb)	3.6291	VL1/VL2/VL3
FxaC_1g03830	1A	FvH4_1g02720	-892	Promoter (<=1kb)	3.62649	VL1
FxaC_4g37222	1D	FvH4_1g02730	-1864	Promoter (1-2kb)	5.15344	VL1/VL2/VL3
FxaC_2g09062	1B	FvH4_1g02730	-416	Promoter (<=1kb)	5.01586	VL1/VL2/VL3
FxaC_3g03050	1C	FvH4_1g02730	-1918	Promoter (1-2kb)	4.7717	VL1/VL2/VL3
FxaC_4g37110	1D	FvH4_1g02850	-131	Promoter (<=1kb)	3.63424	VL1/VL2/VL3
FxaC_2g08980	1B	FvH4_1g02850	-139	Promoter (<=1kb)	2.44373	VL1
FxaC_3g03130	1C	FvH4_1g02850	-70	Promoter (<=1kb)	3.41056	VL1
FxaC_1g03700	1A	FvH4_1g02850	-943	Promoter (<=1kb)	3.74151	VL1
FxaC_4g36970	1D	FvH4_1g03020	-38	Promoter (<=1kb)	2.76759	VL1/VL2/VL3
FxaC_3g03240	1C	FvH4_1g03020	-39	Promoter (<=1kb)	3.95523	VL1/VL2
FxaC_1g03570	1A	FvH4_1g03020	26	Promoter (<=1kb)	4.38996	VL1/VL2/VL3
FxaC_9g50430	3A	FvH4_1g03050	-725	Promoter (<=1kb)	3.12793	VL1/VL2/VL3
FxaC_4g36910	1D	FvH4_1g03080	-1569	Promoter (1-2kb)	4.67627	VL1/VL2/VL3
FxaC_2g08800	1B	FvH4_1g03080	-1411	Promoter (1-2kb)	2.85987	VL1/VL2/VL3
FxaC_3g03160	1C	FvH4_1g03080	-1327	Promoter (1-2kb)	2.56501	VL1/VL2/VL3
FxaC_1g03420	1A	FvH4_1g03190	-728	Promoter (<=1kb)	2.61379	VL1/VL2/VL3
FxaC_4g36620	1D	FvH4_1g03340	-1889	Promoter (1-2kb)	4.67627	VL1/VL2/VL3
FxaC_2g08480	1B	FvH4_1g03340	-1200	Promoter (1-2kb)	3.47712	VL1
FxaC_3g03540	1C	FvH4_1g03340	-1975	Promoter (1-2kb)	4.80405	VL1/VL2/VL3
FxaC_1g03250	1A	FvH4_1g03360	-259	Promoter (<=1kb)	3.08276	VL1/VL2/VL3
FxaC_3g03580	1C	FvH4_1g03371	-256	Promoter (<=1kb)	3.6099	VL1/VL2/VL3
FxaC_1g03230	1A	FvH4_1g03372	-673	Promoter (<=1kb)	2.57382	VL1/VL2/VL3
FxaC_3g03660	1C	FvH4_1g03460	-24	Promoter (<=1kb)	2.45795	VL1
FxaC_3g03720	1C	FvH4_1g03520	-997	Promoter (<=1kb)	4.15668	VL1/VL2/VL3
FxaC_2g08240	1B	FvH4_1g03550	25	Promoter (<=1kb)	3.86163	VL1
FxaC_3g03750	1C	FvH4_1g03550	-105	Promoter (<=1kb)	5.31472	VL1
FxaC_1g02980	1A	FvH4_1g03550	28	Promoter (<=1kb)	3.81736	VL1/VL2
FxaC_1g02940	1A	FvH4_1g03580	-94	Promoter (<=1kb)	3.14932	VL1
FxaC_3g03800	1C	FvH4_1g03590	-810	Promoter (<=1kb)	3.95044	VL1/VL2
FxaC_1g02920	1A	FvH4_1g03590	34	Promoter (<=1kb)	3.62649	VL1
FxaC_3g03810	1C	FvH4_1g03600	42	Promoter (<=1kb)	2.40883	VL1
FxaC_2g08180	1B	FvH4_1g03770	-1597	Promoter (1-2kb)	4.7717	VL1
FxaC_2g07970	1B	FvH4_1g03810	-229	Promoter (<=1kb)	2.52226	VL1
FxaC_4g36240	1D	FvH4_1g03850	-172	Promoter (<=1kb)	3.43562	VL1/VL2/VL3
FxaC_2g08030	1B	FvH4_1g03850	-186	Promoter (<=1kb)	4.29453	VL1/VL2/VL3
FxaC_3g03970	1C	FvH4_1g03850	-90	Promoter (<=1kb)	3.62649	VL1/VL2/VL3
FxaC_4g36150	1D	FvH4_1g03910	-1744	Promoter (1-2kb)	4.1991	VL1/VL2/VL3
FxaC_4g36110	1D	FvH4_1g03940	-1687	Promoter (1-2kb)	3.43562	VL1/VL2/VL3
FxaC_2g07850	1B	FvH4_1g03940	-1335	Promoter (1-2kb)	3.81055	VL1/VL2
FxaC_4g36090	1D	FvH4_1g03960	-164	Promoter (<=1kb)	3.43562	VL1/VL2/VL3
FxaC_2g07781	1B	FvH4_1g04020	90	Promoter (<=1kb)	3.52438	VL1/VL2/VL3
FxaC_1g02490	1A	FvH4_1g04040	-109	Promoter (<=1kb)	2.46574	VL1
FxaC_4g35980	1D	FvH4_1g04050	-194	Promoter (<=1kb)	2.76759	VL1
FxaC_4g35970	1D	FvH4_1g04050	-288	Promoter (<=1kb)	2.90797	VL1/VL2/VL3
FxaC_3g04170	1C	FvH4_1g04050	-197	Promoter (<=1kb)	2.29889	VL1/VL2/VL3
FxaC_3g04180	1C	FvH4_1g04051	-257	Promoter (<=1kb)	2.63163	VL1/VL2
FxaC_1g02460	1A	FvH4_1g04070	-1255	Promoter (1-2kb)	2.89447	VL1/VL2/VL3
FxaC_2g07680	1B	FvH4_1g04110	65	Promoter (<=1kb)	3.48121	VL1/VL2/VL3
FxaC_3g04340	1C	FvH4_1g04250	95	Promoter (<=1kb)	4.17346	VL1/VL2
FxaC_2g07460	1B	FvH4_1g04290	-467	Promoter (<=1kb)	3.38179	VL1/VL2/VL3
FxaC_4g35740	1D	FvH4_1g04310	-240	Promoter (<=1kb)	4.00823	VL1
FxaC_3g04660	1C	FvH4_1g04310	-198	Promoter (<=1kb)	5.0853	VL1/VL2/VL3
FxaC_1g02190	1A	FvH4_1g04310	-310	Promoter (<=1kb)	4.96257	VL1/VL2/VL3
FxaC_2g07340	1B	FvH4_1g04401	-1731	Promoter (1-2kb)	2.50229	VL1/VL2/VL3
FxaC_1g02070	1A	FvH4_1g04401	-504	Promoter (<=1kb)	3.91279	VL1/VL2/VL3
FxaC_2g07330	1B	FvH4_1g04420	-126	Promoter (<=1kb)	4.10366	VL1/VL2
FxaC_4g35640	1D	FvH4_1g04500	78	Promoter (<=1kb)	2.63163	VL1/VL2/VL3
FxaC_2g07240	1B	FvH4_1g04500	66	Promoter (<=1kb)	2.96615	VL1/VL2
FxaC_27g42470	7C	FvH4_1g04511	-365	Promoter (<=1kb)	3.6291	VL1/VL2/VL3
FxaC_15g16580	4C	FvH4_1g04631	-850	Promoter (<=1kb)	2.80436	VL1/VL2/VL3
FxaC_3g04800	1C	FvH4_1g04680	-4	Promoter (<=1kb)	2.81255	VL1/VL2/VL3
FxaC_4g35520	1D	FvH4_1g04700	-90	Promoter (<=1kb)	5.00458	VL1/VL2/VL3
FxaC_2g07100	1B	FvH4_1g04700	-70	Promoter (<=1kb)	3.74644	VL1/VL2/VL3
FxaC_3g04820	1C	FvH4_1g04700	91	Promoter (<=1kb)	5.37207	VL1/VL2
FxaC_1g01840	1A	FvH4_1g04700	26	Promoter (<=1kb)	4.7717	VL1/VL2/VL3
FxaC_2g06930	1B	FvH4_1g04820	-68	Promoter (<=1kb)	3.06051	VL1/VL2/VL3
FxaC_3g04960	1C	FvH4_1g04820	-169	Promoter (<=1kb)	3.70779	VL1/VL2
FxaC_1g01550	1A	FvH4_1g04892	33	Promoter (<=1kb)	2.57672	VL1/VL2/VL3
FxaC_3g05020	1C	FvH4_1g04930	33	Promoter (<=1kb)	2.64648	VL1/VL2/VL3
FxaC_3g05280	1C	FvH4_1g05040	84	Promoter (<=1kb)	3.27396	VL1/VL2
FxaC_13g17050	4A	FvH4_1g05040	8	Promoter (<=1kb)	3.43562	VL1
FxaC_13g11540	4A	FvH4_1g05040	-177	Promoter (<=1kb)	3.14932	VL1
FxaC_3g05480	1C	FvH4_1g05180	-708	Promoter (<=1kb)	5.04555	VL1/VL2/VL3
FxaC_3g05560	1C	FvH4_1g05240	64	Promoter (<=1kb)	4.03951	VL1/VL2/VL3
FxaC_4g34942	1D	FvH4_1g05280	-1096	Promoter (1-2kb)	2.79584	VL1/VL2/VL3
FxaC_2g06381	1B	FvH4_1g05280	-15	Promoter (<=1kb)	3.43562	VL1/VL2/VL3
FxaC_2g03841	1B	FvH4_1g05280	-21	Promoter (<=1kb)	3.34019	VL1/VL2/VL3
FxaC_1g00790	1A	FvH4_1g05280	45	Promoter (<=1kb)	4.04134	VL1/VL2/VL3
FxaC_3g05620	1C	FvH4_1g05310	31	Promoter (<=1kb)	3.1292	VL1/VL2/VL3
FxaC_4g34930	1D	FvH4_1g05320	-1157	Promoter (1-2kb)	4.4854	VL1
FxaC_3g05630	1C	FvH4_1g05320	-628	Promoter (<=1kb)	3.81736	VL1/VL2
FxaC_4g34880	1D	FvH4_1g05371	-137	Promoter (<=1kb)	5.34431	VL1/VL2
FxaC_1g00710	1A	FvH4_1g05371	-228	Promoter (<=1kb)	6.69185	VL1/VL2/VL3
FxaC_1g00700	1A	FvH4_1g05380	-47	Promoter (<=1kb)	2.57672	VL1
FxaC_1g00380	1A	FvH4_1g05650	-127	Promoter (<=1kb)	2.76759	VL1/VL2/VL3
FxaC_4g34620	1D	FvH4_1g05680	1	Promoter (<=1kb)	3.13149	VL1/VL2/VL3
FxaC_2g06090	1B	FvH4_1g05680	-345	Promoter (<=1kb)	2.86302	VL1/VL2/VL3
FxaC_2g03440	1B	FvH4_1g05680	-417	Promoter (<=1kb)	3.24476	VL1/VL2/VL3
FxaC_1g00350	1A	FvH4_1g05680	-151	Promoter (<=1kb)	3.58881	VL1/VL2/VL3
FxaC_3g06130	1C	FvH4_1g05950	-136	Promoter (<=1kb)	3.74547	VL1/VL2/VL3
FxaC_3g06140	1C	FvH4_1g05960	-245	Promoter (<=1kb)	3.34019	VL1/VL2/VL3
FxaC_3g06340	1C	FvH4_1g06180	-702	Promoter (<=1kb)	4.51372	VL1
FxaC_22g56630	6B	FvH4_1g06260	-621	Promoter (<=1kb)	2.95298	VL1/VL2/VL3
FxaC_4g34080	1D	FvH4_1g06300	77	Promoter (<=1kb)	3.62649	VL1/VL2/VL3
FxaC_3g06430	1C	FvH4_1g06410	-269	Promoter (<=1kb)	3.34019	VL1/VL2/VL3
FxaC_1g06340	1A	FvH4_1g06410	-1595	Promoter (1-2kb)	2.57672	VL1
FxaC_4g33940	1D	FvH4_1g06480	-653	Promoter (<=1kb)	2.46061	VL1/VL2/VL3
FxaC_9g08640	3A	FvH4_1g06610	-118	Promoter (<=1kb)	2.67215	VL1/VL2/VL3
FxaC_26g23870	7B	FvH4_1g06610	-28	Promoter (<=1kb)	3.1921	VL1/VL2
FxaC_4g33780	1D	FvH4_1g06720	-39	Promoter (<=1kb)	2.68161	VL1/VL2/VL3
FxaC_3g07070	1C	FvH4_1g07000	-24	Promoter (<=1kb)	3.46851	VL1/VL2
FxaC_1g07200	1A	FvH4_1g07000	89	Promoter (<=1kb)	3.05389	VL1/VL2/VL3
FxaC_26g11530	7B	FvH4_1g07060	-662	Promoter (<=1kb)	2.30774	VL1/VL2/VL3
FxaC_4g33430	1D	FvH4_1g07090	-141	Promoter (<=1kb)	2.67215	VL1/VL2/VL3
FxaC_1g07330	1A	FvH4_1g07090	-377	Promoter (<=1kb)	2.59781	VL1/VL2
FxaC_4g33370	1D	FvH4_1g07160	74	Promoter (<=1kb)	3.407	VL1/VL2/VL3
FxaC_4g33350	1D	FvH4_1g07170	-869	Promoter (<=1kb)	3.43562	VL1/VL2/VL3
FxaC_1g07540	1A	FvH4_1g07240	53	Promoter (<=1kb)	2.86302	VL1/VL2/VL3
FxaC_4g33190	1D	FvH4_1g07280	77	Promoter (<=1kb)	2.61379	VL1/VL2
FxaC_4g33120	1D	FvH4_1g07390	71	Promoter (<=1kb)	2.71129	VL1/VL2
FxaC_1g07670	1A	FvH4_1g07390	-1012	Promoter (1-2kb)	3.03639	VL1/VL2/VL3
FxaC_4g33110	1D	FvH4_1g07400	-1881	Promoter (1-2kb)	2.43021	VL1/VL2
FxaC_3g07530	1C	FvH4_1g07410	-132	Promoter (<=1kb)	2.76541	VL1/VL2
FxaC_3g07540	1C	FvH4_1g07420	38	Promoter (<=1kb)	2.92061	VL1/VL2
FxaC_1g07730	1A	FvH4_1g07430	88	Promoter (<=1kb)	2.13837	VL1/VL2/VL3
FxaC_2g04320	1B	FvH4_1g07530	-1466	Promoter (1-2kb)	3.05389	VL1/VL2
FxaC_2g12470	1B	FvH4_1g07530	-746	Promoter (<=1kb)	4.00823	VL1/VL2/VL3
FxaC_3g07580	1C	FvH4_1g07530	-716	Promoter (<=1kb)	3.53106	VL1/VL2
FxaC_1g07810	1A	FvH4_1g07530	-866	Promoter (<=1kb)	3.72193	VL1/VL2/VL3
FxaC_3g08010	1C	FvH4_1g07860	-1409	Promoter (1-2kb)	4.96257	VL1/VL2/VL3
FxaC_3g08060	1C	FvH4_1g07940	57	Promoter (<=1kb)	4.00823	VL1/VL2/VL3
FxaC_4g32510	1D	FvH4_1g07950	10	Promoter (<=1kb)	2.28283	VL1/VL2/VL3
FxaC_4g32410	1D	FvH4_1g08010	-200	Promoter (<=1kb)	3.72193	VL1
FxaC_1g08340	1A	FvH4_1g08010	-721	Promoter (<=1kb)	3.05389	VL1/VL2/VL3
FxaC_3g08150	1C	FvH4_1g08020	-263	Promoter (<=1kb)	2.95845	VL1/VL2/VL3
FxaC_1g08491	1A	FvH4_1g08141	-126	Promoter (<=1kb)	3.47092	VL1/VL2/VL3
FxaC_4g32230	1D	FvH4_1g08160	-146	Promoter (<=1kb)	4.10366	VL1/VL2/VL3
FxaC_3g08300	1C	FvH4_1g08160	-147	Promoter (<=1kb)	4.68611	VL1/VL2
FxaC_1g08520	1A	FvH4_1g08160	-74	Promoter (<=1kb)	2.59781	VL1/VL2/VL3
FxaC_4g32690	1D	FvH4_1g08190	-37	Promoter (<=1kb)	2.95845	VL1
FxaC_3g08350	1C	FvH4_1g08190	-3	Promoter (<=1kb)	2.96832	VL1
FxaC_4g32110	1D	FvH4_1g08240	-816	Promoter (<=1kb)	3.05389	VL1/VL2
FxaC_4g32070	1D	FvH4_1g08300	-91	Promoter (<=1kb)	2.62897	VL1/VL2/VL3
FxaC_4g32060	1D	FvH4_1g08320	-1579	Promoter (1-2kb)	2.95845	VL1/VL2/VL3
FxaC_1g08720	1A	FvH4_1g08340	-71	Promoter (<=1kb)	3.14932	VL1/VL2
FxaC_4g31930	1D	FvH4_1g08450	-747	Promoter (<=1kb)	4.08274	VL1/VL2/VL3
FxaC_3g08620	1C	FvH4_1g08450	-234	Promoter (<=1kb)	4.29453	VL1/VL2/VL3
FxaC_4g31910	1D	FvH4_1g08454	-1758	Promoter (1-2kb)	3.10062	VL1/VL2
FxaC_2g01130	1B	FvH4_1g08530	-1356	Promoter (1-2kb)	3.53106	VL1/VL2/VL3
FxaC_3g08770	1C	FvH4_1g08580	-1446	Promoter (1-2kb)	2.57912	VL1/VL2/VL3
FxaC_4g31640	1D	FvH4_1g08760	-1257	Promoter (1-2kb)	2.57672	VL1/VL2
FxaC_1g09310	1A	FvH4_1g08760	-1145	Promoter (1-2kb)	3.34019	VL1/VL2
FxaC_3g08950	1C	FvH4_1g08770	-765	Promoter (<=1kb)	4.04663	VL1/VL2
FxaC_1g09320	1A	FvH4_1g08770	88	Promoter (<=1kb)	2.86302	VL1
FxaC_4g31540	1D	FvH4_1g08840	-225	Promoter (<=1kb)	2.65165	VL1
FxaC_26g35190	7B	FvH4_1g08900	-981	Promoter (<=1kb)	2.48128	VL1/VL2/VL3
FxaC_4g31450	1D	FvH4_1g08910	-516	Promoter (<=1kb)	3.53106	VL1
FxaC_3g09110	1C	FvH4_1g08940	73	Promoter (<=1kb)	2.38641	VL1/VL2/VL3
FxaC_3g09270	1C	FvH4_1g09070	94	Promoter (<=1kb)	3.50736	VL1
FxaC_2g14100	1B	FvH4_1g09090	-430	Promoter (<=1kb)	3.24476	VL1/VL2/VL3
FxaC_3g09360	1C	FvH4_1g09150	-1453	Promoter (1-2kb)	3.19966	VL1
FxaC_1g09810	1A	FvH4_1g09150	-1792	Promoter (1-2kb)	3.24476	VL1/VL2/VL3
FxaC_2g14300	1B	FvH4_1g09180	-189	Promoter (<=1kb)	2.82939	VL1
FxaC_4g30150	1D	FvH4_1g09831	-262	Promoter (<=1kb)	3.72193	VL1
FxaC_3g10020	1C	FvH4_1g09831	-317	Promoter (<=1kb)	3.34019	VL1
FxaC_3g10530	1C	FvH4_1g09831	-192	Promoter (<=1kb)	2.95845	VL1/VL2/VL3
FxaC_4g29890	1D	FvH4_1g09990	-1018	Promoter (1-2kb)	2.72496	VL1/VL2/VL3
FxaC_1g11070	1A	FvH4_1g10190	60	Promoter (<=1kb)	2.9866	VL1
FxaC_4g29770	1D	FvH4_1g10191	-1696	Promoter (1-2kb)	4.94423	VL1/VL2/VL3
FxaC_2g15350	1B	FvH4_1g10191	-1013	Promoter (1-2kb)	5.33512	VL1/VL2/VL3
FxaC_3g11370	1C	FvH4_1g10191	-1815	Promoter (1-2kb)	3.06891	VL1/VL2/VL3
FxaC_4g29730	1D	FvH4_1g10240	-535	Promoter (<=1kb)	2.18547	VL1
FxaC_3g11400	1C	FvH4_1g10240	-627	Promoter (<=1kb)	2.76738	VL1/VL2
FxaC_2g15430	1B	FvH4_1g10270	-95	Promoter (<=1kb)	2.56781	VL1/VL2/VL3
FxaC_3g11430	1C	FvH4_1g10270	-148	Promoter (<=1kb)	2.40606	VL1/VL2/VL3
FxaC_3g11450	1C	FvH4_1g10290	-792	Promoter (<=1kb)	2.55991	VL1/VL2
FxaC_1g11240	1A	FvH4_1g10290	-38	Promoter (<=1kb)	3.14932	VL1
FxaC_2g15480	1B	FvH4_1g10300	-1666	Promoter (1-2kb)	2.13443	VL1/VL2/VL3
FxaC_3g11460	1C	FvH4_1g10300	-1260	Promoter (1-2kb)	2.92738	VL1
FxaC_4g29620	1D	FvH4_1g10340	7	Promoter (<=1kb)	2.45757	VL1/VL2/VL3
FxaC_2g15530	1B	FvH4_1g10340	-96	Promoter (<=1kb)	3.3777	VL1/VL2/VL3
FxaC_3g11500	1C	FvH4_1g10340	-63	Promoter (<=1kb)	4.23226	VL1/VL2/VL3
FxaC_2g15640	1B	FvH4_1g10350	-98	Promoter (<=1kb)	2.50361	VL1/VL2/VL3
FxaC_8g15130	2D	FvH4_1g10353	-1424	Promoter (1-2kb)	3.02462	VL1/VL2
FxaC_4g29530	1D	FvH4_1g10450	91	Promoter (<=1kb)	3.53106	VL1/VL2/VL3
FxaC_4g29520	1D	FvH4_1g10460	-776	Promoter (<=1kb)	3.21772	VL1/VL2
FxaC_3g11590	1C	FvH4_1g10460	-562	Promoter (<=1kb)	3.14932	VL1/VL2/VL3
FxaC_4g29130	1D	FvH4_1g10750	-1320	Promoter (1-2kb)	2.7414	VL1
FxaC_3g12010	1C	FvH4_1g10910	-23	Promoter (<=1kb)	3.80994	VL1/VL2/VL3
FxaC_4g28930	1D	FvH4_1g10940	1	Promoter (<=1kb)	2.93302	VL1
FxaC_3g12070	1C	FvH4_1g10940	-32	Promoter (<=1kb)	2.46291	VL1
FxaC_3g12170	1C	FvH4_1g11070	-22	Promoter (<=1kb)	2.65839	VL1/VL2
FxaC_2g16400	1B	FvH4_1g11110	-12	Promoter (<=1kb)	3.81736	VL1/VL2
FxaC_2g16490	1B	FvH4_1g11181	-90	Promoter (<=1kb)	3.91194	VL1
FxaC_4g28670	1D	FvH4_1g11310	-1336	Promoter (1-2kb)	3.62649	VL1/VL2/VL3
FxaC_2g16630	1B	FvH4_1g11310	-1140	Promoter (1-2kb)	3.54663	VL1/VL2
FxaC_3g12480	1C	FvH4_1g11310	-25	Promoter (<=1kb)	3.41687	VL1/VL2/VL3
FxaC_1g12470	1A	FvH4_1g11310	-59	Promoter (<=1kb)	3.57219	VL1/VL2/VL3
FxaC_4g31270	1D	FvH4_1g11320	-18	Promoter (<=1kb)	3.43562	VL1
FxaC_2g16650	1B	FvH4_1g11320	21	Promoter (<=1kb)	3.54071	VL1/VL2
FxaC_2g16720	1B	FvH4_1g11400	-356	Promoter (<=1kb)	2.78981	VL1/VL2/VL3
FxaC_3g12560	1C	FvH4_1g11400	26	Promoter (<=1kb)	3.6799	VL1
FxaC_2g16740	1B	FvH4_1g11410	35	Promoter (<=1kb)	3.76415	VL1
FxaC_3g27220	1C	FvH4_1g11440	-1575	Promoter (1-2kb)	4.1991	VL1/VL2/VL3
FxaC_3g12660	1C	FvH4_1g11480	-1745	Promoter (1-2kb)	2.08096	VL1/VL2
FxaC_2g16800	1B	FvH4_1g11490	69	Promoter (<=1kb)	3.65905	VL1/VL2/VL3
FxaC_3g12700	1C	FvH4_1g11490	-136	Promoter (<=1kb)	2.75612	VL1/VL2/VL3
FxaC_1g12700	1A	FvH4_1g11490	10	Promoter (<=1kb)	3.73709	VL1/VL2
FxaC_4g28340	1D	FvH4_1g11500	-103	Promoter (<=1kb)	2.99372	VL1/VL2/VL3
FxaC_3g12801	1C	FvH4_1g11630	-463	Promoter (<=1kb)	2.74453	VL1/VL2
FxaC_4g28040	1D	FvH4_1g11721	-130	Promoter (<=1kb)	2.42602	VL1
FxaC_23g13520	6C	FvH4_1g11850	-56	Promoter (<=1kb)	2.58341	VL1/VL2
FxaC_22g31340	6B	FvH4_1g11850	37	Promoter (<=1kb)	2.24142	VL1
FxaC_4g27660	1D	FvH4_1g11990	-28	Promoter (<=1kb)	4.12653	VL1/VL2/VL3
FxaC_1g13280	1A	FvH4_1g11990	-60	Promoter (<=1kb)	3.81736	VL1/VL2/VL3
FxaC_1g13320	1A	FvH4_1g12020	-5	Promoter (<=1kb)	2.37938	VL1
FxaC_4g27590	1D	FvH4_1g12060	30	Promoter (<=1kb)	3.95767	VL1/VL2
FxaC_1g13340	1A	FvH4_1g12060	-2	Promoter (<=1kb)	5.15344	VL1/VL2/VL3
FxaC_4g27360	1D	FvH4_1g12220	-598	Promoter (<=1kb)	3.57557	VL1
FxaC_2g17850	1B	FvH4_1g12220	-205	Promoter (<=1kb)	3.70732	VL1/VL2
FxaC_4g27330	1D	FvH4_1g12241	-263	Promoter (<=1kb)	3.87088	VL1
FxaC_3g13570	1C	FvH4_1g12250	38	Promoter (<=1kb)	2.68066	VL1
FxaC_3g13670	1C	FvH4_1g12340	-1057	Promoter (1-2kb)	4.10366	VL1
FxaC_4g22520	1D	FvH4_1g12582	-218	Promoter (<=1kb)	3.40235	VL1/VL2
FxaC_2g18200	1B	FvH4_1g12582	-50	Promoter (<=1kb)	2.18628	VL1/VL2/VL3
FxaC_5g04330	2A	FvH4_1g12715	-1149	Promoter (1-2kb)	3.24476	VL1/VL2/VL3
FxaC_3g14360	1C	FvH4_1g12800	-174	Promoter (<=1kb)	3.03413	VL1/VL2
FxaC_18g43990	5B	FvH4_1g12870	-151	Promoter (<=1kb)	3.03899	VL1
FxaC_4g26740	1D	FvH4_1g12900	-1474	Promoter (1-2kb)	2.618	VL1
FxaC_1g14660	1A	FvH4_1g12901	-1075	Promoter (1-2kb)	3.04943	VL1/VL2/VL3
FxaC_4g26680	1D	FvH4_1g12970	-73	Promoter (<=1kb)	2.77742	VL1/VL2/VL3
FxaC_2g18630	1B	FvH4_1g12970	-18	Promoter (<=1kb)	2.80364	VL1/VL2/VL3
FxaC_3g14460	1C	FvH4_1g12970	-43	Promoter (<=1kb)	3.58138	VL1/VL2/VL3
FxaC_3g14570	1C	FvH4_1g13050	-1744	Promoter (1-2kb)	3.04603	VL1/VL2/VL3
FxaC_2g18741	1B	FvH4_1g13090	-921	Promoter (<=1kb)	4.5789	VL1/VL2/VL3
FxaC_4g26550	1D	FvH4_1g13230	-495	Promoter (<=1kb)	3.57097	VL1/VL2/VL3
FxaC_4g26470	1D	FvH4_1g13320	6	Promoter (<=1kb)	2.76541	VL1/VL2/VL3
FxaC_3g14950	1C	FvH4_1g13330	-7	Promoter (<=1kb)	2.64516	VL1/VL2/VL3
FxaC_2g18970	1B	FvH4_1g13350	-600	Promoter (<=1kb)	4.00823	VL1
FxaC_1g15101	1A	FvH4_1g13350	-149	Promoter (<=1kb)	2.43954	VL1
FxaC_2g19000	1B	FvH4_1g13370	-37	Promoter (<=1kb)	4.7769	VL1
FxaC_3g15030	1C	FvH4_1g13370	-189	Promoter (<=1kb)	4.38996	VL1/VL2
FxaC_1g15120	1A	FvH4_1g13370	45	Promoter (<=1kb)	5.53517	VL1/VL2/VL3
FxaC_1g15140	1A	FvH4_1g13390	-1250	Promoter (1-2kb)	3.6328	VL1/VL2/VL3
FxaC_4g26330	1D	FvH4_1g13400	-329	Promoter (<=1kb)	2.75612	VL1
FxaC_3g15070	1C	FvH4_1g13410	-367	Promoter (<=1kb)	2.82516	VL1/VL2/VL3
FxaC_26g22260	7B	FvH4_1g13410	-1506	Promoter (1-2kb)	3.12049	VL1/VL2/VL3
FxaC_1g15250	1A	FvH4_1g13470	17	Promoter (<=1kb)	2.57672	VL1
FxaC_2g19190	1B	FvH4_1g13530	-126	Promoter (<=1kb)	4.18613	VL1/VL2
FxaC_3g15220	1C	FvH4_1g13530	14	Promoter (<=1kb)	3.19429	VL1/VL2/VL3
FxaC_4g26200	1D	FvH4_1g13550	-183	Promoter (<=1kb)	6.01234	VL1/VL2
FxaC_3g15260	1C	FvH4_1g13550	-221	Promoter (<=1kb)	2.33087	VL1/VL2
FxaC_2g19230	1B	FvH4_1g13610	-369	Promoter (<=1kb)	2.38641	VL1/VL2/VL3
FxaC_3g15390	1C	FvH4_1g13710	-148	Promoter (<=1kb)	3.13634	VL1/VL2/VL3
FxaC_4g25970	1D	FvH4_1g13740	-1732	Promoter (1-2kb)	3.90985	VL1/VL2/VL3
FxaC_4g25940	1D	FvH4_1g13880	99	Promoter (<=1kb)	4.27811	VL1/VL2/VL3
FxaC_1g15560	1A	FvH4_1g13880	97	Promoter (<=1kb)	2.9623	VL1/VL2/VL3
FxaC_2g19390	1B	FvH4_1g13911	-1888	Promoter (1-2kb)	3.39793	VL1
FxaC_2g19500	1B	FvH4_1g14010	-1342	Promoter (1-2kb)	2.86302	VL1/VL2/VL3
FxaC_4g23030	1D	FvH4_1g14050	43	Promoter (<=1kb)	3.14932	VL1/VL2/VL3
FxaC_2g19550	1B	FvH4_1g14050	-127	Promoter (<=1kb)	4.29453	VL1/VL2
FxaC_3g15870	1C	FvH4_1g14050	-81	Promoter (<=1kb)	3.21772	VL1/VL2
FxaC_4g25680	1D	FvH4_1g14090	-79	Promoter (<=1kb)	2.34649	VL1/VL2/VL3
FxaC_2g19620	1B	FvH4_1g14090	-7	Promoter (<=1kb)	3.08223	VL1/VL2/VL3
FxaC_3g15780	1C	FvH4_1g14090	-28	Promoter (<=1kb)	2.67941	VL1/VL2/VL3
FxaC_1g15770	1A	FvH4_1g14090	-43	Promoter (<=1kb)	3.15662	VL1/VL2/VL3
FxaC_2g19650	1B	FvH4_1g14110	-40	Promoter (<=1kb)	2.83103	VL1/VL2
FxaC_3g10960	1C	FvH4_1g14181	-92	Promoter (<=1kb)	2.86302	VL1/VL2
FxaC_1g15920	1A	FvH4_1g14310	21	Promoter (<=1kb)	3.24476	VL1
FxaC_4g25460	1D	FvH4_1g14320	-567	Promoter (<=1kb)	4.4854	VL1/VL2
FxaC_2g19830	1B	FvH4_1g14320	-600	Promoter (<=1kb)	3.92069	VL1/VL2
FxaC_3g16040	1C	FvH4_1g14320	94	Promoter (<=1kb)	3.43562	VL1
FxaC_3g16050	1C	FvH4_1g14330	40	Promoter (<=1kb)	3.53106	VL1/VL2/VL3
FxaC_3g16170	1C	FvH4_1g14400	-24	Promoter (<=1kb)	2.19576	VL1
FxaC_3g16200	1C	FvH4_1g14420	-84	Promoter (<=1kb)	2.77839	VL1/VL2/VL3
FxaC_2g20170	1B	FvH4_1g14540	-458	Promoter (<=1kb)	3.24476	VL1/VL2
FxaC_1g16290	1A	FvH4_1g14540	-276	Promoter (<=1kb)	3.03613	VL1/VL2/VL3
FxaC_1g16310	1A	FvH4_1g14550	-1114	Promoter (1-2kb)	3.22876	VL1/VL2
FxaC_4g25220	1D	FvH4_1g14590	-5	Promoter (<=1kb)	3.40235	VL1/VL2
FxaC_26g13190	7B	FvH4_1g14871	-414	Promoter (<=1kb)	3.55708	VL1/VL2/VL3
FxaC_2g20950	1B	FvH4_1g14960	-564	Promoter (<=1kb)	3.72193	VL1/VL2/VL3
FxaC_2g20710	1B	FvH4_1g15410	-1632	Promoter (1-2kb)	3.10351	VL1/VL2/VL3
FxaC_4g24710	1D	FvH4_1g15470	-732	Promoter (<=1kb)	3.57144	VL1/VL2
FxaC_4g24660	1D	FvH4_1g15510	-1476	Promoter (1-2kb)	2.01873	VL1/VL2/VL3
FxaC_2g21160	1B	FvH4_1g15510	-147	Promoter (<=1kb)	3.00652	VL1/VL2/VL3
FxaC_4g24450	1D	FvH4_1g15710	-1578	Promoter (1-2kb)	3.87425	VL1/VL2/VL3
FxaC_2g21340	1B	FvH4_1g15710	-180	Promoter (<=1kb)	3.18093	VL1/VL2/VL3
FxaC_3g17340	1C	FvH4_1g15710	-1049	Promoter (1-2kb)	3.74227	VL1/VL2/VL3
FxaC_1g17610	1A	FvH4_1g15710	-1313	Promoter (1-2kb)	3.75947	VL1/VL2/VL3
FxaC_2g21410	1B	FvH4_1g15810	-724	Promoter (<=1kb)	5.03098	VL1/VL2/VL3
FxaC_1g17710	1A	FvH4_1g15810	-1934	Promoter (1-2kb)	2.93239	VL1/VL2/VL3
FxaC_4g22990	1D	FvH4_1g15820	47	Promoter (<=1kb)	2.84563	VL1/VL2
FxaC_2g21610	1B	FvH4_1g15960	-394	Promoter (<=1kb)	2.41841	VL1/VL2/VL3
FxaC_1g21970	1A	FvH4_1g16040	-187	Promoter (<=1kb)	2.61009	VL1
FxaC_1g17950	1A	FvH4_1g16050	-147	Promoter (<=1kb)	3.45219	VL1
FxaC_15g06050	4C	FvH4_1g16060	-127	Promoter (<=1kb)	2.65599	VL1/VL2
FxaC_1g17980	1A	FvH4_1g16080	65	Promoter (<=1kb)	2.80828	VL1/VL2
FxaC_4g24180	1D	FvH4_1g16090	-104	Promoter (<=1kb)	2.86302	VL1
FxaC_2g21770	1B	FvH4_1g16090	-384	Promoter (<=1kb)	2.84921	VL1/VL2
FxaC_3g17740	1C	FvH4_1g16090	35	Promoter (<=1kb)	3.58592	VL1
FxaC_2g21791	1B	FvH4_1g16104	-399	Promoter (<=1kb)	3.24476	VL1/VL2/VL3
FxaC_4g24140	1D	FvH4_1g16130	-1312	Promoter (1-2kb)	3.10062	VL1/VL2/VL3
FxaC_2g21860	1B	FvH4_1g16150	-96	Promoter (<=1kb)	2.93381	VL1
FxaC_1g18192	1A	FvH4_1g16212	-374	Promoter (<=1kb)	2.53625	VL1/VL2
FxaC_4g23960	1D	FvH4_1g16230	-1685	Promoter (1-2kb)	2.28093	VL1/VL2/VL3
FxaC_1g18210	1A	FvH4_1g16230	-230	Promoter (<=1kb)	3.34019	VL1
FxaC_4g23850	1D	FvH4_1g16321	-80	Promoter (<=1kb)	3.34929	VL1
FxaC_1g18371	1A	FvH4_1g16321	34	Promoter (<=1kb)	2.82186	VL1/VL2/VL3
FxaC_3g18030	1C	FvH4_1g16330	96	Promoter (<=1kb)	4.86713	VL1/VL2
FxaC_4g23750	1D	FvH4_1g16350	-576	Promoter (<=1kb)	5.15344	VL1/VL2
FxaC_1g18410	1A	FvH4_1g16350	-653	Promoter (<=1kb)	5.35292	VL1/VL2
FxaC_4g23680	1D	FvH4_1g16390	-163	Promoter (<=1kb)	2.41153	VL1
FxaC_3g18240	1C	FvH4_1g16480	10	Promoter (<=1kb)	2.27737	VL1
FxaC_1g18610	1A	FvH4_1g16480	61	Promoter (<=1kb)	2.26773	VL1
FxaC_2g22270	1B	FvH4_1g16500	-821	Promoter (<=1kb)	3.31568	VL1/VL2/VL3
FxaC_4g22180	1D	FvH4_1g16760	-1528	Promoter (1-2kb)	3.05389	VL1/VL2/VL3
FxaC_2g22710	1B	FvH4_1g16860	-161	Promoter (<=1kb)	3.21982	VL1/VL2
FxaC_2g22750	1B	FvH4_1g16930	-1628	Promoter (1-2kb)	3.82218	VL1/VL2
FxaC_3g18630	1C	FvH4_1g16930	-262	Promoter (<=1kb)	4.88095	VL1
FxaC_4g21790	1D	FvH4_1g16970	75	Promoter (<=1kb)	3.62649	VL1/VL2
FxaC_2g22800	1B	FvH4_1g16970	-894	Promoter (<=1kb)	4.91074	VL1
FxaC_1g19240	1A	FvH4_1g16970	-416	Promoter (<=1kb)	2.74453	VL1
FxaC_4g21760	1D	FvH4_1g17000	-893	Promoter (<=1kb)	3.05389	VL1/VL2/VL3
FxaC_1g19440	1A	FvH4_1g17100	-73	Promoter (<=1kb)	2.27011	VL1
FxaC_4g21670	1D	FvH4_1g17110	-1048	Promoter (1-2kb)	4.1991	VL1/VL2/VL3
FxaC_2g22900	1B	FvH4_1g17110	-1527	Promoter (1-2kb)	4.41985	VL1/VL2
FxaC_3g18820	1C	FvH4_1g17110	-844	Promoter (<=1kb)	3.58881	VL1/VL2
FxaC_4g21560	1D	FvH4_1g17200	-545	Promoter (<=1kb)	2.67215	VL1
FxaC_1g19550	1A	FvH4_1g17200	-326	Promoter (<=1kb)	2.64958	VL1
FxaC_1g19560	1A	FvH4_1g17210	-3	Promoter (<=1kb)	2.22236	VL1/VL2/VL3
FxaC_2g23210	1B	FvH4_1g17240	-156	Promoter (<=1kb)	3.14932	VL1
FxaC_3g18990	1C	FvH4_1g17240	13	Promoter (<=1kb)	2.80282	VL1/VL2
FxaC_1g19700	1A	FvH4_1g17330	-1698	Promoter (1-2kb)	3.04943	VL1/VL2/VL3
FxaC_1g19730	1A	FvH4_1g17340	-159	Promoter (<=1kb)	3.53106	VL1/VL2
FxaC_2g23260	1B	FvH4_1g17370	-1631	Promoter (1-2kb)	2.61347	VL1/VL2/VL3
FxaC_1g19830	1A	FvH4_1g17390	-1409	Promoter (1-2kb)	2.86302	VL1
FxaC_2g23490	1B	FvH4_1g17420	-1357	Promoter (1-2kb)	4.07221	VL1/VL2/VL3
FxaC_1g19890	1A	FvH4_1g17420	-1210	Promoter (1-2kb)	4.77662	VL1/VL2/VL3
FxaC_2g23540	1B	FvH4_1g17490	-1100	Promoter (1-2kb)	2.52667	VL1/VL2
FxaC_3g19630	1C	FvH4_1g17660	-547	Promoter (<=1kb)	2.56781	VL1/VL2
FxaC_2g23840	1B	FvH4_1g17760	-198	Promoter (<=1kb)	4.3377	VL1/VL2
FxaC_3g19770	1C	FvH4_1g17760	-101	Promoter (<=1kb)	3.05389	VL1
FxaC_3g19790	1C	FvH4_1g17780	82	Promoter (<=1kb)	2.43377	VL1/VL2
FxaC_2g24050	1B	FvH4_1g17820	-577	Promoter (<=1kb)	2.76257	VL1/VL2/VL3
FxaC_4g33360	1D	FvH4_1g17920	-338	Promoter (<=1kb)	2.3667	VL1
FxaC_2g24200	1B	FvH4_1g17920	38	Promoter (<=1kb)	4.093	VL1/VL2/VL3
FxaC_2g23880	1B	FvH4_1g17970	-598	Promoter (<=1kb)	3.00757	VL1/VL2/VL3
FxaC_1g20571	1A	FvH4_1g17970	-522	Promoter (<=1kb)	2.83917	VL1
FxaC_2g24270	1B	FvH4_1g17980	-484	Promoter (<=1kb)	5.24887	VL1
FxaC_2g24600	1B	FvH4_1g18181	-151	Promoter (<=1kb)	2.61959	VL1
FxaC_3g20220	1C	FvH4_1g18181	-275	Promoter (<=1kb)	3.6137	VL1
FxaC_4g20080	1D	FvH4_1g18230	-529	Promoter (<=1kb)	2.43954	VL1/VL2/VL3
FxaC_3g20260	1C	FvH4_1g18230	-37	Promoter (<=1kb)	2.48361	VL1/VL2/VL3
FxaC_12g41020	3D	FvH4_1g18411	-1860	Promoter (1-2kb)	3.30948	VL1/VL2
FxaC_1g21110	1A	FvH4_1g18512	-46	Promoter (<=1kb)	2.70092	VL1/VL2
FxaC_3g20720	1C	FvH4_1g18530	-72	Promoter (<=1kb)	3.91279	VL1/VL2/VL3
FxaC_2g25070	1B	FvH4_1g18550	-1257	Promoter (1-2kb)	2.72916	VL1
FxaC_8g38100	2D	FvH4_1g18741	-954	Promoter (<=1kb)	3.97484	VL1/VL2
FxaC_3g21110	1C	FvH4_1g18770	-90	Promoter (<=1kb)	2.77742	VL1/VL2/VL3
FxaC_1g21590	1A	FvH4_1g18910	-1613	Promoter (1-2kb)	6.29865	VL1/VL2/VL3
FxaC_4g15690	1D	FvH4_1g18911	-608	Promoter (<=1kb)	4.02242	VL1/VL2/VL3
FxaC_1g12970	1A	FvH4_1g18970	-717	Promoter (<=1kb)	2.95845	VL1
FxaC_3g21600	1C	FvH4_1g19090	72	Promoter (<=1kb)	3.60633	VL1/VL2/VL3
FxaC_1g21800	1A	FvH4_1g19090	-188	Promoter (<=1kb)	3.33815	VL1/VL2/VL3
FxaC_4g18610	1D	FvH4_1g19261	-10	Promoter (<=1kb)	3.05389	VL1
FxaC_1g22000	1A	FvH4_1g19261	-9	Promoter (<=1kb)	4.03595	VL1/VL2/VL3
FxaC_4g18200	1D	FvH4_1g19460	-8	Promoter (<=1kb)	3.72193	VL1
FxaC_1g28440	1A	FvH4_1g19462	-460	Promoter (<=1kb)	3.81736	VL1/VL2/VL3
FxaC_4g18030	1D	FvH4_1g19623	-884	Promoter (<=1kb)	3.14932	VL1
FxaC_2g26340	1B	FvH4_1g19623	-877	Promoter (<=1kb)	3.05389	VL1/VL2
FxaC_1g22670	1A	FvH4_1g19631	-835	Promoter (<=1kb)	3.62649	VL1/VL2/VL3
FxaC_2g26410	1B	FvH4_1g19680	-227	Promoter (<=1kb)	4.12676	VL1/VL2
FxaC_3g22170	1C	FvH4_1g19680	18	Promoter (<=1kb)	2.71129	VL1/VL2/VL3
FxaC_3g22390	1C	FvH4_1g19830	8	Promoter (<=1kb)	3.36367	VL1/VL2/VL3
FxaC_4g17730	1D	FvH4_1g19920	-43	Promoter (<=1kb)	2.82912	VL1/VL2/VL3
FxaC_4g17620	1D	FvH4_1g20040	-309	Promoter (<=1kb)	3.26996	VL1/VL2
FxaC_2g26810	1B	FvH4_1g20040	-265	Promoter (<=1kb)	2.29889	VL1/VL2/VL3
FxaC_3g22800	1C	FvH4_1g20110	-256	Promoter (<=1kb)	3.74151	VL1/VL2
FxaC_1g23480	1A	FvH4_1g20160	-525	Promoter (<=1kb)	4.29453	VL1/VL2
FxaC_1g23700	1A	FvH4_1g20230	0	Promoter (<=1kb)	3.81055	VL1/VL2/VL3
FxaC_4g17220	1D	FvH4_1g20270	-43	Promoter (<=1kb)	3.17546	VL1/VL2/VL3
FxaC_3g23070	1C	FvH4_1g20270	-11	Promoter (<=1kb)	3.53837	VL1/VL2
FxaC_3g23090	1C	FvH4_1g20290	-437	Promoter (<=1kb)	3.21178	VL1/VL2
FxaC_1g23870	1A	FvH4_1g20290	-627	Promoter (<=1kb)	2.51401	VL1/VL2
FxaC_2g29080	1B	FvH4_1g20310	-362	Promoter (<=1kb)	3.02986	VL1
FxaC_1g23810	1A	FvH4_1g20310	42	Promoter (<=1kb)	3.48956	VL1
FxaC_1g23790	1A	FvH4_1g20340	50	Promoter (<=1kb)	2.76759	VL1/VL2/VL3
FxaC_4g17101	1D	FvH4_1g20350	-950	Promoter (<=1kb)	3.81736	VL1/VL2
FxaC_2g27490	1B	FvH4_1g20360	-824	Promoter (<=1kb)	3.05389	VL1/VL2/VL3
FxaC_12g47800	3D	FvH4_1g20630	-1944	Promoter (1-2kb)	3.08276	VL1/VL2/VL3
FxaC_1g24361	1A	FvH4_1g20730	-4	Promoter (<=1kb)	2.48128	VL1/VL2
FxaC_3g23680	1C	FvH4_1g20950	-184	Promoter (<=1kb)	2.84921	VL1/VL2/VL3
FxaC_1g24590	1A	FvH4_1g20950	-30	Promoter (<=1kb)	2.86302	VL1
FxaC_11g18580	3C	FvH4_1g20960	-1241	Promoter (1-2kb)	3.67354	VL1/VL2/VL3
FxaC_2g28390	1B	FvH4_1g21070	83	Promoter (<=1kb)	2.84921	VL1/VL2/VL3
FxaC_3g24340	1C	FvH4_1g21100	-1585	Promoter (1-2kb)	3.23696	VL1/VL2/VL3
FxaC_4g16260	1D	FvH4_1g21200	-115	Promoter (<=1kb)	2.5054	VL1/VL2
FxaC_8g31850	2D	FvH4_1g21262	-1483	Promoter (1-2kb)	4.04852	VL1/VL2/VL3
FxaC_1g25210	1A	FvH4_1g21331	-1535	Promoter (1-2kb)	3.53106	VL1/VL2/VL3
FxaC_2g28890	1B	FvH4_1g21450	-28	Promoter (<=1kb)	3.51759	VL1
FxaC_2g30340	1B	FvH4_1g21730	43	Promoter (<=1kb)	5.17147	VL1/VL2/VL3
FxaC_1g26120	1A	FvH4_1g21890	-115	Promoter (<=1kb)	4.00823	VL1
FxaC_2g30250	1B	FvH4_1g21900	-911	Promoter (<=1kb)	3.91279	VL1
FxaC_24g22010	6D	FvH4_1g22010	-887	Promoter (<=1kb)	3.45871	VL1/VL2/VL3
FxaC_3g25970	1C	FvH4_1g22100	-1039	Promoter (1-2kb)	2.76541	VL1/VL2/VL3
FxaC_4g14870	1D	FvH4_1g22150	-1381	Promoter (1-2kb)	4.4854	VL1/VL2/VL3
FxaC_2g30890	1B	FvH4_1g22150	-1531	Promoter (1-2kb)	3.60909	VL1/VL2/VL3
FxaC_26g35791	7B	FvH4_1g22150	58	Promoter (<=1kb)	2.48128	VL1/VL2/VL3
FxaC_1g26430	1A	FvH4_1g22200	-38	Promoter (<=1kb)	2.76759	VL1/VL2/VL3
FxaC_4g14451	1D	FvH4_1g22250	-467	Promoter (<=1kb)	3.14932	VL1/VL2/VL3
FxaC_1g26480	1A	FvH4_1g22250	-530	Promoter (<=1kb)	3.24476	VL1
FxaC_2g24760	1B	FvH4_1g22261	-871	Promoter (<=1kb)	3.57219	VL1/VL2/VL3
FxaC_2g31030	1B	FvH4_1g22350	36	Promoter (<=1kb)	3.81736	VL1/VL2/VL3
FxaC_9g17950	3A	FvH4_1g22560	-420	Promoter (<=1kb)	3.39629	VL1/VL2/VL3
FxaC_2g31290	1B	FvH4_1g22590	-183	Promoter (<=1kb)	3.5433	VL1/VL2/VL3
FxaC_3g26380	1C	FvH4_1g22590	-75	Promoter (<=1kb)	6.57215	VL1/VL2/VL3
FxaC_1g26850	1A	FvH4_1g22590	-31	Promoter (<=1kb)	3.91279	VL1/VL2/VL3
FxaC_3g26820	1C	FvH4_1g22820	72	Promoter (<=1kb)	2.80671	VL1/VL2
FxaC_2g31960	1B	FvH4_1g23211	-1909	Promoter (1-2kb)	3.97484	VL1/VL2/VL3
FxaC_4g13660	1D	FvH4_1g23390	-335	Promoter (<=1kb)	3.19966	VL1
FxaC_2g32360	1B	FvH4_1g23490	-195	Promoter (<=1kb)	4.36274	VL1/VL2/VL3
FxaC_3g27790	1C	FvH4_1g23490	-244	Promoter (<=1kb)	2.41354	VL1/VL2/VL3
FxaC_3g28300	1C	FvH4_1g23890	-145	Promoter (<=1kb)	2.48128	VL1
FxaC_4g11570	1D	FvH4_1g24020	-167	Promoter (<=1kb)	2.49485	VL1/VL2/VL3
FxaC_4g12230	1D	FvH4_1g24310	-930	Promoter (<=1kb)	4.10366	VL1/VL2/VL3
FxaC_2g33420	1B	FvH4_1g24310	-59	Promoter (<=1kb)	2.97939	VL1/VL2/VL3
FxaC_3g29380	1C	FvH4_1g24310	24	Promoter (<=1kb)	2.67215	VL1/VL2/VL3
FxaC_1g29220	1A	FvH4_1g24310	-776	Promoter (<=1kb)	2.95845	VL1
FxaC_4g12140	1D	FvH4_1g24350	-95	Promoter (<=1kb)	2.76759	VL1/VL2
FxaC_2g33510	1B	FvH4_1g24350	-31	Promoter (<=1kb)	3.56831	VL1/VL2/VL3
FxaC_3g29420	1C	FvH4_1g24350	17	Promoter (<=1kb)	2.38617	VL1/VL2/VL3
FxaC_1g29290	1A	FvH4_1g24350	26	Promoter (<=1kb)	2.58437	VL1/VL2/VL3
FxaC_3g29411	1C	FvH4_1g24360	-25	Promoter (<=1kb)	2.67215	VL1
FxaC_3g28941	1C	FvH4_1g24360	-76	Promoter (<=1kb)	2.67215	VL1
FxaC_3g29480	1C	FvH4_1g24390	-371	Promoter (<=1kb)	2.64838	VL1/VL2
FxaC_1g29530	1A	FvH4_1g24510	-1922	Promoter (1-2kb)	3.91279	VL1/VL2/VL3
FxaC_2g33830	1B	FvH4_1g24520	-1343	Promoter (1-2kb)	3.70387	VL1/VL2/VL3
FxaC_1g29570	1A	FvH4_1g24540	-12	Promoter (<=1kb)	2.72182	VL1/VL2/VL3
FxaC_2g34000	1B	FvH4_1g24670	-463	Promoter (<=1kb)	2.75904	VL1
FxaC_1g30250	1A	FvH4_1g24950	-1041	Promoter (1-2kb)	2.33087	VL1/VL2/VL3
FxaC_4g13140	1D	FvH4_1g25000	98	Promoter (<=1kb)	5.53517	VL1/VL2/VL3
FxaC_1g30320	1A	FvH4_1g25000	79	Promoter (<=1kb)	4.58083	VL1
FxaC_2g34550	1B	FvH4_1g25150	-133	Promoter (<=1kb)	2.69344	VL1/VL2/VL3
FxaC_11g01270	3C	FvH4_1g25210	30	Promoter (<=1kb)	2.89147	VL1/VL2
FxaC_4g10740	1D	FvH4_1g25430	-77	Promoter (<=1kb)	2.67401	VL1/VL2
FxaC_3g31130	1C	FvH4_1g25430	-82	Promoter (<=1kb)	4.00782	VL1/VL2
FxaC_1g31140	1A	FvH4_1g25430	-99	Promoter (<=1kb)	3.05389	VL1/VL2
FxaC_2g35490	1B	FvH4_1g25670	-416	Promoter (<=1kb)	2.46061	VL1
FxaC_1g31810	1A	FvH4_1g25850	-313	Promoter (<=1kb)	3.53837	VL1/VL2/VL3
FxaC_3g32170	1C	FvH4_1g25910	-60	Promoter (<=1kb)	4.38996	VL1/VL2/VL3
FxaC_2g36370	1B	FvH4_1g26110	-28	Promoter (<=1kb)	2.36361	VL1/VL2/VL3
FxaC_3g32470	1C	FvH4_1g26110	-153	Promoter (<=1kb)	3.3486	VL1/VL2/VL3
FxaC_2g36390	1B	FvH4_1g26130	-1159	Promoter (1-2kb)	5.19648	VL1
FxaC_3g32910	1C	FvH4_1g26400	-12	Promoter (<=1kb)	2.84921	VL1/VL2/VL3
FxaC_3g32860	1C	FvH4_1g26460	12	Promoter (<=1kb)	2.66373	VL1/VL2/VL3
FxaC_1g32760	1A	FvH4_1g26460	-92	Promoter (<=1kb)	3.05389	VL1/VL2
FxaC_28g08370	7D	FvH4_1g26500	15	Promoter (<=1kb)	4.78508	VL1/VL2/VL3
FxaC_2g37420	1B	FvH4_1g26700	-243	Promoter (<=1kb)	3.75007	VL1/VL2
FxaC_3g33410	1C	FvH4_1g26700	-236	Promoter (<=1kb)	2.67729	VL1/VL2
FxaC_1g33270	1A	FvH4_1g26710	-139	Promoter (<=1kb)	2.39791	VL1/VL2/VL3
FxaC_3g33770	1C	FvH4_1g26970	53	Promoter (<=1kb)	3.01682	VL1
FxaC_3g34250	1C	FvH4_1g27200	-158	Promoter (<=1kb)	4.60881	VL1/VL2/VL3
FxaC_2g38590	1B	FvH4_1g27480	-27	Promoter (<=1kb)	3.8697	VL1/VL2/VL3
FxaC_27g45220	7C	FvH4_1g27570	-234	Promoter (<=1kb)	3.81736	VL1
FxaC_1g25420	1A	FvH4_1g27770	-1415	Promoter (1-2kb)	4.67627	VL1/VL2/VL3
FxaC_1g34930	1A	FvH4_1g27813	-916	Promoter (<=1kb)	3.14932	VL1
FxaC_3g39490	1C	FvH4_1g27900	-86	Promoter (<=1kb)	2.54722	VL1/VL2
FxaC_17g47120	5A	FvH4_1g28080	-708	Promoter (<=1kb)	3.02198	VL1/VL2/VL3
FxaC_2g44040	1B	FvH4_1g28230	95	Promoter (<=1kb)	4.86713	VL1/VL2
FxaC_5g20320	2A	FvH4_1g28432	-719	Promoter (<=1kb)	3.99846	VL1/VL2/VL3
FxaC_11g25700	3C	FvH4_1g28432	-48	Promoter (<=1kb)	2.65914	VL1
FxaC_1g40420	1A	FvH4_1g28540	-14	Promoter (<=1kb)	2.83917	VL1/VL2
FxaC_4g02950	1D	FvH4_1g28720	-26	Promoter (<=1kb)	2.38065	VL1/VL2
FxaC_3g37390	1C	FvH4_1g28720	2	Promoter (<=1kb)	2.66373	VL1/VL2
FxaC_17g51400	5A	FvH4_1g28860	-1921	Promoter (1-2kb)	3.11856	VL1/VL2/VL3
FxaC_18g05790	5B	FvH4_1g28860	-1886	Promoter (1-2kb)	2.57628	VL1/VL2/VL3
FxaC_4g03330	1D	FvH4_1g28870	23	Promoter (<=1kb)	2.73291	VL1
FxaC_2g38620	1B	FvH4_1g29000	88	Promoter (<=1kb)	3.62085	VL1
FxaC_4g04320	1D	FvH4_1g29260	60	Promoter (<=1kb)	4.41985	VL1/VL2
FxaC_2g41100	1B	FvH4_1g29330	7	Promoter (<=1kb)	2.49635	VL1/VL2/VL3
FxaC_1g37870	1A	FvH4_1g29330	96	Promoter (<=1kb)	2.68748	VL1/VL2/VL3
FxaC_1g36200	1A	FvH4_1g30110	85	Promoter (<=1kb)	3.05389	VL1
FxaC_1g15380	1A	FvH4_1g30201	-597	Promoter (<=1kb)	2.67215	VL1/VL2/VL3
FxaC_2g40250	1B	FvH4_1g30220	87	Promoter (<=1kb)	3.14932	VL1/VL2/VL3
FxaC_4g00200	1D	FvH4_1g30270	43	Promoter (<=1kb)	2.57611	VL1/VL2/VL3
FxaC_11g29140	3C	FvH4_1g30400	-659	Promoter (<=1kb)	2.74406	VL1
FxaC_1g35372	1A	FvH4_1g30510	-454	Promoter (<=1kb)	3.72193	VL1/VL2
FxaC_4g00770	1D	FvH4_1g30530	-86	Promoter (<=1kb)	3.50164	VL1/VL2/VL3
FxaC_1g35360	1A	FvH4_1g30540	-535	Promoter (<=1kb)	2.26959	VL1/VL2/VL3
FxaC_5g44120	2A	FvH4_2g00100	-152	Promoter (<=1kb)	4.35632	VL1/VL2
FxaC_1g38760	1A	FvH4_2g00160	-138	Promoter (<=1kb)	3.0324	VL1/VL2/VL3
FxaC_5g44030	2A	FvH4_2g00160	-167	Promoter (<=1kb)	4.36788	VL1/VL2/VL3
FxaC_8g40260	2D	FvH4_2g00160	-106	Promoter (<=1kb)	3.0668	VL1/VL2/VL3
FxaC_8g40021	2D	FvH4_2g00310	26	Promoter (<=1kb)	3.23314	VL1
FxaC_7g28410	2C	FvH4_2g00430	-233	Promoter (<=1kb)	2.70092	VL1/VL2/VL3
FxaC_5g43630	2A	FvH4_2g00500	-38	Promoter (<=1kb)	3.05389	VL1/VL2/VL3
FxaC_7g28490	2C	FvH4_2g00580	-63	Promoter (<=1kb)	3.1921	VL1/VL2
FxaC_5g43520	2A	FvH4_2g00580	91	Promoter (<=1kb)	3.05389	VL1/VL2/VL3
FxaC_25g14110	7A	FvH4_2g00710	-712	Promoter (<=1kb)	3.24476	VL1/VL2/VL3
FxaC_7g28270	2C	FvH4_2g00750	-12	Promoter (<=1kb)	2.59096	VL1/VL2/VL3
FxaC_7g28230	2C	FvH4_2g00770	-1358	Promoter (1-2kb)	3.47092	VL1/VL2/VL3
FxaC_5g43360	2A	FvH4_2g00770	42	Promoter (<=1kb)	4.35339	VL1/VL2
FxaC_5g43330	2A	FvH4_2g00800	22	Promoter (<=1kb)	3.26996	VL1/VL2/VL3
FxaC_7g28060	2C	FvH4_2g00910	72	Promoter (<=1kb)	3.23367	VL1
FxaC_6g00200	2B	FvH4_2g01060	65	Promoter (<=1kb)	2.55644	VL1/VL2
FxaC_6g00250	2B	FvH4_2g01150	-642	Promoter (<=1kb)	2.86302	VL1/VL2/VL3
FxaC_7g00110	2C	FvH4_2g01160	-134	Promoter (<=1kb)	5.83747	VL1
FxaC_5g42940	2A	FvH4_2g01160	-323	Promoter (<=1kb)	4.52939	VL1/VL2/VL3
FxaC_8g39090	2D	FvH4_2g01160	-195	Promoter (<=1kb)	4.21656	VL1
FxaC_6g00260	2B	FvH4_2g01160	-215	Promoter (<=1kb)	4.58655	VL1/VL2/VL3
FxaC_5g42910	2A	FvH4_2g01190	5	Promoter (<=1kb)	3.04075	VL1/VL2
FxaC_6g00300	2B	FvH4_2g01190	-110	Promoter (<=1kb)	3.34019	VL1/VL2/VL3
FxaC_7g00270	2C	FvH4_2g01320	-1193	Promoter (1-2kb)	4.29453	VL1/VL2
FxaC_5g42760	2A	FvH4_2g01320	-905	Promoter (<=1kb)	4.35994	VL1/VL2
FxaC_8g38950	2D	FvH4_2g01320	-519	Promoter (<=1kb)	5.27943	VL1/VL2/VL3
FxaC_6g00560	2B	FvH4_2g01320	-1136	Promoter (1-2kb)	4.36286	VL1/VL2/VL3
FxaC_7g00350	2C	FvH4_2g01340	81	Promoter (<=1kb)	3.33951	VL1
FxaC_5g42630	2A	FvH4_2g01430	41	Promoter (<=1kb)	3.17546	VL1/VL2/VL3
FxaC_8g38790	2D	FvH4_2g01460	13	Promoter (<=1kb)	2.78704	VL1/VL2/VL3
FxaC_7g00710	2C	FvH4_2g01650	-129	Promoter (<=1kb)	2.46291	VL1/VL2/VL3
FxaC_8g38530	2D	FvH4_2g01650	-596	Promoter (<=1kb)	2.18477	VL1/VL2/VL3
FxaC_6g01090	2B	FvH4_2g01760	-1411	Promoter (1-2kb)	2.48592	VL1/VL2/VL3
FxaC_5g42050	2A	FvH4_2g01910	-333	Promoter (<=1kb)	3.14932	VL1/VL2/VL3
FxaC_6g01120	2B	FvH4_2g01940	36	Promoter (<=1kb)	2.78322	VL1/VL2
FxaC_5g41971	2A	FvH4_2g02000	-558	Promoter (<=1kb)	3.69092	VL1/VL2/VL3
FxaC_5g41950	2A	FvH4_2g02030	-778	Promoter (<=1kb)	2.76759	VL1/VL2/VL3
FxaC_5g41940	2A	FvH4_2g02040	-309	Promoter (<=1kb)	2.66373	VL1/VL2/VL3
FxaC_5g41740	2A	FvH4_2g02210	-1193	Promoter (1-2kb)	4.17346	VL1/VL2/VL3
FxaC_7g01210	2C	FvH4_2g02220	-668	Promoter (<=1kb)	4.14386	VL1/VL2/VL3
FxaC_6g01620	2B	FvH4_2g02220	-477	Promoter (<=1kb)	3.6151	VL1/VL2/VL3
FxaC_3g15710	1C	FvH4_2g02251	-1434	Promoter (1-2kb)	3.5339	VL1
FxaC_21g09140	6A	FvH4_2g02251	-1620	Promoter (1-2kb)	3.14932	VL1/VL2
FxaC_8g37940	2D	FvH4_2g02400	-23	Promoter (<=1kb)	2.25004	VL1
FxaC_6g01930	2B	FvH4_2g02652	-43	Promoter (<=1kb)	2.46622	VL1/VL2
FxaC_6g02240	2B	FvH4_2g03010	-1073	Promoter (1-2kb)	2.84355	VL1/VL2/VL3
FxaC_7g01990	2C	FvH4_2g03100	-318	Promoter (<=1kb)	2.57672	VL1/VL2/VL3
FxaC_5g40960	2A	FvH4_2g03100	-242	Promoter (<=1kb)	4.10366	VL1/VL2
FxaC_8g37410	2D	FvH4_2g03100	-158	Promoter (<=1kb)	2.93239	VL1/VL2/VL3
FxaC_6g02440	2B	FvH4_2g03100	-319	Promoter (<=1kb)	2.46291	VL1/VL2/VL3
FxaC_7g02000	2C	FvH4_2g03130	-197	Promoter (<=1kb)	3.59567	VL1/VL2
FxaC_5g40950	2A	FvH4_2g03130	56	Promoter (<=1kb)	4.3065	VL1/VL2/VL3
FxaC_8g37380	2D	FvH4_2g03130	-32	Promoter (<=1kb)	4.92627	VL1/VL2/VL3
FxaC_6g02450	2B	FvH4_2g03130	98	Promoter (<=1kb)	3.19646	VL1/VL2/VL3
FxaC_5g40710	2A	FvH4_2g03350	-744	Promoter (<=1kb)	2.43471	VL1/VL2/VL3
FxaC_5g40601	2A	FvH4_2g03523	-878	Promoter (<=1kb)	4.19002	VL1/VL2/VL3
FxaC_5g40591	2A	FvH4_2g03523	-202	Promoter (<=1kb)	2.76759	VL1/VL2
FxaC_6g02680	2B	FvH4_2g03523	-1134	Promoter (1-2kb)	2.74433	VL1/VL2
FxaC_5g40500	2A	FvH4_2g03590	-11	Promoter (<=1kb)	5.22759	VL1/VL2/VL3
FxaC_5g40320	2A	FvH4_2g03760	62	Promoter (<=1kb)	2.86302	VL1/VL2
FxaC_5g40310	2A	FvH4_2g03780	-3	Promoter (<=1kb)	4.6177	VL1/VL2/VL3
FxaC_8g36910	2D	FvH4_2g03780	-65	Promoter (<=1kb)	3.63496	VL1/VL2
FxaC_8g36840	2D	FvH4_2g03940	-887	Promoter (<=1kb)	2.90328	VL1/VL2
FxaC_8g36810	2D	FvH4_2g03970	62	Promoter (<=1kb)	3.68585	VL1/VL2/VL3
FxaC_5g39450	2A	FvH4_2g04290	-111	Promoter (<=1kb)	3.81736	VL1/VL2
FxaC_6g03790	2B	FvH4_2g04311	-950	Promoter (<=1kb)	2.85517	VL1
FxaC_7g03290	2C	FvH4_2g04720	-828	Promoter (<=1kb)	3.37152	VL1/VL2/VL3
FxaC_8g36470	2D	FvH4_2g04750	-138	Promoter (<=1kb)	3.68189	VL1/VL2/VL3
FxaC_6g04420	2B	FvH4_2g04750	-177	Promoter (<=1kb)	6.09172	VL1/VL2/VL3
FxaC_6g04670	2B	FvH4_2g04943	-1667	Promoter (1-2kb)	2.78201	VL1/VL2
FxaC_10g10240	3B	FvH4_2g05060	-249	Promoter (<=1kb)	3.05619	VL1/VL2/VL3
FxaC_7g03981	2C	FvH4_2g05132	-79	Promoter (<=1kb)	3.19877	VL1/VL2/VL3
FxaC_7g03980	2C	FvH4_2g05132	-1169	Promoter (1-2kb)	3.72193	VL1/VL2/VL3
FxaC_5g37930	2A	FvH4_2g05132	-169	Promoter (<=1kb)	3.34019	VL1/VL2/VL3
FxaC_13g22830	4A	FvH4_2g05161	-916	Promoter (<=1kb)	3.05403	VL1/VL2/VL3
FxaC_8g34240	2D	FvH4_2g05210	-381	Promoter (<=1kb)	2.66129	VL1/VL2
FxaC_6g05080	2B	FvH4_2g05210	-235	Promoter (<=1kb)	2.51131	VL1/VL2/VL3
FxaC_5g37820	2A	FvH4_2g05270	-1609	Promoter (1-2kb)	3.34019	VL1/VL2/VL3
FxaC_6g05200	2B	FvH4_2g05310	-133	Promoter (<=1kb)	2.68066	VL1/VL2/VL3
FxaC_17g10390	5A	FvH4_2g05370	-70	Promoter (<=1kb)	3.24476	VL1/VL2/VL3
FxaC_6g05470	2B	FvH4_2g05530	47	Promoter (<=1kb)	3.34293	VL1
FxaC_12g40220	3D	FvH4_2g05670	-1967	Promoter (1-2kb)	5.34431	VL1/VL2/VL3
FxaC_5g37190	2A	FvH4_2g05690	-234	Promoter (<=1kb)	2.84355	VL1
FxaC_6g05640	2B	FvH4_2g05700	-636	Promoter (<=1kb)	3.00721	VL1/VL2
FxaC_7g04140	2C	FvH4_2g05720	-16	Promoter (<=1kb)	2.64989	VL1/VL2/VL3
FxaC_8g33640	2D	FvH4_2g05720	37	Promoter (<=1kb)	3.13655	VL1/VL2
FxaC_6g05680	2B	FvH4_2g05720	-74	Promoter (<=1kb)	2.95853	VL1/VL2/VL3
FxaC_8g33630	2D	FvH4_2g05730	3	Promoter (<=1kb)	2.97347	VL1/VL2/VL3
FxaC_8g33620	2D	FvH4_2g05731	-36	Promoter (<=1kb)	2.61717	VL1/VL2
FxaC_22g17511	6B	FvH4_2g05763	-810	Promoter (<=1kb)	2.68831	VL1/VL2
FxaC_10g16670	3B	FvH4_2g05781	-540	Promoter (<=1kb)	3.34019	VL1
FxaC_8g33540	2D	FvH4_2g05790	75	Promoter (<=1kb)	3.00757	VL1/VL2
FxaC_7g04320	2C	FvH4_2g05890	-209	Promoter (<=1kb)	4.38996	VL1
FxaC_7g04340	2C	FvH4_2g05900	-330	Promoter (<=1kb)	4.29453	VL1/VL2/VL3
FxaC_5g36830	2A	FvH4_2g05900	-44	Promoter (<=1kb)	3.34019	VL1/VL2/VL3
FxaC_8g33370	2D	FvH4_2g05900	70	Promoter (<=1kb)	3.14932	VL1/VL2/VL3
FxaC_6g06050	2B	FvH4_2g05900	-90	Promoter (<=1kb)	3.90128	VL1/VL2/VL3
FxaC_5g36750	2A	FvH4_2g05950	-263	Promoter (<=1kb)	3.14932	VL1
FxaC_7g04530	2C	FvH4_2g06030	-42	Promoter (<=1kb)	3.10062	VL1/VL2/VL3
FxaC_7g04640	2C	FvH4_2g06060	-26	Promoter (<=1kb)	2.39791	VL1/VL2
FxaC_8g33200	2D	FvH4_2g06060	44	Promoter (<=1kb)	3.09473	VL1/VL2/VL3
FxaC_6g06160	2B	FvH4_2g06060	-107	Promoter (<=1kb)	2.97958	VL1/VL2/VL3
FxaC_7g04730	2C	FvH4_2g06181	-1490	Promoter (1-2kb)	4.1991	VL1/VL2/VL3
FxaC_7g04771	2C	FvH4_2g06230	17	Promoter (<=1kb)	3.05389	VL1/VL2
FxaC_5g36321	2A	FvH4_2g06330	1	Promoter (<=1kb)	2.95845	VL1/VL2/VL3
FxaC_8g33030	2D	FvH4_2g06340	-16	Promoter (<=1kb)	2.76039	VL1/VL2/VL3
FxaC_7g04930	2C	FvH4_2g06360	-98	Promoter (<=1kb)	3.91279	VL1/VL2
FxaC_8g33000	2D	FvH4_2g06360	-102	Promoter (<=1kb)	3.25805	VL1/VL2/VL3
FxaC_6g06440	2B	FvH4_2g06360	-218	Promoter (<=1kb)	3.63501	VL1
FxaC_8g32420	2D	FvH4_2g06880	-1517	Promoter (1-2kb)	3.91279	VL1/VL2/VL3
FxaC_6g07831	2B	FvH4_2g07401	-1924	Promoter (1-2kb)	2.58903	VL1/VL2
FxaC_5g34870	2A	FvH4_2g07440	-47	Promoter (<=1kb)	4.02242	VL1/VL2
FxaC_8g31840	2D	FvH4_2g07440	-7	Promoter (<=1kb)	4.4854	VL1/VL2/VL3
FxaC_5g34130	2A	FvH4_2g07860	93	Promoter (<=1kb)	2.15274	VL1/VL2
FxaC_7g06350	2C	FvH4_2g08400	-1501	Promoter (1-2kb)	4.58655	VL1/VL2/VL3
FxaC_6g09010	2B	FvH4_2g08400	36	Promoter (<=1kb)	3.83652	VL1
FxaC_7g06730	2C	FvH4_2g08760	-84	Promoter (<=1kb)	3.43562	VL1/VL2/VL3
FxaC_8g30340	2D	FvH4_2g08940	99	Promoter (<=1kb)	3.53106	VL1
FxaC_19g10940	5C	FvH4_2g09010	-46	Promoter (<=1kb)	4.10366	VL1/VL2/VL3
FxaC_5g45350	2A	FvH4_2g09110	-1292	Promoter (1-2kb)	5.1105	VL1
FxaC_5g45070	2A	FvH4_2g09220	-974	Promoter (<=1kb)	2.67215	VL1
FxaC_10g14320	3B	FvH4_2g09290	-2000	Promoter (1-2kb)	3.43562	VL1
FxaC_5g44790	2A	FvH4_2g09520	-1493	Promoter (1-2kb)	2.61717	VL1/VL2/VL3
FxaC_7g07050	2C	FvH4_2g09590	76	Promoter (<=1kb)	4.00823	VL1/VL2/VL3
FxaC_5g44680	2A	FvH4_2g09590	-1245	Promoter (1-2kb)	3.87451	VL1/VL2/VL3
FxaC_6g10460	2B	FvH4_2g09590	-110	Promoter (<=1kb)	3.65033	VL1/VL2/VL3
FxaC_7g07940	2C	FvH4_2g10040	-290	Promoter (<=1kb)	3.13655	VL1/VL2/VL3
FxaC_5g31700	2A	FvH4_2g10140	-1496	Promoter (1-2kb)	2.86302	VL1
FxaC_5g31580	2A	FvH4_2g10220	-767	Promoter (<=1kb)	3.14932	VL1/VL2
FxaC_6g11420	2B	FvH4_2g10220	-630	Promoter (<=1kb)	2.54037	VL1/VL2/VL3
FxaC_6g11621	2B	FvH4_2g10390	-234	Promoter (<=1kb)	3.3902	VL1
FxaC_6g11820	2B	FvH4_2g10570	-266	Promoter (<=1kb)	3.86442	VL1/VL2/VL3
FxaC_5g31000	2A	FvH4_2g10580	-692	Promoter (<=1kb)	3.91279	VL1/VL2/VL3
FxaC_28g18360	7D	FvH4_2g10580	-186	Promoter (<=1kb)	3.91279	VL1
FxaC_6g12020	2B	FvH4_2g10670	-53	Promoter (<=1kb)	3.62649	VL1/VL2/VL3
FxaC_8g28650	2D	FvH4_2g10800	20	Promoter (<=1kb)	3.60007	VL1/VL2
FxaC_6g12200	2B	FvH4_2g10800	-243	Promoter (<=1kb)	3.53764	VL1/VL2/VL3
FxaC_6g12240	2B	FvH4_2g10850	-592	Promoter (<=1kb)	2.86302	VL1/VL2/VL3
FxaC_8g28440	2D	FvH4_2g10990	96	Promoter (<=1kb)	4.01473	VL1/VL2/VL3
FxaC_6g12410	2B	FvH4_2g10990	47	Promoter (<=1kb)	2.67215	VL1/VL2/VL3
FxaC_7g08730	2C	FvH4_2g11130	-87	Promoter (<=1kb)	2.48958	VL1/VL2/VL3
FxaC_5g30230	2A	FvH4_2g11130	-112	Promoter (<=1kb)	3.63291	VL1/VL2/VL3
FxaC_6g12510	2B	FvH4_2g11130	-42	Promoter (<=1kb)	2.4512	VL1/VL2/VL3
FxaC_7g08750	2C	FvH4_2g11150	57	Promoter (<=1kb)	2.86351	VL1/VL2/VL3
FxaC_5g30210	2A	FvH4_2g11150	22	Promoter (<=1kb)	2.44751	VL1/VL2/VL3
FxaC_8g28210	2D	FvH4_2g11150	30	Promoter (<=1kb)	2.58805	VL1/VL2/VL3
FxaC_6g12530	2B	FvH4_2g11150	-183	Promoter (<=1kb)	4.15638	VL1/VL2/VL3
FxaC_6g12790	2B	FvH4_2g11352	-287	Promoter (<=1kb)	2.48128	VL1/VL2
FxaC_22g51380	6B	FvH4_2g11720	-508	Promoter (<=1kb)	4.71471	VL1/VL2
FxaC_5g29330	2A	FvH4_2g11740	-926	Promoter (<=1kb)	4.03595	VL1
FxaC_7g17530	2C	FvH4_2g11890	-831	Promoter (<=1kb)	3.61475	VL1/VL2/VL3
FxaC_9g02632	3A	FvH4_2g11953	-275	Promoter (<=1kb)	2.99401	VL1
FxaC_7g09720	2C	FvH4_2g12440	-1131	Promoter (1-2kb)	2.93187	VL1/VL2/VL3
FxaC_8g26820	2D	FvH4_2g12440	-1206	Promoter (1-2kb)	3.72193	VL1/VL2/VL3
FxaC_5g27560	2A	FvH4_2g12690	-9	Promoter (<=1kb)	4.16411	VL1/VL2/VL3
FxaC_8g26470	2D	FvH4_2g12690	-2	Promoter (<=1kb)	4.86713	VL1/VL2/VL3
FxaC_6g13970	2B	FvH4_2g12690	55	Promoter (<=1kb)	3.48506	VL1
FxaC_5g27420	2A	FvH4_2g12800	-299	Promoter (<=1kb)	2.82516	VL1/VL2/VL3
FxaC_5g27080	2A	FvH4_2g12980	-1417	Promoter (1-2kb)	5.91691	VL1/VL2/VL3
FxaC_6g14680	2B	FvH4_2g12980	-420	Promoter (<=1kb)	5.63061	VL1
FxaC_5g27010	2A	FvH4_2g13020	-1961	Promoter (1-2kb)	2.50361	VL1/VL2/VL3
FxaC_5g26900	2A	FvH4_2g13100	-179	Promoter (<=1kb)	3.19877	VL1/VL2/VL3
FxaC_8g26050	2D	FvH4_2g13100	-273	Promoter (<=1kb)	2.6962	VL1/VL2
FxaC_6g14900	2B	FvH4_2g13100	-167	Promoter (<=1kb)	4.00823	VL1/VL2
FxaC_5g26330	2A	FvH4_2g13460	-108	Promoter (<=1kb)	2.58301	VL1/VL2/VL3
FxaC_7g11400	2C	FvH4_2g13720	-302	Promoter (<=1kb)	3.74227	VL1/VL2
FxaC_5g25810	2A	FvH4_2g13720	-173	Promoter (<=1kb)	2.41972	VL1/VL2/VL3
FxaC_6g15790	2B	FvH4_2g13720	-373	Promoter (<=1kb)	2.23805	VL1/VL2
FxaC_13g34110	4A	FvH4_2g14071	-1277	Promoter (1-2kb)	3.70779	VL1/VL2/VL3
FxaC_21g62140	6A	FvH4_2g14071	-1190	Promoter (1-2kb)	3.34781	VL1/VL2/VL3
FxaC_6g16340	2B	FvH4_2g14090	-262	Promoter (<=1kb)	2.57672	VL1
FxaC_6g16560	2B	FvH4_2g14210	-117	Promoter (<=1kb)	2.86302	VL1
FxaC_6g19050	2B	FvH4_2g14241	-414	Promoter (<=1kb)	4.89928	VL1/VL2/VL3
FxaC_7g12300	2C	FvH4_2g14280	-831	Promoter (<=1kb)	3.62649	VL1/VL2/VL3
FxaC_6g16670	2B	FvH4_2g14280	-1556	Promoter (1-2kb)	4.10366	VL1/VL2/VL3
FxaC_5g24750	2A	FvH4_2g14340	-1415	Promoter (1-2kb)	3.24476	VL1/VL2/VL3
FxaC_5g24550	2A	FvH4_2g14470	-1164	Promoter (1-2kb)	3.31236	VL1/VL2/VL3
FxaC_6g33670	2B	FvH4_2g14530	-916	Promoter (<=1kb)	4.08844	VL1/VL2/VL3
FxaC_7g12481	2C	FvH4_2g14580	-199	Promoter (<=1kb)	3.53106	VL1/VL2/VL3
FxaC_6g17461	2B	FvH4_2g14580	17	Promoter (<=1kb)	4.27811	VL1/VL2/VL3
FxaC_5g23910	2A	FvH4_2g14890	-152	Promoter (<=1kb)	3.43562	VL1
FxaC_8g23960	2D	FvH4_2g14890	58	Promoter (<=1kb)	2.48128	VL1
FxaC_6g17850	2B	FvH4_2g14890	-127	Promoter (<=1kb)	2.40606	VL1/VL2
FxaC_7g12730	2C	FvH4_2g14900	-96	Promoter (<=1kb)	3.14932	VL1
FxaC_6g18320	2B	FvH4_2g15180	-20	Promoter (<=1kb)	3.81736	VL1/VL2/VL3
FxaC_6g18360	2B	FvH4_2g15200	-38	Promoter (<=1kb)	3.407	VL1/VL2/VL3
FxaC_5g22840	2A	FvH4_2g15290	66	Promoter (<=1kb)	3.24476	VL1
FxaC_6g18460	2B	FvH4_2g15290	-37	Promoter (<=1kb)	4.33805	VL1/VL2/VL3
FxaC_6g18540	2B	FvH4_2g15450	46	Promoter (<=1kb)	3.23583	VL1/VL2
FxaC_6g18600	2B	FvH4_2g15511	-23	Promoter (<=1kb)	3.63067	VL1
FxaC_5g22180	2A	FvH4_2g15780	-1216	Promoter (1-2kb)	4.4319	VL1/VL2/VL3
FxaC_8g22930	2D	FvH4_2g15790	-1764	Promoter (1-2kb)	6.52898	VL1/VL2/VL3
FxaC_7g13710	2C	FvH4_2g15800	-150	Promoter (<=1kb)	2.80143	VL1/VL2/VL3
FxaC_6g19080	2B	FvH4_2g15800	-1357	Promoter (1-2kb)	4.43323	VL1/VL2/VL3
FxaC_8g22750	2D	FvH4_2g15801	-1511	Promoter (1-2kb)	2.57672	VL1/VL2
FxaC_5g22060	2A	FvH4_2g15802	-917	Promoter (<=1kb)	4.52264	VL1/VL2/VL3
FxaC_5g21810	2A	FvH4_2g15950	-1580	Promoter (1-2kb)	3.63235	VL1/VL2/VL3
FxaC_6g19210	2B	FvH4_2g15950	-876	Promoter (<=1kb)	3.09807	VL1/VL2
FxaC_20g01380	5D	FvH4_2g15960	-900	Promoter (<=1kb)	2.25004	VL1
FxaC_5g21780	2A	FvH4_2g16000	-80	Promoter (<=1kb)	3.1537	VL1/VL2/VL3
FxaC_8g22650	2D	FvH4_2g16000	-182	Promoter (<=1kb)	4.10366	VL1/VL2
FxaC_23g53500	6C	FvH4_2g16144	-43	Promoter (<=1kb)	2.90328	VL1/VL2/VL3
FxaC_18g05580	5B	FvH4_2g16320	82	Promoter (<=1kb)	2.29625	VL1/VL2/VL3
FxaC_7g14420	2C	FvH4_2g16370	-1716	Promoter (1-2kb)	2.95845	VL1/VL2/VL3
FxaC_7g14500	2C	FvH4_2g16430	-227	Promoter (<=1kb)	4.38627	VL1
FxaC_6g19880	2B	FvH4_2g16590	-1059	Promoter (1-2kb)	2.67215	VL1/VL2/VL3
FxaC_5g20891	2A	FvH4_2g16790	-250	Promoter (<=1kb)	3.36717	VL1/VL2
FxaC_6g20420	2B	FvH4_2g16880	-1283	Promoter (1-2kb)	4.21424	VL1/VL2/VL3
FxaC_6g20920	2B	FvH4_2g17220	-205	Promoter (<=1kb)	4.63127	VL1/VL2/VL3
FxaC_5g20250	2A	FvH4_2g17260	-1014	Promoter (1-2kb)	3.14932	VL1
FxaC_5g20210	2A	FvH4_2g17300	39	Promoter (<=1kb)	2.38641	VL1/VL2/VL3
FxaC_5g20070	2A	FvH4_2g17440	2	Promoter (<=1kb)	3.62649	VL1/VL2
FxaC_5g19700	2A	FvH4_2g17680	-91	Promoter (<=1kb)	3.27279	VL1/VL2
FxaC_6g21840	2B	FvH4_2g17710	-70	Promoter (<=1kb)	2.09518	VL1/VL2/VL3
FxaC_7g17280	2C	FvH4_2g17810	-110	Promoter (<=1kb)	2.61717	VL1/VL2/VL3
FxaC_6g21550	2B	FvH4_2g18000	-837	Promoter (<=1kb)	4.76575	VL1/VL2/VL3
FxaC_5g19210	2A	FvH4_2g18050	74	Promoter (<=1kb)	2.9374	VL1/VL2
FxaC_5g19160	2A	FvH4_2g18090	-339	Promoter (<=1kb)	3.79379	VL1/VL2/VL3
FxaC_5g18830	2A	FvH4_2g18230	-146	Promoter (<=1kb)	3.13255	VL1
FxaC_5g18790	2A	FvH4_2g18370	-1	Promoter (<=1kb)	3.98673	VL1/VL2
FxaC_5g18591	2A	FvH4_2g18520	-93	Promoter (<=1kb)	2.67215	VL1
FxaC_7g18380	2C	FvH4_2g18650	-62	Promoter (<=1kb)	2.86302	VL1/VL2
FxaC_24g51050	6D	FvH4_2g18762	-1363	Promoter (1-2kb)	2.74261	VL1
FxaC_5g18110	2A	FvH4_2g18970	-12	Promoter (<=1kb)	3.72193	VL1
FxaC_6g23530	2B	FvH4_2g19330	-922	Promoter (<=1kb)	2.99595	VL1/VL2/VL3
FxaC_25g54000	7A	FvH4_2g19330	-372	Promoter (<=1kb)	4.96319	VL1/VL2/VL3
FxaC_5g18600	2A	FvH4_2g19470	-991	Promoter (<=1kb)	5.058	VL1/VL2
FxaC_1g06300	1A	FvH4_2g19510	-1105	Promoter (1-2kb)	2.53328	VL1/VL2/VL3
FxaC_6g24010	2B	FvH4_2g19790	-600	Promoter (<=1kb)	3.1214	VL1
FxaC_7g19360	2C	FvH4_2g19940	74	Promoter (<=1kb)	3.26619	VL1
FxaC_7g19580	2C	FvH4_2g20160	-1421	Promoter (1-2kb)	3.51759	VL1/VL2/VL3
FxaC_6g24360	2B	FvH4_2g20160	-1957	Promoter (1-2kb)	2.52878	VL1
FxaC_22g56520	6B	FvH4_2g20160	-1669	Promoter (1-2kb)	3.24476	VL1/VL2/VL3
FxaC_6g24380	2B	FvH4_2g20170	-502	Promoter (<=1kb)	3.33815	VL1/VL2/VL3
FxaC_6g24470	2B	FvH4_2g20230	-120	Promoter (<=1kb)	3.95622	VL1/VL2/VL3
FxaC_5g16110	2A	FvH4_2g20470	66	Promoter (<=1kb)	2.48128	VL1/VL2
FxaC_5g16040	2A	FvH4_2g20500	-216	Promoter (<=1kb)	5.88864	VL1/VL2/VL3
FxaC_6g24691	2B	FvH4_2g20520	-577	Promoter (<=1kb)	3.22368	VL1/VL2/VL3
FxaC_7g20050	2C	FvH4_2g20530	-966	Promoter (<=1kb)	3.44764	VL1/VL2/VL3
FxaC_7g20060	2C	FvH4_2g20540	-98	Promoter (<=1kb)	2.54722	VL1
FxaC_6g24720	2B	FvH4_2g20550	-122	Promoter (<=1kb)	2.35225	VL1/VL2
FxaC_8g22220	2D	FvH4_2g20710	-556	Promoter (<=1kb)	3.05389	VL1/VL2/VL3
FxaC_5g15860	2A	FvH4_2g20730	-27	Promoter (<=1kb)	3.24476	VL1/VL2/VL3
FxaC_6g24850	2B	FvH4_2g20730	62	Promoter (<=1kb)	3.20461	VL1/VL2/VL3
FxaC_6g24910	2B	FvH4_2g20810	-105	Promoter (<=1kb)	2.37597	VL1/VL2
FxaC_6g25020	2B	FvH4_2g20940	-32	Promoter (<=1kb)	3.00757	VL1/VL2/VL3
FxaC_7g20440	2C	FvH4_2g21070	-1072	Promoter (1-2kb)	3.29461	VL1/VL2/VL3
FxaC_7g20540	2C	FvH4_2g21160	-401	Promoter (<=1kb)	3.71983	VL1/VL2/VL3
FxaC_8g21620	2D	FvH4_2g21270	36	Promoter (<=1kb)	2.41384	VL1/VL2/VL3
FxaC_6g25330	2B	FvH4_2g21270	53	Promoter (<=1kb)	3.8802	VL1
FxaC_7g20930	2C	FvH4_2g21450	-100	Promoter (<=1kb)	2.25517	VL1/VL2/VL3
FxaC_6g25760	2B	FvH4_2g21520	-6	Promoter (<=1kb)	2.87517	VL1/VL2/VL3
FxaC_7g21010	2C	FvH4_2g21540	94	Promoter (<=1kb)	3.14932	VL1/VL2/VL3
FxaC_6g25780	2B	FvH4_2g21540	-937	Promoter (<=1kb)	3.05389	VL1
FxaC_27g31550	7C	FvH4_2g21541	-508	Promoter (<=1kb)	3.53106	VL1/VL2
FxaC_7g21270	2C	FvH4_2g21810	55	Promoter (<=1kb)	3.06732	VL1/VL2/VL3
FxaC_8g20950	2D	FvH4_2g21920	-725	Promoter (<=1kb)	3.34019	VL1/VL2/VL3
FxaC_6g26150	2B	FvH4_2g21920	65	Promoter (<=1kb)	2.49976	VL1
FxaC_6g26450	2B	FvH4_2g22220	-140	Promoter (<=1kb)	2.95845	VL1
FxaC_7g21810	2C	FvH4_2g22300	-814	Promoter (<=1kb)	5.77298	VL1/VL2/VL3
FxaC_6g26550	2B	FvH4_2g22300	-332	Promoter (<=1kb)	3.12309	VL1/VL2/VL3
FxaC_8g20560	2D	FvH4_2g22460	-63	Promoter (<=1kb)	3.43562	VL1/VL2
FxaC_7g22060	2C	FvH4_2g22530	-764	Promoter (<=1kb)	2.18477	VL1/VL2/VL3
FxaC_6g26830	2B	FvH4_2g22580	-10	Promoter (<=1kb)	2.84213	VL1
FxaC_7g22190	2C	FvH4_2g22770	-59	Promoter (<=1kb)	2.91231	VL1/VL2/VL3
FxaC_6g27000	2B	FvH4_2g22770	-87	Promoter (<=1kb)	2.59181	VL1/VL2/VL3
FxaC_15g11600	4C	FvH4_2g22900	99	Promoter (<=1kb)	2.67215	VL1/VL2/VL3
FxaC_7g22500	2C	FvH4_2g23000	-1260	Promoter (1-2kb)	3.62649	VL1/VL2/VL3
FxaC_6g27640	2B	FvH4_2g23102	-1026	Promoter (1-2kb)	4.4854	VL1/VL2/VL3
FxaC_7g22660	2C	FvH4_2g23110	-1792	Promoter (1-2kb)	5.058	VL1/VL2/VL3
FxaC_5g13141	2A	FvH4_2g23110	-685	Promoter (<=1kb)	3.72193	VL1/VL2/VL3
FxaC_8g19561	2D	FvH4_2g23110	-78	Promoter (<=1kb)	3.03736	VL1/VL2
FxaC_7g22700	2C	FvH4_2g23151	-857	Promoter (<=1kb)	3.93508	VL1
FxaC_5g12800	2A	FvH4_2g23330	-337	Promoter (<=1kb)	3.81736	VL1/VL2
FxaC_8g19160	2D	FvH4_2g23380	57	Promoter (<=1kb)	3.72684	VL1/VL2
FxaC_7g22160	2C	FvH4_2g23420	-146	Promoter (<=1kb)	3.91279	VL1/VL2
FxaC_5g12490	2A	FvH4_2g23630	-10	Promoter (<=1kb)	2.17758	VL1
FxaC_5g12410	2A	FvH4_2g23700	-8	Promoter (<=1kb)	2.41354	VL1
FxaC_6g28700	2B	FvH4_2g23910	73	Promoter (<=1kb)	2.64711	VL1
FxaC_7g23650	2C	FvH4_2g23930	-223	Promoter (<=1kb)	2.84622	VL1
FxaC_8g18550	2D	FvH4_2g23950	83	Promoter (<=1kb)	2.46291	VL1/VL2
FxaC_17g55870	5A	FvH4_2g23980	-1764	Promoter (1-2kb)	3.65931	VL1/VL2/VL3
FxaC_7g23840	2C	FvH4_2g24040	-870	Promoter (<=1kb)	3.24476	VL1/VL2
FxaC_6g35770	2B	FvH4_2g24110	-1304	Promoter (1-2kb)	3.00006	VL1/VL2/VL3
FxaC_6g28820	2B	FvH4_2g24160	-108	Promoter (<=1kb)	2.72496	VL1/VL2/VL3
FxaC_6g29190	2B	FvH4_2g24330	-217	Promoter (<=1kb)	4.82659	VL1
FxaC_5g11450	2A	FvH4_2g24420	41	Promoter (<=1kb)	4.46572	VL1
FxaC_7g24460	2C	FvH4_2g24611	-1062	Promoter (1-2kb)	2.47883	VL1/VL2
FxaC_6g29420	2B	FvH4_2g24611	14	Promoter (<=1kb)	3.48161	VL1
FxaC_8g17750	2D	FvH4_2g24620	-178	Promoter (<=1kb)	2.95845	VL1/VL2
FxaC_6g29430	2B	FvH4_2g24620	-23	Promoter (<=1kb)	3.72193	VL1/VL2/VL3
FxaC_7g24580	2C	FvH4_2g24740	-249	Promoter (<=1kb)	3.81495	VL1/VL2
FxaC_5g11170	2A	FvH4_2g24740	-147	Promoter (<=1kb)	3.85482	VL1/VL2
FxaC_8g17560	2D	FvH4_2g24740	-124	Promoter (<=1kb)	2.40606	VL1/VL2/VL3
FxaC_6g29580	2B	FvH4_2g24740	-317	Promoter (<=1kb)	3.77102	VL1/VL2/VL3
FxaC_6g29620	2B	FvH4_2g24780	-88	Promoter (<=1kb)	3.25515	VL1/VL2/VL3
FxaC_8g17450	2D	FvH4_2g24800	-1501	Promoter (1-2kb)	4.29453	VL1/VL2
FxaC_5g11000	2A	FvH4_2g24830	-1482	Promoter (1-2kb)	3.97484	VL1/VL2/VL3
FxaC_7g24740	2C	FvH4_2g24840	-163	Promoter (<=1kb)	2.91111	VL1
FxaC_5g10980	2A	FvH4_2g24840	-1092	Promoter (1-2kb)	2.57672	VL1/VL2/VL3
FxaC_6g29690	2B	FvH4_2g24840	-132	Promoter (<=1kb)	2.01752	VL1/VL2
FxaC_5g10970	2A	FvH4_2g24850	31	Promoter (<=1kb)	3.43562	VL1/VL2/VL3
FxaC_5g10891	2A	FvH4_2g24910	-90	Promoter (<=1kb)	2.81475	VL1
FxaC_8g17290	2D	FvH4_2g24930	-968	Promoter (<=1kb)	2.68161	VL1/VL2/VL3
FxaC_7g24821	2C	FvH4_2g24941	-250	Promoter (<=1kb)	2.6311	VL1
FxaC_6g29810	2B	FvH4_2g24980	-889	Promoter (<=1kb)	3.29019	VL1/VL2/VL3
FxaC_7g25070	2C	FvH4_2g24990	-348	Promoter (<=1kb)	3.18442	VL1/VL2
FxaC_5g10780	2A	FvH4_2g24990	-48	Promoter (<=1kb)	3.81736	VL1/VL2/VL3
FxaC_6g30050	2B	FvH4_2g25100	62	Promoter (<=1kb)	2.88869	VL1/VL2
FxaC_5g10460	2A	FvH4_2g25170	-56	Promoter (<=1kb)	2.50032	VL1
FxaC_8g16790	2D	FvH4_2g25280	-365	Promoter (<=1kb)	3.62649	VL1/VL2
FxaC_8g16650	2D	FvH4_2g25440	-69	Promoter (<=1kb)	3.08137	VL1/VL2/VL3
FxaC_6g30330	2B	FvH4_2g25480	-1458	Promoter (1-2kb)	3.79073	VL1/VL2/VL3
FxaC_6g30400	2B	FvH4_2g25570	-401	Promoter (<=1kb)	3.84513	VL1/VL2/VL3
FxaC_5g10040	2A	FvH4_2g25590	-889	Promoter (<=1kb)	4.00823	VL1/VL2/VL3
FxaC_7g26260	2C	FvH4_2g26030	-99	Promoter (<=1kb)	4.67627	VL1
FxaC_7g26270	2C	FvH4_2g26040	-546	Promoter (<=1kb)	2.70682	VL1/VL2/VL3
FxaC_6g31170	2B	FvH4_2g26160	-1960	Promoter (1-2kb)	3.53106	VL1/VL2
FxaC_7g26581	2C	FvH4_2g26171	-161	Promoter (<=1kb)	3.05389	VL1
FxaC_7g26650	2C	FvH4_2g26240	-229	Promoter (<=1kb)	6.65944	VL1/VL2/VL3
FxaC_8g02500	2D	FvH4_2g26240	-118	Promoter (<=1kb)	3.78036	VL1/VL2/VL3
FxaC_6g31310	2B	FvH4_2g26240	-167	Promoter (<=1kb)	4.11205	VL1
FxaC_8g02590	2D	FvH4_2g26360	-118	Promoter (<=1kb)	4.00823	VL1
FxaC_6g31380	2B	FvH4_2g26380	-1847	Promoter (1-2kb)	2.2518	VL1/VL2
FxaC_7g26880	2C	FvH4_2g26430	-428	Promoter (<=1kb)	2.95845	VL1/VL2/VL3
FxaC_6g31420	2B	FvH4_2g26430	-74	Promoter (<=1kb)	3.14932	VL1/VL2/VL3
FxaC_7g26990	2C	FvH4_2g26512	-96	Promoter (<=1kb)	2.42349	VL1/VL2/VL3
FxaC_6g31600	2B	FvH4_2g26570	-116	Promoter (<=1kb)	3.83652	VL1
FxaC_5g08810	2A	FvH4_2g26580	-246	Promoter (<=1kb)	2.56942	VL1
FxaC_8g03220	2D	FvH4_2g26850	-174	Promoter (<=1kb)	2.57311	VL1/VL2/VL3
FxaC_8g03280	2D	FvH4_2g26980	-177	Promoter (<=1kb)	3.34019	VL1
FxaC_7g27620	2C	FvH4_2g27160	-1758	Promoter (1-2kb)	3.13642	VL1/VL2/VL3
FxaC_7g27600	2C	FvH4_2g27180	-1530	Promoter (1-2kb)	3.05389	VL1/VL2/VL3
FxaC_8g03410	2D	FvH4_2g27180	-87	Promoter (<=1kb)	4.00823	VL1
FxaC_7g27590	2C	FvH4_2g27200	64	Promoter (<=1kb)	2.62141	VL1/VL2
FxaC_5g08120	2A	FvH4_2g27200	-8	Promoter (<=1kb)	3.62372	VL1/VL2/VL3
FxaC_8g03420	2D	FvH4_2g27200	-120	Promoter (<=1kb)	2.8901	VL1
FxaC_6g32150	2B	FvH4_2g27200	-16	Promoter (<=1kb)	2.60121	VL1/VL2/VL3
FxaC_8g03540	2D	FvH4_2g27390	90	Promoter (<=1kb)	2.76759	VL1/VL2
FxaC_7g27750	2C	FvH4_2g27530	-1963	Promoter (1-2kb)	3.59628	VL1/VL2
FxaC_6g32430	2B	FvH4_2g27560	-348	Promoter (<=1kb)	2.59677	VL1/VL2/VL3
FxaC_7g27860	2C	FvH4_2g27660	-179	Promoter (<=1kb)	5.43974	VL1/VL2
FxaC_5g07590	2A	FvH4_2g27720	34	Promoter (<=1kb)	2.67215	VL1/VL2
FxaC_13g44050	4A	FvH4_2g27901	-193	Promoter (<=1kb)	2.67215	VL1
FxaC_12g12570	3D	FvH4_2g27932	-39	Promoter (<=1kb)	3.31081	VL1/VL2/VL3
FxaC_6g35941	2B	FvH4_2g27950	-1334	Promoter (1-2kb)	2.64516	VL1/VL2
FxaC_5g07320	2A	FvH4_2g28010	-741	Promoter (<=1kb)	4.86713	VL1/VL2/VL3
FxaC_8g15200	2D	FvH4_2g28150	68	Promoter (<=1kb)	3.11856	VL1
FxaC_6g35890	2B	FvH4_2g28150	-193	Promoter (<=1kb)	3.55164	VL1/VL2/VL3
FxaC_5g07140	2A	FvH4_2g28160	93	Promoter (<=1kb)	3.47092	VL1/VL2
FxaC_7g29230	2C	FvH4_2g28210	-99	Promoter (<=1kb)	2.56925	VL1/VL2/VL3
FxaC_7g29380	2C	FvH4_2g28300	-1154	Promoter (1-2kb)	3.73489	VL1/VL2/VL3
FxaC_8g15330	2D	FvH4_2g28300	-1152	Promoter (1-2kb)	4.64584	VL1/VL2/VL3
FxaC_6g33130	2B	FvH4_2g28300	-1137	Promoter (1-2kb)	3.77824	VL1/VL2
FxaC_7g29460	2C	FvH4_2g28364	-52	Promoter (<=1kb)	2.6325	VL1/VL2/VL3
FxaC_5g06721	2A	FvH4_2g28370	-88	Promoter (<=1kb)	3.14932	VL1/VL2/VL3
FxaC_8g15450	2D	FvH4_2g28400	-260	Promoter (<=1kb)	3.8311	VL1/VL2/VL3
FxaC_6g33250	2B	FvH4_2g28400	-146	Promoter (<=1kb)	3.49184	VL1
FxaC_6g33260	2B	FvH4_2g28590	-14	Promoter (<=1kb)	2.60754	VL1/VL2/VL3
FxaC_7g29540	2C	FvH4_2g28600	39	Promoter (<=1kb)	3.35692	VL1/VL2/VL3
FxaC_5g06640	2A	FvH4_2g28600	-90	Promoter (<=1kb)	3.6742	VL1/VL2/VL3
FxaC_6g33320	2B	FvH4_2g28650	-971	Promoter (<=1kb)	2.95845	VL1/VL2
FxaC_6g33450	2B	FvH4_2g28850	65	Promoter (<=1kb)	2.83986	VL1/VL2/VL3
FxaC_7g29941	2C	FvH4_2g28871	-267	Promoter (<=1kb)	2.62389	VL1/VL2/VL3
FxaC_7g29940	2C	FvH4_2g28871	-849	Promoter (<=1kb)	3.81055	VL1
FxaC_5g06240	2A	FvH4_2g28871	-1254	Promoter (1-2kb)	2.67215	VL1/VL2/VL3
FxaC_6g33560	2B	FvH4_2g28900	-9	Promoter (<=1kb)	2.72599	VL1/VL2/VL3
FxaC_5g06160	2A	FvH4_2g28940	-1581	Promoter (1-2kb)	5.34431	VL1/VL2/VL3
FxaC_5g06150	2A	FvH4_2g28941	-314	Promoter (<=1kb)	3.34019	VL1/VL2/VL3
FxaC_6g33690	2B	FvH4_2g28941	-178	Promoter (<=1kb)	2.86302	VL1
FxaC_8g15900	2D	FvH4_2g29000	0	Promoter (<=1kb)	2.65914	VL1
FxaC_6g33810	2B	FvH4_2g29000	-16	Promoter (<=1kb)	2.80671	VL1
FxaC_6g33830	2B	FvH4_2g29010	-58	Promoter (<=1kb)	2.44318	VL1/VL2
FxaC_6g33840	2B	FvH4_2g29030	-285	Promoter (<=1kb)	2.39908	VL1/VL2/VL3
FxaC_6g33860	2B	FvH4_2g29070	-376	Promoter (<=1kb)	2.48128	VL1
FxaC_6g33990	2B	FvH4_2g29170	-163	Promoter (<=1kb)	2.76541	VL1/VL2
FxaC_5g05710	2A	FvH4_2g29420	76	Promoter (<=1kb)	3.14557	VL1/VL2/VL3
FxaC_8g01860	2D	FvH4_2g29420	83	Promoter (<=1kb)	2.36527	VL1/VL2/VL3
FxaC_6g34310	2B	FvH4_2g29450	-173	Promoter (<=1kb)	3.42722	VL1/VL2/VL3
FxaC_5g05440	2A	FvH4_2g29680	-193	Promoter (<=1kb)	3.62649	VL1/VL2/VL3
FxaC_5g05170	2A	FvH4_2g29824	-56	Promoter (<=1kb)	3.14932	VL1
FxaC_7g31270	2C	FvH4_2g29850	50	Promoter (<=1kb)	2.12823	VL1/VL2/VL3
FxaC_5g05160	2A	FvH4_2g29850	87	Promoter (<=1kb)	3.48506	VL1/VL2/VL3
FxaC_6g35120	2B	FvH4_2g29860	-3	Promoter (<=1kb)	5.59227	VL1/VL2/VL3
FxaC_5g04860	2A	FvH4_2g30140	61	Promoter (<=1kb)	3.08473	VL1/VL2
FxaC_8g01260	2D	FvH4_2g30140	43	Promoter (<=1kb)	2.54106	VL1
FxaC_7g31730	2C	FvH4_2g30210	-249	Promoter (<=1kb)	3.78036	VL1/VL2/VL3
FxaC_5g04800	2A	FvH4_2g30210	-233	Promoter (<=1kb)	3.68722	VL1/VL2/VL3
FxaC_8g01190	2D	FvH4_2g30210	-140	Promoter (<=1kb)	3.08276	VL1/VL2
FxaC_6g35520	2B	FvH4_2g30210	-223	Promoter (<=1kb)	2.77742	VL1/VL2/VL3
FxaC_7g31790	2C	FvH4_2g30250	-201	Promoter (<=1kb)	3.53106	VL1/VL2
FxaC_8g01130	2D	FvH4_2g30250	-193	Promoter (<=1kb)	2.86302	VL1/VL2/VL3
FxaC_6g35570	2B	FvH4_2g30250	86	Promoter (<=1kb)	2.6962	VL1/VL2
FxaC_6g35590	2B	FvH4_2g30270	-1467	Promoter (1-2kb)	2.9623	VL1/VL2/VL3
FxaC_21g44010	6A	FvH4_2g30370	-199	Promoter (<=1kb)	4.1991	VL1
FxaC_8g00890	2D	FvH4_2g30670	-182	Promoter (<=1kb)	2.6311	VL1
FxaC_5g04150	2A	FvH4_2g30680	14	Promoter (<=1kb)	2.88878	VL1/VL2/VL3
FxaC_6g36550	2B	FvH4_2g30680	-115	Promoter (<=1kb)	4.06053	VL1
FxaC_6g36560	2B	FvH4_2g30680	59	Promoter (<=1kb)	3.58138	VL1/VL2/VL3
FxaC_7g32180	2C	FvH4_2g30770	-406	Promoter (<=1kb)	3.91279	VL1
FxaC_5g04060	2A	FvH4_2g30770	-1557	Promoter (1-2kb)	2.84921	VL1/VL2/VL3
FxaC_8g00790	2D	FvH4_2g30770	90	Promoter (<=1kb)	2.47874	VL1/VL2
FxaC_6g36660	2B	FvH4_2g30770	-485	Promoter (<=1kb)	3.65955	VL1/VL2/VL3
FxaC_8g00750	2D	FvH4_2g30830	-218	Promoter (<=1kb)	3.73009	VL1
FxaC_7g32280	2C	FvH4_2g30870	-122	Promoter (<=1kb)	2.95845	VL1/VL2/VL3
FxaC_5g03920	2A	FvH4_2g30890	-884	Promoter (<=1kb)	3.50241	VL1/VL2
FxaC_8g00680	2D	FvH4_2g30910	-1302	Promoter (1-2kb)	3.01682	VL1/VL2/VL3
FxaC_7g32480	2C	FvH4_2g30970	-1449	Promoter (1-2kb)	2.69416	VL1/VL2/VL3
FxaC_8g00580	2D	FvH4_2g31040	-585	Promoter (<=1kb)	7.10327	VL1/VL2/VL3
FxaC_7g32520	2C	FvH4_2g31050	-699	Promoter (<=1kb)	2.66373	VL1/VL2/VL3
FxaC_5g03790	2A	FvH4_2g31050	-764	Promoter (<=1kb)	5.29978	VL1/VL2
FxaC_7g32560	2C	FvH4_2g31090	-596	Promoter (<=1kb)	2.76759	VL1/VL2/VL3
FxaC_6g36880	2B	FvH4_2g31090	-8	Promoter (<=1kb)	4.89184	VL1/VL2/VL3
FxaC_7g32590	2C	FvH4_2g31100	-136	Promoter (<=1kb)	4.67627	VL1/VL2/VL3
FxaC_6g36900	2B	FvH4_2g31100	-148	Promoter (<=1kb)	3.43562	VL1
FxaC_6g36910	2B	FvH4_2g31130	-487	Promoter (<=1kb)	2.29625	VL1/VL2
FxaC_17g29250	5A	FvH4_2g31190	-422	Promoter (<=1kb)	2.89972	VL1/VL2/VL3
FxaC_8g00320	2D	FvH4_2g31220	-1858	Promoter (1-2kb)	3.58138	VL1/VL2/VL3
FxaC_6g37040	2B	FvH4_2g31230	-148	Promoter (<=1kb)	5.34431	VL1/VL2/VL3
FxaC_6g37060	2B	FvH4_2g31260	-98	Promoter (<=1kb)	2.95549	VL1/VL2/VL3
FxaC_8g00260	2D	FvH4_2g31281	-29	Promoter (<=1kb)	2.86302	VL1/VL2/VL3
FxaC_7g32950	2C	FvH4_2g31460	-283	Promoter (<=1kb)	4.67627	VL1/VL2/VL3
FxaC_5g03290	2A	FvH4_2g31460	-289	Promoter (<=1kb)	3.43562	VL1/VL2/VL3
FxaC_8g00100	2D	FvH4_2g31460	-142	Promoter (<=1kb)	3.72193	VL1/VL2/VL3
FxaC_6g37250	2B	FvH4_2g31460	-254	Promoter (<=1kb)	4.16411	VL1/VL2/VL3
FxaC_7g32951	2C	FvH4_2g31471	-1232	Promoter (1-2kb)	2.95845	VL1/VL2
FxaC_5g03261	2A	FvH4_2g31471	-823	Promoter (<=1kb)	3.93096	VL1
FxaC_8g00040	2D	FvH4_2g31520	27	Promoter (<=1kb)	2.54447	VL1/VL2/VL3
FxaC_7g33160	2C	FvH4_2g31640	-486	Promoter (<=1kb)	2.71481	VL1/VL2/VL3
FxaC_5g03040	2A	FvH4_2g31720	-551	Promoter (<=1kb)	2.79193	VL1
FxaC_5g02960	2A	FvH4_2g31790	-1045	Promoter (1-2kb)	2.53328	VL1/VL2/VL3
FxaC_6g37560	2B	FvH4_2g31790	-1625	Promoter (1-2kb)	3.17929	VL1/VL2
FxaC_6g37590	2B	FvH4_2g31810	-38	Promoter (<=1kb)	2.42157	VL1/VL2/VL3
FxaC_7g33460	2C	FvH4_2g31930	-717	Promoter (<=1kb)	3.6799	VL1/VL2/VL3
FxaC_5g02820	2A	FvH4_2g31930	38	Promoter (<=1kb)	3.76005	VL1/VL2/VL3
FxaC_5g02810	2A	FvH4_2g31940	70	Promoter (<=1kb)	3.05823	VL1
FxaC_5g02760	2A	FvH4_2g31960	90	Promoter (<=1kb)	2.95845	VL1/VL2
FxaC_7g33531	2C	FvH4_2g32020	-546	Promoter (<=1kb)	2.9623	VL1/VL2/VL3
FxaC_7g33570	2C	FvH4_2g32070	-363	Promoter (<=1kb)	3.14667	VL1
FxaC_5g02630	2A	FvH4_2g32090	-259	Promoter (<=1kb)	3.53106	VL1/VL2/VL3
FxaC_6g37960	2B	FvH4_2g32190	-736	Promoter (<=1kb)	3.72193	VL1/VL2/VL3
FxaC_5g02490	2A	FvH4_2g32200	-83	Promoter (<=1kb)	3.53106	VL1
FxaC_8g14000	2D	FvH4_2g32200	-560	Promoter (<=1kb)	3.90128	VL1/VL2/VL3
FxaC_7g33710	2C	FvH4_2g32230	-455	Promoter (<=1kb)	5.058	VL1/VL2
FxaC_6g37990	2B	FvH4_2g32230	-234	Promoter (<=1kb)	4.70309	VL1/VL2/VL3
FxaC_5g02410	2A	FvH4_2g32300	-31	Promoter (<=1kb)	3.15433	VL1/VL2
FxaC_6g38120	2B	FvH4_2g32360	-42	Promoter (<=1kb)	3.34019	VL1
FxaC_7g33951	2C	FvH4_2g32430	-276	Promoter (<=1kb)	3.34019	VL1/VL2/VL3
FxaC_7g33980	2C	FvH4_2g32460	-132	Promoter (<=1kb)	3.34019	VL1/VL2/VL3
FxaC_5g02200	2A	FvH4_2g32460	-113	Promoter (<=1kb)	5.058	VL1/VL2/VL3
FxaC_8g13720	2D	FvH4_2g32460	-152	Promoter (<=1kb)	5.058	VL1/VL2/VL3
FxaC_6g38220	2B	FvH4_2g32460	-136	Promoter (<=1kb)	4.7717	VL1/VL2/VL3
FxaC_8g13640	2D	FvH4_2g32580	-312	Promoter (<=1kb)	2.2326	VL1/VL2/VL3
FxaC_6g38300	2B	FvH4_2g32580	-211	Promoter (<=1kb)	2.70092	VL1
FxaC_5g01800	2A	FvH4_2g32810	-658	Promoter (<=1kb)	3.72193	VL1/VL2/VL3
FxaC_5g01730	2A	FvH4_2g32900	0	Promoter (<=1kb)	3.14932	VL1/VL2/VL3
FxaC_8g13300	2D	FvH4_2g32900	-1872	Promoter (1-2kb)	3.62649	VL1
FxaC_6g38590	2B	FvH4_2g32900	-1719	Promoter (1-2kb)	6.78783	VL1/VL2/VL3
FxaC_6g38610	2B	FvH4_2g32920	-583	Promoter (<=1kb)	2.55518	VL1
FxaC_6g38740	2B	FvH4_2g33080	-28	Promoter (<=1kb)	2.83917	VL1/VL2
FxaC_6g38840	2B	FvH4_2g33150	-26	Promoter (<=1kb)	2.45419	VL1
FxaC_5g01450	2A	FvH4_2g33151	-895	Promoter (<=1kb)	3.27829	VL1/VL2
FxaC_8g13000	2D	FvH4_2g33160	48	Promoter (<=1kb)	3.65428	VL1
FxaC_7g34660	2C	FvH4_2g33180	-182	Promoter (<=1kb)	2.48128	VL1/VL2
FxaC_6g38880	2B	FvH4_2g33180	-8	Promoter (<=1kb)	3.14932	VL1/VL2
FxaC_5g01380	2A	FvH4_2g33200	-212	Promoter (<=1kb)	3.88995	VL1/VL2/VL3
FxaC_8g12960	2D	FvH4_2g33200	-116	Promoter (<=1kb)	2.63163	VL1
FxaC_5g01300	2A	FvH4_2g33250	-1634	Promoter (1-2kb)	4.03286	VL1/VL2/VL3
FxaC_5g01290	2A	FvH4_2g33260	-74	Promoter (<=1kb)	3.83753	VL1/VL2/VL3
FxaC_8g12850	2D	FvH4_2g33260	-1425	Promoter (1-2kb)	3.05389	VL1/VL2/VL3
FxaC_6g39030	2B	FvH4_2g33260	-284	Promoter (<=1kb)	2.95845	VL1/VL2/VL3
FxaC_5g01210	2A	FvH4_2g33320	-80	Promoter (<=1kb)	3.06922	VL1
FxaC_8g12770	2D	FvH4_2g33321	-76	Promoter (<=1kb)	3.14009	VL1
FxaC_6g39080	2B	FvH4_2g33330	-1324	Promoter (1-2kb)	4.86711	VL1/VL2/VL3
FxaC_5g01190	2A	FvH4_2g33340	-593	Promoter (<=1kb)	3.01777	VL1/VL2/VL3
FxaC_5g01150	2A	FvH4_2g33370	49	Promoter (<=1kb)	2.55915	VL1/VL2/VL3
FxaC_7g35090	2C	FvH4_2g33410	-1443	Promoter (1-2kb)	2.9623	VL1
FxaC_7g35380	2C	FvH4_2g33720	67	Promoter (<=1kb)	4.89928	VL1
FxaC_5g00860	2A	FvH4_2g33720	85	Promoter (<=1kb)	3.40856	VL1
FxaC_5g00820	2A	FvH4_2g33760	0	Promoter (<=1kb)	3.02586	VL1/VL2/VL3
FxaC_8g12250	2D	FvH4_2g33810	-1564	Promoter (1-2kb)	4.70764	VL1/VL2/VL3
FxaC_6g39480	2B	FvH4_2g33810	-955	Promoter (<=1kb)	3.87189	VL1/VL2/VL3
FxaC_5g00900	2A	FvH4_2g33890	-1569	Promoter (1-2kb)	2.48128	VL1/VL2/VL3
FxaC_8g12200	2D	FvH4_2g33910	-694	Promoter (<=1kb)	4.86713	VL1/VL2
FxaC_6g39540	2B	FvH4_2g33910	-975	Promoter (<=1kb)	3.72193	VL1/VL2/VL3
FxaC_6g39550	2B	FvH4_2g33920	-47	Promoter (<=1kb)	2.35767	VL1/VL2/VL3
FxaC_7g35710	2C	FvH4_2g33960	-164	Promoter (<=1kb)	3.02714	VL1/VL2/VL3
FxaC_8g12130	2D	FvH4_2g33960	-1190	Promoter (1-2kb)	3.35202	VL1/VL2/VL3
FxaC_6g39601	2B	FvH4_2g33960	-15	Promoter (<=1kb)	3.47237	VL1/VL2/VL3
FxaC_7g35820	2C	FvH4_2g34020	-14	Promoter (<=1kb)	3.57023	VL1/VL2/VL3
FxaC_7g35870	2C	FvH4_2g34040	-33	Promoter (<=1kb)	3.57432	VL1
FxaC_5g00502	2A	FvH4_2g34050	-352	Promoter (<=1kb)	2.1429	VL1/VL2
FxaC_7g35920	2C	FvH4_2g34090	-1233	Promoter (1-2kb)	4.96257	VL1/VL2/VL3
FxaC_5g00470	2A	FvH4_2g34090	-1476	Promoter (1-2kb)	4.55626	VL1/VL2/VL3
FxaC_8g12000	2D	FvH4_2g34090	-941	Promoter (<=1kb)	3.72193	VL1/VL2/VL3
FxaC_6g39720	2B	FvH4_2g34090	-1206	Promoter (1-2kb)	4.84611	VL1/VL2/VL3
FxaC_7g35930	2C	FvH4_2g34100	-795	Promoter (<=1kb)	4.54267	VL1/VL2/VL3
FxaC_5g00460	2A	FvH4_2g34100	-665	Promoter (<=1kb)	2.67215	VL1/VL2/VL3
FxaC_8g11960	2D	FvH4_2g34120	-1410	Promoter (1-2kb)	3.24921	VL1/VL2/VL3
FxaC_5g00430	2A	FvH4_2g34130	-1657	Promoter (1-2kb)	3.05389	VL1/VL2/VL3
FxaC_5g00310	2A	FvH4_2g34170	-1218	Promoter (1-2kb)	7.41257	VL1/VL2
FxaC_7g36010	2C	FvH4_2g34230	-1464	Promoter (1-2kb)	3.43562	VL1/VL2/VL3
FxaC_5g00100	2A	FvH4_2g34330	-531	Promoter (<=1kb)	4.00823	VL1
FxaC_8g11850	2D	FvH4_2g34330	-123	Promoter (<=1kb)	2.95845	VL1/VL2/VL3
FxaC_6g39990	2B	FvH4_2g34330	-136	Promoter (<=1kb)	4.01102	VL1/VL2/VL3
FxaC_7g36180	2C	FvH4_2g34390	-145	Promoter (<=1kb)	4.44565	VL1/VL2/VL3
FxaC_8g11780	2D	FvH4_2g34430	2	Promoter (<=1kb)	2.99469	VL1
FxaC_2g25100	1B	FvH4_2g34440	-611	Promoter (<=1kb)	2.41354	VL1/VL2/VL3
FxaC_7g36360	2C	FvH4_2g34560	-120	Promoter (<=1kb)	6.35092	VL1/VL2
FxaC_8g11630	2D	FvH4_2g34570	-945	Promoter (<=1kb)	2.95845	VL1/VL2/VL3
FxaC_6g40190	2B	FvH4_2g34570	-36	Promoter (<=1kb)	3.91279	VL1
FxaC_7g36410	2C	FvH4_2g34600	-126	Promoter (<=1kb)	4.67627	VL1/VL2/VL3
FxaC_6g40220	2B	FvH4_2g34600	-222	Promoter (<=1kb)	2.86302	VL1/VL2
FxaC_8g11500	2D	FvH4_2g34810	-1091	Promoter (1-2kb)	2.82459	VL1/VL2/VL3
FxaC_7g36740	2C	FvH4_2g34960	-404	Promoter (<=1kb)	2.95845	VL1/VL2/VL3
FxaC_7g36800	2C	FvH4_2g35010	-982	Promoter (<=1kb)	2.62059	VL1/VL2/VL3
FxaC_8g11050	2D	FvH4_2g35120	-350	Promoter (<=1kb)	2.61959	VL1/VL2/VL3
FxaC_6g40630	2B	FvH4_2g35120	-226	Promoter (<=1kb)	3.93862	VL1
FxaC_6g40710	2B	FvH4_2g35200	50	Promoter (<=1kb)	2.52277	VL1/VL2/VL3
FxaC_7g37250	2C	FvH4_2g35360	-1513	Promoter (1-2kb)	3.01718	VL1/VL2/VL3
FxaC_8g10800	2D	FvH4_2g35360	-1457	Promoter (1-2kb)	3.43562	VL1/VL2/VL3
FxaC_6g40890	2B	FvH4_2g35360	-1720	Promoter (1-2kb)	2.95088	VL1/VL2/VL3
FxaC_6g40930	2B	FvH4_2g35390	-1413	Promoter (1-2kb)	3.26949	VL1/VL2/VL3
FxaC_6g41030	2B	FvH4_2g35480	-267	Promoter (<=1kb)	2.83248	VL1
FxaC_7g37550	2C	FvH4_2g35590	-1930	Promoter (1-2kb)	3.07194	VL1/VL2
FxaC_8g10610	2D	FvH4_2g35590	-1147	Promoter (1-2kb)	2.23912	VL1/VL2/VL3
FxaC_7g37600	2C	FvH4_2g35620	74	Promoter (<=1kb)	3.26533	VL1
FxaC_7g37620	2C	FvH4_2g35630	19	Promoter (<=1kb)	4.29453	VL1/VL2/VL3
FxaC_6g41191	2B	FvH4_2g35770	-61	Promoter (<=1kb)	3.05337	VL1/VL2
FxaC_7g37910	2C	FvH4_2g35880	-59	Promoter (<=1kb)	3.04437	VL1/VL2/VL3
FxaC_8g10280	2D	FvH4_2g35880	-248	Promoter (<=1kb)	4.08054	VL1/VL2/VL3
FxaC_6g41290	2B	FvH4_2g35880	-170	Promoter (<=1kb)	3.14804	VL1/VL2/VL3
FxaC_7g37920	2C	FvH4_2g35890	17	Promoter (<=1kb)	2.27396	VL1/VL2
FxaC_6g41320	2B	FvH4_2g35970	-355	Promoter (<=1kb)	2.57672	VL1/VL2
FxaC_7g38020	2C	FvH4_2g36010	-151	Promoter (<=1kb)	2.69994	VL1/VL2
FxaC_8g10171	2D	FvH4_2g36010	23	Promoter (<=1kb)	3.55165	VL1/VL2/VL3
FxaC_6g41350	2B	FvH4_2g36020	68	Promoter (<=1kb)	2.48657	VL1/VL2/VL3
FxaC_6g41420	2B	FvH4_2g36110	-31	Promoter (<=1kb)	2.76759	VL1/VL2/VL3
FxaC_7g38130	2C	FvH4_2g36150	-244	Promoter (<=1kb)	2.31541	VL1
FxaC_7g38190	2C	FvH4_2g36210	-1083	Promoter (1-2kb)	3.71396	VL1/VL2/VL3
FxaC_6g41510	2B	FvH4_2g36210	-1054	Promoter (1-2kb)	4.96257	VL1/VL2/VL3
FxaC_6g42061	2B	FvH4_2g36670	-1144	Promoter (1-2kb)	2.42074	VL1
FxaC_7g38700	2C	FvH4_2g36700	80	Promoter (<=1kb)	3.18695	VL1/VL2/VL3
FxaC_7g38730	2C	FvH4_2g36720	-1295	Promoter (1-2kb)	2.76759	VL1/VL2/VL3
FxaC_7g38790	2C	FvH4_2g36760	-218	Promoter (<=1kb)	3.24476	VL1/VL2/VL3
FxaC_6g42270	2B	FvH4_2g36880	-59	Promoter (<=1kb)	3.18695	VL1/VL2/VL3
FxaC_6g42420	2B	FvH4_2g37040	-1384	Promoter (1-2kb)	2.68161	VL1/VL2/VL3
FxaC_8g08750	2D	FvH4_2g37590	-937	Promoter (<=1kb)	3.05389	VL1/VL2/VL3
FxaC_7g39700	2C	FvH4_2g37610	93	Promoter (<=1kb)	2.38396	VL1
FxaC_6g44330	2B	FvH4_2g37610	85	Promoter (<=1kb)	3.25805	VL1
FxaC_8g08690	2D	FvH4_2g37640	69	Promoter (<=1kb)	3.31854	VL1/VL2
FxaC_8g08410	2D	FvH4_2g37870	-1800	Promoter (1-2kb)	2.8003	VL1/VL2/VL3
FxaC_6g43960	2B	FvH4_2g37930	-1352	Promoter (1-2kb)	5.48119	VL1/VL2/VL3
FxaC_7g40211	2C	FvH4_2g38020	81	Promoter (<=1kb)	4.10622	VL1/VL2/VL3
FxaC_8g08230	2D	FvH4_2g38020	-284	Promoter (<=1kb)	3.31236	VL1
FxaC_6g43890	2B	FvH4_2g38020	-282	Promoter (<=1kb)	5.77298	VL1/VL2/VL3
FxaC_8g08030	2D	FvH4_2g38130	-1869	Promoter (1-2kb)	3.41506	VL1/VL2
FxaC_7g40460	2C	FvH4_2g38210	-98	Promoter (<=1kb)	3.68189	VL1/VL2/VL3
FxaC_6g43710	2B	FvH4_2g38210	-877	Promoter (<=1kb)	2.76759	VL1/VL2
FxaC_7g40500	2C	FvH4_2g38220	-297	Promoter (<=1kb)	4.01824	VL1/VL2
FxaC_8g07940	2D	FvH4_2g38220	-338	Promoter (<=1kb)	5.15344	VL1/VL2/VL3
FxaC_7g40510	2C	FvH4_2g38230	-201	Promoter (<=1kb)	2.97581	VL1/VL2
FxaC_8g07930	2D	FvH4_2g38230	-358	Promoter (<=1kb)	3.34828	VL1/VL2/VL3
FxaC_6g43690	2B	FvH4_2g38230	69	Promoter (<=1kb)	2.41895	VL1
FxaC_6g43670	2B	FvH4_2g38250	-197	Promoter (<=1kb)	2.76759	VL1/VL2/VL3
FxaC_8g07860	2D	FvH4_2g38300	-310	Promoter (<=1kb)	3.11573	VL1
FxaC_6g43610	2B	FvH4_2g38300	-179	Promoter (<=1kb)	2.98067	VL1/VL2/VL3
FxaC_8g07850	2D	FvH4_2g38310	-1849	Promoter (1-2kb)	2.43363	VL1/VL2/VL3
FxaC_7g40760	2C	FvH4_2g38480	-893	Promoter (<=1kb)	3.6291	VL1/VL2/VL3
FxaC_8g07640	2D	FvH4_2g38480	-1221	Promoter (1-2kb)	2.95845	VL1/VL2
FxaC_6g43430	2B	FvH4_2g38520	-97	Promoter (<=1kb)	3.00006	VL1/VL2/VL3
FxaC_7g40870	2C	FvH4_2g38590	-86	Promoter (<=1kb)	2.45459	VL1/VL2
FxaC_8g07420	2D	FvH4_2g38700	-637	Promoter (<=1kb)	2.78805	VL1/VL2
FxaC_6g43070	2B	FvH4_2g38801	-812	Promoter (<=1kb)	2.76759	VL1/VL2/VL3
FxaC_8g07261	2D	FvH4_2g38810	-114	Promoter (<=1kb)	2.80282	VL1/VL2/VL3
FxaC_7g41290	2C	FvH4_2g38960	-561	Promoter (<=1kb)	3.62649	VL1/VL2
FxaC_6g42910	2B	FvH4_2g38960	-54	Promoter (<=1kb)	4.29453	VL1/VL2
FxaC_8g07040	2D	FvH4_2g39030	13	Promoter (<=1kb)	2.71836	VL1/VL2/VL3
FxaC_6g42780	2B	FvH4_2g39080	-807	Promoter (<=1kb)	2.84921	VL1
FxaC_8g06751	2D	FvH4_2g39110	-18	Promoter (<=1kb)	2.93078	VL1/VL2/VL3
FxaC_23g52270	6C	FvH4_2g39180	-1388	Promoter (1-2kb)	3.23696	VL1/VL2/VL3
FxaC_8g06680	2D	FvH4_2g39200	-1719	Promoter (1-2kb)	3.79379	VL1/VL2/VL3
FxaC_8g06550	2D	FvH4_2g39280	83	Promoter (<=1kb)	2.04333	VL1/VL2/VL3
FxaC_7g41890	2C	FvH4_2g39490	-180	Promoter (<=1kb)	4.47817	VL1
FxaC_8g06340	2D	FvH4_2g39490	-274	Promoter (<=1kb)	4.59591	VL1
FxaC_6g44850	2B	FvH4_2g39490	-71	Promoter (<=1kb)	2.76537	VL1
FxaC_7g41910	2C	FvH4_2g39500	-441	Promoter (<=1kb)	2.95845	VL1
FxaC_7g41990	2C	FvH4_2g39550	87	Promoter (<=1kb)	3.31796	VL1/VL2/VL3
FxaC_8g06270	2D	FvH4_2g39550	62	Promoter (<=1kb)	2.52878	VL1/VL2/VL3
FxaC_8g06070	2D	FvH4_2g39720	-369	Promoter (<=1kb)	5.59026	VL1/VL2/VL3
FxaC_7g42250	2C	FvH4_2g39790	-1104	Promoter (1-2kb)	3.14932	VL1/VL2/VL3
FxaC_6g45230	2B	FvH4_2g39790	10	Promoter (<=1kb)	3.65924	VL1
FxaC_8g03810	2D	FvH4_2g39800	31	Promoter (<=1kb)	3.34019	VL1/VL2
FxaC_8g05940	2D	FvH4_2g39850	-65	Promoter (<=1kb)	3.3777	VL1/VL2/VL3
FxaC_6g45310	2B	FvH4_2g39850	-131	Promoter (<=1kb)	3.14932	VL1/VL2/VL3
FxaC_7g42560	2C	FvH4_2g40030	-61	Promoter (<=1kb)	3.93523	VL1
FxaC_7g42570	2C	FvH4_2g40040	-651	Promoter (<=1kb)	3.4838	VL1
FxaC_7g42600	2C	FvH4_2g40090	64	Promoter (<=1kb)	2.32638	VL1/VL2
FxaC_8g05620	2D	FvH4_2g40160	-1123	Promoter (1-2kb)	2.84156	VL1/VL2/VL3
FxaC_7g42670	2C	FvH4_2g40170	-222	Promoter (<=1kb)	2.78805	VL1/VL2/VL3
FxaC_7g42700	2C	FvH4_2g40250	-53	Promoter (<=1kb)	5.43974	VL1/VL2/VL3
FxaC_8g05530	2D	FvH4_2g40250	-1068	Promoter (1-2kb)	2.83986	VL1/VL2/VL3
FxaC_6g45640	2B	FvH4_2g40250	-1144	Promoter (1-2kb)	5.53438	VL1/VL2
FxaC_7g42840	2C	FvH4_2g40351	-98	Promoter (<=1kb)	2.66428	VL1
FxaC_7g43050	2C	FvH4_2g40540	46	Promoter (<=1kb)	3.09623	VL1
FxaC_6g46000	2B	FvH4_2g40670	-335	Promoter (<=1kb)	3.33815	VL1/VL2/VL3
FxaC_7g43200	2C	FvH4_2g40710	-116	Promoter (<=1kb)	2.78682	VL1
FxaC_8g04790	2D	FvH4_2g40770	-989	Promoter (<=1kb)	2.12989	VL1/VL2/VL3
FxaC_8g04300	2D	FvH4_2g40930	-952	Promoter (<=1kb)	4.35882	VL1
FxaC_7g43580	2C	FvH4_2g41050	53	Promoter (<=1kb)	2.52718	VL1
FxaC_7g43610	2C	FvH4_2g41060	-1581	Promoter (1-2kb)	2.62069	VL1
FxaC_8g04080	2D	FvH4_2g41130	-1298	Promoter (1-2kb)	3.20522	VL1
FxaC_6g46571	2B	FvH4_2g41130	-1520	Promoter (1-2kb)	3.43562	VL1/VL2/VL3
FxaC_8g03880	2D	FvH4_2g41230	-268	Promoter (<=1kb)	3.01802	VL1
FxaC_12g50560	3D	FvH4_3g00100	-1920	Promoter (1-2kb)	2.73601	VL1/VL2/VL3
FxaC_10g06681	3B	FvH4_3g00120	-109	Promoter (<=1kb)	2.39823	VL1
FxaC_1g01490	1A	FvH4_3g00201	-47	Promoter (<=1kb)	2.32217	VL1/VL2/VL3
FxaC_25g21750	7A	FvH4_3g00201	-87	Promoter (<=1kb)	2.95845	VL1
FxaC_10g06490	3B	FvH4_3g00240	-531	Promoter (<=1kb)	3.45584	VL1/VL2/VL3
FxaC_10g06411	3B	FvH4_3g00301	-23	Promoter (<=1kb)	2.48891	VL1/VL2
FxaC_12g16981	3D	FvH4_3g00340	-240	Promoter (<=1kb)	2.98856	VL1/VL2
FxaC_10g32800	3B	FvH4_3g00340	-81	Promoter (<=1kb)	3.69092	VL1
FxaC_12g50280	3D	FvH4_3g00400	-812	Promoter (<=1kb)	3.39629	VL1/VL2
FxaC_10g06320	3B	FvH4_3g00400	-197	Promoter (<=1kb)	2.31034	VL1
FxaC_10g06260	3B	FvH4_3g00443	-784	Promoter (<=1kb)	2.23844	VL1/VL2/VL3
FxaC_10g06200	3B	FvH4_3g00491	-290	Promoter (<=1kb)	2.97939	VL1/VL2/VL3
FxaC_10g06070	3B	FvH4_3g00630	-208	Promoter (<=1kb)	2.51291	VL1
FxaC_12g49930	3D	FvH4_3g00730	-1991	Promoter (1-2kb)	3.24476	VL1/VL2/VL3
FxaC_10g05930	3B	FvH4_3g00770	-94	Promoter (<=1kb)	4.02307	VL1
FxaC_10g05890	3B	FvH4_3g00820	-13	Promoter (<=1kb)	3.27676	VL1/VL2/VL3
FxaC_10g05840	3B	FvH4_3g00900	-985	Promoter (<=1kb)	2.98641	VL1/VL2
FxaC_26g02460	7B	FvH4_3g00930	-1862	Promoter (1-2kb)	3.81736	VL1/VL2/VL3
FxaC_12g49700	3D	FvH4_3g01030	-96	Promoter (<=1kb)	3.01682	VL1
FxaC_10g05620	3B	FvH4_3g01090	64	Promoter (<=1kb)	2.48657	VL1
FxaC_10g05490	3B	FvH4_3g01350	39	Promoter (<=1kb)	2.13148	VL1/VL2/VL3
FxaC_28g29670	7D	FvH4_3g01591	-789	Promoter (<=1kb)	2.86302	VL1/VL2/VL3
FxaC_10g05110	3B	FvH4_3g01820	71	Promoter (<=1kb)	2.83527	VL1/VL2/VL3
FxaC_2g09360	1B	FvH4_3g01840	91	Promoter (<=1kb)	3.43621	VL1/VL2/VL3
FxaC_10g04960	3B	FvH4_3g01980	16	Promoter (<=1kb)	2.6448	VL1/VL2
FxaC_10g04910	3B	FvH4_3g02040	-255	Promoter (<=1kb)	2.27818	VL1/VL2/VL3
FxaC_9g19450	3A	FvH4_3g02080	-526	Promoter (<=1kb)	2.57672	VL1/VL2/VL3
FxaC_12g41180	3D	FvH4_3g02220	-554	Promoter (<=1kb)	2.45444	VL1
FxaC_10g04650	3B	FvH4_3g02360	-996	Promoter (<=1kb)	2.71623	VL1/VL2/VL3
FxaC_10g04640	3B	FvH4_3g02370	80	Promoter (<=1kb)	2.44862	VL1
FxaC_12g48102	3D	FvH4_3g02641	-20	Promoter (<=1kb)	8.27781	VL1
FxaC_12g48060	3D	FvH4_3g02690	-1268	Promoter (1-2kb)	3.81495	VL1/VL2/VL3
FxaC_12g48050	3D	FvH4_3g02700	-1744	Promoter (1-2kb)	2.93239	VL1/VL2/VL3
FxaC_10g04330	3B	FvH4_3g02700	-1141	Promoter (1-2kb)	2.44251	VL1
FxaC_10g03860	3B	FvH4_3g03080	-1603	Promoter (1-2kb)	3.3007	VL1
FxaC_24g37662	6D	FvH4_3g03101	-786	Promoter (<=1kb)	3.57219	VL1/VL2/VL3
FxaC_12g47350	3D	FvH4_3g03200	-1804	Promoter (1-2kb)	3.34019	VL1
FxaC_10g03720	3B	FvH4_3g03200	-1041	Promoter (1-2kb)	4.25875	VL1
FxaC_10g03630	3B	FvH4_3g03260	-545	Promoter (<=1kb)	3.42302	VL1/VL2
FxaC_9g52120	3A	FvH4_3g03260	-318	Promoter (<=1kb)	3.01682	VL1
FxaC_12g47220	3D	FvH4_3g03310	-253	Promoter (<=1kb)	2.40606	VL1/VL2/VL3
FxaC_10g07200	3B	FvH4_3g03310	-39	Promoter (<=1kb)	2.57672	VL1
FxaC_6g34060	2B	FvH4_3g03561	86	Promoter (<=1kb)	3.34019	VL1/VL2/VL3
FxaC_12g46960	3D	FvH4_3g03620	-117	Promoter (<=1kb)	3.91279	VL1/VL2/VL3
FxaC_11g00450	3C	FvH4_3g03620	-14	Promoter (<=1kb)	2.86302	VL1/VL2/VL3
FxaC_9g51690	3A	FvH4_3g03620	-202	Promoter (<=1kb)	3.8802	VL1
FxaC_11g00500	3C	FvH4_3g03670	-1037	Promoter (1-2kb)	4.01102	VL1
FxaC_10g03320	3B	FvH4_3g03730	58	Promoter (<=1kb)	3.71983	VL1/VL2
FxaC_9g51570	3A	FvH4_3g03730	-13	Promoter (<=1kb)	2.72496	VL1/VL2/VL3
FxaC_11g00680	3C	FvH4_3g03880	96	Promoter (<=1kb)	3.6137	VL1/VL2/VL3
FxaC_10g03140	3B	FvH4_3g03900	-1600	Promoter (1-2kb)	5.34431	VL1
FxaC_21g45890	6A	FvH4_3g03930	-391	Promoter (<=1kb)	3.12044	VL1
FxaC_11g00800	3C	FvH4_3g03950	66	Promoter (<=1kb)	2.84921	VL1/VL2
FxaC_11g00950	3C	FvH4_3g04140	19	Promoter (<=1kb)	3.13268	VL1/VL2/VL3
FxaC_9g51150	3A	FvH4_3g04160	-1124	Promoter (1-2kb)	3.32271	VL1/VL2/VL3
FxaC_9g51130	3A	FvH4_3g04180	12	Promoter (<=1kb)	2.67457	VL1
FxaC_10g02940	3B	FvH4_3g04220	-67	Promoter (<=1kb)	2.48128	VL1/VL2/VL3
FxaC_9g50961	3A	FvH4_3g04241	-743	Promoter (<=1kb)	3.05389	VL1/VL2/VL3
FxaC_22g09810	6B	FvH4_3g04278	64	Promoter (<=1kb)	2.93302	VL1
FxaC_9g50790	3A	FvH4_3g04470	-39	Promoter (<=1kb)	3.05389	VL1/VL2/VL3
FxaC_12g46110	3D	FvH4_3g04490	-1127	Promoter (1-2kb)	3.14932	VL1
FxaC_11g01280	3C	FvH4_3g04490	-1332	Promoter (1-2kb)	3.60342	VL1/VL2/VL3
FxaC_9g50770	3A	FvH4_3g04490	-1314	Promoter (1-2kb)	3.1666	VL1/VL2/VL3
FxaC_10g02520	3B	FvH4_3g04690	-525	Promoter (<=1kb)	2.14184	VL1
FxaC_9g50530	3A	FvH4_3g04690	-537	Promoter (<=1kb)	2.12648	VL1/VL2
FxaC_10g02480	3B	FvH4_3g04710	-677	Promoter (<=1kb)	2.76759	VL1/VL2
FxaC_12g45410	3D	FvH4_3g04780	79	Promoter (<=1kb)	2.59781	VL1/VL2/VL3
FxaC_11g01710	3C	FvH4_3g04780	-150	Promoter (<=1kb)	3.24476	VL1
FxaC_9g50170	3A	FvH4_3g04860	-600	Promoter (<=1kb)	2.70092	VL1/VL2/VL3
FxaC_12g45160	3D	FvH4_3g04980	-1239	Promoter (1-2kb)	2.48349	VL1/VL2/VL3
FxaC_10g02040	3B	FvH4_3g04980	-983	Promoter (<=1kb)	2.55778	VL1/VL2/VL3
FxaC_11g01970	3C	FvH4_3g04980	-1062	Promoter (1-2kb)	3.53106	VL1/VL2/VL3
FxaC_9g50040	3A	FvH4_3g04980	-1285	Promoter (1-2kb)	3.63888	VL1/VL2
FxaC_9g49880	3A	FvH4_3g05090	-206	Promoter (<=1kb)	3.14932	VL1
FxaC_12g38291	3D	FvH4_3g05120	-933	Promoter (<=1kb)	2.40606	VL1/VL2
FxaC_12g44860	3D	FvH4_3g05230	-30	Promoter (<=1kb)	2.21387	VL1/VL2/VL3
FxaC_12g44670	3D	FvH4_3g05390	-50	Promoter (<=1kb)	2.93109	VL1/VL2
FxaC_9g49510	3A	FvH4_3g05390	-115	Promoter (<=1kb)	2.24024	VL1/VL2/VL3
FxaC_12g44430	3D	FvH4_3g05440	-4	Promoter (<=1kb)	4.38996	VL1
FxaC_9g49440	3A	FvH4_3g05460	-1045	Promoter (1-2kb)	2.99401	VL1/VL2/VL3
FxaC_12g44361	3D	FvH4_3g05461	-50	Promoter (<=1kb)	4.4854	VL1/VL2
FxaC_10g01470	3B	FvH4_3g05470	-666	Promoter (<=1kb)	2.6311	VL1/VL2/VL3
FxaC_12g44330	3D	FvH4_3g05750	-674	Promoter (<=1kb)	2.40415	VL1/VL2/VL3
FxaC_11g03580	3C	FvH4_3g06100	-217	Promoter (<=1kb)	2.70092	VL1/VL2
FxaC_12g44140	3D	FvH4_3g06200	-1506	Promoter (1-2kb)	3.81736	VL1/VL2/VL3
FxaC_12g43930	3D	FvH4_3g06200	-1538	Promoter (1-2kb)	4.00823	VL1
FxaC_11g03780	3C	FvH4_3g06200	-1093	Promoter (1-2kb)	2.44513	VL1/VL2/VL3
FxaC_9g48640	3A	FvH4_3g06200	-975	Promoter (<=1kb)	2.88878	VL1/VL2/VL3
FxaC_12g43780	3D	FvH4_3g06340	-507	Promoter (<=1kb)	3.08137	VL1/VL2
FxaC_11g03920	3C	FvH4_3g06340	32	Promoter (<=1kb)	2.41354	VL1/VL2/VL3
FxaC_10g00590	3B	FvH4_3g06370	-47	Promoter (<=1kb)	3.48506	VL1/VL2/VL3
FxaC_9g48400	3A	FvH4_3g06370	-146	Promoter (<=1kb)	3.81736	VL1/VL2/VL3
FxaC_9g48310	3A	FvH4_3g06450	-1526	Promoter (1-2kb)	3.72193	VL1/VL2/VL3
FxaC_9g48290	3A	FvH4_3g06470	-126	Promoter (<=1kb)	2.95845	VL1/VL2/VL3
FxaC_12g43590	3D	FvH4_3g06490	-17	Promoter (<=1kb)	3.05389	VL1
FxaC_9g48240	3A	FvH4_3g06510	-222	Promoter (<=1kb)	3.53106	VL1
FxaC_12g43470	3D	FvH4_3g06630	-98	Promoter (<=1kb)	3.91279	VL1/VL2
FxaC_12g43350	3D	FvH4_3g06740	-184	Promoter (<=1kb)	3.59244	VL1/VL2/VL3
FxaC_9g47870	3A	FvH4_3g06740	-93	Promoter (<=1kb)	3.6854	VL1
FxaC_9g47772	3A	FvH4_3g07044	-58	Promoter (<=1kb)	2.76759	VL1/VL2
FxaC_12g43090	3D	FvH4_3g07150	-1268	Promoter (1-2kb)	2.1868	VL1
FxaC_10g08120	3B	FvH4_3g07150	-535	Promoter (<=1kb)	3.18442	VL1
FxaC_9g47620	3A	FvH4_3g07150	-1215	Promoter (1-2kb)	2.93302	VL1/VL2
FxaC_10g07950	3B	FvH4_3g07170	-1601	Promoter (1-2kb)	2.74445	VL1
FxaC_9g47600	3A	FvH4_3g07170	-1141	Promoter (1-2kb)	2.8572	VL1/VL2/VL3
FxaC_12g43040	3D	FvH4_3g07220	-201	Promoter (<=1kb)	3.67202	VL1
FxaC_10g08150	3B	FvH4_3g07220	-740	Promoter (<=1kb)	3.95523	VL1/VL2/VL3
FxaC_9g47540	3A	FvH4_3g07220	-575	Promoter (<=1kb)	4.62681	VL1/VL2/VL3
FxaC_10g08190	3B	FvH4_3g07230	-1442	Promoter (1-2kb)	2.93154	VL1
FxaC_12g42980	3D	FvH4_3g07260	-178	Promoter (<=1kb)	3.58439	VL1/VL2/VL3
FxaC_12g42880	3D	FvH4_3g07350	19	Promoter (<=1kb)	3.15226	VL1/VL2
FxaC_12g45570	3D	FvH4_3g07390	-64	Promoter (<=1kb)	2.51218	VL1/VL2/VL3
FxaC_10g08480	3B	FvH4_3g07390	-185	Promoter (<=1kb)	2.60787	VL1/VL2/VL3
FxaC_11g04880	3C	FvH4_3g07390	-440	Promoter (<=1kb)	3.91279	VL1
FxaC_9g47240	3A	FvH4_3g07390	-1964	Promoter (1-2kb)	3.6291	VL1/VL2/VL3
FxaC_12g42790	3D	FvH4_3g07431	-76	Promoter (<=1kb)	2.51549	VL1/VL2/VL3
FxaC_9g47050	3A	FvH4_3g07541	-686	Promoter (<=1kb)	2.75719	VL1/VL2/VL3
FxaC_9g47030	3A	FvH4_3g07560	-183	Promoter (<=1kb)	3.00416	VL1/VL2
FxaC_10g08690	3B	FvH4_3g07620	100	Promoter (<=1kb)	3.24863	VL1
FxaC_11g05180	3C	FvH4_3g07630	-254	Promoter (<=1kb)	3.2166	VL1/VL2
FxaC_10g08740	3B	FvH4_3g07680	78	Promoter (<=1kb)	3.41615	VL1/VL2/VL3
FxaC_10g08820	3B	FvH4_3g07740	-598	Promoter (<=1kb)	2.6311	VL1/VL2
FxaC_11g05320	3C	FvH4_3g07740	-835	Promoter (<=1kb)	3.59628	VL1/VL2/VL3
FxaC_9g46790	3A	FvH4_3g07750	-556	Promoter (<=1kb)	3.62649	VL1/VL2/VL3
FxaC_12g42310	3D	FvH4_3g07810	-108	Promoter (<=1kb)	2.90588	VL1/VL2/VL3
FxaC_11g05381	3C	FvH4_3g07810	-82	Promoter (<=1kb)	4.35883	VL1/VL2/VL3
FxaC_10g09080	3B	FvH4_3g07980	-82	Promoter (<=1kb)	2.88068	VL1/VL2/VL3
FxaC_12g41970	3D	FvH4_3g08010	-456	Promoter (<=1kb)	2.37011	VL1/VL2/VL3
FxaC_10g09300	3B	FvH4_3g08130	-74	Promoter (<=1kb)	2.83637	VL1
FxaC_9g46230	3A	FvH4_3g08170	42	Promoter (<=1kb)	3.53106	VL1/VL2
FxaC_12g41800	3D	FvH4_3g08210	-1098	Promoter (1-2kb)	2.82516	VL1
FxaC_9g46200	3A	FvH4_3g08210	-1002	Promoter (1-2kb)	3.8549	VL1/VL2
FxaC_10g09410	3B	FvH4_3g08250	-236	Promoter (<=1kb)	2.82939	VL1
FxaC_12g41640	3D	FvH4_3g08450	-1993	Promoter (1-2kb)	5.63061	VL1/VL2
FxaC_10g07210	3B	FvH4_3g08450	-1840	Promoter (1-2kb)	4.67627	VL1/VL2/VL3
FxaC_10g07260	3B	FvH4_3g08470	-143	Promoter (<=1kb)	4.75351	VL1/VL2/VL3
FxaC_9g45940	3A	FvH4_3g08470	-555	Promoter (<=1kb)	4.35492	VL1
FxaC_10g09590	3B	FvH4_3g08530	-1196	Promoter (1-2kb)	2.53866	VL1/VL2/VL3
FxaC_10g09790	3B	FvH4_3g08671	-954	Promoter (<=1kb)	2.67215	VL1/VL2/VL3
FxaC_10g09900	3B	FvH4_3g08750	-260	Promoter (<=1kb)	5.02437	VL1/VL2
FxaC_11g06430	3C	FvH4_3g08750	65	Promoter (<=1kb)	3.83559	VL1
FxaC_10g09940	3B	FvH4_3g08790	-241	Promoter (<=1kb)	2.66109	VL1/VL2/VL3
FxaC_11g06460	3C	FvH4_3g08790	-504	Promoter (<=1kb)	3.34019	VL1
FxaC_9g45510	3A	FvH4_3g08790	-111	Promoter (<=1kb)	3.55738	VL1
FxaC_10g09950	3B	FvH4_3g08800	-463	Promoter (<=1kb)	3.02714	VL1
FxaC_12g41260	3D	FvH4_3g08810	-942	Promoter (<=1kb)	2.88276	VL1/VL2
FxaC_12g41200	3D	FvH4_3g08880	-97	Promoter (<=1kb)	3.68166	VL1/VL2/VL3
FxaC_10g10120	3B	FvH4_3g09000	-1718	Promoter (1-2kb)	3.24476	VL1
FxaC_9g45200	3A	FvH4_3g09000	-738	Promoter (<=1kb)	6.24617	VL1
FxaC_9g45180	3A	FvH4_3g09030	-1715	Promoter (1-2kb)	2.97581	VL1/VL2
FxaC_10g10180	3B	FvH4_3g09040	-67	Promoter (<=1kb)	2.58624	VL1/VL2/VL3
FxaC_12g40950	3D	FvH4_3g09060	38	Promoter (<=1kb)	5.72122	VL1
FxaC_7g37590	2C	FvH4_3g09113	-1065	Promoter (1-2kb)	4.10366	VL1
FxaC_11g07150	3C	FvH4_3g09250	-276	Promoter (<=1kb)	2.34864	VL1/VL2/VL3
FxaC_10g10440	3B	FvH4_3g09320	-1545	Promoter (1-2kb)	3.24476	VL1/VL2/VL3
FxaC_12g40680	3D	FvH4_3g09330	-670	Promoter (<=1kb)	2.85987	VL1/VL2/VL3
FxaC_9g44550	3A	FvH4_3g09470	-551	Promoter (<=1kb)	3.24476	VL1
FxaC_11g07480	3C	FvH4_3g09480	-642	Promoter (<=1kb)	2.76759	VL1/VL2/VL3
FxaC_11g07640	3C	FvH4_3g09680	-4	Promoter (<=1kb)	4.52522	VL1
FxaC_12g40540	3D	FvH4_3g09710	-504	Promoter (<=1kb)	2.95845	VL1/VL2/VL3
FxaC_10g10750	3B	FvH4_3g09710	-391	Promoter (<=1kb)	3.50353	VL1/VL2/VL3
FxaC_11g07891	3C	FvH4_3g09960	13	Promoter (<=1kb)	2.31103	VL1/VL2/VL3
FxaC_2g14210	1B	FvH4_3g10020	-1053	Promoter (1-2kb)	2.59781	VL1/VL2
FxaC_11g08030	3C	FvH4_3g10080	65	Promoter (<=1kb)	3.62649	VL1/VL2/VL3
FxaC_9g43800	3A	FvH4_3g10170	55	Promoter (<=1kb)	2.67215	VL1/VL2
FxaC_10g11091	3B	FvH4_3g10210	-403	Promoter (<=1kb)	4.38487	VL1/VL2
FxaC_11g08231	3C	FvH4_3g10210	-386	Promoter (<=1kb)	3.85482	VL1/VL2
FxaC_10g11100	3B	FvH4_3g10230	-888	Promoter (<=1kb)	4.1991	VL1/VL2/VL3
FxaC_9g44680	3A	FvH4_3g10340	-1720	Promoter (1-2kb)	3.34019	VL1
FxaC_25g44170	7A	FvH4_3g10612	-903	Promoter (<=1kb)	4.10366	VL1
FxaC_11g08490	3C	FvH4_3g10700	-788	Promoter (<=1kb)	4.31501	VL1
FxaC_10g11540	3B	FvH4_3g10720	-911	Promoter (<=1kb)	3.14932	VL1
FxaC_2g15160	1B	FvH4_3g10750	-691	Promoter (<=1kb)	2.57672	VL1
FxaC_3g10450	1C	FvH4_3g10750	-212	Promoter (<=1kb)	2.76759	VL1/VL2
FxaC_10g11570	3B	FvH4_3g10780	-17	Promoter (<=1kb)	2.95549	VL1/VL2/VL3
FxaC_12g39410	3D	FvH4_3g11100	-1007	Promoter (1-2kb)	3.05389	VL1
FxaC_12g39400	3D	FvH4_3g11120	3	Promoter (<=1kb)	4.01473	VL1
FxaC_10g11800	3B	FvH4_3g11120	-216	Promoter (<=1kb)	3.43803	VL1/VL2/VL3
FxaC_11g08950	3C	FvH4_3g11120	20	Promoter (<=1kb)	2.32789	VL1
FxaC_9g43540	3A	FvH4_3g11120	-936	Promoter (<=1kb)	3.14932	VL1
FxaC_12g39390	3D	FvH4_3g11130	-161	Promoter (<=1kb)	2.86908	VL1/VL2/VL3
FxaC_10g11810	3B	FvH4_3g11130	-145	Promoter (<=1kb)	2.82421	VL1/VL2
FxaC_9g43550	3A	FvH4_3g11130	-138	Promoter (<=1kb)	3.26996	VL1/VL2/VL3
FxaC_11g09100	3C	FvH4_3g11240	-104	Promoter (<=1kb)	2.12648	VL1/VL2/VL3
FxaC_11g09110	3C	FvH4_3g11300	-1151	Promoter (1-2kb)	4.36847	VL1/VL2/VL3
FxaC_21g39560	6A	FvH4_3g11320	89	Promoter (<=1kb)	3.60007	VL1/VL2/VL3
FxaC_11g09220	3C	FvH4_3g11390	-287	Promoter (<=1kb)	3.30759	VL1
FxaC_12g39061	3D	FvH4_3g11420	20	Promoter (<=1kb)	3.91279	VL1/VL2/VL3
FxaC_12g39041	3D	FvH4_3g11450	-202	Promoter (<=1kb)	2.95245	VL1/VL2/VL3
FxaC_11g09370	3C	FvH4_3g11504	-1581	Promoter (1-2kb)	3.01397	VL1
FxaC_11g09440	3C	FvH4_3g11550	-677	Promoter (<=1kb)	2.7071	VL1/VL2/VL3
FxaC_12g39740	3D	FvH4_3g11730	-1239	Promoter (1-2kb)	2.56294	VL1/VL2/VL3
FxaC_12g38620	3D	FvH4_3g11900	-889	Promoter (<=1kb)	4.96257	VL1/VL2/VL3
FxaC_10g12820	3B	FvH4_3g11900	-1327	Promoter (1-2kb)	5.53517	VL1/VL2/VL3
FxaC_11g10060	3C	FvH4_3g11900	-1181	Promoter (1-2kb)	4.01102	VL1/VL2
FxaC_12g38610	3D	FvH4_3g11910	-1875	Promoter (1-2kb)	2.39791	VL1/VL2/VL3
FxaC_12g38540	3D	FvH4_3g11950	-1546	Promoter (1-2kb)	3.23052	VL1
FxaC_12g38510	3D	FvH4_3g11970	-49	Promoter (<=1kb)	2.632	VL1
FxaC_12g38520	3D	FvH4_3g11970	-1756	Promoter (1-2kb)	3.18013	VL1/VL2
FxaC_11g10160	3C	FvH4_3g11970	-1727	Promoter (1-2kb)	4.93924	VL1/VL2/VL3
FxaC_10g12920	3B	FvH4_3g11980	-1966	Promoter (1-2kb)	4.12653	VL1/VL2/VL3
FxaC_20g13010	5D	FvH4_3g11982	-756	Promoter (<=1kb)	2.75728	VL1/VL2/VL3
FxaC_12g38420	3D	FvH4_3g12030	-321	Promoter (<=1kb)	3.53764	VL1
FxaC_10g12980	3B	FvH4_3g12030	-308	Promoter (<=1kb)	3.90162	VL1/VL2/VL3
FxaC_11g10250	3C	FvH4_3g12030	-460	Promoter (<=1kb)	2.70682	VL1/VL2/VL3
FxaC_12g38110	3D	FvH4_3g12240	-893	Promoter (<=1kb)	3.43562	VL1/VL2/VL3
FxaC_10g13240	3B	FvH4_3g12240	-1796	Promoter (1-2kb)	4.2692	VL1/VL2/VL3
FxaC_12g37732	3D	FvH4_3g12500	-201	Promoter (<=1kb)	4.84314	VL1/VL2/VL3
FxaC_10g13600	3B	FvH4_3g12500	72	Promoter (<=1kb)	3.14932	VL1
FxaC_12g37700	3D	FvH4_3g12590	-30	Promoter (<=1kb)	3.53863	VL1
FxaC_11g11440	3C	FvH4_3g12660	-117	Promoter (<=1kb)	2.61379	VL1/VL2/VL3
FxaC_11g11600	3C	FvH4_3g12891	-179	Promoter (<=1kb)	2.56539	VL1/VL2
FxaC_9g42670	3A	FvH4_3g12900	-127	Promoter (<=1kb)	2.53328	VL1/VL2
FxaC_9g42571	3A	FvH4_3g12970	-359	Promoter (<=1kb)	2.96453	VL1
FxaC_12g37210	3D	FvH4_3g13070	-223	Promoter (<=1kb)	2.99732	VL1/VL2/VL3
FxaC_9g42460	3A	FvH4_3g13130	-281	Promoter (<=1kb)	3.18442	VL1
FxaC_11g11890	3C	FvH4_3g13180	-571	Promoter (<=1kb)	2.8025	VL1
FxaC_9g42240	3A	FvH4_3g13300	-15	Promoter (<=1kb)	3.36367	VL1
FxaC_12g36580	3D	FvH4_3g13510	4	Promoter (<=1kb)	3.36122	VL1
FxaC_10g14650	3B	FvH4_3g13510	-580	Promoter (<=1kb)	3.70766	VL1
FxaC_9g41950	3A	FvH4_3g13510	-6	Promoter (<=1kb)	4.36196	VL1
FxaC_11g12591	3C	FvH4_3g13692	-284	Promoter (<=1kb)	3.43562	VL1/VL2/VL3
FxaC_11g12700	3C	FvH4_3g13800	-905	Promoter (<=1kb)	2.93381	VL1
FxaC_9g41530	3A	FvH4_3g13840	-1609	Promoter (1-2kb)	3.08473	VL1/VL2/VL3
FxaC_10g05851	3B	FvH4_3g13860	-789	Promoter (<=1kb)	2.86369	VL1/VL2/VL3
FxaC_10g15040	3B	FvH4_3g13980	-224	Promoter (<=1kb)	3.62649	VL1/VL2/VL3
FxaC_11g12880	3C	FvH4_3g13980	-354	Promoter (<=1kb)	3.81736	VL1/VL2
FxaC_9g41270	3A	FvH4_3g13980	-389	Promoter (<=1kb)	2.72182	VL1
FxaC_5g06900	2A	FvH4_3g14300	-966	Promoter (<=1kb)	3.34097	VL1/VL2/VL3
FxaC_11g13590	3C	FvH4_3g14500	65	Promoter (<=1kb)	2.95845	VL1/VL2
FxaC_26g15720	7B	FvH4_3g14512	-5	Promoter (<=1kb)	2.59781	VL1/VL2/VL3
FxaC_12g35710	3D	FvH4_3g14540	-908	Promoter (<=1kb)	3.43562	VL1
FxaC_11g13630	3C	FvH4_3g14540	-1106	Promoter (1-2kb)	3.13655	VL1/VL2/VL3
FxaC_11g13660	3C	FvH4_3g14550	-169	Promoter (<=1kb)	2.86302	VL1/VL2/VL3
FxaC_9g40700	3A	FvH4_3g14550	-743	Promoter (<=1kb)	4.29453	VL1/VL2
FxaC_9g40600	3A	FvH4_3g14640	-512	Promoter (<=1kb)	5.15344	VL1/VL2/VL3
FxaC_12g35480	3D	FvH4_3g14690	-28	Promoter (<=1kb)	2.61106	VL1/VL2/VL3
FxaC_11g13870	3C	FvH4_3g14690	-37	Promoter (<=1kb)	2.44678	VL1/VL2
FxaC_9g40510	3A	FvH4_3g14690	12	Promoter (<=1kb)	2.90797	VL1/VL2/VL3
FxaC_9g33400	3A	FvH4_3g14750	-7	Promoter (<=1kb)	2.52277	VL1/VL2
FxaC_24g31250	6D	FvH4_3g14760	-60	Promoter (<=1kb)	3.97484	VL1/VL2/VL3
FxaC_11g14130	3C	FvH4_3g14980	-1000	Promoter (<=1kb)	3.6727	VL1/VL2/VL3
FxaC_9g40180	3A	FvH4_3g15070	-123	Promoter (<=1kb)	3.54905	VL1/VL2/VL3
[truncated: 3,187 more rows]

## Sheet: Down- and Upregulated Targets
Table S4. Chi-squared analysis in down- and upregulated FaRIF direct target genes
[truncated: 5 more rows]
