# Supplementary material for: FaRIF as a key regulator of strawberry fruit ripening: deciphering its targets and interaction networks
Source: Hortic Res. 2026 Jan 6;13(4):uhaf362. doi: 10.1093/hr/uhaf362 (PMC13150854; doi:10.1093/hr/uhaf362)
Supplement: Web_Material_uhaf362 [file web_material_uhaf362.zip › Table S5.xlsx]

## Sheet: MapMan bins enrich RNAseq WHITE
Table S5. MapMan bins enrichment analysis
Enriched categories for DEGs in RIF-RNAi receptacles at the white stage
Category	bincode	p.value	BY	inS_inC	outS_inC	Rich Factor
'Cell wall organisation	'21	8.59706e-59	7.26973e-55	216	1500	0.125874
'Cytoskeleton organisation.microtubular network.alpha-beta-Tubulin heterodimer	'20.1.1	2.76837e-29	1.75571e-25	28	18	0.608696
'RNA biosynthesis.transcriptional regulation	'15.5	6.70499e-25	3.40187e-21	385	5989	0.0604016
'Cell wall organisation.cell wall proteins	'21.4	2.01933e-24	8.53779e-21	63	317	0.165789
'Carbohydrate metabolism	'3	8.86653e-23	3.21325e-19	99	811	0.108791
'Multi-process regulation.circadian clock system.time-of-day-dependent expressed repressor (PRR)'	'27.1.4'	4.37062e-21	1.38593e-17	14	0	1
'Cell wall organisation.pectin	'21.3	2.9121e-20	8.20829e-17	69	466	0.128972
'Cell wall organisation.cell wall proteins.hydroxyproline-rich glycoprotein activities.arabinogalactan-protein (AGP) activities.fasciclin-type AGP (FLA)'	'21.4.1.1.3'	4.27301e-20	1.08399e-16	30	69	0.30303
'Cell wall organisation.cell wall proteins.hydroxyproline-rich glycoprotein activities	'21.4.1	8.53495e-20	1.96833e-16	48	229	0.173285
'Cell wall organisation.cell wall proteins.hydroxyproline-rich glycoprotein activities.arabinogalactan-protein (AGP) activities	'21.4.1.1	4.93312e-19	1.04287e-15	43	189	0.185345
'Cytoskeleton organisation.microtubular network.alpha-beta-Tubulin heterodimer.component beta-Tubulin'	'20.1.1.2'	1.13541e-18	2.21563e-15	17	10	0.62963
'Multi-process regulation.circadian clock system	'27.1	7.95779e-18	1.44196e-14	30	87	0.25641
'Enzyme classification	'50	8.99401e-18	1.52108e-14	278	4346	0.0601211
'Carbohydrate metabolism.fermentation.alcoholic fermentation	'3.11.1	9.04615e-16	1.43428e-12	13	5	0.722222
'RNA biosynthesis.transcriptional regulation.AP2/ERF transcription factor superfamily	'15.5.7	1.10883e-15	1.65465e-12	59	443	0.11753
'RNA biosynthesis.transcriptional regulation.C2C2 transcription factor superfamily	'15.5.1	2.86963e-15	3.95025e-12	42	237	0.150538
'RNA biosynthesis	'15	1.4473e-14	1.83577e-11	398	7290	0.051769
'RNA biosynthesis.transcriptional regulation.C2C2 transcription factor superfamily.transcription factor (BBX-CO)'	'15.5.1.2'	1.75563e-14	2.12082e-11	18	30	0.375
'Carbohydrate metabolism.fermentation	'3.11	1.94546e-14	2.24331e-11	13	8	0.619048
'Multi-process regulation.SnRK1-kinase regulatory system.SnRK1-interacting factor (FLZ)'	'27.3.3'	2.73414e-13	3.01566e-10	18	37	0.327273
'Enzyme classification.EC_1 oxidoreductases	'50.1	4.68141e-13	4.94828e-10	116	1480	0.0726817
'Cell wall organisation.pectin.rhamnogalacturonan I	'21.3.2	6.04333e-13	6.13233e-10	27	113	0.192857
'Solute transport.channels.MIP family	'24.3.1	2.36649e-12	2.30898e-09	26	111	0.189781
'Multi-process regulation	'27	4.9066e-12	4.61006e-09	69	707	0.0889175
'Cell wall organisation.cutin and suberin	'21.9	5.40033e-12	4.89274e-09	30	158	0.159574
'Cytoskeleton organisation.microtubular network.alpha-beta-Tubulin heterodimer.component alpha-Tubulin'	'20.1.1.1'	5.88724e-12	5.14995e-09	11	8	0.578947
'Multi-process regulation.SnRK1-kinase regulatory system	'27.3	1.182e-11	9.99505e-09	22	82	0.211538
'Lipid metabolism.lipid bodies-associated activities.oleosin structural protein'	'5.9.2'	1.90391e-11	1.55802e-08	14	24	0.368421
'RNA biosynthesis.transcriptional regulation.Homeobox transcription factor superfamily.transcription factor (HD-ZIP I/II)'	'15.5.3.1'	1.99488e-11	1.566e-08	20	67	0.229885
'Phytohormone action.ethylene.perception and signal transduction.signal transducer (EBF)'	'11.5.2.6'	2.03712e-11	1.566e-08	8	1	0.888889
'Protein modification.phosphorylation	'18.4	3.38999e-11	2.52935e-08	204	3380	0.0569196
'Cell wall organisation.hemicellulose	'21.2	7.05356e-11	5.11246e-08	34	227	0.130268
'Solute transport.channels.MIP family.tonoplast intrinsic protein (TIP)'	'24.3.1.3'	8.88815e-11	6.26323e-08	13	22	0.371429
'Cell wall organisation.pectin.modification and degradation	'21.3.5	1.13403e-10	7.77523e-08	22	94	0.189655
'Photosynthesis.photophosphorylation.photosystem II.LHC-II complex	'1.1.1.1	3.15221e-10	2.10436e-07	16	46	0.258065
'Protein homeostasis.proteolysis.serine-type peptidase activities.S8-class protease (subtilisin) families.protease (SBT1)'	'19.4.2.1.1'	4.99212e-10	3.19069e-07	14	33	0.297872
'Protein homeostasis.ubiquitin-proteasome system.ubiquitin-fold protein conjugation.Cullin-based ubiquitylation complexes.SKP1-CUL1-FBX (SCF) E3 ligase complexes.F-BOX substrate adaptor components.component EBF'	'19.2.2.8.1.4.2'	5.15678e-10	3.19069e-07	7	1	0.875
'Carbohydrate metabolism.fermentation.alcoholic fermentation.alcohol dehydrogenase'	'3.11.1.2'	5.15678e-10	3.19069e-07	7	1	0.875
'Cell wall organisation.pectin.modification and degradation.pectate lyase'	'21.3.5.2'	8.33809e-10	5.03624e-07	15	42	0.263158
'RNA biosynthesis.transcriptional regulation.transcription factor (WRKY)'	'15.5.22'	1.03737e-09	5.74928e-07	33	241	0.120438
'Photosynthesis	'1	1.03808e-09	5.74928e-07	76	935	0.0751731
'Protein modification.phosphorylation.TKL protein kinase superfamily	'18.4.1	1.04251e-09	5.74928e-07	126	1886	0.0626243
'Solute transport	'24	1.79356e-09	9.68069e-07	227	4069	0.0528399
'RNA biosynthesis.transcriptional regulation.bZIP transcription factor superfamily	'15.5.4	2.40874e-09	1.27303e-06	34	264	0.114094
'Phytohormone action	'11	5.68818e-09	2.94487e-06	114	1706	0.0626374
'Redox homeostasis.chloroplast redox homeostasis.2-Cys peroxiredoxin activities	'10.5.3	7.26726e-09	3.68714e-06	7	3	0.7
'Cell wall organisation.cutin and suberin.cutin polyester biosynthesis.cutin synthase (DCR)'	'21.9.5.3'	1.28487e-08	6.39113e-06	6	1	0.857143
'RNA biosynthesis.transcriptional regulation.AP2/ERF transcription factor superfamily.transcription factor (DREB)'	'15.5.7.2'	1.41673e-08	6.91149e-06	21	115	0.154412
'Photosynthesis.photophosphorylation.photosystem II.LHC-II complex.component LHCb1/2/3'	'1.1.1.1.1'	1.46639e-08	7.01878e-06	12	30	0.285714
'Secondary metabolism	'9	2.34718e-08	1.10266e-05	51	556	0.0840198
'Lipid metabolism	'5	2.58249e-08	1.19115e-05	100	1474	0.0635324
'Protein modification	'18	4.65028e-08	2.10659e-05	238	4484	0.0504024
'Photosynthesis.CAM/C4 photosynthesis	'1.4	5.04803e-08	2.24665e-05	11	27	0.289474
'Photosynthesis.CAM/C4 photosynthesis.phosphoenolpyruvate (PEP) carboxylase activity	'1.4.1	9.12612e-08	3.9916e-05	10	22	0.3125
'Lipid metabolism.lipid bodies-associated activities	'5.9	1.04798e-07	4.506e-05	17	85	0.166667
'Protein homeostasis.proteolysis.serine-type peptidase activities.S8-class protease (subtilisin) families	'19.4.2.1	1.37981e-07	5.79679e-05	18	98	0.155172
'RNA biosynthesis.transcriptional regulation.AP2/ERF transcription factor superfamily.transcription factor (ERF)'	'15.5.7.1'	1.39389e-07	5.79679e-05	29	242	0.107011
'Carbohydrate metabolism.trehalose metabolism	'3.3	1.57698e-07	6.45242e-05	11	31	0.261905
'RNA biosynthesis.transcriptional regulation.B3 transcription factor superfamily.transcription factor (LAV-VAL)'	'15.5.5.4'	1.83494e-07	7.38874e-05	7	7	0.5
'Carbohydrate metabolism.nucleotide sugar biosynthesis	'3.13	2.23433e-07	8.8564e-05	25	191	0.115741
'RNA biosynthesis.transcriptional regulation.Homeobox transcription factor superfamily	'15.5.3	2.42264e-07	9.3118e-05	36	357	0.0916031
'Cytoskeleton organisation.microtubular network	'20.1	2.8361e-07	0.000105804	38	392	0.0883721
'Carbohydrate metabolism.fermentation.alcoholic fermentation.pyruvate decarboxylase'	'3.11.1.1'	3.51711e-07	0.000129308	6	4	0.6
'Cell wall organisation.hemicellulose.xyloglucan.biosynthesis	'21.2.1.1	4.31667e-07	0.000156437	11	35	0.23913
'Cell wall organisation.hemicellulose.heteromannan.biosynthesis.mannan synthase activities.mannan synthase (CSLA)'	'21.2.3.1.1.1'	7.50517e-07	0.000268159	6	5	0.545455
'Solute transport.carrier-mediated transport	'24.2	9.59936e-07	0.00033822	149	2654	0.0531573
'RNA biosynthesis.transcriptional regulation.C2C2 transcription factor superfamily.transcription factor (BBX-DBB)'	'15.5.1.1'	2.3063e-06	0.000801461	7	12	0.368421
'Cell wall organisation.hemicellulose.xyloglucan	'21.2.1	2.38997e-06	0.000819314	13	63	0.171053
'Cell wall organisation.pectin.rhamnogalacturonan I.biosynthesis.beta-1,4-galactosyltransferase'	'21.3.2.1.3'	2.75817e-06	0.00093293	5	3	0.625
'Cell wall organisation.cell wall proteins.expansin activities	'21.4.2	3.36479e-06	0.00110855	15	88	0.145631
'Multi-process regulation.circadian clock system.core oscillator protein (LHY|CCA1)'	'27.1.1'	3.43975e-06	0.00111872	7	13	0.35
'Cytoskeleton organisation	'20	4.03884e-06	0.00129694	67	977	0.0641762
'Cell wall organisation.cutin and suberin.cuticular lipid formation.fatty acyl omega-hydroxylase'	'21.9.1.1'	4.45231e-06	0.00141184	6	8	0.428571
'RNA biosynthesis.transcriptional regulation.bZIP transcription factor superfamily.transcription factor (bZIP)'	'15.5.4.1'	4.75636e-06	0.00148963	22	185	0.10628
'Cell wall organisation.cell wall proteins.expansin activities.alpha-class expansin'	'21.4.2.1'	5.40548e-06	0.00167228	14	80	0.148936
'Phytohormone action.abscisic acid.biosynthesis	'11.1.1	6.66782e-06	0.00203796	9	30	0.230769
'Carbohydrate metabolism.trehalose metabolism.trehalose-6-phosphate phosphatase'	'3.3.2'	6.82639e-06	0.00206158	8	22	0.266667
'Protein homeostasis.ubiquitin-proteasome system.N-degron pathways.Arg/N-degron pathway.N-terminal modification.cysteine oxidase (PCO)'	'19.2.1.2.1.1'	7.11248e-06	0.00212271	7	15	0.318182
'Cell wall organisation.pectin.rhamnogalacturonan I.modification and degradation.beta-galactosidase (BGAL)'	'21.3.2.2.2'	7.65876e-06	0.00225917	12	60	0.166667
'External stimuli response.light	'26.1	8.301e-06	0.00242047	20	163	0.10929
'Secondary metabolism.phenolics	'9.2	8.43462e-06	0.00243149	19	149	0.113095
'Protein homeostasis.proteolysis	'19.4	9.65362e-06	0.00275162	80	1267	0.0593912
'Phytohormone action.gibberellin.modification and degradation	'11.6.3	1.03448e-05	0.00291588	9	32	0.219512
'Chromatin organisation.histones	'12.1	1.30224e-05	0.00363027	18	140	0.113924
'Cell wall organisation.hemicellulose.heteromannan	'21.2.3	1.35809e-05	0.00374482	12	64	0.157895
'Protein homeostasis.ubiquitin-proteasome system.N-degron pathways.Arg/N-degron pathway	'19.2.1.2	1.90319e-05	0.00513621	9	35	0.204545
'Photosynthesis.CAM/C4 photosynthesis.phosphoenolpyruvate (PEP) carboxylase activity.PEP carboxylase regulatory kinase'	'1.4.1.2'	2.08199e-05	0.00550169	5	6	0.454545
'Protein modification.phosphorylation.CAMK protein kinase superfamily.protein kinase (PPCK)'	'18.4.5.7'	2.08199e-05	0.00550169	5	6	0.454545
'Enzyme classification.EC_2 transferases	'50.2	2.13408e-05	0.00558121	105	1833	0.0541796
'Protein modification.phosphorylation.TKL protein kinase superfamily.protein kinase (LRR-XI)'	'18.4.1.11'	2.33128e-05	0.00603473	13	80	0.139785
'RNA biosynthesis.transcriptional regulation.transcriptional repression.transcriptional co-repressor (AFP/NINJA)'	'15.5.53.3'	2.4373e-05	0.00624544	6	12	0.333333
'Protein modification.phosphorylation.CAMK protein kinase superfamily	'18.4.5	3.2969e-05	0.00836363	23	228	0.0916335
'Solute transport.channels.MIP family.plasma membrane intrinsic protein (PIP)'	'24.3.1.2'	4.43773e-05	0.011037	8	30	0.210526
'Amino acid metabolism	'4	4.51392e-05	0.0111175	50	718	0.0651042
'Amino acid metabolism.degradation.proline	'4.2.3	4.92106e-05	0.0118894	4	3	0.571429
'Phytohormone action.auxin.transport.polar auxin transport.regulator kinase (PINOID)'	'11.2.4.1.2'	4.92106e-05	0.0118894	4	3	0.571429
'Cell cycle organisation.DNA replication.preinitiation.MCM replicative DNA helicase complex	'13.2.1.2	5.24215e-05	0.0125456	7	22	0.241379
'RNA biosynthesis.transcriptional regulation.C2C2 transcription factor superfamily.transcription factor (GATA)'	'15.5.1.3'	5.47506e-05	0.0128604	11	63	0.148649
'RNA biosynthesis.transcriptional regulation.transcription factor (SBP)'	'15.5.18'	5.47506e-05	0.0128604	11	63	0.148649
'Carbohydrate metabolism.sucrose metabolism	'3.1	5.55958e-05	0.0129391	18	158	0.102273
'Photosynthesis.photorespiration	'1.3	6.21303e-05	0.0143285	11	64	0.146667
'Phytohormone action.abscisic acid	'11.1	6.44388e-05	0.0147163	18	160	0.101124
'Solute transport.carrier-mediated transport.APC superfamily.AAAP family.amino acid transporter (LHT)'	'24.2.3.4.2'	6.54315e-05	0.0147163	9	42	0.176471
'Chromatin organisation.histones.histone (H2A)'	'12.1.2'	6.55523e-05	0.0147163	8	32	0.2
'Phytohormone action.ethylene.perception and signal transduction	'11.5.2	6.68833e-05	0.0148834	10	53	0.15873
'Solute transport.channels.anion channel (SLAC)'	'24.3.10'	8.25672e-05	0.0182137	5	9	0.357143
'Lipid metabolism.glycerolipid biosynthesis.phosphatidylcholine.choline homeostasis.phosphocholine phosphatase'	'5.2.4.5.1'	8.67774e-05	0.0188152	6	16	0.272727
'Nutrient uptake.phosphorus assimilation.phosphate signalling.regulatory protein (SPX)'	'25.3.1.3'	8.67774e-05	0.0188152	6	16	0.272727
'Solute transport.channels	'24.3	8.94039e-05	0.0192205	50	740	0.0632911
'Cell wall organisation.cell wall proteins.hydroxyproline-rich glycoprotein activities.arabinogalactan-protein (AGP) activities.classical AGP'	'21.4.1.1.1'	0.000103059	0.0219698	7	25	0.21875
'Protein homeostasis.proteolysis.serine-type peptidase activities	'19.4.2	0.000106233	0.0222722	35	456	0.0712831
'Protein homeostasis.ubiquitin-proteasome system.ubiquitin-fold protein conjugation.ubiquitin conjugation (ubiquitylation).ubiquitin-ligase E3 activities.RING-domain E3 ligase activities.RING-H2-class E3 ligase'	'19.2.2.1.5.3.3'	0.00010898	0.0226608	20	199	0.0913242
'Chromatin organisation.histones.histone (H4)'	'12.1.5'	0.000112538	0.0232104	8	35	0.186047
'Protein homeostasis.proteolysis.aspartic-type peptidase activities	'19.4.3	0.00011979	0.0240202	32	405	0.0732265
'Protein homeostasis.proteolysis.aspartic-type peptidase activities.A1-class protease (Pepsin)'	'19.4.3.1'	0.00011979	0.0240202	32	405	0.0732265
'Phytohormone action.abscisic acid.biosynthesis.neoxanthin cleavage protein'	'11.1.1.4'	0.000120252	0.0240202	5	10	0.333333
'Protein modification.phosphorylation.protein kinase (NEK)'	'18.4.15'	0.000120252	0.0240202	5	10	0.333333
'Redox homeostasis.chloroplast redox homeostasis	'10.5	0.000126826	0.0249429	11	70	0.135802
'Cell wall organisation.cellulose.cellulose synthase complex (CSC).CSC components.catalytic component CesA'	'21.1.1.1.1'	0.000126838	0.0249429	7	26	0.212121
'External stimuli response	'26	0.000137439	0.0268198	75	1274	0.0555967
'Carbohydrate metabolism.sucrose metabolism.degradation.invertase activities.acid beta-fructofuranosidase (VIN)'	'3.1.4.1.2'	0.000167374	0.0321664	4	5	0.444444
'External stimuli response.pathogen.defense mechanisms.WRKY33-dependent plant immunity.transcription factor (WRKY33)'	'26.8.3.3.1'	0.000167374	0.0321664	4	5	0.444444
'Solute transport.carrier-mediated transport.MOP superfamily.MATE family.metal-citrate complex transporter (FRD)'	'24.2.4.1.3'	0.000169833	0.0323937	5	11	0.3125
'Phytohormone action.signalling peptides.CRP (cysteine-rich-peptide) category.GASA/GAST-peptide activity	'11.10.2.1	0.000184401	0.0346513	8	38	0.173913
'Phytohormone action.signalling peptides.CRP (cysteine-rich-peptide) category.GASA/GAST-peptide activity.GASA-precursor polypeptide'	'11.10.2.1.1'	0.000184401	0.0346513	8	38	0.173913
'Carbohydrate metabolism.starch metabolism	'3.2	0.000191698	0.0356616	19	192	0.0900474
'Protein modification.phosphorylation.TKL protein kinase superfamily.protein kinase (LRR-III)'	'18.4.1.3'	0.000192589	0.0356616	14	115	0.108527
'Lipid metabolism.fatty acid biosynthesis	'5.1	0.000202469	0.0372194	30	378	0.0735294
'Photosynthesis.photophosphorylation.photosystem II	'1.1.1	0.000207205	0.037816	28	347	0.0746667
'Secondary metabolism.terpenoids	'9.1	0.000265366	0.0480847	29	364	0.0737913
'Cell wall organisation.cellulose.cellulose synthase complex (CSC).CSC components	'21.1.1.1	0.000270288	0.0486292	7	30	0.189189
'Carbohydrate metabolism.sucrose metabolism.degradation.sucrose synthase'	'3.1.4.2'	0.000296008	0.0528816	6	21	0.222222
'Carbohydrate metabolism.starch metabolism.degradation	'3.2.3	0.000327226	0.0580498	13	107	0.108333
'Cell wall organisation.hemicellulose.xyloglucan.biosynthesis.1,4-beta-glucan synthase (CSLC)'	'21.2.1.1.1'	0.000413932	0.0708576	5	14	0.263158
'Photosynthesis.photorespiration.serine hydroxymethyltransferase (SHM)'	'1.3.5'	0.000413932	0.0708576	5	14	0.263158
'External stimuli response.light.UV-A/blue light.zeitlupe-mediated photoperception.photoreceptor (ADO)'	'26.1.2.3.1'	0.000414209	0.0708576	4	7	0.363636
'Amino acid metabolism.biosynthesis.shikimate family.shikimate pathway.3-deoxy-D-arabino-heptulosonate 7-phosphate (DAHP) synthase'	'4.1.5.1.1'	0.000414209	0.0708576	4	7	0.363636
'Protein homeostasis.ubiquitin-proteasome system.ubiquitin-fold protein conjugation.Cullin-based ubiquitylation complexes.SKP1-CUL1-FBX (SCF) E3 ligase complexes.F-BOX substrate adaptor components.component ADO'	'19.2.2.8.1.4.4'	0.000414209	0.0708576	4	7	0.363636
'Cell wall organisation.cutin and suberin.cuticular lipid formation	'21.9.1	0.000513337	0.0862413	12	98	0.109091
'Carbohydrate metabolism.starch metabolism.degradation.hydrolysis and phosphorolysis	'3.2.3.3	0.000554505	0.0920744	10	71	0.123457
'Protein modification.phosphorylation.CAMK protein kinase superfamily.SNF1-related protein kinase (SnRK3)'	'18.4.5.3'	0.000555317	0.0920744	9	58	0.134328
'Nucleotide metabolism.pyrimidines.de novo biosynthesis.CTP synthetase'	'6.2.1.6'	0.000603987	0.0982183	4	8	0.333333
'Protein modification.phosphorylation.TKL protein kinase superfamily.LRR-XIII protein kinase families.protein kinase (LRR-XIIIa)'	'18.4.1.13.1'	0.000603987	0.0982183	4	8	0.333333
'Multi-process regulation.Rop-GTPase regulatory system.ROP GTPase effector activities.GTPase effector (RIP)'	'27.4.5.1'	0.000603987	0.0982183	4	8	0.333333
'Photosynthesis.CAM/C4 photosynthesis.phosphoenolpyruvate (PEP) carboxylase activity.PEP carboxylase'	'1.4.1.1'	0.0006831	0.109677	5	16	0.238095
'Phytohormone action.gibberellin.modification and degradation.gibberellin modification enzyme'	'11.6.3.1'	0.0006831	0.109677	5	16	0.238095
'Amino acid metabolism.biosynthesis	'4.1	0.000711499	0.113518	36	522	0.0645161
'Solute transport.carrier-mediated transport.APC superfamily.AAAP family.solute transporter (AAAP)'	'24.2.3.4.7'	0.000735444	0.116605	8	48	0.142857
'Nutrient uptake.sulfur assimilation.sulfate assimilation.ATP sulfurylase'	'25.2.1.1'	0.000804014	0.124368	3	3	0.5
'External stimuli response.temperature.sensing and signalling.temperature sensor protein (CNGC2)'	'26.4.1.1'	0.000804014	0.124368	3	3	0.5
'Cytoskeleton organisation.plastid movement.WEB1-PMI2 actin filament reorganisation complex.component WEB1'	'20.5.8.1'	0.000804014	0.124368	3	3	0.5
'External stimuli response.pathogen.defense mechanisms.pathogen polygalacturonase inhibitor (PGIP)'	'26.8.3.4'	0.000804014	0.124368	3	3	0.5
'Cell wall organisation.hemicellulose.heteromannan.biosynthesis	'21.2.3.1	0.000811744	0.124803	7	37	0.159091
'Polyamine metabolism.spermidine biosynthesis.S-adenosyl methionine decarboxylase'	'8.2.1'	0.000848129	0.128835	4	9	0.307692
'Photosynthesis.photorespiration.glycine decarboxylase complex.lipoamide-containing component H-protein'	'1.3.4.4'	0.000848129	0.128835	4	9	0.307692
'Carbohydrate metabolism.sucrose metabolism.degradation	'3.1.4	0.000952063	0.143763	11	91	0.107843
'Secondary metabolism.phenolics.flavonoid biosynthesis	'9.2.2	0.0010373	0.155707	12	107	0.10084
'Cell wall organisation.cell wall proteins.hydroxyproline-rich glycoprotein activities.extensin activities.LRR-domain extensin'	'21.4.1.3.2'	0.00106532	0.158042	5	18	0.217391
'Enzyme classification.EC_3 hydrolases	'50.3	0.0010928	0.161177	49	811	0.0569767
'Phytohormone action.gibberellin.modification and degradation.gibberellin 2-oxidase'	'11.6.3.4'	0.00115435	0.169271	4	10	0.285714
'Phytohormone action.ethylene	'11.5	0.00128896	0.187923	12	110	0.0983607
'External stimuli response.light.UV-B light.transcriptional regulator (HY5)'	'26.1.3.2'	0.00137012	0.195266	3	4	0.428571
'Nutrient uptake.iron uptake.long-distance iron transport.ferric-citrate complex transporter (FRD)'	'25.4.6.1'	0.00137012	0.195266	3	4	0.428571
'RNA biosynthesis.transcriptional regulation.bZIP transcription factor superfamily.transcription factor (HY5)'	'15.5.4.6'	0.00137012	0.195266	3	4	0.428571
'Coenzyme metabolism.tetrahydrofolate biosynthesis.tetrahydrofolate (THF) interconversions.5,10-methylene-THF reductase'	'7.5.7.4'	0.00137012	0.195266	3	4	0.428571
'Photosynthesis.photophosphorylation	'1.1	0.00146924	0.205922	44	716	0.0578947
'Cell wall organisation.cutin and suberin.export	'21.9.4	0.00153039	0.212149	4	11	0.266667
'Secondary metabolism.phenolics.p-coumaroyl-CoA biosynthesis	'9.2.1	0.00156194	0.215346	7	42	0.142857
'Cell wall organisation.cellulose.cellulose synthase complex (CSC)	'21.1.1	0.00176944	0.242635	10	84	0.106383
'Lipid metabolism.sphingolipid biosynthesis.delta-8 sphingolipid desaturase'	'5.4.9'	0.00198391	0.270582	4	12	0.25
'Solute transport.carrier-mediated transport.MFS superfamily	'24.2.2	0.0020094	0.272592	41	666	0.0579915
'Phytohormone action.abscisic acid.perception and signalling.membrane-localized receptors	'11.1.2.2	0.00213479	0.276305	3	5	0.375
'Lipid metabolism.glycerolipid biosynthesis.phosphatidate.mitochondrial lysophosphatidate biosynthesis	'5.2.1.3	0.00213479	0.276305	3	5	0.375
'Lipid metabolism.glycerolipid biosynthesis.phosphatidate.mitochondrial lysophosphatidate biosynthesis.glycerol-3-phosphate acyltransferase (GPAT1-3)'	'5.2.1.3.1'	0.00213479	0.276305	3	5	0.375
'Cell wall organisation.pectin.homogalacturonan.biosynthesis.methyltransferase (CGR)'	'21.3.1.1.3'	0.00213479	0.276305	3	5	0.375
'Phytohormone action.brassinosteroid.conjugation and degradation	'11.3.3	0.00213479	0.276305	3	5	0.375
'Carbohydrate metabolism.trehalose metabolism.trehalose-6-phosphate synthase'	'3.3.1'	0.00213479	0.276305	3	5	0.375
'Cellular respiration.oxidative phosphorylation.NADH dehydrogenase complex.non-core components.component NduFS4'	'2.4.1.4.3'	0.00213479	0.276305	3	5	0.375
'Protein homeostasis.proteolysis.serine-type peptidase activities.S8-class protease (subtilisin) families.protease (SBT2)'	'19.4.2.1.2'	0.00213479	0.276305	3	5	0.375
'Coenzyme metabolism.coenzyme A biosynthesis.pantothenate kinase'	'7.4.2'	0.00213479	0.276305	3	5	0.375
'Protein homeostasis.ubiquitin-proteasome system.ubiquitin-fold protein conjugation.ubiquitin conjugation (ubiquitylation).ubiquitin-ligase E3 activities.U-Box E3 ligase activities.E3 ubiquitin ligase (PUB)'	'19.2.2.1.5.2.1'	0.00218563	0.281449	9	72	0.111111
'Protein modification.phosphorylation.AGC protein kinase superfamily.protein kinase (AGC-VIII)'	'18.4.6.5'	0.00222017	0.284453	7	45	0.134615
'Cell wall organisation.pectin.rhamnogalacturonan I.modification and degradation.alpha-L-arabinofuranosidase activities.bifunctional alpha-L-arabinofuranosidase and beta-D-xylosidase (BXL)'	'21.3.2.2.3.2'	0.00227417	0.28723	5	22	0.185185
'Secondary metabolism.phenolics.flavonoid biosynthesis.flavonol glycosides	'9.2.2.6	0.00227581	0.28723	6	33	0.153846
'Nutrient uptake.phosphorus assimilation.phosphate signalling	'25.3.1	0.00227581	0.28723	6	33	0.153846
'Phytohormone action.gibberellin	'11.6	0.00245177	0.306389	13	136	0.0872483
'Nutrient uptake	'25	0.00268275	0.33361	30	451	0.0623701
'Phytohormone action.signalling peptides.CRP (cysteine-rich-peptide) category	'11.10.2	0.00273958	0.339016	20	258	0.0719424
'Protein homeostasis.ubiquitin-proteasome system.ubiquitin-fold protein conjugation.ubiquitin conjugation (ubiquitylation)	'19.2.2.1	0.00285633	0.351747	43	718	0.0565046
'Protein modification.phosphorylation.CMGC protein kinase superfamily.CDK protein kinase families.protein kinase (CDK9)'	'18.4.3.1.8'	0.00295464	0.362096	6	35	0.146341
'Cell wall organisation.cellulose	'21.1	0.00308747	0.376556	13	140	0.0849673
'RNA processing.organelle machinery.RNA editing.plastidial RNA editing factor activities (PPR-type).RNA editing factor (CP31)'	'16.12.5.5.17'	0.0031185	0.376717	3	6	0.333333
'Coenzyme metabolism.tetrapyrrol biosynthesis.chlorophyll metabolism.chlorophyll(ide) interconversions.geranylgeranyl reductase (ChlP)'	'7.12.6.6.3'	0.0031185	0.376717	3	6	0.333333
'Cell wall organisation.hemicellulose.xylan.biosynthesis.galacturonosyltransferase'	'21.2.2.1.1'	0.00315614	0.377667	5	24	0.172414
'RNA biosynthesis.transcriptional regulation.bZIP transcription factor superfamily.TGA transcription factor activity.transcription factor (TGA)'	'15.5.4.7.1'	0.00315614	0.377667	5	24	0.172414
'Amino acid metabolism.biosynthesis.shikimate family	'4.1.5	0.00321985	0.383482	12	124	0.0882353
'Carbohydrate metabolism.starch metabolism.degradation.hydrolysis and phosphorolysis.amylase activities	'3.2.3.3.1	0.00340814	0.40401	7	49	0.125
'Secondary metabolism.terpenoids.carotenoid biosynthesis	'9.1.6	0.00356414	0.418592	9	78	0.103448
'Protein homeostasis.ubiquitin-proteasome system.N-degron pathways	'19.2.1	0.00356414	0.418592	9	78	0.103448
'Secondary metabolism.terpenoids.cycloartenol biosynthesis	'9.1.5	0.00377425	0.439201	6	37	0.139535
'Cell wall organisation.pectin.homogalacturonan	'21.3.1	0.00387334	0.447858	17	214	0.0735931
'Protein modification.S-glutathionylation.glutathione S-transferase activities.class phi glutathione S-transferase'	'18.8.1.5'	0.00388395	0.447858	4	15	0.210526
'RNA biosynthesis.transcriptional regulation.AP2/ERF transcription factor superfamily.transcription factor (AP2)'	'15.5.7.3'	0.00411633	0.470377	8	65	0.109589
'Lipid metabolism.glycerolipid biosynthesis.phosphatidylcholine	'5.2.4	0.00415848	0.473063	7	51	0.12069
'RNA biosynthesis.transcriptional regulation.Homeobox transcription factor superfamily.transcription factor (BEL)'	'15.5.3.5'	0.00424202	0.480396	6	38	0.136364
'Carbohydrate metabolism.nucleotide sugar biosynthesis.UDP-D-xylose biosynthesis.UDP-D-glucuronic acid decarboxylase'	'3.13.5.1'	0.00426082	0.480396	5	26	0.16129
'Coenzyme metabolism.molybdenum cofactor biosynthesis.precursor Z biosynthesis	'7.1.1	0.00433879	0.480642	3	7	0.3
'Amino acid metabolism.biosynthesis.serine family.glycine	'4.1.4.3	0.00433879	0.480642	3	7	0.3
'Amino acid metabolism.biosynthesis.serine family.glycine.serine hydroxymethyltransferase'	'4.1.4.3.1'	0.00433879	0.480642	3	7	0.3
'Cell wall organisation.pectin.modification and degradation.polygalacturonase activities.non-catalytic polygalacturonase regulator'	'21.3.5.1.4'	0.00433879	0.480642	3	7	0.3
'Cell cycle organisation.DNA replication.elongation.single-stranded-DNA binding RPA complex	'13.2.3.5	0.00472095	0.520704	4	16	0.2
'Phytohormone action.auxin.transport.polar auxin transport	'11.2.4.1	0.0047512	0.521772	6	39	0.133333
'Secondary metabolism.terpenoids.cycloartenol biosynthesis.squalene epoxidase'	'9.1.5.2'	0.00490549	0.534092	5	27	0.15625
'Cell wall organisation.hemicellulose.heteromannan.modification and degradation	'21.2.3.2	0.00490549	0.534092	5	27	0.15625
'Solute transport.carrier-mediated transport.ZIP family.metal cation transporter (ZIP)'	'24.2.11.1'	0.0053039	0.570128	6	40	0.130435
'Cell cycle organisation.mitosis and meiosis.meiotic recombination.DNA strand exchange	'13.3.6.4	0.0053039	0.570128	6	40	0.130435
'Secondary metabolism.terpenoids.terpene biosynthesis.triterpenoid synthase'	'9.1.4.3'	0.00561636	0.601167	5	28	0.151515
'Multi-process regulation.SnRK1-kinase regulatory system.SnRK1 protein kinase complex.regulatory subunit gamma'	'27.3.1.3'	0.0058105	0.614174	3	8	0.272727
'Protein modification.phosphorylation.CAMK protein kinase superfamily.SNF1-related SnRK1 kinase complex.regulatory subunit gamma'	'18.4.5.1.3'	0.0058105	0.614174	3	8	0.272727
'Carbohydrate metabolism.nucleotide sugar biosynthesis.UDP-D-glucuronic acid biosynthesis.UDP-D-glucose 6-dehydrogenase'	'3.13.3.1'	0.0058105	0.614174	3	8	0.272727
'Amino acid metabolism.biosynthesis.shikimate family.shikimate pathway	'4.1.5.1	0.00654818	0.689276	6	42	0.125
'Lipid metabolism.fatty acid biosynthesis.fatty acid desaturation	'5.1.7	0.00716113	0.747592	8	72	0.1
'Cytoskeleton organisation.microfilament network.actin polymerisation.formin actin filament elongation factor activities.group-I formin'	'20.2.2.6.1'	0.00725027	0.753796	5	30	0.142857
'Cell cycle organisation.DNA replication.preinitiation	'13.2.1	0.00728058	0.753857	9	88	0.0927835
'Cellular respiration.glycolysis.cytosolic glycolysis.phosphofructokinase activities.ATP-dependent phosphofructokinase'	'2.1.1.1.1'	0.00754601	0.762663	3	9	0.25
'Solute transport.carrier-mediated transport.MFS superfamily.molybdate anion transporter (MOT2)'	'24.2.2.15'	0.00754601	0.762663	3	9	0.25
'Solute transport.carrier-mediated transport.APC superfamily.NCS-2 family.purine transporter (AZG)'	'24.2.3.3.1'	0.00754601	0.762663	3	9	0.25
'Phytohormone action.jasmonic acid.biosynthesis.allene oxidase cyclase (AOC)'	'11.7.1.4'	0.00754601	0.762663	3	9	0.25
'External stimuli response.pathogen.pattern-triggered immunity (PTI) network.bacterial elicitor response.protein kinase (BIK1)'	'26.8.1.1.3'	0.00754601	0.762663	3	9	0.25
'Cell wall organisation.cutin and suberin.biosynthesis regulation.transcription factor (SHN)'	'21.9.3.1'	0.00754601	0.762663	3	9	0.25
'Cell wall organisation.lignin.monolignol biosynthesis	'21.6.1	0.00779192	0.784392	7	58	0.107692
'Nutrient uptake.sulfur assimilation.sulfate assimilation	'25.2.1	0.00793527	0.792532	4	19	0.173913
'Carbohydrate metabolism.nucleotide sugar biosynthesis.UDP-D-glucuronic acid biosynthesis.myo-inositol oxidation pathway (MIOP).myo-inositol oxygenase'	'3.13.3.2.3'	0.00793527	0.792532	4	19	0.173913
'Cytoskeleton organisation.plastid movement	'20.5	0.00799152	0.79502	6	44	0.12
'Secondary metabolism.phenolics.p-coumaroyl-CoA biosynthesis.phenylalanine ammonia lyase activity	'9.2.1.1	0.00817996	0.804305	5	31	0.138889
'Cell wall organisation.cell wall proteins.hydroxyproline-rich glycoprotein activities.extensin activities	'21.4.1.3	0.00817996	0.804305	5	31	0.138889
'External stimuli response.salinity	'26.6	0.00817996	0.804305	5	31	0.138889
'Carbohydrate metabolism.sucrose metabolism.degradation.invertase activities	'3.1.4.1	0.00918909	0.893282	5	32	0.135135
'Cellular respiration.glycolysis.cytosolic glycolysis.phosphofructokinase activities	'2.1.1.1	0.00926094	0.893282	4	20	0.166667
'Vesicle trafficking.clathrin coated vesicle (CCV) machinery.CCV plasma membrane detachment.dynamin (DRP1)'	'22.1.7.1'	0.00926094	0.893282	4	20	0.166667
'Cell wall organisation.pectin.homogalacturonan.biosynthesis	'21.3.1.1	0.00926094	0.893282	4	20	0.166667
'Amino acid metabolism.biosynthesis.glutamate family.glutamate-derived amino acids.proline.main pathway.pyrroline-5-carboxylate synthetase'	'4.1.1.1.4.1.1'	0.00955537	0.907874	3	10	0.230769
'Amino acid metabolism.degradation.cysteine.cysteine desulfhydrase'	'4.2.6.3'	0.00955537	0.907874	3	10	0.230769
'Protein modification.phosphorylation.TKL protein kinase superfamily.RLCK-VIII receptor-like protein kinase families.receptor-like protein kinase (RLCK-VIII)'	'18.4.1.38.1'	0.00955537	0.907874	3	10	0.230769
'Lipid metabolism.lipid degradation.phospholipase activities.phospholipase C activities.phospholipase C (nPLC)'	'5.7.2.3.1'	0.00955537	0.907874	3	10	0.230769
'Photosynthesis.photorespiration.glycine decarboxylase complex	'1.3.4	0.0107227	1	4	21	0.16
'Cell wall organisation.hemicellulose.xylan.biosynthesis	'21.2.2.1	0.0115418	1	7	63	0.1
'Protein modification.phosphorylation.STE protein kinase superfamily	'18.4.2	0.0116278	1	13	163	0.0738636
'Protein modification.phosphorylation.TKL protein kinase superfamily.protein kinase (LysM)'	'18.4.1.21'	0.0116561	1	8	79	0.091954
'Cell wall organisation.cutin and suberin.cutin polyester biosynthesis.cutin synthase (CD)'	'21.9.5.2'	0.0118466	1	3	11	0.214286
'Lipid metabolism.fatty acid biosynthesis.endoplasmic reticulum-localized fatty acid elongase (FAE) system	'5.1.6	0.0119562	1	9	96	0.0857143
'RNA biosynthesis.transcriptional regulation.transcription factor (TCP)'	'15.5.19'	0.0132553	1	8	81	0.0898876
'Phytohormone action.jasmonic acid.biosynthesis	'11.7.1	0.0133563	1	7	65	0.0972222
'Protein modification.S-glutathionylation	'18.8	0.0138728	1	15	201	0.0694444
'Vesicle trafficking.clathrin coated vesicle (CCV) machinery.CCV plasma membrane detachment	'22.1.7	0.0140735	1	4	23	0.148148
'RNA biosynthesis.transcriptional regulation.transcription factor (TIFY)'	'15.5.45'	0.0140804	1	5	36	0.121951
'Lipid metabolism.lipid bodies-associated activities.caleosin lipid body surface protein (CLO/PXG)'	'5.9.3'	0.0144256	1	3	12	0.2
'Solute transport.primary active transport.ABC superfamily.ABC2 family.subfamily ABCG transporter'	'24.1.3.2.2'	0.0146386	1	12	148	0.075
'Cell wall organisation.hemicellulose.xylan	'21.2.2	0.0149969	1	9	100	0.0825688
'Carbohydrate metabolism.starch metabolism.degradation.hydrolysis and phosphorolysis.amylase activities.beta amylase'	'3.2.3.3.1.2'	0.015531	1	5	37	0.119048
'Photosynthesis.photophosphorylation.photosystem I.LHC-I complex	'1.1.4.1	0.0159709	1	4	24	0.142857
'Cell wall organisation.pectin.modification and degradation.pectin acetylesterase'	'21.3.5.4'	0.0159709	1	4	24	0.142857
'Lipid metabolism.lipid degradation.phospholipase activities.phospholipase C activities	'5.7.2.3	0.0159709	1	4	24	0.142857
'Secondary metabolism.phenolics.flavonoid biosynthesis.dihydroflavonols	'9.2.2.4	0.0168976	1	2	4	0.333333
'Lipid metabolism.glycerolipid biosynthesis.triacylglycerols.diacylglycerol O-acyltransferase (DGAT1)'	'5.2.10.1'	0.0168976	1	2	4	0.333333
'Protein homeostasis.protein quality control.cytosolic Hsp70 chaperone system.nucleotide exchange factor (BAG)'	'19.1.5.5'	0.0172968	1	3	13	0.1875
'Multi-process regulation.circadian clock system.evening element regulation.clock factor (REVEILLE)'	'27.1.6.2'	0.0172968	1	3	13	0.1875
'Secondary metabolism.terpenoids.mevalonate pathway.3-hydroxy-3-methylglutaryl-CoA reductase'	'9.1.1.3'	0.0180212	1	4	25	0.137931
'Cytoskeleton organisation.microfilament network.actin filament protein'	'20.2.1'	0.0180212	1	4	25	0.137931
'Coenzyme metabolism.S-adenosyl methionine (SAM) cycle	'7.3	0.0180212	1	4	25	0.137931
'Protein modification.hydroxylation	'18.9	0.0180212	1	4	25	0.137931
'Protein modification.hydroxylation.prolyl hydroxylase'	'18.9.1'	0.0180212	1	4	25	0.137931
'Lipid metabolism.glycerolipid biosynthesis	'5.2	0.0183963	1	17	250	0.0636704
'Phytohormone action.brassinosteroid	'11.3	0.0192906	1	12	157	0.0710059
'Phytohormone action.auxin.transport	'11.2.4	0.0200146	1	7	71	0.0897436
'Nutrient uptake.sulfur assimilation	'25.2	0.0202278	1	4	26	0.133333
'Protein modification.phosphorylation.TKL protein kinase superfamily.receptor-like protein kinase (RLCK-V)'	'18.4.1.35'	0.0202278	1	4	26	0.133333
'Polyamine metabolism.polyamine degradation.FAD-dependent polyamine oxidase activities	'8.5.2	0.0204627	1	3	14	0.176471
'Amino acid metabolism.degradation	'4.2	0.0219948	1	14	196	0.0666667
'Protein modification.phosphorylation.STE protein kinase superfamily.protein kinase (MAP3K-WNK)'	'18.4.2.4'	0.0223196	1	5	41	0.108696
'Polyamine metabolism.spermidine biosynthesis	'8.2	0.0225932	1	4	27	0.129032
'Solute transport.carrier-mediated transport.APC superfamily.AAAP family.amino acid transporter (AAP)'	'24.2.3.4.1'	0.0225932	1	4	27	0.129032
'Protein homeostasis	'19	0.0227162	1	173	3971	0.0417471
'Protein biosynthesis.ribosome biogenesis.large ribosomal subunit (LSU).LSU proteome.component RPL10'	'17.1.2.1.9'	0.0231086	1	2	5	0.285714
'External stimuli response.light.UV-A/blue light.phototropin-mediated photoperception.phototropin photoreceptor'	'26.1.2.2.1'	0.0231086	1	2	5	0.285714
'Secondary metabolism.terpenoids.carotenoid biosynthesis.apocarotenoids	'9.1.6.3	0.0231086	1	2	5	0.285714
'Phytohormone action.auxin.perception and signal transduction.receptor complex.repressor component Aux/IAA'	'11.2.2.1.2'	0.0231086	1	2	5	0.285714
'Secondary metabolism.phenolics.flavonoid biosynthesis.flavonol glycosides.flavonol-3-O-glycoside rhamnosyltransferase'	'9.2.2.6.3'	0.0231086	1	2	5	0.285714
'Solute transport.carrier-mediated transport.APC superfamily.AAAP family.proline transporter (ProT)'	'24.2.3.4.3'	0.0231086	1	2	5	0.285714
'Cytoskeleton organisation.microfilament network.actin-membrane compartment interaction.NET-type actin-membrane nexus protein families.actin-binding protein (NET4)'	'20.2.5.1.4'	0.0231086	1	2	5	0.285714
'Photosynthesis.calvin cycle.glyceraldehyde 3-phosphate dehydrogenase'	'1.2.3'	0.0231086	1	2	5	0.285714
'Cytoskeleton organisation.plastid movement.phototropin light receptor (PHOT)'	'20.5.1'	0.0231086	1	2	5	0.285714
'Vesicle trafficking.SNARE target membrane recognition and fusion complexes.Qb-type SNARE components.NPSN-group component'	'22.7.2.4'	0.0231086	1	2	5	0.285714
'Lipid metabolism.lipid degradation.fatty acid degradation.auxiliary degradation activities.acyl-CoA thioesterase'	'5.7.3.5.4'	0.0231086	1	2	5	0.285714
'RNA processing.RNA surveillance.exosome complex.associated co-factor activities.exoribonuclease (RRP6L)'	'16.8.1.2.1'	0.0231086	1	2	5	0.285714
'DNA damage response.photoreactivation	'14.9	0.0231086	1	2	5	0.285714
'Cell wall organisation.pectin.rhamnogalacturonan I.biosynthesis.rhamnosyltransferase'	'21.3.2.1.1'	0.0239245	1	3	15	0.166667
'Solute transport.channels.AMT family.ammonium transporter (AMT1)'	'24.3.4.1'	0.0239245	1	3	15	0.166667
'External stimuli response.light.UV-A/blue light.cryptochrome-mediated photoperception.transcriptional regulator (CIB)'	'26.1.2.1.2'	0.0242741	1	5	42	0.106383
'Solute transport.carrier-mediated transport.APC superfamily.APC family.cationic amino acid transporter (CAT)'	'24.2.3.5.2'	0.02512	1	4	28	0.125
'Phytohormone action.auxin	'11.2	0.0272268	1	13	179	0.0677083
'Secondary metabolism.phenolics.flavonoid biosynthesis.flavonol glycosides.flavonol-3-O-rhamnosyltransferase'	'9.2.2.6.2'	0.0276821	1	3	16	0.157895
'Protein modification.phosphorylation.TKL protein kinase superfamily.LRR-VI protein kinase families.protein kinase (LRR-VI-1)'	'18.4.1.6.1'	0.0276821	1	3	16	0.157895
'Redox homeostasis.chloroplast redox homeostasis.atypical thioredoxin (ACHT)'	'10.5.7'	0.0276821	1	3	16	0.157895
'Protein modification.phosphorylation.AGC protein kinase superfamily	'18.4.6	0.0277516	1	8	94	0.0784314
'Protein modification.phosphorylation.serine/threonine protein phosphatase superfamily.PPM/PP2C Mn/Mg-dependent phosphatase families.clade D phosphatase'	'18.4.24.2.4'	0.0278102	1	4	29	0.121212
'RNA biosynthesis.transcriptional regulation.B3 transcription factor superfamily	'15.5.5	0.0287709	1	13	182	0.0666667
'Phytohormone action.jasmonic acid	'11.7	0.0291942	1	8	95	0.0776699
'Amino acid metabolism.biosynthesis.aspartate family.aspartate-derived amino acids.isoleucine.acetolactate synthase complex.regulatory subunit'	'4.1.2.2.8.3.2'	0.0300999	1	2	6	0.25
'Amino acid metabolism.biosynthesis.pyruvate family.pyruvate-derived amino acids.acetolactate synthase complex.regulatory subunit'	'4.1.3.2.1.2'	0.0300999	1	2	6	0.25
'Photosynthesis.photophosphorylation.photosystem I.LHC-I complex.component LHCa4'	'1.1.4.1.4'	0.0300999	1	2	6	0.25
'Photosynthesis.photophosphorylation.photosystem I.PS-I complex.component PsaN'	'1.1.4.2.14'	0.0300999	1	2	6	0.25
'Lipid metabolism.fatty acid biosynthesis.plastidial fatty acid synthase (ptFAS) system.enoyl-ACP reductase (MOD1)'	'5.1.4.5'	0.0300999	1	2	6	0.25
'Protein homeostasis.autophagy.ATG1-13 autophagosome assembly control complex.accessory component ATG13'	'19.3.1.2'	0.0300999	1	2	6	0.25
'Cell wall organisation.pectin.rhamnogalacturonan I.modification and degradation.rhamnogalacturonan-I O-acetyltransferase (TBL)'	'21.3.2.2.1'	0.0300999	1	2	6	0.25
'Cell cycle organisation.mitosis and meiosis.metaphase to anaphase transition.Anaphase-Promoting Complex/Cyclosome (APC/C)-dependent ubiquitination.APC/C E3 ubiquitin ligase complex.catalytic core subcomplex.component APC10'	'13.3.4.1.1.3.2'	0.0300999	1	2	6	0.25
'DNA damage response.homologous recombination repair (HR).exonuclease (EXO1)'	'14.3.4'	0.0300999	1	2	6	0.25
'RNA biosynthesis.RNA polymerase III-dependent transcription.TFIIIc transcription factor complex.component TFC4/Tau131'	'15.4.4.4'	0.0300999	1	2	6	0.25
'Lipid metabolism.lipid degradation.fatty acid degradation.core beta-oxidation.multifunctional enzyme (MFP)'	'5.7.3.2.2'	0.0300999	1	2	6	0.25
'Cell wall organisation.cutin and suberin.cutin polyester biosynthesis.lysophospholipase (BDG)'	'21.9.5.1'	0.0300999	1	2	6	0.25
'Phytohormone action.signalling peptides.NCRP (non-cysteine-rich-peptide) category.IDL-peptide activity.IDA/IDL-peptide receptor (HAESA)'	'11.10.1.5.2'	0.0300999	1	2	6	0.25
'Photosynthesis.calvin cycle	'1.2	0.0315948	1	10	128	0.0724638
'Lipid metabolism.fatty acid biosynthesis.plastidial fatty acid synthase (ptFAS) system.acyl carrier protein (ptACP)'	'5.1.4.1'	0.0317341	1	3	17	0.15
'Amino acid metabolism.degradation.branched-chain amino acid.enoyl-CoA hydratase'	'4.2.7.4'	0.0317341	1	3	17	0.15
'Phytohormone action.gibberellin.biosynthesis.gibberellin 20-oxidase'	'11.6.1.5'	0.0317341	1	3	17	0.15
'RNA biosynthesis.transcriptional regulation.Homeobox transcription factor superfamily.transcription factor (zf-HD)'	'15.5.3.13'	0.0331742	1	5	46	0.0980392
'Phytohormone action.signalling peptides.CRP (cysteine-rich-peptide) category.EPF/EPFL-peptide activity.EPF/EPFL-precursor polypeptide'	'11.10.2.3.1'	0.0331742	1	5	46	0.0980392
'Solute transport.carrier-mediated transport.DMT superfamily.organic cation transporter (PUP)'	'24.2.1.6'	0.0336866	1	4	31	0.114286
'Solute transport.carrier-mediated transport.APC superfamily.NCS-2 family.solute transporter (NAT)'	'24.2.3.3.2'	0.0336866	1	4	31	0.114286
'Polyamine metabolism	'8	0.0338641	1	7	80	0.0804598
'Protein modification.S-glutathionylation.glutathione S-transferase activities	'18.8.1	0.0352391	1	10	132	0.0704225
'not assigned.annotated'	'35.1'	0.0353721	1	745	19000	0.0377311
'Lipid metabolism.fatty acid biosynthesis.fatty acid desaturation.omega-3/omega-6 fatty acid desaturase (FAD2/3/6-8)'	'5.1.7.3'	0.036078	1	3	18	0.142857
'Phytohormone action.auxin.conjugation and degradation	'11.2.3	0.036078	1	3	18	0.142857
'Cell wall organisation.hemicellulose.heteromannan.modification and degradation.endo-beta-1,4-mannanase'	'21.2.3.2.2'	0.036078	1	3	18	0.142857
'Amino acid metabolism.degradation.cysteine	'4.2.6	0.036078	1	3	18	0.142857
'Protein modification.phosphorylation.TKL protein kinase superfamily.protein kinase (LRK10-1-like)'	'18.4.1.20'	0.036078	1	3	18	0.142857
'RNA biosynthesis.transcriptional regulation.transcription factor (CPP1)'	'15.5.9'	0.036078	1	3	18	0.142857
'Solute transport.carrier-mediated transport.APC superfamily.potassium cation transporter (HAK/KUP/KT)'	'24.2.3.11'	0.0366678	1	6	64	0.0857143
'RNA processing.mRNA sequestration.mRNA-binding regulatory factor (TZF)'	'16.9.2'	0.036875	1	4	32	0.111111
'Cell wall organisation.pectin.homogalacturonan.modification and degradation	'21.3.1.2	0.0376118	1	13	194	0.0628019
'Cell wall organisation.pectin.homogalacturonan.modification and degradation.pectin methylesterase'	'21.3.1.2.1'	0.0376118	1	13	194	0.0628019
'Nucleotide metabolism.purines.catabolism.nucleoside hydrolase (NSH3)'	'6.1.4.4'	0.0378089	1	2	7	0.222222
'Secondary metabolism.phenolics.p-coumaroyl-CoA biosynthesis.phenylalanine ammonia lyase activity.phenylalanine ammonia lyase (PAL)'	'9.2.1.1.1'	0.0378089	1	2	7	0.222222
'Lipid metabolism.glycerolipid biosynthesis.triacylglycerols	'5.2.10	0.0378089	1	2	7	0.222222
'Secondary metabolism.alkaloids	'9.3	0.0378089	1	2	7	0.222222
'Secondary metabolism.alkaloids.indole alkaloid biosynthesis	'9.3.1	0.0378089	1	2	7	0.222222
'Secondary metabolism.alkaloids.indole alkaloid biosynthesis.aromatic L-amino acid decarboxylase'	'9.3.1.1'	0.0378089	1	2	7	0.222222
'RNA processing.pre-mRNA splicing.U6-associated LSm accessory ribonucleoprotein complex.component LSm1'	'16.4.3.1'	0.0378089	1	2	7	0.222222
'Polyamine metabolism.polyamine degradation.FAD-dependent polyamine oxidase activities.peroxisomal polyamine oxidase (PAO2/3/4)'	'8.5.2.2'	0.0378089	1	2	7	0.222222
'Cell cycle organisation.organelle division.plastid division.FtsZ prokaryotic-tubulin filaments	'13.6.1.1	0.0378089	1	2	7	0.222222
'Lipid metabolism.lipid degradation.phospholipase activities.phospholipase A2 activities.phospholipase A2 (sPLA2)'	'5.7.2.2.1'	0.0378089	1	2	7	0.222222
'Protein modification.targeting peptide maturation.plastid.plastidial protease (EGY)'	'18.10.3.1'	0.0378089	1	2	7	0.222222
'Lipid metabolism.lipid degradation.phospholipase activities.phospholipase A2 activities	'5.7.2.2	0.0382925	1	5	48	0.0943396
'Protein homeostasis.proteolysis.serine-type peptidase activities.S54-class protease (RBL))'	'19.4.2.6'	0.0389056	1	6	65	0.084507
'Cell cycle organisation.mitosis and meiosis.meiotic recombination.meiotic double strand break initiation	'13.3.6.2	0.0402308	1	4	33	0.108108
'Phytohormone action.cytokinin.biosynthesis.adenylate isopentenyltransferase'	'11.4.1.1'	0.0407102	1	3	19	0.136364
'Solute transport.carrier-mediated transport.MFS superfamily.anion transporter (NRT1/PTR)'	'24.2.2.9'	0.041029	1	14	208	0.0630631
'Cell cycle organisation.DNA replication.elongation	'13.2.3	0.0416675	1	7	84	0.0769231
'Solute transport.carrier-mediated transport.MFS superfamily.anion transporter (Fabaceae-N70)'	'24.2.2.16'	0.0436364	1	6	67	0.0821918
'Protein homeostasis.protein quality control.smallHsp holdase chaperone activities.class-C-I protein'	'19.1.8.1'	0.0456264	1	3	20	0.130435
'Secondary metabolism.phenolics.p-coumaroyl-CoA biosynthesis.phenylalanine ammonia lyase activity.proteolytic phenylalanine ammonia-lyase regulator (KFB-PAL)'	'9.2.1.1.2'	0.0456264	1	3	20	0.130435
'Carbohydrate metabolism.nucleotide sugar biosynthesis.UDP-D-galacturonic acid biosynthesis.UDP-D-glucuronic acid 4-epimerase'	'3.13.4.1'	0.0456264	1	3	20	0.130435
'Lipid metabolism.fatty acid biosynthesis.plastidial fatty acid synthase (ptFAS) system	'5.1.4	0.0461308	1	6	68	0.0810811
'Carbohydrate metabolism.sucrose metabolism.biosynthesis.cytosolic fructose-bisphosphate aldolase'	'3.1.2.2'	0.0461764	1	2	8	0.2
'Lipid metabolism.fatty acid biosynthesis.acetyl-CoA carboxylation.polymeric acetyl-CoA carboxylase complex.carboxyltransferase subunit alpha'	'5.1.3.2.1'	0.0461764	1	2	8	0.2
'Secondary metabolism.terpenoids.carotenoid biosynthesis.xanthophylls.carotenoid hydroxylase activities.carotenoid beta-ring hydroxylase (BCH)'	'9.1.6.2.1.1'	0.0461764	1	2	8	0.2
'Photosynthesis.calvin cycle.ribulose-1,5-bisphosphat carboxylase/oxygenase (RuBisCo) activity.RuBisCo heterodimer	'1.2.1.1	0.0461764	1	2	8	0.2
'Photosynthesis.calvin cycle.ribulose-1,5-bisphosphat carboxylase/oxygenase (RuBisCo) activity.RuBisCo heterodimer.small subunit'	'1.2.1.1.2'	0.0461764	1	2	8	0.2
'Secondary metabolism.phenolics.p-coumaroyl-CoA biosynthesis.4-coumarate:CoA ligase (4CL)'	'9.2.1.3'	0.0461764	1	2	8	0.2
'Solute transport.carrier-mediated transport.MFS superfamily.DHA-1 family.phosphate transporter (PHT5)'	'24.2.2.2.3'	0.0461764	1	2	8	0.2
'Multi-process regulation.Programmed Cell Death (PCD) system.PCD regulatory protein (LSD/LOL)'	'27.2.1'	0.0461764	1	2	8	0.2
'Carbohydrate metabolism.mannose metabolism.phosphomannose isomerase'	'3.6.1'	0.0461764	1	2	8	0.2
'Phytohormone action.jasmonic acid.biosynthesis.allene oxidase synthase (AOS)'	'11.7.1.3'	0.0461764	1	2	8	0.2
'RNA processing.RNA chaperone activities.RNA chaperone (RZ1|GR-RBP)'	'16.7.2'	0.0461764	1	2	8	0.2
'Coenzyme metabolism.prenylquinone biosynthesis.4-hydroxybenzoate biosynthesis	'7.8.1	0.0461764	1	2	8	0.2
'Coenzyme metabolism.prenylquinone biosynthesis.4-hydroxybenzoate biosynthesis.p-coumarate:CoA ligase'	'7.8.1.1'	0.0461764	1	2	8	0.2
'Cell wall organisation.cutin and suberin.cuticular lipid formation.monoacylglyceryl ester monomer biosynthesis.cutin sn-glycerol-3-phosphate acyltransferase'	'21.9.1.5.1'	0.0461764	1	2	8	0.2
'Amino acid metabolism.biosynthesis.pyruvate family	'4.1.3	0.0468266	1	5	51	0.0892857
'Lipid metabolism.fatty acid biosynthesis.endoplasmic reticulum-localized fatty acid elongase (FAE) system.fatty acid elongation complex	'5.1.6.1	0.048227	1	7	87	0.0744681
'Solute transport.carrier-mediated transport.MFS superfamily.SP family.monosaccharide transporter (STP)'	'24.2.2.1.6'	0.0499019	1	5	52	0.0877193
'Cytoskeleton organisation.microfilament network.actin-membrane compartment interaction	'20.2.5	0.0508215	1	3	21	0.125
'Cytoskeleton organisation.microfilament network.actin-membrane compartment interaction.NET-type actin-membrane nexus protein families	'20.2.5.1	0.0508215	1	3	21	0.125
'Protein modification.phosphorylation.TKL protein kinase superfamily.LRR-VIII protein kinase families.protein kinase (LRR-VIII-1)'	'18.4.1.8.1'	0.0508215	1	3	21	0.125
'Protein homeostasis.proteolysis.metallopeptidase activities.aminopeptidase activities.M20-class IAA-amino acid hydrolase'	'19.4.5.6.6'	0.0513034	1	4	36	0.1
'Carbohydrate metabolism.sucrose metabolism.biosynthesis	'3.1.2	0.0530931	1	5	53	0.0862069
'Cellular respiration.glycolysis.cytosolic glycolysis	'2.1.1	0.0541359	1	6	71	0.0779221
'Protein translocation.chloroplast.inner envelope TIC translocation system.redox regulon complex.component Tic32'	'23.1.3.5.1'	0.0551466	1	2	9	0.181818
'Amino acid metabolism.biosynthesis.shikimate family.tryptophan.phosphoribosyanthranilate isomerase'	'4.1.5.3.3'	0.0551466	1	2	9	0.181818
'Lipid metabolism.fatty acid biosynthesis.endoplasmic reticulum-localized fatty acid elongase (FAE) system.very long chain fatty acid elongation	'5.1.6.2	0.0551466	1	2	9	0.181818
'Lipid metabolism.fatty acid biosynthesis.endoplasmic reticulum-localized fatty acid elongase (FAE) system.very long chain fatty acid elongation.catalytic protein (CER2)'	'5.1.6.2.1'	0.0551466	1	2	9	0.181818
'Cell wall organisation.hemicellulose.xyloglucan.biosynthesis.UDP-xylose-dependent 1,6-alpha-xylosyltransferase'	'21.2.1.1.2'	0.0551466	1	2	9	0.181818
'Carbohydrate metabolism.starch metabolism.biosynthesis.starch debranching enzyme'	'3.2.2.6'	0.0551466	1	2	9	0.181818
'Cell wall organisation.hemicellulose.heteromannan.modification and degradation.mannan O-acetyltransferase (MOAT)'	'21.2.3.2.1'	0.0551466	1	2	9	0.181818
'Carbohydrate metabolism.starch metabolism.degradation.hydrolysis and phosphorolysis.starch-debranching activities.isoamylase-type enzyme'	'3.2.3.3.2.1'	0.0551466	1	2	9	0.181818
'Chromatin organisation.histone modifications.histone lysine methylation.PRC2 histone methylation complex.associated protein factors.PRC2-VRN-interacting PHD protein (VIN3|VRN5)'	'12.3.3.1.2.2'	0.0551466	1	2	9	0.181818
'Protein modification.phosphorylation.TKL protein kinase superfamily.protein kinase (PERK-related)'	'18.4.1.32'	0.0551466	1	2	9	0.181818
'Solute transport.channels.MIP family.Nodulin-26-like intrinsic protein (NIP)'	'24.3.1.1'	0.0553275	1	4	37	0.097561
'Solute transport.carrier-mediated transport.MFS superfamily.small solute transporter (BT1)'	'24.2.2.5'	0.0562895	1	3	22	0.12
'Coenzyme metabolism.S-adenosyl methionine (SAM) cycle.S-adenosyl methionine synthetase'	'7.3.1'	0.0562895	1	3	22	0.12
'Protein modification.phosphorylation.TKL protein kinase superfamily.protein kinase (L-lectin)'	'18.4.1.19'	0.0580197	1	8	100	0.0740741
'Secondary metabolism.terpenoids.mevalonate pathway	'9.1.1	0.0598228	1	5	55	0.0833333
'Cellular respiration.pyruvate oxidation	'2.2	0.062024	1	3	23	0.115385
'Cellular respiration.pyruvate oxidation.mitochondrial pyruvate dehydrogenase complex	'2.2.1	0.062024	1	3	23	0.115385
'Chromatin organisation.histone chaperone activities.CAF1 histone chaperone complex	'12.2.1	0.062024	1	3	23	0.115385
'Nutrient uptake.iron uptake.reduction-based strategy uptake	'25.4.2	0.062024	1	3	23	0.115385
'Nutrient uptake.iron uptake.reduction-based strategy uptake.ferric cation-chelate reductase'	'25.4.2.1'	0.062024	1	3	23	0.115385
'Protein modification.phosphorylation.serine/threonine protein phosphatase superfamily.PPP Fe-Zn-dependent phosphatase families.PP1-class phosphatase'	'18.4.24.1.1'	0.062024	1	3	23	0.115385
'Nutrient uptake.copper uptake.reduction-based uptake.metal ion-chelate reductase (FRO)'	'25.5.2.1'	0.062024	1	3	23	0.115385
'Cell wall organisation.cutin and suberin.biosynthesis regulation	'21.9.3	0.062024	1	3	23	0.115385
'Nucleotide metabolism.purines.salvage pathway	'6.1.2	0.0638692	1	4	39	0.0930233
'Lipid metabolism.fatty acid biosynthesis.fatty acid desaturation.delta-7/delta-9 fatty acid desaturase (FAD5/ADS)'	'5.1.7.2'	0.0638692	1	4	39	0.0930233
'Nucleotide metabolism.pyrimidines.de novo biosynthesis	'6.2.1	0.0638692	1	4	39	0.0930233
'Phytohormone action.signalling peptides.CRP (cysteine-rich-peptide) category.RALF/RALFL-peptide activity.RALF/RALFL-precursor polypeptide'	'11.10.2.4.1'	0.0638692	1	4	39	0.0930233
'Nucleotide metabolism.purines.salvage pathway.adenosine kinase'	'6.1.2.3'	0.0646667	1	2	10	0.166667
'Protein biosynthesis.ribosome biogenesis.small ribosomal subunit (SSU).SSU proteome.component RPS4'	'17.1.3.1.5'	0.0646667	1	2	10	0.166667
'Amino acid metabolism.biosynthesis.pyruvate family.pyruvate-derived amino acids.acetolactate synthase complex	'4.1.3.2.1	0.0646667	1	2	10	0.166667
'Nutrient uptake.nitrogen assimilation.aspartate aminotransferase'	'25.1.7'	0.0646667	1	2	10	0.166667
'Redox homeostasis.enzymatic reactive oxygen species scavengers.superoxide dismutase activities.copper/zinc superoxide dismutase'	'10.2.2.3'	0.0646667	1	2	10	0.166667
'Carbohydrate metabolism.starch metabolism.degradation.phosphorylation	'3.2.3.1	0.0646667	1	2	10	0.166667
'Phytohormone action.auxin.conjugation and degradation.indole-3-acetic acid-amido synthetase'	'11.2.3.1'	0.0646667	1	2	10	0.166667
'Chromatin organisation.DNA methylation.RNA-directed DNA methylation (RdDM) pathway.RNA polymerase-IV-positioning factor (SHH)'	'12.5.1.7'	0.0646667	1	2	10	0.166667
'RNA biosynthesis.transcriptional regulation.Homeobox transcription factor superfamily.transcription factor (SAWADEE)'	'15.5.3.10'	0.0646667	1	2	10	0.166667
'Coenzyme metabolism	'7	0.0663798	1	38	762	0.0475
'Phytohormone action.abscisic acid.perception and signalling	'11.1.2	0.0668585	1	8	107	0.0695652
'Coenzyme metabolism.molybdenum cofactor biosynthesis	'7.1	0.0680178	1	3	24	0.111111
'Solute transport.carrier-mediated transport.TOC superfamily.sugar efflux transporter (SWEET)'	'24.2.6.1'	0.0692329	1	6	76	0.0731707
'Protein modification.phosphorylation.TKL protein kinase superfamily.RLCK-IX receptor-like protein kinase families.receptor-like protein kinase (RLCK-IXb)'	'18.4.1.39.2'	0.0707825	1	5	58	0.0793651
'RNA biosynthesis.transcriptional regulation.transcription factor (OFP)'	'15.5.37'	0.0707825	1	5	58	0.0793651
'Cell cycle organisation.DNA replication	'13.2	0.0719708	1	16	267	0.0565371
'Lipid metabolism.phytosterol biosynthesis	'5.5	0.0725161	1	6	77	0.0722892
'Protein homeostasis.proteolysis.serine-type peptidase activities.S28-class serine carboxypeptidase'	'19.4.2.7'	0.0742634	1	3	25	0.107143
'Cytoskeleton organisation.microtubular network.Kinesin microtubule-based motor protein activities.motor protein (Kinesin-5)'	'20.1.3.4'	0.074687	1	2	11	0.153846
'Cell cycle organisation.DNA replication.elongation.single-stranded-DNA binding RPA complex.component RPA1'	'13.2.3.5.1'	0.074687	1	2	11	0.153846
'Multi-process regulation.Programmed Cell Death (PCD) system.cysteine proteinase (VPE)'	'27.2.3'	0.074687	1	2	11	0.153846
'Redox homeostasis.low-molecular-weight scavengers.ascorbate biosynthesis.phosphomannose isomerase (PMI)'	'10.3.1.1'	0.074687	1	2	11	0.153846
'Cell cycle organisation.mitosis and meiosis.meiotic recombination.DNA strand exchange.RPA presynaptic filament assembly factor complex.component RPA1'	'13.3.6.4.4.1'	0.074687	1	2	11	0.153846
'Protein homeostasis.proteolysis.cysteine-type peptidase activities.C13-class asparaginyl endopeptidase (Legumain)'	'19.4.1.3'	0.074687	1	2	11	0.153846
'Vesicle trafficking.endomembrane trafficking.BLOC-1 endosome-to-vacuole sorting complex.component BLOS2'	'22.5.3.2'	0.074687	1	2	11	0.153846
'Coenzyme metabolism.pyridoxalphosphate biosynthesis.pyridoxal 5-phosphate synthase complex.synthase component'	'7.7.1.1'	0.074687	1	2	11	0.153846
'Coenzyme metabolism.tetrapyrrol biosynthesis	'7.12	0.0784764	1	12	188	0.06
'Protein homeostasis.autophagy.ATG1-13 autophagosome assembly control complex	'19.3.1	0.0807529	1	3	26	0.103448
'Nutrient uptake.nitrogen assimilation	'25.1	0.0816376	1	8	115	0.0650407
'Phytohormone action.cytokinin.biosynthesis	'11.4.1	0.0828782	1	4	43	0.0851064
'Secondary metabolism.phenolics.flavonoid biosynthesis.aurones	'9.2.2.7	0.0851604	1	2	12	0.142857
'Secondary metabolism.phenolics.flavonoid biosynthesis.aurones.aureusidin synthase'	'9.2.2.7.1'	0.0851604	1	2	12	0.142857
'Carbohydrate metabolism.starch metabolism.degradation.hydrolysis and phosphorolysis.amylase activities.alpha amylase'	'3.2.3.3.1.1'	0.0851604	1	2	12	0.142857
'Lipid metabolism.fatty acid biosynthesis.acetyl-CoA carboxylation	'5.1.3	0.0874779	1	3	27	0.1
'Polyamine metabolism.polyamine degradation	'8.5	0.0874779	1	3	27	0.1
'Solute transport.primary active transport.P-type ATPase superfamily.P2 family.P2B-type calcium cation-transporting ATPase (ACA)'	'24.1.2.2.2'	0.0880185	1	4	44	0.0833333
'External stimuli response.pathogen	'26.8	0.0882094	1	35	708	0.0471063
'Cell cycle organisation.cell cycle control.cyclin-dependent regulation.cyclin activities.cyclin (CYCD)'	'13.1.1.1.4'	0.0933086	1	4	45	0.0816327
'Photosynthesis.photophosphorylation.photosystem I	'1.1.4	0.0946187	1	7	95	0.0686275
'Cell wall organisation.pectin.rhamnogalacturonan II	'21.3.3	0.0960427	1	2	13	0.133333
'RNA biosynthesis.transcriptional regulation.transcription factor (CAMTA)'	'15.5.26'	0.0960427	1	2	13	0.133333
'Coenzyme metabolism.tetrapyrrol biosynthesis.chlorophyll metabolism.chlorophyll breakdown.magnesium dechelatase'	'7.12.6.7.3'	0.0960427	1	2	13	0.133333
'Cell wall organisation.lignin	'21.6	0.096595	1	7	96	0.0679612
'RNA biosynthesis.transcriptional regulation.MYB transcription factor superfamily.transcription factor (GARP)'	'15.5.2.3'	0.0986741	1	7	97	0.0673077
'Photosynthesis.calvin cycle.ribulose-1,5-bisphosphat carboxylase/oxygenase (RuBisCo) activity.RuBisCo assembly	'1.2.1.2	0.0987455	1	4	46	0.08
'Lipid metabolism.fatty acid biosynthesis.endoplasmic reticulum-localized fatty acid elongase (FAE) system.fatty acid elongation complex.3-ketoacyl-CoA synthase (KCS)'	'5.1.6.1.1'	0.100297	1	5	65	0.0714286
'Lipid metabolism.lipid degradation.fatty acid degradation	'5.7.3	0.100855	1	7	98	0.0666667
'Cytoskeleton organisation.endoplasmic reticulum-cytoskeleton-plasma membrane interface.contact site protein (VAP27)'	'20.7.1'	0.1016	1	3	29	0.09375
'Protein modification.phosphorylation.STE protein kinase superfamily.protein kinase (MAP3K-MEKK)'	'18.4.2.2'	0.104948	1	5	66	0.0704225
'Lipid metabolism.lipid degradation	'5.7	0.105704	1	21	392	0.0508475
'External stimuli response.light.red/far red light.phytochrome photoreceptor (PHY)'	'26.1.1.1'	0.107292	1	2	14	0.125
'Protein homeostasis.ubiquitin-proteasome system.ubiquitin-fold protein conjugation.ubiquitin conjugation (ubiquitylation).ubiquitin receptor regulatory protein (DA1)'	'19.2.2.1.7'	0.107292	1	2	14	0.125
'Solute transport.carrier-mediated transport.MFS superfamily.OCT family.organic cation transporter (OCT)'	'24.2.2.3.2'	0.107292	1	2	14	0.125
'Solute transport.carrier-mediated transport.BART superfamily.BASS family.2-keto acid transporter (BAT)'	'24.2.5.1.1'	0.107292	1	2	14	0.125
'Coenzyme metabolism.pyridoxalphosphate biosynthesis.pyridoxal 5-phosphate synthase complex	'7.7.1	0.107292	1	2	14	0.125
'Cell wall organisation.cutin and suberin.cuticular lipid formation.monoacylglyceryl ester monomer biosynthesis	'21.9.1.5	0.107292	1	2	14	0.125
'Carbohydrate metabolism.nucleotide sugar biosynthesis.UDP-L-rhamnose biosynthesis.UDP-L-rhamnose synthase'	'3.13.6.1'	0.107292	1	2	14	0.125
'Redox homeostasis	'10	0.107561	1	21	396	0.0503597
'Lipid metabolism.phytosterol biosynthesis.campesterol	'5.5.1	0.108979	1	3	30	0.0909091
'Carbohydrate metabolism.gluconeogenesis	'3.10	0.108979	1	3	30	0.0909091
'Redox homeostasis.low-molecular-weight scavengers.ascorbate biosynthesis	'10.3.1	0.110047	1	4	48	0.0769231
'Cellular respiration.glycolysis	'2.1	0.11324	1	7	103	0.0636364
'RNA biosynthesis.transcriptional regulation.B3 transcription factor superfamily.transcription factor (ARF)'	'15.5.5.1'	0.114561	1	5	68	0.0684932
'Lipid metabolism.lipid degradation.phospholipase activities	'5.7.2	0.115778	1	11	184	0.0564103
'Photosynthesis.photophosphorylation.linear electron flow.ferredoxin-NADP reductase (FNR) activity	'1.1.5.2	0.118869	1	2	15	0.117647
'Carbohydrate metabolism.starch metabolism.degradation.hydrolysis and phosphorolysis.starch-debranching activities	'3.2.3.3.2	0.118869	1	2	15	0.117647
'Solute transport.carrier-mediated transport.APC superfamily.AAAP family.auxin transporter (AUX/LAX)'	'24.2.3.4.5'	0.118869	1	2	15	0.117647
'RNA biosynthesis.transcriptional regulation.transcription factor (SRS)'	'15.5.47'	0.118869	1	2	15	0.117647
'Phytohormone action.signalling peptides.NCRP (non-cysteine-rich-peptide) category.IDL-peptide activity	'11.10.1.5	0.118869	1	2	15	0.117647
'Solute transport.primary active transport.P-type ATPase superfamily	'24.1.2	0.124026	1	11	189	0.055
'Photosynthesis.photophosphorylation.photosystem II.LHC-related protein groups	'1.1.1.6	0.124327	1	3	32	0.0857143
'Coenzyme metabolism.tetrahydrofolate biosynthesis.tetrahydrofolate (THF) interconversions	'7.5.7	0.124327	1	3	32	0.0857143
'Photosynthesis.calvin cycle.ribulose-1,5-bisphosphat carboxylase/oxygenase (RuBisCo) activity	'1.2.1	0.126879	1	6	79	0.0705882
'Lipid metabolism.fatty acid biosynthesis.acetyl-CoA carboxylation.polymeric acetyl-CoA carboxylase complex	'5.1.3.2	0.130737	1	2	16	0.111111
'Lipid metabolism.fatty acid biosynthesis.endoplasmic reticulum-localized fatty acid elongase (FAE) system.fatty acid elongation complex.3-ketoacyl-CoA reductase (KCR)'	'5.1.6.1.2'	0.130737	1	2	16	0.111111
'Solute transport.carrier-mediated transport.DMT superfamily.NST-TPT group.nucleotide sugar transporter (GONST1|2|3|4)'	'24.2.1.1.4'	0.130737	1	2	16	0.111111
'Vesicle trafficking.endomembrane trafficking.BLOC-1 endosome-to-vacuole sorting complex	'22.5.3	0.130737	1	2	16	0.111111
'Protein modification.phosphorylation.TKL protein kinase superfamily.receptor-like protein kinase (RLCK-VI)'	'18.4.1.36'	0.132277	1	3	33	0.0833333
'Cytoskeleton organisation.endoplasmic reticulum-cytoskeleton-plasma membrane interface	'20.7	0.132277	1	3	33	0.0833333
'Lipid metabolism.glycerolipid biosynthesis.phosphatidate	'5.2.1	0.137662	1	6	84	0.0666667
'Protein modification.phosphorylation.CMGC protein kinase superfamily.CDK protein kinase families	'18.4.3.1	0.140234	1	6	85	0.0659341
'Phytohormone action.auxin.perception and signal transduction	'11.2.2	0.140398	1	3	34	0.0810811
'Cell wall organisation.cell wall proteins.hydroxyproline-rich glycoprotein activities.arabinogalactan-protein (AGP) activities.xylogen-type AGP (XYP/XYLP)'	'21.4.1.1.4'	0.140398	1	3	34	0.0810811
'Protein modification.phosphorylation.serine/threonine protein phosphatase superfamily.PPM/PP2C Mn/Mg-dependent phosphatase families.clade A phosphatase'	'18.4.24.2.1'	0.140398	1	3	34	0.0810811
'Phytohormone action.auxin.perception and signal transduction.receptor complex	'11.2.2.1	0.142862	1	2	17	0.105263
'Multi-process regulation.phosphoinositide lipid regulatory system.phosphatidylinositol 3-phosphate.phosphatidylinositol 3-phosphate 5-kinase (FAB1)'	'27.5.1.2'	0.142862	1	2	17	0.105263
'Coenzyme metabolism.pyridoxalphosphate biosynthesis	'7.7	0.142862	1	2	17	0.105263
'Carbohydrate metabolism.oxidative pentose phosphate pathway.oxidative phase.glucose-6-phosphate dehydrogenase'	'3.9.1.1'	0.142862	1	2	17	0.105263
'Phytohormone action.signalling peptides.NCRP (non-cysteine-rich-peptide) category.GLV/RGF/CLEL-peptide activity.RGF-peptide receptor (RGFR)'	'11.10.1.8.2'	0.142862	1	2	17	0.105263
'Protein homeostasis.protein quality control.Hsp90 chaperone system.chaperone (Hsp90)'	'19.1.6.1'	0.148682	1	3	35	0.0789474
'Nutrient uptake.phosphorus assimilation	'25.3	0.148734	1	6	88	0.0638298
'Protein modification.S-glutathionylation.glutathione S-transferase activities.class tau glutathione S-transferase'	'18.8.1.4'	0.155028	1	6	90	0.0625
'RNA processing.RNA 5-end cap adding.mRNA cap methyltransferase'	'16.1.2'	0.155209	1	2	18	0.1
'Solute transport.carrier-mediated transport.CDF superfamily.CDF family.manganese cation transporter (Mn-CDF)'	'24.2.9.2.2'	0.155209	1	2	18	0.1
'RNA processing.pre-mRNA splicing.spliceosome-associated non-snRNP factor activities.splicing factor (RS31|40|41)'	'16.4.6.3'	0.155209	1	2	18	0.1
'Carbohydrate metabolism.oligosaccharide metabolism.galactinol synthase'	'3.4.1'	0.155209	1	2	18	0.1
'Phytohormone action.brassinosteroid.perception and signal transduction	'11.3.2	0.155662	1	8	129	0.0583942
'Protein modification.phosphorylation.TKL protein kinase superfamily.protein kinase (MAP3K-RAF)'	'18.4.1.30'	0.162345	1	8	132	0.0571429
'Solute transport.carrier-mediated transport.APC superfamily.SulP family.sulfate transporter (SULTR)'	'24.2.3.1.1'	0.165698	1	3	37	0.075
'Enzyme classification.EC_6 ligases	'50.6	0.165698	1	3	37	0.075
'External stimuli response.carbon dioxide	'26.2	0.167749	1	2	19	0.0952381
'Cell cycle organisation.mitosis and meiosis.chromatin condensation.condensin I/II complex	'13.3.1.1	0.167749	1	2	19	0.0952381
'Protein modification.phosphorylation.TKL protein kinase superfamily.protein kinase (Crinkly-like)'	'18.4.1.26'	0.167749	1	2	19	0.0952381
'Enzyme classification.EC_5 isomerases.EC_5	'50.5.3'	0.167749	1	2	19	0.0952381
'Enzyme classification.EC_5 isomerases.EC_5	'50.5.3'	0.167749	1	2	19	0.0952381
'Photosynthesis.photophosphorylation.photosystem I.PS-I complex	'1.1.4.2	0.174412	1	3	38	0.0731707
'Amino acid metabolism.biosynthesis.aspartate family.aspartate-derived amino acids	'4.1.2.2	0.175264	1	8	137	0.0551724
'RNA biosynthesis.transcriptional regulation.transcription factor (AS2/LOB)'	'15.5.24'	0.178102	1	8	138	0.0547945
'Protein modification.phosphorylation.TKL protein kinase superfamily.protein kinase (Extensin)'	'18.4.1.18'	0.180453	1	2	20	0.0909091
'Phytohormone action.signalling peptides	'11.10	0.187072	1	28	590	0.0453074
'Protein modification.S-glutathionylation.glutaredoxin'	'18.8.2'	0.190032	1	5	69	0.0675676
'Protein modification.targeting peptide maturation.endomembrane system.SPC endoplasmic signal peptidase complex.catalytic component SEC11'	'18.10.1.1.1'	0.193294	1	2	21	0.0869565
'Carbohydrate metabolism.gluconeogenesis.phosphoenolpyruvate carboxykinase'	'3.10.1'	0.193294	1	2	21	0.0869565
'Cell wall organisation.cellulose.cellulose synthase complex (CSC).CSC assembly	'21.1.1.2	0.193425	1	1	5	0.166667
'Amino acid metabolism.biosynthesis.glutamate family.histidine.bifunctional phosphoribosyl-ATP diphosphatase and phosphoribosyl-AMP cyclohydrolase'	'4.1.1.2.3'	0.193425	1	1	5	0.166667
'Cell wall organisation.cellulose.cellulose synthase complex (CSC).CSC assembly.regulatory protein (STELLO)'	'21.1.1.2.1'	0.193425	1	1	5	0.166667
'Lipid metabolism.fatty acid biosynthesis.citrate shuttle.cytosolic NAD-dependent malate dehydrogenase'	'5.1.1.3'	0.193425	1	1	5	0.166667
'Secondary metabolism.terpenoids.mevalonate pathway.acetyl-CoA C-acyltransferase'	'9.1.1.1'	0.193425	1	1	5	0.166667
'Nutrient uptake.nitrogen assimilation.systemic nitrogen signalling.CEP-receptor kinase (CEPR)'	'25.1.1.2'	0.193425	1	1	5	0.166667
'Cytoskeleton organisation.microtubular network.microtubule Tubulin heterodimer formation.gamma-Tubulin Ring Complex (gamma-TuRC).gamma tubulin component TUG1'	'20.1.2.1.1'	0.193425	1	1	5	0.166667
'Phytohormone action.abscisic acid.perception and signalling.signal transducer (SDIR1)'	'11.1.2.6'	0.193425	1	1	5	0.166667
'Cytoskeleton organisation.microtubular network.Kinesin microtubule-based motor protein activities.motor protein (Kinesin-1)'	'20.1.3.1'	0.193425	1	1	5	0.166667
'Carbohydrate metabolism.sucrose metabolism.degradation.invertase activities.acid beta-fructofuranosidase (CWIN)'	'3.1.4.1.1'	0.193425	1	1	5	0.166667
'Secondary metabolism.terpenoids.carotenoid biosynthesis.carotenes.lycopene beta cyclase (LCY-b)'	'9.1.6.1.6'	0.193425	1	1	5	0.166667
'Cell wall organisation.hemicellulose.xyloglucan.modification and degradation.1,2-alpha-fucosidase'	'21.2.1.2.3'	0.193425	1	1	5	0.166667
'Carbohydrate metabolism.starch metabolism.granule initiation.initiation factor (MRC/PII1)'	'3.2.1.3'	0.193425	1	1	5	0.166667
'Phytohormone action.auxin.conjugation and degradation.indole-3-acetic acid dioxygenase'	'11.2.3.3'	0.193425	1	1	5	0.166667
'Lipid metabolism.glycerolipid biosynthesis.phosphatidylcholine.choline homeostasis.choline kinase'	'5.2.4.5.2'	0.193425	1	1	5	0.166667
'Cell wall organisation.pectin.homogalacturonan.biosynthesis.methyltransferase (QUA)'	'21.3.1.1.2'	0.193425	1	1	5	0.166667
'Nucleotide metabolism.deoxynucleotides.salvage pathway.thymidine kinase (TK1)'	'6.3.2.1'	0.193425	1	1	5	0.166667
'External stimuli response.temperature.sensing and signalling.temperature sensor protein (PHY-B)'	'26.4.1.2'	0.193425	1	1	5	0.166667
'Protein translocation.peroxisome.PEX19 insertion system.component Pex19'	'23.4.2.1'	0.193425	1	1	5	0.166667
'RNA biosynthesis.RNA polymerase III-dependent transcription.TFIIIe transcription factor complex.component RPC82'	'15.4.5.1'	0.193425	1	1	5	0.166667
'Photosynthesis.CAM/C4 photosynthesis.NAD-dependent malate dehydrogenase'	'1.4.2'	0.193425	1	1	5	0.166667
'RNA biosynthesis.transcriptional regulation.bZIP transcription factor superfamily.transcription factor (bZIP62)'	'15.5.4.4'	0.193425	1	1	5	0.166667
'Vesicle trafficking.endomembrane trafficking.protein recycling.AP-5 cargo adaptor complex.large subunit beta (AP5B)'	'22.5.5.4.2'	0.193425	1	1	5	0.166667
'Vesicle trafficking.target membrane tethering.TRAPP (Trafficking-Protein-Particle) complexes.core components.component TRAPPC6/TRS33'	'22.6.6.1.6'	0.193425	1	1	5	0.166667
'External stimuli response.symbiont.symbiosis signalling pathway.LysM receptor kinase (NFR5/NFP)'	'26.9.1.2'	0.193425	1	1	5	0.166667
'Phytohormone action.signalling peptides.NCRP (non-cysteine-rich-peptide) category.CEP-peptide activity.CEP-peptide receptor (CEPR)'	'11.10.1.3.2'	0.193425	1	1	5	0.166667
'Coenzyme metabolism.iron-sulfur cluster assembly machinery.mitochondrial ISC system.transfer phase.assembly factor (IBA57)'	'7.11.2.2.4'	0.193425	1	1	5	0.166667
'Carbohydrate metabolism.starch metabolism.biosynthesis	'3.2.2	0.198305	1	5	72	0.0649351
'Amino acid metabolism.biosynthesis.aspartate family	'4.1.2	0.198827	1	9	157	0.0542169
'Protein modification.phosphorylation.TKL protein kinase superfamily.G-Lectin protein kinase families.protein kinase (SD-1)'	'18.4.1.24.1'	0.200624	1	9	158	0.0538922
'Solute transport.primary active transport.P-type ATPase superfamily.P3 family	'24.1.2.3	0.201263	1	3	41	0.0681818
'Solute transport.primary active transport.P-type ATPase superfamily.P3 family.P3A-type proton-translocating ATPase (AHA)'	'24.1.2.3.1'	0.201263	1	3	41	0.0681818
'Cytoskeleton organisation.microfilament network	'20.2	0.202607	1	18	356	0.0481283
'Redox homeostasis.enzymatic reactive oxygen species scavengers.superoxide dismutase activities	'10.2.2	0.206246	1	2	22	0.0833333
'Solute transport.carrier-mediated transport.MFS superfamily.SP family.polyol/monosaccharide transporter (PLT)'	'24.2.2.1.7'	0.206246	1	2	22	0.0833333
'Cell wall organisation.cellulose.cellulose-hemicellulose network assembly.regulatory protein (COB)'	'21.1.2.2'	0.210421	1	3	42	0.0666667
'Carbohydrate metabolism.oligosaccharide metabolism	'3.4	0.210421	1	3	42	0.0666667
'Nutrient uptake.iron uptake	'25.4	0.213164	1	9	164	0.0520231
'Secondary metabolism.terpenoids.terpene biosynthesis	'9.1.4	0.21555	1	7	118	0.056
'Lipid metabolism.glycerolipid biosynthesis.phosphatidate.endoplasmic reticulum phosphatidate biosynthesis.glycerol-3-phosphate acyltransferase (GPAT4-8)'	'5.2.1.2.2'	0.219285	1	2	23	0.08
'Solute transport.carrier-mediated transport.APC superfamily.APC family.amino acid transporter (LAT)'	'24.2.3.5.1'	0.219285	1	2	23	0.08
'RNA processing.RNA chaperone activities	'16.7	0.219285	1	2	23	0.08
'Nutrient uptake.copper uptake.reduction-based uptake	'25.5.2	0.219667	1	3	43	0.0652174
'Protein homeostasis.protein quality control.ER Quality Control (ERQC) machinery.calnexin/calreticulin chaperone system.CNX-CRT cycle.lectin chaperone (CNX)'	'19.1.1.1.1.1'	0.221811	1	1	6	0.142857
'Photosynthesis.photophosphorylation.photosystem II.assembly and maintenance.assembly factor (Psb32)'	'1.1.1.3.12'	0.221811	1	1	6	0.142857
'Cell wall organisation.cellulose.cellulose synthase complex (CSC).microtubule-dependent CSC insertion.microtubule-interacting protein (CC)'	'21.1.1.4.1'	0.221811	1	1	6	0.142857
'Amino acid metabolism.biosynthesis.aspartate family.asparagine.glutamine-dependent asparagine synthetase'	'4.1.2.1.1'	0.221811	1	1	6	0.142857
'Protein biosynthesis.ribosome biogenesis.large ribosomal subunit (LSU).LSU proteome.component RPL37'	'17.1.2.1.39'	0.221811	1	1	6	0.142857
'Amino acid metabolism.biosynthesis.aspartate family.aspartate-derived amino acids.isoleucine.threonine deaminase'	'4.1.2.2.8.1'	0.221811	1	1	6	0.142857
'Secondary metabolism.terpenoids.cycloartenol biosynthesis.cycloartenol synthase'	'9.1.5.3'	0.221811	1	1	6	0.142857
'Photosynthesis.photophosphorylation.cyclic electron flow	'1.1.6	0.221811	1	1	6	0.142857
'Photosynthesis.photophosphorylation.cyclic electron flow.PGR5/PGRL1 complex	'1.1.6.1	0.221811	1	1	6	0.142857
'Lipid metabolism.glycerolipid biosynthesis.phosphatidate.endoplasmic reticulum phosphatidate biosynthesis.NAD-dependent glycerol-3-phosphate dehydrogenase'	'5.2.1.2.1'	0.221811	1	1	6	0.142857
'RNA processing.RNA 3-end processing.mRNA polyadenylation.Cleavage Stimulatory Factor (CstF) complex.component CstF77/Rna14'	'16.2.1.3.1'	0.221811	1	1	6	0.142857
'External stimuli response.carbon dioxide.sensing and signalling.signal transducer kinase (OST1)'	'26.2.1.3'	0.221811	1	1	6	0.142857
'Protein homeostasis.ubiquitin-proteasome system.ubiquitin-fold protein conjugation.Cullin-based ubiquitylation complexes.SKP1-CUL1-FBX (SCF) E3 ligase complexes.F-BOX substrate adaptor components.component EDL'	'19.2.2.8.1.4.5'	0.221811	1	1	6	0.142857
'Carbohydrate metabolism.starch metabolism.degradation.sugar translocation	'3.2.3.4	0.221811	1	1	6	0.142857
'Cytoskeleton organisation.microfilament network.actin-membrane compartment interaction.NET-type actin-membrane nexus protein families.actin-binding protein (NET2)'	'20.2.5.1.2'	0.221811	1	1	6	0.142857
'Amino acid metabolism.degradation.threonine.threonine dehydratase'	'4.2.5.2'	0.221811	1	1	6	0.142857
'DNA damage response.DNA repair polymerase activities.DNA polymerase zeta heterodimer	'14.2.6	0.221811	1	1	6	0.142857
'Protein biosynthesis.translation initiation.mRNA loading.eIF-iso4F unwinding complex.component eIF-iso4G'	'17.4.2.4.2'	0.221811	1	1	6	0.142857
'RNA processing.pre-mRNA splicing.U1/U2/U4/U5-associated Sm accessory ribonucleoprotein complex.component Sm-E'	'16.4.2.5'	0.221811	1	1	6	0.142857
'Nutrient uptake.iron uptake.chelation-based strategy uptake.phytosiderophore biosynthesis.nicotianamine synthase'	'25.4.3.1.1'	0.221811	1	1	6	0.142857
'Lipid metabolism.phytosterol biosynthesis.campesterol.sterol C-24 methyltransferase'	'5.5.1.1'	0.221811	1	1	6	0.142857
'Coenzyme metabolism.tetrahydrofolate biosynthesis.folyl-polyglutamate synthetase'	'7.5.6'	0.221811	1	1	6	0.142857
'RNA biosynthesis.transcriptional regulation.transcription factor (DPB3)'	'15.5.50'	0.221811	1	1	6	0.142857
'Cell cycle organisation.organelle division.plastid division.FtsZ ring placement.assembly factor (MinE)'	'13.6.1.2.3'	0.221811	1	1	6	0.142857
'Protein biosynthesis.organelle machinery.mitochondrial ribosome.large ribosomal subunit proteome.component mtRPL30'	'17.7.1.1.26'	0.221811	1	1	6	0.142857
'Lipid metabolism.lipid degradation.glycerol metabolism.NAD-dependent glycerol-3-phosphate dehydrogenase'	'5.7.4.3'	0.221811	1	1	6	0.142857
'Vesicle trafficking.regulation of membrane tethering and fusion.RAB-GTPase activities.B-class RAB GTPase'	'22.8.1.2'	0.221811	1	1	6	0.142857
'RNA processing.messenger ribonucleoparticle (mRNP) export.TREX/THO mRNP trafficking complex.THO subcomplex.component THOC3/Tex1'	'16.11.1.1.3'	0.221811	1	1	6	0.142857
'RNA processing.organelle machinery.pre-mRNA splicing.mitochondrial RNA splicing.group-II intron splicing.type-II splicing factor (nMAT3/4)'	'16.12.2.2.1.3'	0.221811	1	1	6	0.142857
'Coenzyme metabolism.tetrapyrrol biosynthesis.uroporphyrinogen III formation.porphobilinogen deaminase'	'7.12.2.2'	0.221811	1	1	6	0.142857
'Coenzyme metabolism.coenzyme A biosynthesis	'7.4	0.228994	1	3	44	0.0638298
'Cell cycle organisation.mitosis and meiosis.meiotic recombination	'13.3.6	0.236136	1	13	250	0.0494297
'Nucleotide metabolism.purines.catabolism	'6.1.4	0.238392	1	3	45	0.0625
'Multi-process regulation.phosphoinositide lipid regulatory system.phosphatidylinositol 4/5-phosphate.phosphatidylinositol 4/5-phosphate kinase (PIP5K)'	'27.5.2.4'	0.24554	1	2	25	0.0740741
'Cell wall organisation.cellulose.cellulose synthase complex (CSC).microtubule-dependent CSC insertion.regulatory protein (CSI)'	'21.1.1.4.2'	0.249198	1	1	7	0.125
'Secondary metabolism.terpenoids.methylerythritol phosphate (MEP) pathway.1-deoxy-d-xylulose 5-phosphate import	'9.1.2.1	0.249198	1	1	7	0.125
'External stimuli response.light.UV-A/blue light.cryptochrome-mediated photoperception.cryptochrome photoreceptor (CRY)'	'26.1.2.1.1'	0.249198	1	1	7	0.125
'RNA biosynthesis.DNA-dependent RNA polymerase (Pol) complexes.Pol II catalytic components.subunit 1'	'15.1.2.1'	0.249198	1	1	7	0.125
'Secondary metabolism.terpenoids.isoprenyl diphosphate biosynthesis.farnesyl diphosphate synthase'	'9.1.3.2'	0.249198	1	1	7	0.125
'Lipid metabolism.fatty acid biosynthesis.plastidial fatty acid synthase (ptFAS) system.fatty acid chain termination.palmitoyl-ACP thioesterase'	'5.1.4.6.2'	0.249198	1	1	7	0.125
'Amino acid metabolism.biosynthesis.shikimate family.tryptophan.anthranilate synthase heterodimer.subunit alpha'	'4.1.5.3.1.1'	0.249198	1	1	7	0.125
'Protein homeostasis.protein quality control.smallHsp holdase chaperone activities.class-M-I protein'	'19.1.8.8'	0.249198	1	1	7	0.125
'Photosynthesis.calvin cycle.ribulose-1,5-bisphosphat carboxylase/oxygenase (RuBisCo) activity.RuBisCo assembly.assembly factor (BSD2)'	'1.2.1.2.7'	0.249198	1	1	7	0.125
'RNA processing.RNA 3-end processing.mRNA polyadenylation.Cleavage and Polyadenylation Specificity Factor (CPSF) complex.nuclease component CPSF73-I'	'16.2.1.2.3'	0.249198	1	1	7	0.125
'RNA processing.RNA 3-end processing.snRNA maturation.DSP snRNA processing complex.nuclease component CPSF73-I'	'16.2.2.1.5'	0.249198	1	1	7	0.125
'Cell cycle organisation.DNA replication.elongation.DNA-tracking platform.sliding clamp protein (PCNA)'	'13.2.3.4.1'	0.249198	1	1	7	0.125
'Solute transport.channels.chloride anion channel (VCCN)'	'24.3.8'	0.249198	1	1	7	0.125
'Protein modification.phosphorylation.TKL protein kinase superfamily.receptor-like protein kinase (RLCK-X)'	'18.4.1.40'	0.249198	1	1	7	0.125
'Chromatin organisation.DNA methylation.RNA-directed DNA methylation (RdDM) pathway.downstream SUVH-DNAJ methylation reader complex.methylated DNA binding component SUVH1/3'	'12.5.1.16.1'	0.249198	1	1	7	0.125
'Lipid metabolism.phytosterol biosynthesis.phytosterol conjugation.phytosterol glycosylation	'5.5.2.4	0.249198	1	1	7	0.125
'Lipid metabolism.phytosterol biosynthesis.phytosterol conjugation.phytosterol glycosylation.UDP-glucose:sterol glucosyltransferase'	'5.5.2.4.1'	0.249198	1	1	7	0.125
'DNA damage response.nucleotide excision repair (NER).XPF-ERCC1 DNA repair endonuclease complex	'14.6.4	0.249198	1	1	7	0.125
'Phytohormone action.jasmonic acid.perception and signal transduction	'11.7.2	0.249198	1	1	7	0.125
'Phytohormone action.jasmonic acid.perception and signal transduction.receptor complex	'11.7.2.1	0.249198	1	1	7	0.125
'Coenzyme metabolism.lipoic acid biosynthesis.lipoyltransferase'	'7.14.2'	0.249198	1	1	7	0.125
'Multi-process regulation.Programmed Cell Death (PCD) system	'27.2	0.250567	1	5	85	0.0555556
'Lipid metabolism.phytosterol biosynthesis.phytosterol conjugation	'5.5.2	0.257372	1	3	47	0.06
'Redox homeostasis.enzymatic reactive oxygen species scavengers	'10.2	0.258716	1	2	26	0.0714286
'RNA biosynthesis.RNA polymerase III-dependent transcription.TFIIIc transcription factor complex	'15.4.4	0.258716	1	2	26	0.0714286
'Coenzyme metabolism.tetrahydrofolate biosynthesis	'7.5	0.265687	1	5	88	0.0537634
'Protein modification.phosphorylation.CAMK protein kinase superfamily.SNF1-related protein kinase (SnRK2)'	'18.4.5.2'	0.271898	1	2	27	0.0689655
'Carbohydrate metabolism.mannose metabolism	'3.6	0.271898	1	2	27	0.0689655
'Photosynthesis.photophosphorylation.photosystem II.LHC-II complex.component LHCb4'	'1.1.1.1.2'	0.275622	1	1	8	0.111111
'Cellular respiration.glycolysis.cytosolic glycolysis.aldolase'	'2.1.1.2'	0.275622	1	1	8	0.111111
'Protein biosynthesis.ribosome biogenesis.large ribosomal subunit (LSU).LSU proteome.component RPL17'	'17.1.2.1.17'	0.275622	1	1	8	0.111111
'Protein homeostasis.protein quality control.smallHsp holdase chaperone activities.class-C-II protein'	'19.1.8.2'	0.275622	1	1	8	0.111111
'Cell wall organisation.hemicellulose.xyloglucan.biosynthesis.GDP-fucose-dependent 1,2-alpha-fucosyltransferase'	'21.2.1.1.4'	0.275622	1	1	8	0.111111
'External stimuli response.carbon dioxide.sensing and signalling.signal transducer kinase (CBC)'	'26.2.1.4'	0.275622	1	1	8	0.111111
'Lipid metabolism.glycerolipid biosynthesis.diacylglycerol.phosphatidate phosphatase (LPP-alpha)'	'5.2.2.1'	0.275622	1	1	8	0.111111
'Cell wall organisation.cell wall proteins.hydroxyproline-rich glycoprotein activities.arabinogalactan-protein (AGP) activities.AGP glycosylation.AGP alpha-1,2-fucosyltransferase (FUT)'	'21.4.1.1.5.2'	0.275622	1	1	8	0.111111
'Protein modification.phosphorylation.TKL protein kinase superfamily.LRR-XIII protein kinase families.protein kinase (LRR-XIIIb)'	'18.4.1.13.2'	0.275622	1	1	8	0.111111
'Cellular respiration.oxidative phosphorylation.alternative NAD(P)H dehydrogenase activities.type-II NAD(P)H dehydrogenase activities.NAD(P)H dehydrogenase (NDB)'	'2.4.2.1.2'	0.275622	1	1	8	0.111111
'RNA processing.pre-mRNA splicing.spliceosome assembly and disassembly.RNA helicase activities.RNA helicase (Prp16)'	'16.4.7.1.6'	0.275622	1	1	8	0.111111
'Chromatin organisation.DNA methylation.RNA-directed DNA methylation (RdDM) pathway.stabilization factor (SGS3)'	'12.5.1.3'	0.275622	1	1	8	0.111111
'RNA biosynthesis.transcriptional regulation.transcription factor (LFY)'	'15.5.40'	0.275622	1	1	8	0.111111
'RNA processing.tRNA modification.N6-threonylcarbamoylation.KEOPS/EKC complex.component BUD32'	'16.6.2.2.2'	0.275622	1	1	8	0.111111
'Lipid metabolism.lipid degradation.phospholipase activities.phospholipase D activities.phospholipase D (PLD-zeta)'	'5.7.2.4.5'	0.275622	1	1	8	0.111111
'External stimuli response.pathogen.defense mechanisms.systemic acquired resistance (SAR).NPR1-interactive transcription factor (TGA)'	'26.8.3.1.2'	0.275622	1	1	8	0.111111
'Phytohormone action.signalling peptides.CRP (cysteine-rich-peptide) category.EPF/EPFL-peptide activity.ERF-peptide receptor (ER)'	'11.10.2.3.2'	0.275622	1	1	8	0.111111
'Carbohydrate metabolism.starch metabolism.biosynthesis.starch synthase activities	'3.2.2.4	0.285071	1	2	28	0.0666667
'Chromatin organisation.histone modifications.histone lysine methylation.PRC2 histone methylation complex.associated protein factors	'12.3.3.1.2	0.285071	1	2	28	0.0666667
'RNA biosynthesis.transcriptional regulation.transcription factor (LIM)'	'15.5.41'	0.285071	1	2	28	0.0666667
'Amino acid metabolism.biosynthesis.serine family	'4.1.4	0.28574	1	4	59	0.0634921
'Solute transport.primary active transport.P-type ATPase superfamily.P2 family	'24.1.2.2	0.292788	1	4	61	0.0615385
'RNA biosynthesis.transcriptional regulation.C2C2 transcription factor superfamily.transcription factor (DOF)'	'15.5.1.5'	0.294616	1	6	106	0.0535714
'Cell cycle organisation.organelle division.plastid division	'13.6.1	0.296628	1	4	62	0.0606061
'Enzyme classification.EC_5 isomerases	'50.5	0.298219	1	2	29	0.0645161
'External stimuli response.light.red/far red light.CUL4-DDB1 ubiquitination complex.COP1-SPA substrate adaptor subcomplex.regulator component SPA'	'26.1.1.3.3.2'	0.301115	1	1	9	0.1
'Protein modification.glycosylation.N-linked glycosylation.dolichol-phosphate-linked oligosaccharide precursor assembly.ALG13-ALG14 UDP-N-acetylglucosamine transferase heterodimer.membrane-anchor component ALG14'	'18.1.1.4.2.2'	0.301115	1	1	9	0.1
'Lipid metabolism.fatty acid biosynthesis.citrate shuttle.cytosolic NADP-dependent malic enzyme'	'5.1.1.4'	0.301115	1	1	9	0.1
'Nucleotide metabolism.purines.salvage pathway.AMP deaminase activities.membrane-associated AMP deaminase'	'6.1.2.4.1'	0.301115	1	1	9	0.1
'Carbohydrate metabolism.sucrose metabolism.biosynthesis.sucrose-phosphate phosphatase'	'3.1.2.8'	0.301115	1	1	9	0.1
'Protein modification.glycosylation.C-linked glycosylation	'18.1.3	0.301115	1	1	9	0.1
'Protein modification.glycosylation.C-linked glycosylation.C-glucosyltransferase (CGT)'	'18.1.3.1'	0.301115	1	1	9	0.1
'Cell wall organisation.hemicellulose.xylan.biosynthesis.xylosyltransferase activities.xylosyltransferase (IRX9)'	'21.2.2.1.3.1'	0.301115	1	1	9	0.1
'Multi-process regulation.Programmed Cell Death (PCD) system.metacaspase-like regulator (MCP2)'	'27.2.5'	0.301115	1	1	9	0.1
'Protein translocation.peroxisome.PEX19 insertion system	'23.4.2	0.301115	1	1	9	0.1
'Cellular respiration.oxidative phosphorylation.cytochrome c reductase complex.peptidase component MPP heterodimer.subunit alpha'	'2.4.3.3.1'	0.301115	1	1	9	0.1
'Protein modification.phosphorylation.tyrosine protein phosphatase (PTP) superfamily.dual-specificity phosphatase activities.atypical dual-specificity phosphatase (PFA-DSP)'	'18.4.23.2.6'	0.301115	1	1	9	0.1
'Lipid metabolism.sphingolipid biosynthesis.ceramide synthase'	'5.4.5'	0.301115	1	1	9	0.1
'Protein biosynthesis.translation elongation.eEF2 mRNA-translocation factor activity.mRNA-translocation factor (eEF2)'	'17.5.2.1'	0.301115	1	1	9	0.1
'Phytohormone action.jasmonic acid.biosynthesis.oxophytodienoate reductase'	'11.7.1.6'	0.301115	1	1	9	0.1
'Protein modification.targeting peptide maturation.mitochondrion.MPP mitochondrial signal peptidase heterodimer.subunit alpha'	'18.10.2.2.1'	0.301115	1	1	9	0.1
'Photosynthesis.photophosphorylation.photosystem II.photoprotection	'1.1.1.5	0.304896	1	4	64	0.0588235
'Photosynthesis.photophosphorylation.linear electron flow	'1.1.5	0.311326	1	2	30	0.0625
'Vesicle trafficking.SNARE target membrane recognition and fusion complexes.Qb-type SNARE components	'22.7.2	0.311326	1	2	30	0.0625
'Lipid metabolism.sphingolipid biosynthesis	'5.4	0.317452	1	6	113	0.0504202
'Protein modification.phosphorylation.TKL protein kinase superfamily.protein kinase (DUF26)'	'18.4.1.17'	0.324381	1	2	31	0.0606061
'Protein homeostasis.proteolysis.metallopeptidase activities.M10-class metalloprotease (Matrixin)'	'19.4.5.3'	0.324381	1	2	31	0.0606061
'RNA biosynthesis.DNA-dependent RNA polymerase (Pol) complexes.Pol II catalytic components	'15.1.2	0.325712	1	1	10	0.0909091
'Nucleotide metabolism.purines.salvage pathway.AMP deaminase activities	'6.1.2.4	0.325712	1	1	10	0.0909091
'Protein translocation.chloroplast.inner envelope Sec2 post-import insertion system	'23.1.4	0.325712	1	1	10	0.0909091
'Lipid metabolism.fatty acid biosynthesis.fatty acid desaturation.stearoyl-ACP desaturase'	'5.1.7.1'	0.325712	1	1	10	0.0909091
'Solute transport.carrier-mediated transport.DMT superfamily.NST-TPT group.nucleotide sugar transporter (UTR7)'	'24.2.1.1.8'	0.325712	1	1	10	0.0909091
'Protein homeostasis.autophagy.ATG1-13 autophagosome assembly control complex.kinase component ATG1'	'19.3.1.1'	0.325712	1	1	10	0.0909091
'Cell cycle organisation.mitosis and meiosis.metaphase to anaphase transition.Anaphase-Promoting Complex/Cyclosome (APC/C)-dependent ubiquitination.E2 ubiquitin conjugating protein (APC/C)'	'13.3.4.1.2'	0.325712	1	1	10	0.0909091
'Vesicle trafficking.Coat protein I (COPI) coatomer machinery.trafficking regulation.K/HDEL-signature receptor (ERD2)'	'22.3.5.3'	0.325712	1	1	10	0.0909091
'Cell cycle organisation.cytokinesis.preprophase microtubule organization.TON1-TRM-PP2A (TTP) preprophase band formation complex.component TRM'	'13.4.1.2.2'	0.325712	1	1	10	0.0909091
'RNA processing.mRNA modification.adenosine N6-methylation.E3 ubiquitin ligase (HAKAI)'	'16.5.1.2'	0.325712	1	1	10	0.0909091
'RNA biosynthesis.transcriptional regulation.bZIP transcription factor superfamily.transcription factor (bZIP9|10|25)'	'15.5.4.2'	0.325712	1	1	10	0.0909091
'RNA biosynthesis.transcriptional regulation.transcription factor (HRT)'	'15.5.42'	0.325712	1	1	10	0.0909091
'Phytohormone action.salicylic acid.perception and signal transduction.receptor protein (NPR3|4)'	'11.8.2.1'	0.325712	1	1	10	0.0909091
'External stimuli response.pathogen.defense mechanisms.defensin activities.defensin (PDF3)'	'26.8.3.2.3'	0.325712	1	1	10	0.0909091
'External stimuli response.symbiont.symbiosis signalling pathway.LysM receptor kinase (NFR1/LYK3)'	'26.9.1.1'	0.325712	1	1	10	0.0909091
'Phytohormone action.signalling peptides.CRP (cysteine-rich-peptide) category.EPF/EPFL-peptide activity.EPF-peptide receptor (TMM)'	'11.10.2.3.3'	0.325712	1	1	10	0.0909091
'Solute transport.primary active transport	'24.1	0.336799	1	27	621	0.0416667
'Solute transport.primary active transport.P-type ATPase superfamily.P4 family.phospholipid flippase complex.P4-type ATPase component ALA'	'24.1.2.4.1.1'	0.33737	1	2	32	0.0588235
'Protein modification.phosphorylation.STE protein kinase superfamily.protein kinase (MAPKK)'	'18.4.2.1'	0.33737	1	2	32	0.0588235
'Lipid metabolism.lipid trafficking.endoplasmic reticulum-plastid lipid transfer.phospholipid transverse translocation.ALA-ALIS flippase complex.active component ALA'	'5.8.2.1.1.1'	0.33737	1	2	32	0.0588235
'Cellular respiration.glycolysis.cytosolic glycolysis.phosphofructokinase activities.pyrophosphate-dependent phosphofructokinase'	'2.1.1.1.2'	0.349444	1	1	11	0.0833333
'Photosynthesis.photophosphorylation.photosystem II.PS-II complex.component PsbY'	'1.1.1.2.14'	0.349444	1	1	11	0.0833333
'Protein modification.glycosylation.O-linked glycosylation.serine/threonine O-linked glycosylation	'18.1.2.2	0.349444	1	1	11	0.0833333
'Protein biosynthesis.ribosome biogenesis.small ribosomal subunit (SSU).SSU proteome.component RPS15'	'17.1.3.1.16'	0.349444	1	1	11	0.0833333
'Cytoskeleton organisation.microtubular network.Kinesin microtubule-based motor protein activities.motor protein (Kinesin-4)'	'20.1.3.3'	0.349444	1	1	11	0.0833333
'Solute transport.primary active transport.VHP PPase family.proton-translocating pyrophosphatase (VHP1)'	'24.1.4.1'	0.349444	1	1	11	0.0833333
'Nutrient uptake.nitrogen assimilation.ammonium assimilation.glutamine synthetase activities.cytosolic glutamine synthetase (GLN1)'	'25.1.5.1.1'	0.349444	1	1	11	0.0833333
'Protein translocation.mitochondrion.inner mitochondrion membrane TIM translocation system.component Pam18'	'23.2.3.2'	0.349444	1	1	11	0.0833333
'Protein translocation.mitochondrion.inner mitochondrion membrane TIM translocation system.component Tim17'	'23.2.3.4'	0.349444	1	1	11	0.0833333
'Multi-process regulation.SnRK1-kinase regulatory system.SnRK1 protein kinase complex.regulatory subunit betagamma'	'27.3.1.4'	0.349444	1	1	11	0.0833333
'Protein biosynthesis.translation initiation.mRNA loading.mRNA unwinding factor (eIF4A)'	'17.4.2.1'	0.349444	1	1	11	0.0833333
'Protein modification.phosphorylation.CMGC protein kinase superfamily.protein kinase (RCK)'	'18.4.3.7'	0.349444	1	1	11	0.0833333
'Cellular respiration.oxidative phosphorylation.cytochrome c.CCM cytochrome c maturation system (system I)	'2.4.4.2	0.349444	1	1	11	0.0833333
'Protein modification.phosphorylation.CAMK protein kinase superfamily.SNF1-related SnRK1 kinase complex.regulatory subunit betagamma'	'18.4.5.1.4'	0.349444	1	1	11	0.0833333
'Chromatin organisation.DNA methylation.RNA-directed DNA methylation (RdDM) pathway.de novo DNA methylase (DRM)'	'12.5.1.11'	0.349444	1	1	11	0.0833333
'Protein biosynthesis.translation elongation.eEF1 aminoacyl-tRNA binding factor activity.aminoacyl-tRNA binding factor (eEF1A)'	'17.5.1.1'	0.349444	1	1	11	0.0833333
'RNA biosynthesis.transcriptional regulation.transcriptional repression.transcriptional repressor (TIE/SPL)'	'15.5.53.4'	0.349444	1	1	11	0.0833333
'Protein modification.ADP-ribosylation.poly(ADP-ribose) polymerase (PARP)'	'18.5.1'	0.349444	1	1	11	0.0833333
'External stimuli response.salinity.gibberellin-abscisic acid signalling pathways crosstalk	'26.6.2	0.349444	1	1	11	0.0833333
'Phytohormone action.gibberellin.perception and signal transduction.receptor protein (GID1)'	'11.6.2.1'	0.349444	1	1	11	0.0833333
'External stimuli response.pathogen.pattern-triggered immunity (PTI) network.bacterial elicitor response.protein kinase (PCRK)'	'26.8.1.1.5'	0.349444	1	1	11	0.0833333
'Lipid metabolism.lipid trafficking.endoplasmic reticulum-plasma membrane lipid transfer.endoplasmic reticulum-plasma membrane tethering protein (SYTa/b/c)'	'5.8.1.2'	0.349444	1	1	11	0.0833333
'External stimuli response.temperature	'26.4	0.35017	1	4	73	0.0519481
'Protein homeostasis.protein quality control.ER Quality Control (ERQC) machinery.BiP chaperone system	'19.1.1.2	0.350282	1	2	33	0.0571429
'RNA biosynthesis.RNA polymerase I-dependent transcription	'15.2	0.350282	1	2	33	0.0571429
'Nutrient uptake.iron uptake.chelation-based strategy uptake	'25.4.3	0.350282	1	2	33	0.0571429
'Enzyme classification.EC_3 hydrolases.EC_3	'50.3.1'	0.36755	1	4	76	0.05
'Enzyme classification.EC_3 hydrolases.EC_3	'50.3.1'	0.36755	1	4	76	0.05
'Enzyme classification.EC_3 hydrolases.EC_3	'50.3.1'	0.36755	1	4	76	0.05
'Enzyme classification.EC_3 hydrolases.EC_3	'50.3.1'	0.36755	1	4	76	0.05
'Enzyme classification.EC_3 hydrolases.EC_3	'50.3.1'	0.36755	1	4	76	0.05
'Cellular respiration.glycolysis.cytosolic glycolysis.phosphoglycerate mutase'	'2.1.1.6'	0.37234	1	1	12	0.0769231
'Carbohydrate metabolism.sucrose metabolism.biosynthesis.sucrose-phosphate synthase'	'3.1.2.7'	0.37234	1	1	12	0.0769231
'Nucleotide metabolism.purines.salvage pathway.adenine phosphoribosyltransferase'	'6.1.2.1'	0.37234	1	1	12	0.0769231
'Protein biosynthesis.ribosome biogenesis.small ribosomal subunit (SSU).SSU proteome.component RPS8'	'17.1.3.1.9'	0.37234	1	1	12	0.0769231
'Cytoskeleton organisation.microtubular network.Kinesin microtubule-based motor protein activities.motor protein (Kinesin-13)'	'20.1.3.11'	0.37234	1	1	12	0.0769231
'Amino acid metabolism.biosynthesis.shikimate family.phenylalanine and tyrosine.arogenate dehydratase (ADT)'	'4.1.5.2.4'	0.37234	1	1	12	0.0769231
'Cell cycle organisation.DNA replication.preinitiation.helicase auxiliary factor (CDT1)'	'13.2.1.3'	0.37234	1	1	12	0.0769231
'Secondary metabolism.phenolics.flavonoid biosynthesis.flavonol glycosides.flavonol 3-O-glycosyltransferase'	'9.2.2.6.1'	0.37234	1	1	12	0.0769231
'Protein homeostasis.ubiquitin-proteasome system.ubiquitin-fold protein conjugation.Cullin-based ubiquitylation complexes.CUL3-BTB E3 ligase complexes.BTB/POZ substrate adaptor components.component BT'	'19.2.2.8.2.2.4'	0.37234	1	1	12	0.0769231
'Cytoskeleton organisation.microfilament network.actin polymerisation.fimbrin actin-crosslinking factor'	'20.2.2.4'	0.37234	1	1	12	0.0769231
'Solute transport.carrier-mediated transport.APC superfamily.AAAP family.amino acid transporter (ANT)'	'24.2.3.4.4'	0.37234	1	1	12	0.0769231
'Cytoskeleton organisation.microfilament network.myosin microfilament-based motor protein activities.myosin adaptor protein (MadA)'	'20.2.4.4'	0.37234	1	1	12	0.0769231
'Amino acid metabolism.degradation.threonine	'4.2.5	0.37234	1	1	12	0.0769231
'Nucleotide metabolism.deoxynucleotides.biosynthesis.ribonucleoside-diphosphate reductase heterodimer.small subunit'	'6.3.1.1.2'	0.37234	1	1	12	0.0769231
'Chromatin organisation.histone modifications.histone deacetylation.HD1 histone deacetylase family.class-I histone deacetylase'	'12.3.2.1.1'	0.37234	1	1	12	0.0769231
'Cell cycle organisation.mitosis and meiosis.chromosome segregation.microtubule destabilizing motor protein (Kinesin-13)'	'13.3.3.3'	0.37234	1	1	12	0.0769231
'Solute transport.channels.CorA family.metal cation transporter (CorA)'	'24.3.3.2'	0.37234	1	1	12	0.0769231
'Lipid metabolism.sphingolipid biosynthesis.sphingolipid fatty acid 2-hydroxylase'	'5.4.10'	0.37234	1	1	12	0.0769231
'Phytohormone action.ethylene.biosynthesis.regulator protein (ETO)'	'11.5.1.3'	0.37234	1	1	12	0.0769231
'Coenzyme metabolism.tetrahydrofolate biosynthesis.pterin biosynthesis.Nudix-type hydrolase'	'7.5.2.2'	0.37234	1	1	12	0.0769231
'Vesicle trafficking.endomembrane trafficking.protein recycling.deubiquitination.deubiquitinase (AMSH)'	'22.5.5.2.1'	0.37234	1	1	12	0.0769231
'RNA biosynthesis.transcriptional regulation.transcription factor (TAZ)'	'15.5.31'	0.37234	1	1	12	0.0769231
'Lipid metabolism.lipid degradation.phospholipase activities.phospholipase A2 activities.phospholipase A2 (pPLA2-III)'	'5.7.2.2.4'	0.37234	1	1	12	0.0769231
'External stimuli response.pathogen.effector-triggered immunity (ETI) network.RIN4-RPM1 immune signalling.CC-NLR-type effector receptor (RPM1)'	'26.8.2.2.1'	0.37234	1	1	12	0.0769231
'External stimuli response.symbiont.symbiosis signalling pathway.transcription factor (NIN)'	'26.9.1.8'	0.37234	1	1	12	0.0769231
'Coenzyme metabolism.tetrapyrrol biosynthesis.uroporphyrinogen III formation	'7.12.2	0.37234	1	1	12	0.0769231
'Solute transport.primary active transport.P-type ATPase superfamily.P1 family	'24.1.2.1	0.375832	1	2	35	0.0540541
'Solute transport.primary active transport.P-type ATPase superfamily.P1 family.P1B-type heavy metal cation-transporting ATPase (HMA)'	'24.1.2.1.1'	0.375832	1	2	35	0.0540541
'Protein homeostasis.protein quality control.cytosolic Hsp70 chaperone system.chaperone (Hsp70)'	'19.1.5.1'	0.375832	1	2	35	0.0540541
'Phytohormone action.auxin.transport.polar auxin transport.auxin transporter (PIN)'	'11.2.4.1.1'	0.375832	1	2	35	0.0540541
'Solute transport.carrier-mediated transport.BART superfamily.AEC family.auxin efflux transporter (PIN)'	'24.2.5.2.1'	0.375832	1	2	35	0.0540541
'Chromatin organisation.histone modifications.histone lysine methylation.class-III histone methyltransferase (Trithorax)'	'12.3.3.5'	0.375832	1	2	35	0.0540541
'RNA processing.pre-mRNA splicing.U1/U2/U4/U5-associated Sm accessory ribonucleoprotein complex	'16.4.2	0.375832	1	2	35	0.0540541
'RNA processing.pre-mRNA splicing.U6-associated LSm accessory ribonucleoprotein complex	'16.4.3	0.375832	1	2	35	0.0540541
'Protein modification.targeting peptide maturation.plastid	'18.10.3	0.375832	1	2	35	0.0540541
'Solute transport.channels.mechanosensitive ion channel (MSL)'	'24.3.5'	0.388451	1	2	36	0.0526316
'Photosynthesis.photophosphorylation.photosystem II.LHC-related protein groups.three-helix LHC-related protein group	'1.1.1.6.2	0.394431	1	1	13	0.0714286
'Photosynthesis.photophosphorylation.photosystem II.LHC-related protein groups.three-helix LHC-related protein group.protein (ELIP)'	'1.1.1.6.2.1'	0.394431	1	1	13	0.0714286
'Protein biosynthesis.ribosome biogenesis.large ribosomal subunit (LSU).LSU proteome.component RPL7'	'17.1.2.1.5'	0.394431	1	1	13	0.0714286
'Photosynthesis.photophosphorylation.cytochrome b6/f complex.component PetM/VII'	'1.1.2.7'	0.394431	1	1	13	0.0714286
'Chromatin organisation.histones.linker histone (H1)'	'12.1.1'	0.394431	1	1	13	0.0714286
'Carbohydrate metabolism.starch metabolism.granule initiation	'3.2.1	0.394431	1	1	13	0.0714286
'Solute transport.carrier-mediated transport.MFS superfamily.SP family.hexose transporter (SGB/GlcT)'	'24.2.2.1.1'	0.394431	1	1	13	0.0714286
'Nucleotide metabolism.pyrimidines.salvage pathway.uridine/cytidine kinase (UCK)'	'6.2.2.1'	0.394431	1	1	13	0.0714286
'Cell cycle organisation.mitosis and meiosis.meiotic recombination.meiotic initiation.regulatory protein (DYAD/SWI1)'	'13.3.6.1.2'	0.394431	1	1	13	0.0714286
'Cellular respiration.oxidative phosphorylation.cytochrome c reductase complex.peptidase component MPP heterodimer	'2.4.3.3	0.394431	1	1	13	0.0714286
'Protein modification.phosphorylation.tyrosine protein phosphatase (PTP) superfamily.dual-specificity phosphatase activities.phosphoinositide lipid phosphatase (PTEN)'	'18.4.23.2.1'	0.394431	1	1	13	0.0714286
'Lipid metabolism.phytosterol biosynthesis.phytosterol conjugation.methylsterol monooxygenase'	'5.5.2.1'	0.394431	1	1	13	0.0714286
'RNA biosynthesis.transcriptional regulation.NIN-like transcription factor superfamily.transcription factor (NLP)'	'15.5.6.2'	0.394431	1	1	13	0.0714286
'RNA processing.tRNA modification.dihydrouridylation	'16.6.4	0.394431	1	1	13	0.0714286
'RNA processing.tRNA modification.dihydrouridylation.tRNA dihydrouridine synthase'	'16.6.4.1'	0.394431	1	1	13	0.0714286
'Lipid metabolism.lipid degradation.sphingolipid degradation	'5.7.5	0.394431	1	1	13	0.0714286
'External stimuli response.symbiont.arbuscule branching.transcription factor (RAD1)'	'26.9.2.3'	0.394431	1	1	13	0.0714286
'Solute transport.carrier-mediated transport.MOP superfamily.MATE family.metabolite transporter (DTX)'	'24.2.4.1.1'	0.39541	1	8	160	0.047619
'Lipid metabolism.fatty acid biosynthesis.acetyl-CoA generation	'5.1.2	0.400956	1	2	37	0.0512821
'Cell wall organisation.hemicellulose.xylan.modification and degradation	'21.2.2.2	0.400956	1	2	37	0.0512821
'Phytohormone action.strigolactone.perception and signal transduction	'11.9.2	0.400956	1	2	37	0.0512821
'RNA biosynthesis.transcriptional regulation.MYB transcription factor superfamily.transcription factor (MYB-related)'	'15.5.2.2'	0.404832	1	12	258	0.0444444
'Phytohormone action.abscisic acid.perception and signalling.PYR/PYL-receptor.cytoplasm-localized receptor complex.regulatory phosphatase component'	'11.1.2.1.1.2'	0.415744	1	1	14	0.0666667
'Phytohormone action.abscisic acid.conjugation and degradation	'11.1.3	0.415744	1	1	14	0.0666667
'Phytohormone action.abscisic acid.conjugation and degradation.abscisic acid hydroxylase'	'11.1.3.2'	0.415744	1	1	14	0.0666667
'Carbohydrate metabolism.starch metabolism.biosynthesis.ADP-glucose pyrophosphorylase'	'3.2.2.3'	0.415744	1	1	14	0.0666667
'Cell cycle organisation.DNA replication.elongation.DNA polymerase alpha complex	'13.2.3.1	0.415744	1	1	14	0.0666667
'Protein homeostasis.ubiquitin-proteasome system.ubiquitin-fold protein deconjugation.ubiquitin deconjugation.UBP deubiquitinase activities.deubiquitinase (UBP15-21)'	'19.2.3.1.1.7'	0.415744	1	1	14	0.0666667
'Solute transport.channels.MIP family.small basic intrinsic protein (SIP)'	'24.3.1.4'	0.415744	1	1	14	0.0666667
'Cellular respiration.oxidative phosphorylation.cytochrome c	'2.4.4	0.415744	1	1	14	0.0666667
'Protein homeostasis.proteolysis.metallopeptidase activities.aminopeptidase activities.M24-class methionyl aminopeptidase (MAP1)'	'19.4.5.6.1'	0.415744	1	1	14	0.0666667
'Protein homeostasis.proteolysis.metallopeptidase activities.aminopeptidase activities.M1-class neutral/aromatic-hydroxyl amino acid aminopeptidase'	'19.4.5.6.5'	0.415744	1	1	14	0.0666667
'Nutrient uptake.iron uptake.iron storage.non-haem ferritin'	'25.4.5.1'	0.415744	1	1	14	0.0666667
'Coenzyme metabolism.biotin biosynthesis	'7.6	0.415744	1	1	14	0.0666667
'Lipid metabolism.lipid degradation.triacylglycerol lipase activities.monoacylglycerol lipase'	'5.7.1.1'	0.415744	1	1	14	0.0666667
'Lipid metabolism.lipid degradation.phospholipase activities.phospholipase C activities.phospholipase C (PI-PLC)'	'5.7.2.3.2'	0.415744	1	1	14	0.0666667
'Phytohormone action.salicylic acid.perception and signal transduction	'11.8.2	0.415744	1	1	14	0.0666667
'Nucleotide metabolism.pyrimidines	'6.2	0.419186	1	5	99	0.0480769
'Amino acid metabolism.biosynthesis.pyruvate family.pyruvate-derived amino acids	'4.1.3.2	0.42775	1	3	48	0.0588235
'Cell wall organisation.cellulose.cellulose-hemicellulose network assembly	'21.1.2	0.435869	1	3	50	0.0566038
'Lipid metabolism.glycerolipid biosynthesis.phosphatidate.endoplasmic reticulum phosphatidate biosynthesis	'5.2.1.2	0.435869	1	3	50	0.0566038
'Solute transport.primary active transport.VHP PPase family	'24.1.4	0.436308	1	1	15	0.0625
'Cytoskeleton organisation.microtubular network.microtubule dynamics.microtubule (MT) plus-end-tracking.MT plus-end-tracking protein (SPR1)'	'20.1.5.1.3'	0.436308	1	1	15	0.0625
'Amino acid metabolism.biosynthesis.shikimate family.tryptophan.tryptophan synthase heterodimer.subunit alpha'	'4.1.5.3.5.1'	0.436308	1	1	15	0.0625
'Solute transport.carrier-mediated transport.MFS superfamily.organic phosphate/glycerol-3-phosphate permease (G3P)'	'24.2.2.8'	0.436308	1	1	15	0.0625
'Protein homeostasis.ubiquitin-proteasome system.ER-associated protein degradation (ERAD).substrate extraction.platform ATPase (CDC48)'	'19.2.4.2.1'	0.436308	1	1	15	0.0625
'Cytoskeleton organisation.actin and tubulin folding.post-CCT Tubulin folding pathway.TFC tubulin folding cofactors	'20.3.3.1	0.436308	1	1	15	0.0625
'Protein modification.phosphorylation.TKL protein kinase superfamily.protein kinase (LRR-XV)'	'18.4.1.15'	0.436308	1	1	15	0.0625
'Protein homeostasis.proteolysis.serine-type peptidase activities.mitochondrion Clp-type protease complex.chaperone component ClpX'	'19.4.2.8.2'	0.436308	1	1	15	0.0625
'Protein homeostasis.protein quality control.Hsp90 chaperone system	'19.1.6	0.440263	1	3	51	0.0555556
'Protein modification.phosphorylation.atypical protein kinase families.protein kinase (ABC1)'	'18.4.7.4'	0.44965	1	3	53	0.0535714
'Protein biosynthesis.translation initiation.mRNA loading	'17.4.2	0.454616	1	3	54	0.0526316
'Cellular respiration.glycolysis.methylglyoxal degradation.lactoyl-glutathione lyase (GLX1)'	'2.1.2.1'	0.456148	1	1	16	0.0588235
'Lipid metabolism.fatty acid biosynthesis.acetyl-CoA generation.plastidial pyruvate kinase'	'5.1.2.1'	0.456148	1	1	16	0.0588235
'Nutrient uptake.nitrogen assimilation.nitrate uptake system.nitrate transporter (NRT2)'	'25.1.3.1'	0.456148	1	1	16	0.0588235
'Nutrient uptake.nitrogen assimilation.glutamate deamination	'25.1.6	0.456148	1	1	16	0.0588235
'Nutrient uptake.nitrogen assimilation.glutamate deamination.glutamate dehydrogenase'	'25.1.6.1'	0.456148	1	1	16	0.0588235
'Solute transport.carrier-mediated transport.MFS superfamily.nitrate transporter (NRT2)'	'24.2.2.10'	0.456148	1	1	16	0.0588235
'Cell cycle organisation.DNA replication.elongation.DNA polymerase delta complex	'13.2.3.2	0.456148	1	1	16	0.0588235
'Nucleotide metabolism.deoxynucleotides.biosynthesis.ribonucleoside-diphosphate reductase heterodimer	'6.3.1.1	0.456148	1	1	16	0.0588235
'Phytohormone action.cytokinin.perception and signal transduction.receptor protein (AHK)'	'11.4.2.1'	0.456148	1	1	16	0.0588235
'RNA biosynthesis.RNA polymerase III-dependent transcription.TFIIIe transcription factor complex	'15.4.5	0.456148	1	1	16	0.0588235
'Phytohormone action.ethylene.biosynthesis.1-aminocyclopropane-1-carboxylate (ACC) oxidase'	'11.5.1.2'	0.456148	1	1	16	0.0588235
'Carbohydrate metabolism.plastidial glycolysis.pyruvate kinase'	'3.12.8'	0.456148	1	1	16	0.0588235
'Protein modification.phosphorylation.TKL protein kinase superfamily.protein kinase (LRR-XII)'	'18.4.1.12'	0.456207	1	6	118	0.0483871
'Solute transport.primary active transport.ABC superfamily	'24.1.3	0.460714	1	14	323	0.041543
'Protein homeostasis.protein quality control.cytosolic Hsp70 chaperone system	'19.1.5	0.46415	1	6	122	0.046875
'Protein modification.phosphorylation.TKL protein kinase superfamily.G-Lectin protein kinase families.protein kinase (SD-2)'	'18.4.1.24.2'	0.465035	1	3	56	0.0508475
'Nucleotide metabolism.pyrimidines.salvage pathway	'6.2.2	0.47529	1	1	17	0.0555556
'Phytohormone action.auxin.perception and signal transduction.transcriptional repressor (TPL)'	'11.2.2.2'	0.47529	1	1	17	0.0555556
'Solute transport.carrier-mediated transport.APC superfamily.APC family.gamma-aminobutyric acid transporter (GABP)'	'24.2.3.5.3'	0.47529	1	1	17	0.0555556
'Solute transport.carrier-mediated transport.manganese/calcium cation transporter (BICAT)'	'24.2.21'	0.47529	1	1	17	0.0555556
'Protein modification.phosphorylation.TKL protein kinase superfamily.protein kinase (LRR-I)'	'18.4.1.1'	0.47529	1	1	17	0.0555556
'Protein homeostasis.proteolysis.serine-type peptidase activities.S8-class protease (subtilisin) families.protease (SBT4)'	'19.4.2.1.4'	0.47529	1	1	17	0.0555556
'RNA processing.pre-mRNA splicing.spliceosome-associated non-snRNP factor activities.splicing factor (SCL28|30|33)'	'16.4.6.2'	0.47529	1	1	17	0.0555556
'Protein modification.ADP-ribosylation	'18.5	0.47529	1	1	17	0.0555556
'RNA biosynthesis.transcriptional regulation.transcriptional repression.transcriptional co-repressor (TPL/TPR)'	'15.5.53.1'	0.47529	1	1	17	0.0555556
'Phytohormone action.jasmonic acid.biosynthesis.13-lipoxygenase'	'11.7.1.2'	0.47529	1	1	17	0.0555556
'Protein modification.phosphorylation.CAMK protein kinase superfamily.protein kinase (CDPK)'	'18.4.5.4'	0.476022	1	3	58	0.0491803
'Nutrient uptake.copper uptake	'25.5	0.476022	1	3	58	0.0491803
'Amino acid metabolism.biosynthesis.glutamate family	'4.1.1	0.487786	1	6	131	0.0437956
'Protein homeostasis.ubiquitin-proteasome system.ubiquitin-fold protein conjugation	'19.2.2	0.489124	1	60	1504	0.0383632
'Enzyme classification.EC_1 oxidoreductases.EC_1	'50.1.1'	0.492549	1	11	244	0.0431373
'Enzyme classification.EC_1 oxidoreductases.EC_1	'50.1.1'	0.492549	1	11	244	0.0431373
'Enzyme classification.EC_1 oxidoreductases.EC_1	'50.1.1'	0.492549	1	11	244	0.0431373
'Enzyme classification.EC_1 oxidoreductases.EC_1	'50.1.1'	0.492549	1	11	244	0.0431373
'Enzyme classification.EC_1 oxidoreductases.EC_1	'50.1.1'	0.492549	1	11	244	0.0431373
'Enzyme classification.EC_1 oxidoreductases.EC_1	'50.1.1'	0.492549	1	11	244	0.0431373
'Enzyme classification.EC_1 oxidoreductases.EC_1	'50.1.1'	0.492549	1	11	244	0.0431373
'Enzyme classification.EC_1 oxidoreductases.EC_1	'50.1.1'	0.492549	1	11	244	0.0431373
'Enzyme classification.EC_1 oxidoreductases.EC_1	'50.1.1'	0.492549	1	11	244	0.0431373
'Enzyme classification.EC_1 oxidoreductases.EC_1	'50.1.1'	0.492549	1	11	244	0.0431373
'Enzyme classification.EC_1 oxidoreductases.EC_1	'50.1.1'	0.492549	1	11	244	0.0431373
'Enzyme classification.EC_1 oxidoreductases.EC_1	'50.1.1'	0.492549	1	11	244	0.0431373
'Enzyme classification.EC_1 oxidoreductases.EC_1	'50.1.1'	0.492549	1	11	244	0.0431373
'Enzyme classification.EC_1 oxidoreductases.EC_1	'50.1.1'	0.492549	1	11	244	0.0431373
'Protein biosynthesis.ribosome biogenesis.large ribosomal subunit (LSU).LSU proteome.component RPL4'	'17.1.2.1.2'	0.493758	1	1	18	0.0526316
'Chromatin organisation.histone chaperone activities.CAF1 histone chaperone complex.component CAF1c/MSI'	'12.2.1.3'	0.493758	1	1	18	0.0526316
'Phytohormone action.brassinosteroid.perception and signal transduction.receptor complex.receptor kinase regulator protein (MSBP)'	'11.3.2.1.4'	0.493758	1	1	18	0.0526316
'Chromatin organisation.histone modifications.histone lysine methylation.AOD group histone demethylase activities.lysine-specific demethylase (LDL/KDM1)'	'12.3.3.8.1'	0.493758	1	1	18	0.0526316
'Protein homeostasis.autophagy.autophagic cargo receptor activities.adaptor protein (PUX7/8/9/13)'	'19.3.4.5'	0.493758	1	1	18	0.0526316
'Cellular respiration.oxidative phosphorylation.alternative NAD(P)H dehydrogenase activities.type-II NAD(P)H dehydrogenase activities	'2.4.2.1	0.493758	1	1	18	0.0526316
'Redox homeostasis.hydrogen peroxide removal.peroxiredoxin activities	'10.4.3	0.493758	1	1	18	0.0526316
'Protein homeostasis.proteolysis.metallopeptidase activities.carboxypeptidase activities.M28-class carboxypeptidase'	'19.4.5.7.3'	0.493758	1	1	18	0.0526316
'Protein modification.phosphorylation.protein kinase (ULK)'	'18.4.19'	0.493758	1	1	18	0.0526316
'Protein translocation.nucleus.nucleocytoplasmic transport.karyopherin beta transport receptors.import karyopherin (IMB1)'	'23.5.1.2.1'	0.493758	1	1	18	0.0526316
'RNA biosynthesis.transcriptional regulation.AP2/ERF transcription factor superfamily.transcription factor (AP2-RAV)'	'15.5.7.5'	0.493758	1	1	18	0.0526316
'Vesicle trafficking.target membrane tethering.Exocyst complex.component EXO84'	'22.6.3.8'	0.493758	1	1	18	0.0526316
'RNA processing.organelle machinery.ribonuclease activities.endoribonuclease (CSP41)'	'16.12.1.5'	0.493758	1	1	18	0.0526316
'Protein homeostasis.protein quality control.ER Quality Control (ERQC) machinery	'19.1.1	0.499363	1	3	62	0.0461538
'Solute transport.channels.VIC superfamily.cyclic nucleotide-gated cation channel (CNGC)'	'24.3.2.4'	0.510113	1	7	150	0.044586
'Phytohormone action.abscisic acid.perception and signalling.PYR/PYL-receptor.recruitment factor (CAR)'	'11.1.2.1.2'	0.511576	1	1	19	0.05
'Solute transport.carrier-mediated transport.DMT superfamily.NST-TPT group.nucleotide sugar transporter (URGT/UXT)'	'24.2.1.1.3'	0.511576	1	1	19	0.05
'RNA processing.RNA 3-end processing.mRNA polyadenylation.Cleavage Stimulatory Factor (CstF) complex	'16.2.1.3	0.511576	1	1	19	0.05
'Cytoskeleton organisation.microfilament network.actin polymerisation.profilin actin nucleation protein'	'20.2.2.3'	0.511576	1	1	19	0.05
'Protein modification.phosphorylation.TKL protein kinase superfamily.LRR-VI protein kinase families.protein kinase (LRR-VI-2)'	'18.4.1.6.2'	0.511576	1	1	19	0.05
'Protein modification.phosphorylation.TKL protein kinase superfamily.protein kinase (LRR-IX)'	'18.4.1.9'	0.511576	1	1	19	0.05
'Cell cycle organisation.cytokinesis.phragmoplast disassembly.NACK-PQR signalling pathway.MAP-kinase (NRK/MPK)'	'13.4.4.1.4'	0.511576	1	1	19	0.05
'RNA biosynthesis.transcriptional regulation.transcriptional repression.transcriptional co-repressor (LUG)'	'15.5.53.2'	0.511576	1	1	19	0.05
'Cell wall organisation.cutin and suberin.cuticular lipid formation.acyl-reduction pathway.acyl CoA reductase'	'21.9.1.6.1'	0.511576	1	1	19	0.05
'Phytohormone action.strigolactone.perception and signal transduction.signal transducer (SMXL)'	'11.9.2.3'	0.511576	1	1	19	0.05
'Protein homeostasis.protein quality control	'19.1	0.514393	1	18	421	0.0410023
'Phytohormone action.gibberellin.biosynthesis	'11.6.1	0.517761	1	3	65	0.0441176
'Amino acid metabolism.biosynthesis.aspartate family.asparagine	'4.1.2.1	0.528768	1	1	20	0.047619
'RNA processing.RNA 3-end processing.snRNA maturation	'16.2.2	0.528768	1	1	20	0.047619
'RNA processing.RNA 3-end processing.snRNA maturation.DSP snRNA processing complex	'16.2.2.1	0.528768	1	1	20	0.047619
'Cytoskeleton organisation.microfilament network.myosin microfilament-based motor protein activities.myosin receptor (MyoB)'	'20.2.4.3'	0.528768	1	1	20	0.047619
'Nucleotide metabolism.deoxynucleotides.biosynthesis	'6.3.1	0.528768	1	1	20	0.047619
'Coenzyme metabolism.tetrahydrofolate biosynthesis.pterin biosynthesis	'7.5.2	0.528768	1	1	20	0.047619
'Lipid metabolism.phytosterol biosynthesis.phytosterol conjugation.phytosterol esterification.acyl-CoA:cholesterol acyltransferase'	'5.5.2.3.2'	0.528768	1	1	20	0.047619
'Protein biosynthesis.translation elongation.eEF5 poly-P/G elongation factor activity.poly-P/G elongation factor (eEF5/eIF5A)'	'17.5.3.1'	0.528768	1	1	20	0.047619
'Lipid metabolism.lipid trafficking.endoplasmic reticulum-plasma membrane lipid transfer	'5.8.1	0.528768	1	1	20	0.047619
'Solute transport.carrier-mediated transport.OPT family.iron chelator transporter (YSL)'	'24.2.10.1'	0.545354	1	1	21	0.0454545
'Nutrient uptake.iron uptake.chelation-based strategy uptake.ferric cation-chelator transporter (YSL)'	'25.4.3.2'	0.545354	1	1	21	0.0454545
'Protein modification.protein folding.protein folding catalyst (FKBP)'	'18.12.2'	0.548604	1	4	82	0.0465116
'RNA processing.mRNA sequestration	'16.9	0.557821	1	4	85	0.0449438
'Solute transport.carrier-mediated transport.DMT superfamily	'24.2.1	0.559476	1	14	334	0.0402299
'Lipid metabolism.glycerolipid biosynthesis.diacylglycerol	'5.2.2	0.561357	1	1	22	0.0434783
'Phytohormone action.brassinosteroid.perception and signal transduction.GSK3-type protein kinase (BIN2)'	'11.3.2.3'	0.561357	1	1	22	0.0434783
'DNA damage response.nonhomologous end-joining (NHEJ) repair	'14.4	0.561357	1	1	22	0.0434783
'Cell wall organisation.cell wall proteins.hydroxyproline-rich glycoprotein activities.arabinogalactan-protein (AGP) activities.AGP glycosylation.AGP beta-1,3-galactosyltransferase'	'21.4.1.1.5.3'	0.561357	1	1	22	0.0434783
'Phytohormone action.signalling peptides.NCRP (non-cysteine-rich-peptide) category.phytosulfokine activity.pythosulfokine precursor polypeptide (PSK)'	'11.10.1.2.1'	0.561357	1	1	22	0.0434783
'Amino acid metabolism.biosynthesis.glutamate family.glutamate-derived amino acids	'4.1.1.1	0.567982	1	4	88	0.0434783
'Vesicle trafficking.clathrin coated vesicle (CCV) machinery.CCV accessory factors.clathrin uncoating protein (AUL)'	'22.1.6.4'	0.576796	1	1	23	0.0416667
'Protein homeostasis.ubiquitin-proteasome system.ubiquitin-fold protein conjugation.MUB conjugation.ubiquitin-fold protein (MUB)'	'19.2.2.5.1'	0.576796	1	1	23	0.0416667
'Solute transport.carrier-mediated transport.APC superfamily.borate transporter (BOR)'	'24.2.3.6'	0.576796	1	1	23	0.0416667
'Phytohormone action.brassinosteroid.biosynthesis	'11.3.1	0.576796	1	1	23	0.0416667
'Cytoskeleton organisation.actin and tubulin folding.post-CCT Tubulin folding pathway	'20.3.3	0.576796	1	1	23	0.0416667
'Lipid metabolism.lipid degradation.glycerol metabolism	'5.7.4	0.576796	1	1	23	0.0416667
'External stimuli response.pathogen.defense mechanisms.defensin activities.defensin (PDF2)'	'26.8.3.2.2'	0.576796	1	1	23	0.0416667
'Amino acid metabolism.biosynthesis.glutamate family.glutamate-derived amino acids.ornithine	'4.1.1.1.1	0.591693	1	1	24	0.04
'Phytohormone action.cytokinin.biosynthesis.cytokinin phosphoribohydrolase'	'11.4.1.2'	0.591693	1	1	24	0.04
'Protein modification.phosphorylation.STE protein kinase superfamily.protein kinase (MAP4K)'	'18.4.2.3'	0.591693	1	1	24	0.04
'Protein modification.phosphorylation.AGC protein kinase superfamily.protein kinase (AGC-VII/NDR)'	'18.4.6.4'	0.591693	1	1	24	0.04
'Protein modification.phosphorylation.tyrosine protein phosphatase (PTP) superfamily.dual-specificity phosphatase activities.MAP-kinase phosphatase'	'18.4.23.2.2'	0.591693	1	1	24	0.04
'External stimuli response.virus.virus movement.plasmodesmal protein (PDLP)'	'26.10.1.1'	0.591693	1	1	24	0.04
'Nutrient uptake.nitrogen assimilation.systemic nitrogen signalling	'25.1.1	0.606065	1	1	25	0.0384615
'Solute transport.primary active transport.V-type ATPase complex.membrane V0 subcomplex.subunit c'	'24.1.1.1.2'	0.606065	1	1	25	0.0384615
'Nutrient uptake.nitrogen assimilation.nitrate uptake system	'25.1.3	0.606065	1	1	25	0.0384615
'Redox homeostasis.reactive oxygen generation.NADPH-oxidase (Rboh)'	'10.1.1'	0.606065	1	1	25	0.0384615
'DNA damage response.DNA repair polymerase activities	'14.2	0.606065	1	1	25	0.0384615
'Solute transport.carrier-mediated transport.OPT family.oligopeptide transporter (OPT)'	'24.2.10.2'	0.606065	1	1	25	0.0384615
'Solute transport.channels.VIC superfamily.voltage-gated potassium cation channel (AKT/SKOR/GORK)'	'24.3.2.2'	0.606065	1	1	25	0.0384615
'Secondary metabolism.glucosinolates.glucosinolate biosynthesis	'9.5.1	0.606065	1	1	25	0.0384615
'RNA biosynthesis.transcriptional regulation.bZIP transcription factor superfamily.transcription factor (DOG)'	'15.5.4.5'	0.606065	1	1	25	0.0384615
'Phytohormone action.signalling peptides.NCRP (non-cysteine-rich-peptide) category.DVL/ROT-peptide activity.DVL/RTFL-precursor polypeptide'	'11.10.1.6.1'	0.606065	1	1	25	0.0384615
'Protein homeostasis.proteolysis.serine-type peptidase activities.S10-class serine carboxypeptidase (SCPL)'	'19.4.2.2'	0.619716	1	5	116	0.0413223
'RNA biosynthesis.transcriptional regulation.NF-Y transcription factor complex.component NF-YA'	'15.5.51.1'	0.619931	1	1	26	0.037037
'RNA biosynthesis.transcriptional regulation.transcription factor (Alfin)'	'15.5.8'	0.619931	1	1	26	0.037037
'Coenzyme metabolism.iron-sulfur cluster assembly machinery.plastidial SUF system.assembly phase	'7.11.1.1	0.619931	1	1	26	0.037037
'Redox homeostasis.low-molecular-weight scavengers	'10.3	0.624751	1	5	118	0.0406504
'RNA biosynthesis.transcriptional regulation.MYB transcription factor superfamily	'15.5.2	0.632609	1	31	783	0.0380835
'Cytoskeleton organisation.microtubular network.Kinesin microtubule-based motor protein activities.motor protein (Kinesin-7)'	'20.1.3.6'	0.651865	1	2	38	0.05
'Protein homeostasis.ubiquitin-proteasome system.ubiquitin-fold protein conjugation.ubiquitin conjugation (ubiquitylation).ubiquitin-ligase E3 activities.RING-domain E3 ligase activities.RING-v-class E3 ligase'	'19.2.2.1.5.3.4'	0.651865	1	2	38	0.05
'Carbohydrate metabolism.oxidative pentose phosphate pathway.oxidative phase	'3.9.1	0.651865	1	2	38	0.05
'Lipid metabolism.fatty acid biosynthesis.citrate shuttle	'5.1.1	0.65572	1	2	39	0.0487805
'Amino acid metabolism.biosynthesis.glutamate family.histidine	'4.1.1.2	0.65572	1	2	39	0.0487805
'Protein homeostasis.ubiquitin-proteasome system.ubiquitin-fold protein conjugation.ubiquitin conjugation (ubiquitylation).ubiquitin-ligase E3 activities.RING-domain E3 ligase activities.E3 ubiquitin ligase (SINA)'	'19.2.2.1.5.3.5'	0.65572	1	2	39	0.0487805
'RNA processing.RNA 5-end cap adding	'16.1	0.659736	1	2	40	0.047619
'Cell cycle organisation.cell cycle control.regulation	'13.1.2	0.663895	1	2	41	0.0465116
'Cell cycle organisation.mitosis and meiosis.meiotic recombination.meiotic initiation	'13.3.6.1	0.663895	1	2	41	0.0465116
'Cell cycle organisation.cytokinesis.cell-plate formation.SNARE cell-plate vesicle fusion complex	'13.4.2.3	0.663895	1	2	41	0.0465116
'Nucleotide metabolism	'6	0.669849	1	14	351	0.0383562
'Protein homeostasis.ubiquitin-proteasome system.ubiquitin-fold protein conjugation.ubiquitin conjugation (ubiquitylation).ubiquitin-conjugating E2 protein (UBC)'	'19.2.2.1.4'	0.672586	1	2	43	0.0444444
'Cell cycle organisation.membrane organisation.endoplasmic reticulum (ER) organisation.ER-associated protein (Reticulon)'	'13.7.2.1'	0.672586	1	2	43	0.0444444
'Chromatin organisation.histone modifications.histone lysine methylation.JmjC group histone demethylase activities.histone demethylase (KDM3)'	'12.3.3.9.1'	0.67709	1	2	44	0.0434783
'Cell cycle organisation.mitosis and meiosis.metaphase to anaphase transition.Anaphase-Promoting Complex/Cyclosome (APC/C)-dependent ubiquitination.APC/C E3 ubiquitin ligase complex	'13.3.4.1.1	0.67709	1	2	44	0.0434783
'Protein modification.phosphorylation.TKL protein kinase superfamily.LRR-VIII protein kinase families.protein kinase (LRR-VIII-2)'	'18.4.1.8.2'	0.67709	1	2	44	0.0434783
'Carbohydrate metabolism.plastidial glycolysis	'3.12	0.681683	1	2	45	0.0425532
'Solute transport.primary active transport.P-type ATPase superfamily.P4 family	'24.1.2.4	0.686353	1	2	46	0.0416667
'Cell cycle organisation.mitosis and meiosis.chromatin condensation	'13.3.1	0.686353	1	2	46	0.0416667
'Chromatin organisation.histone modifications.histone lysine methylation.PRC2 histone methylation complex	'12.3.3.1	0.705587	1	2	50	0.0384615
'Lipid metabolism.lipid trafficking.endoplasmic reticulum-plastid lipid transfer.phospholipid transverse translocation	'5.8.2.1	0.705587	1	2	50	0.0384615
'Solute transport.channels.VIC superfamily	'24.3.2	0.71533	1	9	217	0.039823
'Solute transport.primary active transport.ABC superfamily.ABC1 family.subfamily ABCC transporter'	'24.1.3.1.2'	0.715408	1	2	52	0.037037
'Vesicle trafficking.regulation of membrane tethering and fusion.RAB-GTPase activities.A-class RAB GTPase'	'22.8.1.1'	0.715408	1	2	52	0.037037
'Cytoskeleton organisation.microfilament network.actin polymerisation	'20.2.2	0.720576	1	9	224	0.0386266
'Cell cycle organisation.cytokinesis.cell-plate formation	'13.4.2	0.740142	1	3	68	0.0422535
'RNA biosynthesis.transcriptional regulation.transcription factor (HSF)'	'15.5.13'	0.758114	1	3	76	0.0379747
'Protein modification.phosphorylation.TKL protein kinase superfamily.protein kinase (WAK/WAKL)'	'18.4.1.25'	0.787026	1	4	100	0.0384615
'Cellular respiration.oxidative phosphorylation.NADH dehydrogenase complex	'2.4.1	0.796423	1	4	106	0.0363636
'Cell cycle organisation.organelle division	'13.6	0.799878	1	4	108	0.0357143
'Protein modification.phosphorylation.TKL protein kinase superfamily.RLCK-VII receptor-like protein kinase families.receptor-like protein kinase (RLCK-VIIa)'	'18.4.1.37.1'	0.810949	1	5	127	0.0378788
'Protein homeostasis.ubiquitin-proteasome system.ubiquitin-fold protein conjugation.ubiquitin conjugation (ubiquitylation).ubiquitin-ligase E3 activities.RING-domain E3 ligase activities.RING-HC-class E3 ligase'	'19.2.2.1.5.3.2'	0.819928	1	5	135	0.0357143
'Multi-process regulation.phosphoinositide lipid regulatory system	'27.5	0.840033	1	7	178	0.0378378
'Nucleotide metabolism.purines	'6.1	0.845323	1	7	187	0.0360825
'RNA biosynthesis.transcriptional regulation.transcription factor (C2H2-ZF)'	'15.5.15'	0.889828	1	14	374	0.0360825
'Nutrient uptake.nitrogen assimilation.ammonium assimilation	'25.1.5	1	1	1	27	0.0357143
'Cell cycle organisation.DNA replication.elongation.DNA-tracking platform	'13.2.3.4	1	1	1	27	0.0357143
'Protein modification.phosphorylation.protein kinase (PEK)'	'18.4.16'	1	1	1	27	0.0357143
'RNA biosynthesis.transcriptional regulation.transcription factor (GRAS)'	'15.5.12'	1	1	8	219	0.0352423
'RNA biosynthesis.transcriptional regulation.transcription factor (FAR1)'	'15.5.46'	1	1	1	27	0.0357143

## Sheet: DEGs for Mapman RNAseq WHITE
Table S5. MapMan bins enrichment analysis
DEGs with LogFC≥1 or ≤-1 and FDR<0.05 in RIF-RNAi receptacles at the white stage
GeneID	logFC RIF3/Control	FDR RIF3/Control	logFC RIF11/Control	FDR RIF11/Control	Regulation	bincode	Category	Description
FxaC_10g00860	-2.47056	6.35394e-10	-2.94693	2.43039e-11	Down	'1.1.1.1.1'	'Photosynthesis.photophosphorylation.photosystem II.LHC-II complex.component LHCb1/2/3'	'component LHCb1/2/3 of LHC-II complex (original description: transcript offset:1819 AED:0.33 eAED:0.32 QI:1819|1|0.66|1|0.5|0.33|3|0|128) &'
FxaC_11g20420	-1.5362	0.00837738	-3.05996	2.93894e-06	Down	'1.1.1.1.1'	'Photosynthesis.photophosphorylation.photosystem II.LHC-II complex.component LHCb1/2/3'	'component LHCb1/2/3 of LHC-II complex (original description: transcript offset:380 AED:0.05 eAED:0.05 QI:380|1|1|1|1|1|3|159|259) &'
FxaC_11g39290	-3.25949	1.0368e-06	-3.51308	1.835e-06	Down	'1.1.1.1.1'	'Photosynthesis.photophosphorylation.photosystem II.LHC-II complex.component LHCb1/2/3'	'component LHCb1/2/3 of LHC-II complex (original description: transcript offset:0 AED:0.14 eAED:0.14 QI:0|-1|0|1|-1|1|1|0|267) &'
FxaC_12g28180	-3.06135	1.76947e-06	-2.27311	0.000480967	Down	'1.1.1.1.1'	'Photosynthesis.photophosphorylation.photosystem II.LHC-II complex.component LHCb1/2/3'	'component LHCb1/2/3 of LHC-II complex (original description: transcript offset:310 AED:0.07 eAED:0.07 QI:310|1|1|1|1|1|3|230|259) &'
FxaC_21g16130	-2.255	2.10408e-05	-3.32443	7.92658e-08	Down	'1.1.1.1.1'	'Photosynthesis.photophosphorylation.photosystem II.LHC-II complex.component LHCb1/2/3'	'component LHCb1/2/3 of LHC-II complex (original description: transcript offset:0 AED:0.49 eAED:0.46 QI:0|0|0|0.66|0.5|0.33|3|0|286) &'
FxaC_22g16710	-2.48818	2.62483e-17	-2.71534	5.89758e-18	Down	'1.1.1.1.1'	'Photosynthesis.photophosphorylation.photosystem II.LHC-II complex.component LHCb1/2/3'	'component LHCb1/2/3 of LHC-II complex (original description: transcript offset:0 AED:0.08 eAED:0.08 QI:0|0|0|1|0|0|2|1194|275) &'
FxaC_23g61600	-1.94952	6.63647e-18	-2.01681	9.79026e-18	Down	'1.1.1.1.1'	'Photosynthesis.photophosphorylation.photosystem II.LHC-II complex.component LHCb1/2/3'	'component LHCb1/2/3 of LHC-II complex (original description: transcript offset:0 AED:0.32 eAED:0.32 QI:0|0.5|0.66|0.66|0.5|0.33|3|1032|192) &'
FxaC_24g47220	-2.10064	1.09762e-16	-2.3464	2.33283e-18	Down	'1.1.1.1.1'	'Photosynthesis.photophosphorylation.photosystem II.LHC-II complex.component LHCb1/2/3'	'component LHCb1/2/3 of LHC-II complex (original description: transcript offset:0 AED:0.11 eAED:0.11 QI:0|-1|0|1|-1|1|1|0|267) &'
FxaC_24g49800	-4.45804	2.28925e-10	-4.69103	1.55486e-09	Down	'1.1.1.1.1'	'Photosynthesis.photophosphorylation.photosystem II.LHC-II complex.component LHCb1/2/3'	'component LHCb1/2/3 of LHC-II complex (original description: transcript offset:0 AED:0.46 eAED:0.46 QI:0|0|0|1|1|1|2|0|265) &'
FxaC_9g10810	-5.10202	3.06919e-35	-3.95531	1.46e-25	Down	'1.1.1.1.1'	'Photosynthesis.photophosphorylation.photosystem II.LHC-II complex.component LHCb1/2/3'	'component LHCb1/2/3 of LHC-II complex (original description: transcript offset:0 AED:0.37 eAED:0.37 QI:0|-1|0|1|-1|1|1|0|267) &'
FxaC_9g32310	-2.54852	0.000453469	-4.88625	7.35405e-07	Down	'1.1.1.1.1'	'Photosynthesis.photophosphorylation.photosystem II.LHC-II complex.component LHCb1/2/3'	'component LHCb1/2/3 of LHC-II complex (original description: transcript offset:285 AED:0.04 eAED:0.04 QI:285|1|1|1|1|1|3|174|259) &'
FxaC_9g48700	-1.60195	1.15776e-06	-1.59766	3.98681e-06	Down	'1.1.1.1.1'	'Photosynthesis.photophosphorylation.photosystem II.LHC-II complex.component LHCb1/2/3'	'component LHCb1/2/3 of LHC-II complex (original description: transcript offset:0 AED:0.05 eAED:0.05 QI:0|0|0|1|1|1|3|0|492) &'
FxaC_27g39750	-1.01892	0.00585213	-1.04886	0.00726635	Down	'1.1.1.1.2'	'Photosynthesis.photophosphorylation.photosystem II.LHC-II complex.component LHCb4'	'component LHCb4 of LHC-II complex (original description: transcript offset:211 AED:0.01 eAED:0.01 QI:211|1|1|1|1|1|2|219|274) &'
FxaC_12g33330	-2.10882	1.32663e-14	-1.52011	4.89719e-08	Down	'1.1.1.1.3'	'Photosynthesis.photophosphorylation.photosystem II.LHC-II complex.component LHCb5'	'component LHCb5 of LHC-II complex (original description: transcript offset:135 AED:0.12 eAED:0.12 QI:135|1|1|1|1|1|6|288|288) &'
FxaC_9g37770	-2.23499	5.3309e-36	-2.03168	2.13757e-29	Down	'1.1.1.1.3'	'Photosynthesis.photophosphorylation.photosystem II.LHC-II complex.component LHCb5'	'component LHCb5 of LHC-II complex (original description: transcript offset:118 AED:0.11 eAED:0.11 QI:118|1|1|1|1|1|6|262|288) &'
FxaC_17g45110	-2.43764	0.00537237	-2.15948	0.0232426	Down	'1.1.1.1.4'	'Photosynthesis.photophosphorylation.photosystem II.LHC-II complex.component LHCb6'	'component LHCb6 of LHC-II complex (original description: transcript offset:263 AED:0.05 eAED:0.05 QI:263|1|1|1|1|1|2|159|257) &'
FxaC_13g20620	-1.10735	4.27199e-06	-1.2234	8.09287e-07	Down	'1.1.1.2.14'	'Photosynthesis.photophosphorylation.photosystem II.PS-II complex.component PsbY'	'component PsbY of PS-II complex (original description: transcript offset:0 AED:0.34 eAED:0.34 QI:0|-1|0|1|-1|1|1|0|193) &'
FxaC_28g37870	-2.09392	0.00303554	-2.41327	0.00168646	Down	'1.1.1.2.4'	'Photosynthesis.photophosphorylation.photosystem II.PS-II complex.component PsbJ'	'component PsbJ of PS-II complex (original description: transcript offset:0 AED:0.33 eAED:0.28 QI:0|0|0|1|0|0|2|0|90) &'
FxaC_21g65410	-2.33692	0.0220509	-2.38464	0.0318315	Down	'1.1.1.3.12'	'Photosynthesis.photophosphorylation.photosystem II.assembly and maintenance.assembly factor (Psb32)'	'Psb32 protein involved in PS-II assembly (original description: transcript offset:159 AED:0.29 eAED:0.29 QI:159|0.6|0.54|1|0.8|0.63|11|574|737) &'
FxaC_12g30690	-1.28948	8.55329e-05	-1.58728	3.32585e-06	Down	'1.1.1.3.6'	'Photosynthesis.photophosphorylation.photosystem II.assembly and maintenance.assembly factor (HCF243)'	'HCF243 protein involved in PS-II assembly (original description: transcript offset:0 AED:0.10 eAED:0.10 QI:0|0|0|1|0|0|2|0|768) &'
FxaC_9g35140	-1.69805	5.14016e-11	-1.54513	8.87918e-09	Down	'1.1.1.3.6'	'Photosynthesis.photophosphorylation.photosystem II.assembly and maintenance.assembly factor (HCF243)'	'HCF243 protein involved in PS-II assembly (original description: transcript offset:0 AED:0.27 eAED:0.27 QI:0|0|0|1|0|0|4|0|842) &'
FxaC_5g08380	-3.65062	1.27399e-18	-2.62994	1.83718e-11	Down	'1.1.1.5.1.2.1'	'Photosynthesis.photophosphorylation.photosystem II.photoprotection.non-photochemical quenching (NPQ).PsbS-dependent machinery.regulatory protein (PsbS)'	'non-photochemical quenching PsbS protein (original description: transcript offset:226 AED:0.38 eAED:0.38 QI:226|1|1|1|1|1|4|408|273) &'
FxaC_6g31930	-3.70264	6.28122e-10	-2.7061	2.95789e-06	Down	'1.1.1.5.1.2.1'	'Photosynthesis.photophosphorylation.photosystem II.photoprotection.non-photochemical quenching (NPQ).PsbS-dependent machinery.regulatory protein (PsbS)'	'non-photochemical quenching PsbS protein (original description: transcript offset:217 AED:0.24 eAED:0.24 QI:217|1|1|1|1|1|4|268|274) &'
FxaC_7g27550	-2.93872	0.00711185	-3.97887	0.00215672	Down	'1.1.1.5.1.2.1'	'Photosynthesis.photophosphorylation.photosystem II.photoprotection.non-photochemical quenching (NPQ).PsbS-dependent machinery.regulatory protein (PsbS)'	'non-photochemical quenching PsbS protein (original description: transcript offset:217 AED:0.04 eAED:0.04 QI:217|1|1|1|1|1|4|297|274) &'
FxaC_8g03270	-5.04457	0.00682162	-5.04457	0.0151724	Down	'1.1.1.5.1.2.1'	'Photosynthesis.photophosphorylation.photosystem II.photoprotection.non-photochemical quenching (NPQ).PsbS-dependent machinery.regulatory protein (PsbS)'	'non-photochemical quenching PsbS protein (original description: transcript offset:213 AED:0.22 eAED:0.22 QI:213|1|1|1|1|1|4|410|274) &'
FxaC_5g37750	-1.01084	0.0280603	-1.14332	0.0160753	Down	'1.1.1.6.1.1'	'Photosynthesis.photophosphorylation.photosystem II.LHC-related protein groups.two-helix LHC-related protein group.protein (SEP1)'	'SEP1 LHC-related protein (original description: transcript offset:102 AED:0.23 eAED:0.23 QI:102|0.71|0.62|1|0.85|0.87|8|359|286) &'
FxaC_1g26450	-1.0837	1.372e-05	-1.16812	6.10344e-06	Down	'1.1.1.6.1.2'	'Photosynthesis.photophosphorylation.photosystem II.LHC-related protein groups.two-helix LHC-related protein group.protein (SEP2)'	'SEP2 LHC-related protein (original description: transcript offset:682 AED:0.28 eAED:0.28 QI:682|0.87|0.82|0.94|0.68|0.76|17|0|597) &'
FxaC_16g01290	-2.64954	0.00557945	-3.27474	0.00255451	Down	'1.1.1.6.2.1'	'Photosynthesis.photophosphorylation.photosystem II.LHC-related protein groups.three-helix LHC-related protein group.protein (ELIP)'	'ELIP LHC-related protein (original description: transcript offset:158 AED:0.04 eAED:0.04 QI:158|1|1|1|1|1|2|79|197) &'
FxaC_26g36130	-1.35381	0.00129054	-1.37694	0.00202139	Down	'1.1.2.7'	'Photosynthesis.photophosphorylation.cytochrome b6/f complex.component PetM/VII'	'component PetM/VII of cytochrome b6/f complex (original description: transcript offset:0 AED:0.29 eAED:0.29 QI:0|-1|0|1|-1|1|1|0|125) &'
FxaC_16g18140	-1.00417	0.00243732	-1.45511	1.15578e-05	Down	'1.1.4.1.2'	'Photosynthesis.photophosphorylation.photosystem I.LHC-I complex.component LHCa2'	'component LHCa2 of LHC-I complex (original description: transcript offset:286 AED:0.12 eAED:0.12 QI:286|0.75|0.8|1|0.75|0.6|5|322|267) &'
FxaC_22g15120	-1.50354	3.92448e-09	-1.52568	1.13191e-08	Down	'1.1.4.1.3'	'Photosynthesis.photophosphorylation.photosystem I.LHC-I complex.component LHCa3'	'component LHCa3 of LHC-I complex (original description: transcript offset:165 AED:0.35 eAED:0.35 QI:165|1|1|1|1|1|3|188|276) &'
FxaC_17g19580	-1.04746	0.021913	-1.46374	0.00123707	Down	'1.1.4.1.4'	'Photosynthesis.photophosphorylation.photosystem I.LHC-I complex.component LHCa4'	'component LHCa4 of LHC-I complex (original description: transcript offset:149 AED:0.23 eAED:0.23 QI:149|1|1|1|1|1|3|586|251) &'
FxaC_18g30990	-1.22165	4.04092e-06	-1.42839	1.84808e-07	Down	'1.1.4.1.4'	'Photosynthesis.photophosphorylation.photosystem I.LHC-I complex.component LHCa4'	'component LHCa4 of LHC-I complex (original description: transcript offset:205 AED:0.04 eAED:0.04 QI:205|1|1|1|1|1|3|497|251) &'
FxaC_9g44300	-1.95296	0.0337273	-2.5995	0.00912459	Down	'1.1.4.2.11'	'Photosynthesis.photophosphorylation.photosystem I.PS-I complex.component PsaK'	'component PsaK of PS-I complex (original description: transcript offset:153 AED:0.06 eAED:0.06 QI:153|1|1|1|0.5|1|3|217|129) &'
FxaC_1g29280	-1.64528	1.99659e-05	-1.46593	0.000372153	Down	'1.1.4.2.14'	'Photosynthesis.photophosphorylation.photosystem I.PS-I complex.component PsaN'	'component PsaN of PS-I complex (original description: transcript offset:226 AED:0.04 eAED:0.04 QI:226|1|1|1|1|1|3|1589|161) &'
FxaC_2g33520	-1.46828	0.00104355	-1.69857	0.000292359	Down	'1.1.4.2.14'	'Photosynthesis.photophosphorylation.photosystem I.PS-I complex.component PsaN'	'component PsaN of PS-I complex (original description: transcript offset:277 AED:0.17 eAED:0.16 QI:277|0.77|0.8|1|0.55|0.5|10|1987|462) &'
FxaC_13g29580	3.16178	1.85351e-81	3.31677	1.22982e-88	Up	'1.1.5.2.3'	'Photosynthesis.photophosphorylation.linear electron flow.ferredoxin-NADP reductase (FNR) activity.FNR-regulatory protein (LIR1)'	'LIR1 protein involved in ferredoxin-NADP oxidoreductase regulation (original description: transcript offset:157 AED:0.09 eAED:0.09 QI:157|1|1|1|1|1|3|248|142) &'
FxaC_14g15760	2.3602	5.8916e-16	2.33532	5.22807e-15	Up	'1.1.5.2.3'	'Photosynthesis.photophosphorylation.linear electron flow.ferredoxin-NADP reductase (FNR) activity.FNR-regulatory protein (LIR1)'	'LIR1 protein involved in ferredoxin-NADP oxidoreductase regulation (original description: transcript offset:101 AED:0.03 eAED:0.03 QI:101|1|1|1|1|1|3|970|142) &'
FxaC_20g01390	-1.12826	0.00547862	-1.0356	0.0196195	Down	'1.1.6.1.2'	'Photosynthesis.photophosphorylation.cyclic electron flow.PGR5/PGRL1 complex.component PGRL1-like'	'component PGRL1-like of cyclic electron flow PGR5/PGRL1 complex (original description: transcript offset:156 AED:0.08 eAED:0.08 QI:156|1|1|1|1|1|10|715|323) &'
FxaC_10g03210	2.40342	0.00361132	2.15092	0.0240711	Up	'1.1.8.1.6.10'	'Photosynthesis.photophosphorylation.chlororespiration.NADH dehydrogenase-like (NDH) complex.assembly and stabilization.assembly factor (CRR9)'	'assembly factor CRR9 involved in NDH complex assembly (original description: transcript offset:145 AED:0.21 eAED:0.21 QI:145|1|1|1|1|1|2|270|149) &'
FxaC_12g46710	1.8171	9.39487e-09	1.91758	1.78769e-09	Up	'1.1.8.1.6.10'	'Photosynthesis.photophosphorylation.chlororespiration.NADH dehydrogenase-like (NDH) complex.assembly and stabilization.assembly factor (CRR9)'	'assembly factor CRR9 involved in NDH complex assembly (original description: transcript offset:0 AED:0.14 eAED:0.14 QI:0|0.5|0.33|1|1|1|3|459|169) &'
FxaC_12g49470	1.34685	2.95029e-10	1.26126	1.23267e-08	Up	'1.1.8.2'	'Photosynthesis.photophosphorylation.chlororespiration.terminal oxidase (PTOX)'	'terminal oxidase (PTOX) (original description: transcript offset:226 AED:0.35 eAED:0.35 QI:226|0.87|0.88|1|0.62|0.77|9|383|373) &'
FxaC_21g34910	1.68554	0.0065988	2.04504	0.000337851	Up	'1.1.9.3.1'	'Photosynthesis.photophosphorylation.ATP synthase complex.assembly.assembly factor (CGL160)'	'CGL160 factor involved in ATP synthase complex assembly (original description: transcript offset:77 AED:0.09 eAED:0.09 QI:77|0.77|0.8|1|0.88|0.8|10|558|356) &'
FxaC_24g56660	-1.10748	0.0194997	-1.25725	0.0109838	Down	'1.1.9.3.2'	'Photosynthesis.photophosphorylation.ATP synthase complex.assembly.assembly factor (BFA1)'	'ATP synthase complex assembly factor (BFA1) (original description: transcript offset:0 AED:0.10 eAED:0.10 QI:0|0.63|0.58|1|0.54|0.41|12|2361|378) &'
FxaC_22g31620	-1.2871	2.77695e-15	-1.03973	5.21437e-10	Down	'1.2.1.1.2'	'Photosynthesis.calvin cycle.ribulose-1,5-bisphosphat carboxylase/oxygenase (RuBisCo) activity.RuBisCo heterodimer.small subunit'	'small subunit of ribulose-1,5-bisphosphat carboxylase/oxygenase heterodimer (original description: transcript offset:113 AED:0.26 eAED:0.26 QI:113|1|1|1|1|1|3|320|182) &'
FxaC_23g13820	-1.89304	6.96699e-37	-1.35803	1.67954e-19	Down	'1.2.1.1.2'	'Photosynthesis.calvin cycle.ribulose-1,5-bisphosphat carboxylase/oxygenase (RuBisCo) activity.RuBisCo heterodimer.small subunit'	'small subunit of ribulose-1,5-bisphosphat carboxylase/oxygenase heterodimer (original description: transcript offset:90 AED:0.05 eAED:0.05 QI:90|1|1|1|1|1|3|437|182) &'
FxaC_10g32390	-2.02838	0.000103538	-2.27257	5.68723e-05	Down	'1.2.1.2.4'	'Photosynthesis.calvin cycle.ribulose-1,5-bisphosphat carboxylase/oxygenase (RuBisCo) activity.RuBisCo assembly.assembly factor (RbcX)'	'RbcX assembly factor involved in RuBisCo assembly (original description: transcript offset:280 AED:0.12 eAED:0.12 QI:280|1|1|1|1|1|5|465|221) &'
FxaC_11g29630	-3.08775	0.00152723	-3.32169	0.00221961	Down	'1.2.1.2.4'	'Photosynthesis.calvin cycle.ribulose-1,5-bisphosphat carboxylase/oxygenase (RuBisCo) activity.RuBisCo assembly.assembly factor (RbcX)'	'RbcX assembly factor involved in RuBisCo assembly (original description: transcript offset:371 AED:0.16 eAED:0.16 QI:371|1|1|1|0.5|0.8|5|334|221) &'
FxaC_12g17310	-2.94291	0.00120099	-6.24136	7.23326e-06	Down	'1.2.1.2.4'	'Photosynthesis.calvin cycle.ribulose-1,5-bisphosphat carboxylase/oxygenase (RuBisCo) activity.RuBisCo assembly.assembly factor (RbcX)'	'RbcX assembly factor involved in RuBisCo assembly (original description: transcript offset:329 AED:0.13 eAED:0.13 QI:329|1|1|1|0.5|0.8|5|423|221) &'
FxaC_3g03430	1.22968	2.13165e-10	1.22315	5.11505e-10	Up	'1.2.1.2.7'	'Photosynthesis.calvin cycle.ribulose-1,5-bisphosphat carboxylase/oxygenase (RuBisCo) activity.RuBisCo assembly.assembly factor (BSD2)'	'BSD2 assembly factor involved in RuBisCo assembly (original description: transcript offset:116 AED:0.21 eAED:0.21 QI:116|1|1|1|1|1|5|242|133) &'
FxaC_19g23220	1.4077	1.75331e-08	1.56925	2.52113e-10	Up	'1.2.11'	'Photosynthesis.calvin cycle.phosphoribulokinase'	'phosphoribulokinase (original description: transcript offset:499 AED:0.04 eAED:0.04 QI:499|1|1|1|1|1|5|322|408) &'
FxaC_27g08190	1.34281	3.59589e-06	1.69929	6.42859e-10	Up	'1.2.12'	'Photosynthesis.calvin cycle.NADPH-dependent malate dehydrogenase'	'NADPH-dependent malate dehydrogenase (original description: transcript offset:245 AED:0.11 eAED:0.11 QI:245|1|1|1|1|1|14|442|436) &'
FxaC_21g01340	-1.31685	8.52131e-15	-1.16456	2.00424e-11	Down	'1.2.3'	'Photosynthesis.calvin cycle.glyceraldehyde 3-phosphate dehydrogenase'	'glyceraldehyde 3-phosphate dehydrogenase (original description: transcript offset:248 AED:0.26 eAED:0.26 QI:248|1|1|1|1|1|4|278|404) &'
FxaC_23g44030	-1.36442	1.8202e-06	-1.47724	7.53482e-07	Down	'1.2.3'	'Photosynthesis.calvin cycle.glyceraldehyde 3-phosphate dehydrogenase'	'glyceraldehyde 3-phosphate dehydrogenase (original description: transcript offset:247 AED:0.05 eAED:0.05 QI:247|1|1|1|1|1|4|473|342) &'
FxaC_17g28570	-2.34345	1.84738e-13	-2.02837	5.61928e-10	Down	'1.3.4.4'	'Photosynthesis.photorespiration.glycine decarboxylase complex.lipoamide-containing component H-protein'	'lipoamide-containing component H-protein of glycine cleavage system (original description: transcript offset:172 AED:0.15 eAED:0.15 QI:172|1|1|1|1|1|4|435|166) &'
FxaC_18g22800	-1.49039	0.00523117	-1.74546	0.00189136	Down	'1.3.4.4'	'Photosynthesis.photorespiration.glycine decarboxylase complex.lipoamide-containing component H-protein'	'lipoamide-containing component H-protein of glycine cleavage system (original description: transcript offset:149 AED:0.12 eAED:0.12 QI:149|1|1|1|1|1|4|442|166) &'
FxaC_19g20800	-2.55784	0.000285816	-2.11081	0.00484011	Down	'1.3.4.4'	'Photosynthesis.photorespiration.glycine decarboxylase complex.lipoamide-containing component H-protein'	'lipoamide-containing component H-protein of glycine cleavage system (original description: transcript offset:141 AED:0.11 eAED:0.11 QI:141|1|1|1|1|1|4|491|166) &'
FxaC_20g23380	-1.64111	1.54849e-06	-1.88903	1.84077e-07	Down	'1.3.4.4'	'Photosynthesis.photorespiration.glycine decarboxylase complex.lipoamide-containing component H-protein'	'lipoamide-containing component H-protein of glycine cleavage system (original description: transcript offset:156 AED:0.04 eAED:0.04 QI:156|1|1|1|1|1|4|492|166) &'
FxaC_14g26370	-1.31923	2.87287e-14	-1.38867	3.97922e-15	Down	'1.3.5'	'Photosynthesis.photorespiration.serine hydroxymethyltransferase (SHM)'	'serine hydroxymethyltransferase (original description: transcript offset:98 AED:0.11 eAED:0.11 QI:98|1|1|1|1|1|4|273|471) &'
FxaC_15g24660	-1.7991	7.2204e-23	-1.76337	4.30958e-21	Down	'1.3.5'	'Photosynthesis.photorespiration.serine hydroxymethyltransferase (SHM)'	'serine hydroxymethyltransferase (original description: transcript offset:11 AED:0.09 eAED:0.09 QI:11|1|1|1|1|1|4|303|498) &'
FxaC_16g13160	-1.39475	1.36858e-18	-1.25769	4.6735e-15	Down	'1.3.5'	'Photosynthesis.photorespiration.serine hydroxymethyltransferase (SHM)'	'serine hydroxymethyltransferase (original description: transcript offset:96 AED:0.08 eAED:0.08 QI:96|1|1|1|1|1|4|301|471) &'
FxaC_18g08000	-1.6631	0.000973418	-2.11547	9.29168e-05	Down	'1.3.5'	'Photosynthesis.photorespiration.serine hydroxymethyltransferase (SHM)'	'serine hydroxymethyltransferase (original description: transcript offset:211 AED:0.21 eAED:0.21 QI:211|1|1|1|0.93|0.93|16|458|516) &'
FxaC_19g34700	-1.41626	3.35482e-07	-1.31313	6.9972e-06	Down	'1.3.5'	'Photosynthesis.photorespiration.serine hydroxymethyltransferase (SHM)'	'serine hydroxymethyltransferase (original description: transcript offset:187 AED:0.23 eAED:0.23 QI:187|1|1|1|0.93|0.93|16|533|516) &'
FxaC_21g30220	1.05812	1.1431e-09	1.06302	1.23043e-09	Up	'1.3.7'	'Photosynthesis.photorespiration.glycerate kinase'	'glycerate kinase (original description: transcript offset:91 AED:0.10 eAED:0.09 QI:91|0.91|0.92|1|0.75|0.76|13|2528|464) &'
FxaC_23g08200	1.43045	1.39454e-06	1.26287	8.0113e-05	Up	'1.3.7'	'Photosynthesis.photorespiration.glycerate kinase'	'glycerate kinase (original description: transcript offset:96 AED:0.18 eAED:0.18 QI:96|1|1|1|0.91|0.84|13|532|454) &'
FxaC_10g21550	-2.34672	2.62205e-24	-2.35371	1.18926e-22	Down	'1.4.1.1'	'Photosynthesis.CAM/C4 photosynthesis.phosphoenolpyruvate (PEP) carboxylase activity.PEP carboxylase'	'PEP carboxylase (original description: transcript offset:255 AED:0.11 eAED:0.11 QI:255|1|1|1|0.9|0.81|11|286|965) &'
FxaC_11g17250	-2.19882	0.000206027	-2.03583	0.00129589	Down	'1.4.1.1'	'Photosynthesis.CAM/C4 photosynthesis.phosphoenolpyruvate (PEP) carboxylase activity.PEP carboxylase'	'PEP carboxylase (original description: transcript offset:222 AED:0.09 eAED:0.09 QI:222|1|1|1|0.9|0.81|11|294|965) &'
FxaC_12g31520	-2.4019	6.12798e-41	-2.28195	8.16176e-36	Down	'1.4.1.1'	'Photosynthesis.CAM/C4 photosynthesis.phosphoenolpyruvate (PEP) carboxylase activity.PEP carboxylase'	'PEP carboxylase (original description: transcript offset:512 AED:0.11 eAED:0.11 QI:512|1|1|1|0.75|0.69|13|309|965) &'
FxaC_21g27110	1.11005	1.16483e-09	1.04403	2.34811e-08	Up	'1.4.1.1'	'Photosynthesis.CAM/C4 photosynthesis.phosphoenolpyruvate (PEP) carboxylase activity.PEP carboxylase'	'PEP carboxylase (original description: transcript offset:136 AED:0.24 eAED:0.24 QI:136|1|1|1|1|1|7|4158|640) &'
FxaC_9g36320	-2.08998	8.13687e-09	-1.95016	2.69081e-07	Down	'1.4.1.1'	'Photosynthesis.CAM/C4 photosynthesis.phosphoenolpyruvate (PEP) carboxylase activity.PEP carboxylase'	'PEP carboxylase (original description: transcript offset:222 AED:0.08 eAED:0.08 QI:222|1|1|1|0.9|0.81|11|291|965) &'
FxaC_21g68860	-5.14258	2.32598e-23	-4.86262	5.95082e-20	Down	'1.4.1.2'	'Photosynthesis.CAM/C4 photosynthesis.phosphoenolpyruvate (PEP) carboxylase activity.PEP carboxylase regulatory kinase'	'PEP carboxylase regulatory kinase (original description: transcript offset:132 AED:0.01 eAED:0.01 QI:132|1|1|1|1|1|2|478|275) &'
FxaC_21g71920	-3.44862	1.65419e-20	-3.31603	9.44642e-18	Down	'1.4.1.2'	'Photosynthesis.CAM/C4 photosynthesis.phosphoenolpyruvate (PEP) carboxylase activity.PEP carboxylase regulatory kinase'	'PEP carboxylase regulatory kinase (original description: transcript offset:113 AED:0.01 eAED:0.01 QI:113|1|1|1|1|1|2|475|275) &'
FxaC_22g67550	-2.74232	0.00176051	-4.43754	6.62301e-05	Down	'1.4.1.2'	'Photosynthesis.CAM/C4 photosynthesis.phosphoenolpyruvate (PEP) carboxylase activity.PEP carboxylase regulatory kinase'	'PEP carboxylase regulatory kinase (original description: transcript offset:61 AED:0.03 eAED:0.03 QI:61|1|1|1|1|1|2|499|275) &'
FxaC_23g41860	-3.50306	1.33251e-10	-3.38349	4.06312e-09	Down	'1.4.1.2'	'Photosynthesis.CAM/C4 photosynthesis.phosphoenolpyruvate (PEP) carboxylase activity.PEP carboxylase regulatory kinase'	'PEP carboxylase regulatory kinase (original description: transcript offset:192 AED:0.01 eAED:0.01 QI:192|1|1|1|1|1|2|487|275) &'
FxaC_24g06820	-4.10635	2.89843e-12	-3.8182	3.30244e-10	Down	'1.4.1.2'	'Photosynthesis.CAM/C4 photosynthesis.phosphoenolpyruvate (PEP) carboxylase activity.PEP carboxylase regulatory kinase'	'PEP carboxylase regulatory kinase (original description: transcript offset:125 AED:0.01 eAED:0.01 QI:125|1|1|1|1|1|2|497|275) &'
FxaC_11g12910	2.62324	0.00310666	2.53184	0.00763426	Up	'1.4.2'	'Photosynthesis.CAM/C4 photosynthesis.NAD-dependent malate dehydrogenase'	'NAD-dependent malate dehydrogenase (original description: transcript offset:168 AED:0.24 eAED:0.24 QI:168|0.75|0.66|1|0.75|0.77|9|0|830) &'
FxaC_19g04270	-1.79309	0.00339864	-1.85143	0.00456974	Down	'10.1.1'	'Redox homeostasis.reactive oxygen generation.NADPH-oxidase (Rboh)'	'NADPH-oxidase (Rboh) (original description: transcript offset:321 AED:0.11 eAED:0.10 QI:321|0.85|0.86|0.93|0.85|0.93|15|1138|963) &'
FxaC_12g15110	1.28239	1.26897e-09	1.12659	4.05708e-07	Up	'10.2.2.3'	'Redox homeostasis.enzymatic reactive oxygen species scavengers.superoxide dismutase activities.copper/zinc superoxide dismutase'	'copper/zinc superoxide dismutase (original description: transcript offset:226 AED:0.30 eAED:0.30 QI:226|1|1|1|0.85|0.87|8|241|218) &'
FxaC_21g66310	2.27527	5.03442e-22	1.96701	2.05837e-16	Up	'10.2.2.3'	'Redox homeostasis.enzymatic reactive oxygen species scavengers.superoxide dismutase activities.copper/zinc superoxide dismutase'	'copper/zinc superoxide dismutase (original description: transcript offset:149 AED:0.39 eAED:0.39 QI:149|1|1|1|0.85|0.75|8|286|152) &'
FxaC_14g10460	1.87346	4.88858e-15	1.67827	2.41883e-11	Up	'10.3.1.1'	'Redox homeostasis.low-molecular-weight scavengers.ascorbate biosynthesis.phosphomannose isomerase (PMI)'	'phosphomannose isomerase (PMI) (original description: transcript offset:0 AED:0.16 eAED:0.16 QI:0|0.76|0.70|1|0.88|0.85|27|271|1243) &'
FxaC_15g11380	-1.30723	0.000373333	-1.25673	0.00130364	Down	'10.3.1.1'	'Redox homeostasis.low-molecular-weight scavengers.ascorbate biosynthesis.phosphomannose isomerase (PMI)'	'phosphomannose isomerase (PMI) (original description: transcript offset:0 AED:0.39 eAED:0.38 QI:0|0|0|1|1|1|5|0|437) &'
FxaC_24g07620	-1.36146	5.35332e-13	-1.50031	9.80318e-15	Down	'10.3.1.4'	'Redox homeostasis.low-molecular-weight scavengers.ascorbate biosynthesis.GDP-D-mannose-epimerase (GME)'	'GDP-D-mannose-epimerase (GME) (original description: transcript offset:0 AED:0.22 eAED:0.22 QI:0|0.71|0.75|1|1|1|8|373|404) &'
FxaC_6g01660	-1.48245	0.000427547	-1.30543	0.00431827	Down	'10.3.1.7'	'Redox homeostasis.low-molecular-weight scavengers.ascorbate biosynthesis.L-galactose dehydrogenase'	'L-galactose dehydrogenase (original description: transcript offset:188 AED:0.09 eAED:0.09 QI:188|1|1|1|0.75|1|5|421|319) &'
FxaC_11g18400	1.61675	1.35831e-12	1.79231	2.55241e-15	Up	'10.3.2.1'	'Redox homeostasis.low-molecular-weight scavengers.tocopherol biosynthesis.tyrosine aminotransferase'	'tyrosine aminotransferase (original description: transcript offset:378 AED:0.19 eAED:0.19 QI:378|1|1|1|0.85|0.75|8|146|420) &'
FxaC_23g27110	2.27411	3.891e-17	2.20078	3.3626e-15	Up	'10.4.1.1'	'Redox homeostasis.hydrogen peroxide removal.ascorbate-glutathione cycle.ascorbate peroxidase (APX)'	'ascorbate peroxidase (APX) (original description: transcript offset:236 AED:0.17 eAED:0.17 QI:236|1|1|1|1|1|9|406|250) &'
FxaC_15g17880	-3.42319	2.81616e-16	-3.87382	2.05363e-16	Down	'10.4.3.1'	'Redox homeostasis.hydrogen peroxide removal.peroxiredoxin activities.1-Cys peroxiredoxin (1-CysPrx)'	'1-Cys peroxiredoxin (1-CysPrx) (original description: transcript offset:262 AED:0.09 eAED:0.09 QI:262|1|1|1|1|1|4|257|219) &'
FxaC_22g40500	-1.60545	1.02337e-14	-1.45214	9.39578e-12	Down	'10.5.3.1'	'Redox homeostasis.chloroplast redox homeostasis.2-Cys peroxiredoxin activities.typical 2-Cys peroxiredoxin (2-CysPrx)'	'typical 2-Cys peroxiredoxin (2-CysPrx) (original description: transcript offset:146 AED:0.28 eAED:0.28 QI:146|1|1|1|1|1|7|341|263) &'
FxaC_22g42980	-1.39707	2.12585e-08	-1.16936	8.00481e-06	Down	'10.5.3.1'	'Redox homeostasis.chloroplast redox homeostasis.2-Cys peroxiredoxin activities.typical 2-Cys peroxiredoxin (2-CysPrx)'	'typical 2-Cys peroxiredoxin (2-CysPrx) (original description: transcript offset:151 AED:0.29 eAED:0.29 QI:151|1|1|1|1|1|7|351|263) &'
FxaC_1g09980	-2.85624	1.0551e-14	-2.61287	6.5763e-12	Down	'10.5.3.2'	'Redox homeostasis.chloroplast redox homeostasis.2-Cys peroxiredoxin activities.atypical 2-Cys peroxiredoxin (PrxQ)'	'atypical 2-Cys peroxiredoxin (PrxQ) (original description: transcript offset:149 AED:0.21 eAED:0.21 QI:149|1|1|1|1|1|4|320|212) &'
FxaC_2g00370	-3.45501	1.20018e-05	-2.89184	0.00034677	Down	'10.5.3.2'	'Redox homeostasis.chloroplast redox homeostasis.2-Cys peroxiredoxin activities.atypical 2-Cys peroxiredoxin (PrxQ)'	'atypical 2-Cys peroxiredoxin (PrxQ) (original description: transcript offset:138 AED:0.23 eAED:0.23 QI:138|1|1|1|1|1|4|336|212) &'
FxaC_2g14380	-2.42486	0.000266296	-2.5991	0.000338672	Down	'10.5.3.2'	'Redox homeostasis.chloroplast redox homeostasis.2-Cys peroxiredoxin activities.atypical 2-Cys peroxiredoxin (PrxQ)'	'atypical 2-Cys peroxiredoxin (PrxQ) (original description: transcript offset:104 AED:0.22 eAED:0.22 QI:104|1|1|1|1|1|4|349|212) &'
FxaC_3g09490	-3.52152	5.23968e-06	-2.48267	0.00123584	Down	'10.5.3.2'	'Redox homeostasis.chloroplast redox homeostasis.2-Cys peroxiredoxin activities.atypical 2-Cys peroxiredoxin (PrxQ)'	'atypical 2-Cys peroxiredoxin (PrxQ) (original description: transcript offset:120 AED:0.21 eAED:0.21 QI:120|1|1|1|1|1|4|457|212) &'
FxaC_4g30630	-1.9698	1.61748e-19	-1.89317	3.49219e-17	Down	'10.5.3.2'	'Redox homeostasis.chloroplast redox homeostasis.2-Cys peroxiredoxin activities.atypical 2-Cys peroxiredoxin (PrxQ)'	'atypical 2-Cys peroxiredoxin (PrxQ) (original description: transcript offset:153 AED:0.22 eAED:0.22 QI:153|0.66|0.75|1|1|1|4|271|237) &'
FxaC_23g43450	-1.29929	0.000319691	-1.00885	0.0125649	Down	'10.5.4'	'Redox homeostasis.chloroplast redox homeostasis.F-type thioredoxin'	'F-type thioredoxin (original description: transcript offset:122 AED:0.46 eAED:0.46 QI:122|1|0.66|1|1|1|3|192|187) &'
FxaC_18g31080	1.79572	8.91017e-18	1.6766	6.42833e-15	Up	'10.5.7'	'Redox homeostasis.chloroplast redox homeostasis.atypical thioredoxin (ACHT)'	'atypical thioredoxin (ACHT) (original description: transcript offset:387 AED:0.08 eAED:0.08 QI:387|0.66|1|1|1|1|4|475|282) &'
FxaC_19g12830	3.16143	1.17272e-09	2.96865	8.48943e-08	Up	'10.5.7'	'Redox homeostasis.chloroplast redox homeostasis.atypical thioredoxin (ACHT)'	'atypical thioredoxin (ACHT) (original description: transcript offset:550 AED:0.08 eAED:0.08 QI:550|1|1|1|1|1|3|413|217) &'
FxaC_20g15330	1.55832	7.72519e-11	1.2603	1.2793e-06	Up	'10.5.7'	'Redox homeostasis.chloroplast redox homeostasis.atypical thioredoxin (ACHT)'	'atypical thioredoxin (ACHT) (original description: transcript offset:313 AED:0.09 eAED:0.09 QI:313|1|1|1|1|1|4|439|267) &'
FxaC_19g19420	-1.56604	0.000860756	-1.50518	0.00276511	Down	'11.1.1.2'	'Phytohormone action.abscisic acid.biosynthesis.neoxanthin synthase (ABA4)'	'neoxanthin synthase (ABA4) (original description: transcript offset:35 AED:0.15 eAED:0.15 QI:35|0.66|0.85|0.85|0.5|0.57|7|1350|166) &'
FxaC_13g29560	1.94763	9.11251e-10	2.12555	2.12573e-11	Up	'11.1.1.3'	'Phytohormone action.abscisic acid.biosynthesis.neoxanthin biosynthesis cofactor (NXD1)'	'NXD1 neoxanthin biosynthesis cofactor (original description: transcript offset:0 AED:0.16 eAED:0.16 QI:0|0.5|0.42|0.85|1|1|7|1552|928) &'
FxaC_14g15740	3.47182	0.000414897	3.45657	0.000724565	Up	'11.1.1.3'	'Phytohormone action.abscisic acid.biosynthesis.neoxanthin biosynthesis cofactor (NXD1)'	'NXD1 neoxanthin biosynthesis cofactor (original description: transcript offset:0 AED:0.24 eAED:0.24 QI:0|0.5|0.42|0.85|1|1|7|538|929) &'
FxaC_15g16270	2.82813	3.77603e-32	2.98229	1.73646e-35	Up	'11.1.1.3'	'Phytohormone action.abscisic acid.biosynthesis.neoxanthin biosynthesis cofactor (NXD1)'	'NXD1 neoxanthin biosynthesis cofactor (original description: transcript offset:0 AED:0.16 eAED:0.16 QI:0|0.5|0.57|0.85|1|1|7|902|1008) &'
FxaC_10g01520	1.67337	1.15292e-22	1.67973	1.51549e-22	Up	'11.1.1.4'	'Phytohormone action.abscisic acid.biosynthesis.neoxanthin cleavage protein'	'neoxanthin cleavage protein (original description: transcript offset:0 AED:0.17 eAED:0.17 QI:0|-1|0|1|-1|1|1|0|608) &'
FxaC_10g18010	-4.27619	1.08019e-15	-3.99679	3.63542e-13	Down	'11.1.1.4'	'Phytohormone action.abscisic acid.biosynthesis.neoxanthin cleavage protein'	'neoxanthin cleavage protein (original description: transcript offset:0 AED:0.20 eAED:0.20 QI:0|-1|0|1|-1|1|1|0|504) &'
FxaC_11g15620	-3.2889	6.67567e-65	-2.68787	7.2634e-46	Down	'11.1.1.4'	'Phytohormone action.abscisic acid.biosynthesis.neoxanthin cleavage protein'	'neoxanthin cleavage protein (original description: transcript offset:0 AED:0.11 eAED:0.11 QI:0|-1|0|1|-1|1|1|0|618) &'
FxaC_12g32610	-2.96003	4.32871e-07	-2.21903	0.00018924	Down	'11.1.1.4'	'Phytohormone action.abscisic acid.biosynthesis.neoxanthin cleavage protein'	'neoxanthin cleavage protein (original description: transcript offset:0 AED:0.09 eAED:0.09 QI:0|-1|0|1|-1|1|1|0|504) &'
FxaC_9g49470	-2.8973	9.89202e-59	-2.77496	2.70974e-52	Down	'11.1.1.4'	'Phytohormone action.abscisic acid.biosynthesis.neoxanthin cleavage protein'	'neoxanthin cleavage protein (original description: transcript offset:0 AED:0.10 eAED:0.10 QI:0|-1|0|1|-1|1|1|0|609) &'
FxaC_8g00120	-1.3996	1.80466e-05	-1.73837	3.88118e-07	Down	'11.1.2.1.1.2'	'Phytohormone action.abscisic acid.perception and signalling.PYR/PYL-receptor.cytoplasm-localized receptor complex.regulatory phosphatase component'	'regulatory phosphatase component of cytoplasm-localized abscisic acid receptor complex (original description: transcript offset:930 AED:0.06 eAED:0.06 QI:930|1|1|1|0.75|0.6|5|770|547) &'
FxaC_1g40130	1.94495	0.0293196	2.28787	0.00507888	Up	'11.1.2.1.2'	'Phytohormone action.abscisic acid.perception and signalling.PYR/PYL-receptor.recruitment factor (CAR)'	'CAR abscisic acid receptor recruitment factor (original description: transcript offset:162 AED:0.20 eAED:0.20 QI:162|0.75|0.6|1|0.5|0.6|5|335|329) &'
FxaC_21g37830	-2.69442	1.63084e-18	-2.43228	9.57305e-15	Down	'11.1.2.2.1'	'Phytohormone action.abscisic acid.perception and signalling.membrane-localized receptors.chloroplast envelope-localized receptor (ABAR)'	'ABAR chloroplast envelope-localized abscisic acid receptor (original description: transcript offset:460 AED:0.01 eAED:0.01 QI:460|1|1|1|1|1|5|235|1380) &'
FxaC_23g16690	-1.912	5.78452e-05	-2.10736	3.70419e-05	Down	'11.1.2.2.1'	'Phytohormone action.abscisic acid.perception and signalling.membrane-localized receptors.chloroplast envelope-localized receptor (ABAR)'	'ABAR chloroplast envelope-localized abscisic acid receptor (original description: transcript offset:663 AED:0.01 eAED:0.01 QI:663|0.75|0.8|1|0.75|0.8|5|211|1407) &'
FxaC_24g30210	-2.83985	2.7654e-15	-2.22225	5.41038e-10	Down	'11.1.2.2.1'	'Phytohormone action.abscisic acid.perception and signalling.membrane-localized receptors.chloroplast envelope-localized receptor (ABAR)'	'ABAR chloroplast envelope-localized abscisic acid receptor (original description: transcript offset:362 AED:0.01 eAED:0.01 QI:362|1|1|1|1|1|5|214|1380) &'
FxaC_13g18280	-1.89142	1.44776e-05	-1.5424	0.000906468	Down	'11.1.2.4'	'Phytohormone action.abscisic acid.perception and signalling.signal transducer (RHA2)'	'RHA2 signal transducer of abscisic acid perception (original description: transcript offset:0 AED:0.00 eAED:0.00 QI:0|-1|0|1|-1|1|1|0|170) &'
FxaC_15g10690	-1.74539	8.26603e-23	-1.53194	2.11573e-17	Down	'11.1.2.4'	'Phytohormone action.abscisic acid.perception and signalling.signal transducer (RHA2)'	'RHA2 signal transducer of abscisic acid perception (original description: transcript offset:0 AED:0.32 eAED:0.32 QI:0|-1|0|1|-1|1|1|0|158) &'
FxaC_25g54670	3.83486	1.56833e-43	3.52777	4.2259e-34	Up	'11.1.2.6'	'Phytohormone action.abscisic acid.perception and signalling.signal transducer (SDIR1)'	'SDIR1 signal transducer of abscisic acid perception (original description: transcript offset:402 AED:0.04 eAED:0.04 QI:402|1|1|1|0.87|0.77|9|2468|274) &'
FxaC_7g36210	-1.5965	3.08357e-07	-1.51327	3.67688e-06	Down	'11.1.3.2'	'Phytohormone action.abscisic acid.conjugation and degradation.abscisic acid hydroxylase'	'abscisic acid hydroxylase (original description: transcript offset:121 AED:0.42 eAED:0.42 QI:121|1|1|1|1|1|9|750|481) &'
FxaC_3g20120	2.9233	0.00590177	3.04562	0.00421714	Up	'11.10.1.2.1'	'Phytohormone action.signalling peptides.NCRP (non-cysteine-rich-peptide) category.phytosulfokine activity.pythosulfokine precursor polypeptide (PSK)'	'pythosulfokine precursor polypeptide (PSK) (original description: transcript offset:95 AED:0.00 eAED:0.00 QI:95|1|1|1|1|1|2|168|83) &'
FxaC_20g35370	-1.57983	5.41734e-14	-1.49808	4.28626e-12	Down	'11.10.1.3.2'	'Phytohormone action.signalling peptides.NCRP (non-cysteine-rich-peptide) category.CEP-peptide activity.CEP-peptide receptor (CEPR)'	'CEP-peptide receptor (CEPR) (original description: transcript offset:843 AED:0.03 eAED:0.03 QI:843|1|1|1|0.5|0.33|3|518|982) &'
FxaC_12g41520	-1.5936	4.3972e-12	-1.56857	4.40329e-11	Down	'11.10.1.5.2'	'Phytohormone action.signalling peptides.NCRP (non-cysteine-rich-peptide) category.IDL-peptide activity.IDA/IDL-peptide receptor (HAESA)'	'IDA/IDL-peptide receptor (HAESA) (original description: transcript offset:239 AED:0.21 eAED:0.21 QI:239|1|1|1|1|1|2|652|996) &'
FxaC_1g21300	-1.07534	4.49967e-06	-1.20306	5.56171e-07	Down	'11.10.1.5.2'	'Phytohormone action.signalling peptides.NCRP (non-cysteine-rich-peptide) category.IDL-peptide activity.IDA/IDL-peptide receptor (HAESA)'	'IDA/IDL-peptide receptor (HAESA) (original description: transcript offset:462 AED:0.01 eAED:0.01 QI:462|1|1|1|1|1|2|241|987) &'
FxaC_27g38420	1.25454	2.56354e-10	1.37083	4.39309e-12	Up	'11.10.1.6.1'	'Phytohormone action.signalling peptides.NCRP (non-cysteine-rich-peptide) category.DVL/ROT-peptide activity.DVL/RTFL-precursor polypeptide'	'DVL/RTFL precursor polypeptide (original description: transcript offset:0 AED:0.31 eAED:0.31 QI:0|-1|0|1|-1|1|1|0|103) &'
FxaC_10g47800	-2.25291	9.7545e-09	-2.03314	6.33989e-07	Down	'11.10.1.8.2'	'Phytohormone action.signalling peptides.NCRP (non-cysteine-rich-peptide) category.GLV/RGF/CLEL-peptide activity.RGF-peptide receptor (RGFR)'	'RGF-peptide receptor (RGFR) (original description: transcript offset:190 AED:0.00 eAED:0.00 QI:190|1|1|1|1|1|2|429|1108) &'
FxaC_12g04100	-1.69429	5.22947e-05	-1.0064	0.0412814	Down	'11.10.1.8.2'	'Phytohormone action.signalling peptides.NCRP (non-cysteine-rich-peptide) category.GLV/RGF/CLEL-peptide activity.RGF-peptide receptor (RGFR)'	'RGF-peptide receptor (RGFR) (original description: transcript offset:190 AED:0.01 eAED:0.01 QI:190|1|1|1|1|1|2|426|1096) &'
FxaC_28g06970	-1.21892	1.18435e-08	-1.08673	1.0713e-06	Down	'11.10.1.9.2'	'Phytohormone action.signalling peptides.NCRP (non-cysteine-rich-peptide) category.CLE-TDIF-peptide activity.TDIF-peptide receptor (PXY)'	'TDIF-peptide receptor (PXY) (original description: transcript offset:257 AED:0.02 eAED:0.02 QI:257|1|1|1|1|1|2|255|1020) &'
FxaC_23g49110	-3.29914	3.65845e-17	-2.89248	1.75548e-13	Down	'11.10.2.1.1'	'Phytohormone action.signalling peptides.CRP (cysteine-rich-peptide) category.GASA/GAST-peptide activity.GASA-precursor polypeptide'	'GASA precursor polypeptide (original description: transcript offset:306 AED:0.04 eAED:0.04 QI:306|1|1|1|1|1|4|218|178) &'
FxaC_24g00790	-2.43449	0.00193177	-1.81289	0.0346459	Down	'11.10.2.1.1'	'Phytohormone action.signalling peptides.CRP (cysteine-rich-peptide) category.GASA/GAST-peptide activity.GASA-precursor polypeptide'	'GASA precursor polypeptide (original description: transcript offset:1089 AED:0.06 eAED:0.06 QI:1089|1|1|1|1|1|4|226|185) &'
FxaC_5g01090	-2.70794	2.09123e-49	-2.65582	1.57952e-45	Down	'11.10.2.1.1'	'Phytohormone action.signalling peptides.CRP (cysteine-rich-peptide) category.GASA/GAST-peptide activity.GASA-precursor polypeptide'	'GASA precursor polypeptide (original description: transcript offset:159 AED:0.03 eAED:0.03 QI:159|1|1|1|1|1|2|1603|88) &'
FxaC_5g38940	-2.47207	0.000316152	-4.17062	1.42783e-06	Down	'11.10.2.1.1'	'Phytohormone action.signalling peptides.CRP (cysteine-rich-peptide) category.GASA/GAST-peptide activity.GASA-precursor polypeptide'	'GASA precursor polypeptide (original description: transcript offset:116 AED:0.05 eAED:0.05 QI:116|1|1|1|1|1|2|316|88) &'
FxaC_6g04360	-1.14372	0.0361946	-1.88881	0.00058518	Down	'11.10.2.1.1'	'Phytohormone action.signalling peptides.CRP (cysteine-rich-peptide) category.GASA/GAST-peptide activity.GASA-precursor polypeptide'	'GASA precursor polypeptide (original description: transcript offset:187 AED:0.05 eAED:0.05 QI:187|1|1|1|1|1|2|319|88) &'
FxaC_6g39180	-2.8667	1.75233e-66	-2.78352	6.89786e-62	Down	'11.10.2.1.1'	'Phytohormone action.signalling peptides.CRP (cysteine-rich-peptide) category.GASA/GAST-peptide activity.GASA-precursor polypeptide'	'GASA precursor polypeptide (original description: transcript offset:160 AED:0.03 eAED:0.03 QI:160|1|1|1|1|1|2|804|86) &'
FxaC_7g03230	-1.3143	0.0295636	-2.31216	0.000188425	Down	'11.10.2.1.1'	'Phytohormone action.signalling peptides.CRP (cysteine-rich-peptide) category.GASA/GAST-peptide activity.GASA-precursor polypeptide'	'GASA precursor polypeptide (original description: transcript offset:88 AED:0.05 eAED:0.05 QI:88|1|1|1|1|1|2|336|88) &'
FxaC_8g12670	-3.69084	1.26834e-65	-4.11253	8.09698e-69	Down	'11.10.2.1.1'	'Phytohormone action.signalling peptides.CRP (cysteine-rich-peptide) category.GASA/GAST-peptide activity.GASA-precursor polypeptide'	'GASA precursor polypeptide (original description: transcript offset:197 AED:0.05 eAED:0.05 QI:197|1|1|1|1|1|2|673|88) &'
FxaC_13g54920	-2.29394	6.42356e-06	-2.24422	3.53375e-05	Down	'11.10.2.3.1'	'Phytohormone action.signalling peptides.CRP (cysteine-rich-peptide) category.EPF/EPFL-peptide activity.EPF/EPFL-precursor polypeptide'	'EPF/EPFL precursor polypeptide (original description: transcript offset:316 AED:0.07 eAED:0.07 QI:316|1|1|1|1|1|2|654|116) &'
FxaC_15g40000	-2.66305	0.00103103	-3.29741	0.000340703	Down	'11.10.2.3.1'	'Phytohormone action.signalling peptides.CRP (cysteine-rich-peptide) category.EPF/EPFL-peptide activity.EPF/EPFL-precursor polypeptide'	'EPF/EPFL precursor polypeptide (original description: transcript offset:279 AED:0.01 eAED:0.01 QI:279|1|1|1|1|1|2|674|116) &'
FxaC_3g00390	-3.30704	0.00565402	-5.74611	0.000478723	Down	'11.10.2.3.1'	'Phytohormone action.signalling peptides.CRP (cysteine-rich-peptide) category.EPF/EPFL-peptide activity.EPF/EPFL-precursor polypeptide'	'EPF/EPFL precursor polypeptide (original description: transcript offset:251 AED:0.04 eAED:0.04 QI:251|1|1|1|1|1|2|25|106) &'
FxaC_4g36890	-3.5105	3.8655e-15	-2.49211	5.1749e-09	Down	'11.10.2.3.1'	'Phytohormone action.signalling peptides.CRP (cysteine-rich-peptide) category.EPF/EPFL-peptide activity.EPF/EPFL-precursor polypeptide'	'EPF/EPFL precursor polypeptide (original description: transcript offset:353 AED:0.02 eAED:0.02 QI:353|1|1|1|1|1|2|976|106) &'
FxaC_7g17460	-3.63501	0.0139645	-3.41105	0.035376	Down	'11.10.2.3.1'	'Phytohormone action.signalling peptides.CRP (cysteine-rich-peptide) category.EPF/EPFL-peptide activity.EPF/EPFL-precursor polypeptide'	'EPF/EPFL precursor polypeptide (original description: transcript offset:204 AED:0.14 eAED:0.14 QI:204|1|1|1|1|1|3|471|112) &'
FxaC_5g03900	-2.99836	5.69023e-09	-2.10157	3.93642e-05	Down	'11.10.2.3.2'	'Phytohormone action.signalling peptides.CRP (cysteine-rich-peptide) category.EPF/EPFL-peptide activity.ERF-peptide receptor (ER)'	'ERF-peptide receptor (ER) (original description: transcript offset:413 AED:0.21 eAED:0.21 QI:413|0.96|0.96|1|0.88|0.82|28|555|828) &'
FxaC_21g20260	-5.32138	0.00176585	-3.42148	0.0354966	Down	'11.10.2.3.3'	'Phytohormone action.signalling peptides.CRP (cysteine-rich-peptide) category.EPF/EPFL-peptide activity.EPF-peptide receptor (TMM)'	'EPF-peptide receptor (TMM) (original description: transcript offset:0 AED:0.16 eAED:0.16 QI:0|-1|0|1|-1|1|1|0|473) &'
FxaC_1g18100	-2.99734	1.04406e-06	-2.89806	8.44935e-06	Down	'11.10.2.4.1'	'Phytohormone action.signalling peptides.CRP (cysteine-rich-peptide) category.RALF/RALFL-peptide activity.RALF/RALFL-precursor polypeptide'	'RALF/RALFL precursor polypeptide (original description: transcript offset:0 AED:0.30 eAED:0.30 QI:0|-1|0|1|-1|1|1|0|134) &'
FxaC_2g21830	-2.18201	4.17763e-10	-2.42093	1.09515e-10	Down	'11.10.2.4.1'	'Phytohormone action.signalling peptides.CRP (cysteine-rich-peptide) category.RALF/RALFL-peptide activity.RALF/RALFL-precursor polypeptide'	'RALF/RALFL precursor polypeptide (original description: transcript offset:0 AED:0.30 eAED:0.30 QI:0|-1|0|1|-1|1|1|0|134) &'
FxaC_3g17800	-1.39253	2.53067e-09	-1.69954	3.29604e-12	Down	'11.10.2.4.1'	'Phytohormone action.signalling peptides.CRP (cysteine-rich-peptide) category.RALF/RALFL-peptide activity.RALF/RALFL-precursor polypeptide'	'RALF/RALFL precursor polypeptide (original description: transcript offset:0 AED:0.34 eAED:0.34 QI:0|0|0|1|1|1|2|0|151) &'
FxaC_4g24110	-1.34122	4.14196e-05	-2.22821	2.66122e-10	Down	'11.10.2.4.1'	'Phytohormone action.signalling peptides.CRP (cysteine-rich-peptide) category.RALF/RALFL-peptide activity.RALF/RALFL-precursor polypeptide'	'RALF/RALFL precursor polypeptide (original description: transcript offset:0 AED:0.00 eAED:0.00 QI:0|-1|0|1|-1|1|1|0|134) &'
FxaC_22g08340	-1.07924	0.00724846	-1.26556	0.00218498	Down	'11.10.2.4.2'	'Phytohormone action.signalling peptides.CRP (cysteine-rich-peptide) category.RALF/RALFL-peptide activity.RALF-peptide receptor (CrRLK1L)'	'RALF-peptide receptor (CrRLK1L) (original description: transcript offset:0 AED:0.26 eAED:0.26 QI:0|0.33|0.5|1|0|0|4|2795|872) &'
FxaC_21g28160	1.10126	0.0128097	1.48024	0.000156353	Up	'11.2.2.1.2'	'Phytohormone action.auxin.perception and signal transduction.receptor complex.repressor component Aux/IAA'	'repressor component Aux/IAA of auxin receptor complex (original description: transcript offset:774 AED:0.14 eAED:0.16 QI:774|0.8|0.83|1|0.6|0.33|6|0|338) &'
FxaC_23g06450	1.10698	0.0084323	1.39194	0.000323987	Up	'11.2.2.1.2'	'Phytohormone action.auxin.perception and signal transduction.receptor complex.repressor component Aux/IAA'	'repressor component Aux/IAA of auxin receptor complex (original description: transcript offset:807 AED:0.14 eAED:0.14 QI:807|1|1|1|0.75|0.6|5|566|340) &'
FxaC_1g03820	2.02331	2.9583e-10	1.60911	9.20632e-06	Up	'11.2.2.2'	'Phytohormone action.auxin.perception and signal transduction.transcriptional repressor (TPL)'	'transcriptional repressor (TPL) (original description: transcript offset:229 AED:0.16 eAED:0.16 QI:229|0.96|0.96|1|0.96|0.92|26|473|1142) &'
FxaC_4g21780	-1.25145	0.00863198	-1.26439	0.0131482	Down	'11.2.3.1'	'Phytohormone action.auxin.conjugation and degradation.indole-3-acetic acid-amido synthetase'	'indole-3-acetic acid-amido synthetase (original description: transcript offset:0 AED:0.12 eAED:0.07 QI:0|0|0.33|1|1|1|3|154|635) &'
FxaC_7g03300	1.65497	2.04658e-11	1.67879	2.39203e-11	Up	'11.2.3.1'	'Phytohormone action.auxin.conjugation and degradation.indole-3-acetic acid-amido synthetase'	'indole-3-acetic acid-amido synthetase (original description: transcript offset:135 AED:0.02 eAED:0.02 QI:135|1|1|1|1|1|2|3735|141) &'
FxaC_13g33590	2.62156	8.22152e-08	2.59335	3.26534e-07	Up	'11.2.3.3'	'Phytohormone action.auxin.conjugation and degradation.indole-3-acetic acid dioxygenase'	'indole-3-acetic acid dioxygenase (original description: transcript offset:190 AED:0.03 eAED:0.03 QI:190|1|1|1|1|1|3|178|256) &'
FxaC_16g27040	-1.39482	1.16008e-08	-1.24961	9.59833e-07	Down	'11.2.4.1.1'	'Phytohormone action.auxin.transport.polar auxin transport.auxin transporter (PIN)'	'auxin transporter (PIN) (original description: transcript offset:508 AED:0.05 eAED:0.05 QI:508|1|1|1|1|1|6|635|662) &'
FxaC_21g45040	-1.8644	2.55172e-10	-1.41145	4.29798e-06	Down	'11.2.4.1.1'	'Phytohormone action.auxin.transport.polar auxin transport.auxin transporter (PIN)'	'auxin transporter (PIN) (original description: transcript offset:127 AED:0.30 eAED:0.30 QI:127|0.66|0.5|1|1|1|4|0|696) &'
FxaC_10g10670	-3.42768	1.37394e-28	-2.88274	4.6045e-21	Down	'11.2.4.1.2'	'Phytohormone action.auxin.transport.polar auxin transport.regulator kinase (PINOID)'	'PINOID auxin transport regulator kinase (original description: transcript offset:443 AED:0.05 eAED:0.05 QI:443|1|1|1|1|1|2|461|452) &'
FxaC_11g07590	-2.89828	1.07246e-20	-2.22758	2.90476e-13	Down	'11.2.4.1.2'	'Phytohormone action.auxin.transport.polar auxin transport.regulator kinase (PINOID)'	'PINOID auxin transport regulator kinase (original description: transcript offset:441 AED:0.04 eAED:0.04 QI:441|1|1|1|1|1|2|423|448) &'
FxaC_12g40650	-1.4337	3.07418e-09	-1.08325	2.29486e-05	Down	'11.2.4.1.2'	'Phytohormone action.auxin.transport.polar auxin transport.regulator kinase (PINOID)'	'PINOID auxin transport regulator kinase (original description: transcript offset:434 AED:0.04 eAED:0.04 QI:434|1|1|1|1|1|2|453|452) &'
FxaC_9g44320	-3.1945	3.16626e-74	-3.4452	3.54097e-79	Down	'11.2.4.1.2'	'Phytohormone action.auxin.transport.polar auxin transport.regulator kinase (PINOID)'	'PINOID auxin transport regulator kinase (original description: transcript offset:451 AED:0.01 eAED:0.01 QI:451|1|1|1|1|1|2|588|449) &'
FxaC_4g29800	-1.2074	2.90348e-13	-1.03886	7.4456e-10	Down	'11.2.4.2'	'Phytohormone action.auxin.transport.auxin efflux transporter (PILS)'	'auxin efflux transporter (PILS) (original description: transcript offset:417 AED:0.12 eAED:0.12 QI:417|1|1|1|0.7|0.72|11|859|411) &'
FxaC_23g52640	-1.39895	0.00539786	-2.04448	9.57717e-05	Down	'11.3.1.5'	'Phytohormone action.brassinosteroid.biosynthesis.6-deoxocastasterone 6-oxidase'	'6-deoxocastasterone 6-oxidase (original description: transcript offset:83 AED:0.10 eAED:0.10 QI:83|1|1|1|1|1|9|234|478) &'
FxaC_17g55240	1.83906	4.03358e-13	1.70571	1.06557e-10	Up	'11.3.2.1.4'	'Phytohormone action.brassinosteroid.perception and signal transduction.receptor complex.receptor kinase regulator protein (MSBP)'	'brassinosteroid receptor kinase regulator protein (MSBP) (original description: transcript offset:404 AED:0.08 eAED:0.08 QI:404|1|1|1|0.8|0.66|6|3117|235) &'
FxaC_9g11040	1.02394	3.00016e-06	1.10578	4.22868e-07	Up	'11.3.2.1.5'	'Phytohormone action.brassinosteroid.perception and signal transduction.receptor complex.signalling protein kinase (BSK)'	'BSK-type brassinosteroid signalling protein kinase (original description: transcript offset:424 AED:0.15 eAED:0.15 QI:424|1|1|1|0.88|0.9|10|199|490) &'
FxaC_27g16270	2.12805	3.39433e-08	2.09267	1.84263e-07	Up	'11.3.2.3'	'Phytohormone action.brassinosteroid.perception and signal transduction.GSK3-type protein kinase (BIN2)'	'brassinosteroid signalling GSK3-type protein kinase (BIN2) (original description: transcript offset:305 AED:0.29 eAED:0.29 QI:305|1|1|1|0.91|1|13|786|470) &'
FxaC_11g04590	-1.21254	0.00397296	-1.81238	3.24713e-05	Down	'11.3.2.4'	'Phytohormone action.brassinosteroid.perception and signal transduction.transcription factor (BES/BZR)'	'transcription factor (BES/BZR) (original description: transcript offset:177 AED:0.03 eAED:0.03 QI:177|1|1|1|1|1|2|1705|329) &'
FxaC_10g21440	-1.35884	0.0462828	-2.12691	0.00241748	Down	'11.3.2.5'	'Phytohormone action.brassinosteroid.perception and signal transduction.scaffold protein (TTL)'	'scaffold protein (TTL) of brassinosteroid signalling (original description: transcript offset:618 AED:0.08 eAED:0.08 QI:618|0.83|0.85|1|0.83|0.71|7|451|684) &'
FxaC_11g17320	-1.59309	1.85303e-08	-2.33418	8.32095e-14	Down	'11.3.2.5'	'Phytohormone action.brassinosteroid.perception and signal transduction.scaffold protein (TTL)'	'scaffold protein (TTL) of brassinosteroid signalling (original description: transcript offset:565 AED:0.06 eAED:0.06 QI:565|0.83|0.85|1|1|1|7|1711|645) &'
FxaC_12g31420	-1.53754	2.96772e-05	-1.21477	0.00234282	Down	'11.3.2.5'	'Phytohormone action.brassinosteroid.perception and signal transduction.scaffold protein (TTL)'	'scaffold protein (TTL) of brassinosteroid signalling (original description: transcript offset:479 AED:0.07 eAED:0.07 QI:479|0.83|0.85|1|1|1|7|913|689) &'
FxaC_9g36200	-2.59673	5.73796e-16	-2.00035	3.65151e-10	Down	'11.3.2.5'	'Phytohormone action.brassinosteroid.perception and signal transduction.scaffold protein (TTL)'	'scaffold protein (TTL) of brassinosteroid signalling (original description: transcript offset:674 AED:0.09 eAED:0.09 QI:674|1|1|1|1|1|6|901|656) &'
FxaC_15g08210	-1.80153	0.0459773	-2.08871	0.0300046	Down	'11.3.3.1'	'Phytohormone action.brassinosteroid.conjugation and degradation.steroid sulphotransferase'	'steroid sulphotransferase (original description: transcript offset:50 AED:0.15 eAED:0.15 QI:50|0.55|0.5|1|0.44|0.4|10|0|824) &'
FxaC_1g02630	5.42051	0.000735921	4.49111	0.0360276	Up	'11.3.3.2'	'Phytohormone action.brassinosteroid.conjugation and degradation.brassinosteroid hydroxylase (CYP72B)'	'brassinosteroid hydroxylase (CYP72B) (original description: transcript offset:174 AED:0.08 eAED:0.08 QI:174|1|1|1|1|1|5|446|530) &'
FxaC_2g07900	4.12463	1.25262e-10	4.03797	1.42573e-09	Up	'11.3.3.2'	'Phytohormone action.brassinosteroid.conjugation and degradation.brassinosteroid hydroxylase (CYP72B)'	'brassinosteroid hydroxylase (CYP72B) (original description: transcript offset:51 AED:0.08 eAED:0.08 QI:51|1|1|1|1|1|5|419|530) &'
FxaC_13g34100	-1.09375	0.0468715	-1.26641	0.0249545	Down	'11.4.1.1'	'Phytohormone action.cytokinin.biosynthesis.adenylate isopentenyltransferase'	'adenylate isopentenyltransferase (original description: transcript offset:0 AED:0.11 eAED:0.13 QI:0|0|0.5|1|0|0|2|539|370) &'
FxaC_15g21670	3.95629	8.61262e-09	3.71351	4.61727e-07	Up	'11.4.1.1'	'Phytohormone action.cytokinin.biosynthesis.adenylate isopentenyltransferase'	'adenylate isopentenyltransferase (original description: transcript offset:0 AED:0.10 eAED:0.13 QI:0|0|0.5|1|0|0|2|603|370) &'
FxaC_8g18650	4.3804	0.0495045	5.07146	0.00789259	Up	'11.4.1.1'	'Phytohormone action.cytokinin.biosynthesis.adenylate isopentenyltransferase'	'adenylate isopentenyltransferase (original description: transcript offset:0 AED:0.11 eAED:0.11 QI:0|-1|0|1|-1|1|1|0|327) &'
FxaC_9g50980	-1.15918	0.00132694	-1.17198	0.00215485	Down	'11.4.1.2'	'Phytohormone action.cytokinin.biosynthesis.cytokinin phosphoribohydrolase'	'cytokinin phosphoribohydrolase (original description: transcript offset:134 AED:0.28 eAED:0.28 QI:134|1|1|1|1|1|7|541|250) &'
FxaC_10g03440	-1.43428	0.0319429	-1.54556	0.0293739	Down	'11.4.2.1'	'Phytohormone action.cytokinin.perception and signal transduction.receptor protein (AHK)'	'receptor protein (AHK) (original description: transcript offset:592 AED:0.06 eAED:0.06 QI:592|1|1|1|1|1|13|489|1226) &'
FxaC_1g05550	-1.85705	0.000794044	-1.38095	0.0258714	Down	'11.4.2.4'	'Phytohormone action.cytokinin.perception and signal transduction.B-type ARR response activator'	'B-type cytokinin ARR response activator (original description: transcript offset:286 AED:0.07 eAED:0.06 QI:286|0.8|0.83|1|1|1|6|1173|690) &'
FxaC_14g08970	-2.4115	0.00264991	-2.35876	0.00627449	Down	'11.4.4.1'	'Phytohormone action.cytokinin.transport.cytokinin transporter (ABCG14)'	'cytokinin transporter (ABCG14) (original description: transcript offset:222 AED:0.05 eAED:0.05 QI:222|1|1|1|1|1|5|433|694) &'
FxaC_23g57580	1.25882	4.94679e-05	1.12266	0.000984179	Up	'11.5.1.2'	'Phytohormone action.ethylene.biosynthesis.1-aminocyclopropane-1-carboxylate (ACC) oxidase'	'1-aminocyclopropane-1-carboxylate (ACC) oxidase (original description: transcript offset:116 AED:0.08 eAED:0.08 QI:116|1|1|1|1|1|3|262|320) &'
FxaC_21g57320	-1.24794	3.5465e-08	-1.43684	8.48653e-10	Down	'11.5.1.3'	'Phytohormone action.ethylene.biosynthesis.regulator protein (ETO)'	'regulator protein (ETO) (original description: transcript offset:560 AED:0.10 eAED:0.10 QI:560|0.33|0.57|1|1|1|7|3127|2101) &'
FxaC_22g50920	1.13827	0.00126188	1.18468	0.00097785	Up	'11.5.2.3'	'Phytohormone action.ethylene.perception and signal transduction.signal transducer (EIN2)'	'EIN2-type ethylene signal transducer (original description: transcript offset:1226 AED:0.04 eAED:0.04 QI:1226|1|1|1|0.71|0.87|8|257|1348) &'
FxaC_6g45410	-1.68712	2.68818e-09	-1.5236	2.58015e-07	Down	'11.5.2.5'	'Phytohormone action.ethylene.perception and signal transduction.EIN3-stabilizing factor (MHZ3)'	'EIN3-stabilizing factor (MHZ3) (original description: transcript offset:0 AED:0.36 eAED:0.36 QI:0|-1|0|1|-1|1|1|0|622) &'
FxaC_1g03480	-1.70156	9.19057e-23	-1.85371	2.8378e-25	Down	'11.5.2.6'	'Phytohormone action.ethylene.perception and signal transduction.signal transducer (EBF)'	'EBF-type ethylene signal transducer (original description: transcript offset:290 AED:0.18 eAED:0.18 QI:290|1|1|1|1|1|2|876|640) &'
FxaC_3g00420	-1.1946	3.20567e-07	-1.43575	2.70005e-09	Down	'11.5.2.6'	'Phytohormone action.ethylene.perception and signal transduction.signal transducer (EBF)'	'EBF-type ethylene signal transducer (original description: transcript offset:0 AED:0.33 eAED:0.34 QI:0|0|0|1|0|0|3|0|335) &'
FxaC_3g00430	-1.19054	0.0018802	-1.92933	1.51118e-06	Down	'11.5.2.6'	'Phytohormone action.ethylene.perception and signal transduction.signal transducer (EBF)'	'EBF-type ethylene signal transducer (original description: transcript offset:1306 AED:0.23 eAED:0.23 QI:1306|0|0.33|0.66|0.5|0.66|3|0|617) &'
FxaC_4g36880	-2.3701	4.37387e-31	-2.437	2.53626e-30	Down	'11.5.2.6'	'Phytohormone action.ethylene.perception and signal transduction.signal transducer (EBF)'	'EBF-type ethylene signal transducer (original description: transcript offset:334 AED:0.09 eAED:0.09 QI:334|1|1|1|1|1|2|1179|640) &'
FxaC_5g05990	-1.54736	2.12476e-13	-1.68567	1.51276e-14	Down	'11.5.2.6'	'Phytohormone action.ethylene.perception and signal transduction.signal transducer (EBF)'	'EBF-type ethylene signal transducer (original description: transcript offset:380 AED:0.00 eAED:0.00 QI:380|1|1|1|1|1|2|787|645) &'
FxaC_6g33900	-1.35093	2.01081e-06	-1.27996	1.83774e-05	Down	'11.5.2.6'	'Phytohormone action.ethylene.perception and signal transduction.signal transducer (EBF)'	'EBF-type ethylene signal transducer (original description: transcript offset:617 AED:0.00 eAED:0.00 QI:617|1|1|1|1|1|2|929|645) &'
FxaC_7g30330	-1.47705	6.0093e-14	-1.34397	3.04275e-11	Down	'11.5.2.6'	'Phytohormone action.ethylene.perception and signal transduction.signal transducer (EBF)'	'EBF-type ethylene signal transducer (original description: transcript offset:428 AED:0.00 eAED:0.00 QI:428|1|1|1|1|1|2|842|645) &'
FxaC_8g16110	-1.67353	6.35346e-18	-1.53106	1.37145e-14	Down	'11.5.2.6'	'Phytohormone action.ethylene.perception and signal transduction.signal transducer (EBF)'	'EBF-type ethylene signal transducer (original description: transcript offset:605 AED:0.00 eAED:0.00 QI:605|1|1|1|1|1|2|800|645) &'
FxaC_25g50200	1.02951	0.0305476	1.30731	0.00239607	Up	'11.6.1.5'	'Phytohormone action.gibberellin.biosynthesis.gibberellin 20-oxidase'	'gibberellin 20-oxidase (original description: transcript offset:156 AED:0.05 eAED:0.05 QI:156|1|1|1|1|1|3|430|373) &'
FxaC_25g58410	1.27246	0.000155566	1.63904	1.86886e-07	Up	'11.6.1.5'	'Phytohormone action.gibberellin.biosynthesis.gibberellin 20-oxidase'	'gibberellin 20-oxidase (original description: transcript offset:167 AED:0.05 eAED:0.05 QI:167|1|1|1|1|1|3|443|373) &'
FxaC_26g25580	-5.22038	0.00302497	-5.22038	0.00746579	Down	'11.6.1.5'	'Phytohormone action.gibberellin.biosynthesis.gibberellin 20-oxidase'	'gibberellin 20-oxidase (original description: transcript offset:46 AED:0.06 eAED:0.06 QI:46|1|0.66|1|1|1|3|0|366) &'
FxaC_24g08920	-1.2178	3.06874e-05	-1.19503	9.93126e-05	Down	'11.6.2.1'	'Phytohormone action.gibberellin.perception and signal transduction.receptor protein (GID1)'	'GID1-type gibberellin receptor (original description: transcript offset:397 AED:0.00 eAED:0.00 QI:397|1|1|1|1|1|2|522|347) &'
FxaC_11g43180	-1.26435	0.00956283	-1.44734	0.00460813	Down	'11.6.3.1'	'Phytohormone action.gibberellin.modification and degradation.gibberellin modification enzyme'	'gibberellin modification enzyme (original description: transcript offset:61 AED:0.11 eAED:0.11 QI:61|1|1|1|1|1|5|309|520) &'
FxaC_21g69690	3.48232	0.00383503	3.09087	0.0339244	Up	'11.6.3.1'	'Phytohormone action.gibberellin.modification and degradation.gibberellin modification enzyme'	'gibberellin modification enzyme (original description: transcript offset:57 AED:0.32 eAED:0.32 QI:57|1|1|1|1|1|5|284|512) &'
FxaC_23g42990	2.35317	5.82476e-08	2.48716	1.04829e-08	Up	'11.6.3.1'	'Phytohormone action.gibberellin.modification and degradation.gibberellin modification enzyme'	'gibberellin modification enzyme (original description: transcript offset:193 AED:0.32 eAED:0.32 QI:193|1|1|1|1|1|5|236|512) &'
FxaC_25g13700	1.55198	0.000296951	1.5006	0.000943043	Up	'11.6.3.1'	'Phytohormone action.gibberellin.modification and degradation.gibberellin modification enzyme'	'gibberellin modification enzyme (original description: transcript offset:0 AED:0.13 eAED:0.13 QI:0|0.75|0.58|1|0.62|0.52|17|551|1532) &'
FxaC_28g28810	1.11294	2.10738e-10	1.19632	7.71377e-12	Up	'11.6.3.1'	'Phytohormone action.gibberellin.modification and degradation.gibberellin modification enzyme'	'gibberellin modification enzyme (original description: transcript offset:0 AED:0.19 eAED:0.19 QI:0|0.88|0.7|1|0.77|0.7|10|212|1072) &'
FxaC_11g15640	2.1816	4.14188e-38	2.4742	1.37411e-48	Up	'11.6.3.4'	'Phytohormone action.gibberellin.modification and degradation.gibberellin 2-oxidase'	'gibberellin 2-oxidase (original description: transcript offset:136 AED:0.04 eAED:0.04 QI:136|1|1|1|1|1|3|386|337) &'
FxaC_12g33460	1.20374	7.596e-11	1.48272	2.52376e-16	Up	'11.6.3.4'	'Phytohormone action.gibberellin.modification and degradation.gibberellin 2-oxidase'	'gibberellin 2-oxidase (original description: transcript offset:134 AED:0.08 eAED:0.08 QI:134|1|1|1|1|1|3|381|337) &'
FxaC_14g17850	3.32265	0.00939903	3.58994	0.00341532	Up	'11.6.3.4'	'Phytohormone action.gibberellin.modification and degradation.gibberellin 2-oxidase'	'gibberellin 2-oxidase (original description: transcript offset:258 AED:0.04 eAED:0.04 QI:258|1|1|1|1|1|3|210|319) &'
FxaC_9g38110	4.02535	4.91296e-05	3.99753	5.59458e-05	Up	'11.6.3.4'	'Phytohormone action.gibberellin.modification and degradation.gibberellin 2-oxidase'	'gibberellin 2-oxidase (original description: transcript offset:146 AED:0.05 eAED:0.05 QI:146|1|1|1|1|1|3|388|337) &'
FxaC_21g24910	-1.07537	0.00202822	-1.52168	2.02345e-05	Down	'11.7.1.2'	'Phytohormone action.jasmonic acid.biosynthesis.13-lipoxygenase'	'13-lipoxygenase (original description: transcript offset:224 AED:0.13 eAED:0.13 QI:224|0.85|0.87|1|1|1|8|199|934) &'
FxaC_6g45880	-1.27518	1.84638e-10	-1.02944	8.14026e-07	Down	'11.7.1.3'	'Phytohormone action.jasmonic acid.biosynthesis.allene oxidase synthase (AOS)'	'allene oxidase synthase (AOS) (original description: transcript offset:0 AED:0.18 eAED:0.18 QI:0|-1|0|1|-1|1|1|0|525) &'
FxaC_8g31920	5.57627	6.86698e-05	5.43996	0.00026307	Up	'11.7.1.3'	'Phytohormone action.jasmonic acid.biosynthesis.allene oxidase synthase (AOS)'	'allene oxidase synthase (AOS) (original description: transcript offset:0 AED:0.02 eAED:0.02 QI:0|-1|0|1|-1|1|1|0|484) &'
FxaC_15g09680	-1.10543	1.11564e-05	-1.2467	1.61183e-06	Down	'11.7.1.4'	'Phytohormone action.jasmonic acid.biosynthesis.allene oxidase cyclase (AOC)'	'allene oxidase cyclase (AOC) (original description: transcript offset:53 AED:0.11 eAED:0.11 QI:53|1|1|1|0.90|0.83|12|2726|362) &'
FxaC_23g54210	-1.72278	0.000763069	-1.78932	0.00105231	Down	'11.7.1.4'	'Phytohormone action.jasmonic acid.biosynthesis.allene oxidase cyclase (AOC)'	'allene oxidase cyclase (AOC) (original description: transcript offset:155 AED:0.01 eAED:0.01 QI:155|1|1|1|1|1|3|267|184) &'
FxaC_24g54480	-1.28201	0.00955671	-1.24492	0.020828	Down	'11.7.1.4'	'Phytohormone action.jasmonic acid.biosynthesis.allene oxidase cyclase (AOC)'	'allene oxidase cyclase (AOC) (original description: transcript offset:172 AED:0.08 eAED:0.08 QI:172|1|1|1|1|1|3|512|184) &'
FxaC_2g01170	3.06276	1.00281e-05	2.48365	0.00355563	Up	'11.7.1.6'	'Phytohormone action.jasmonic acid.biosynthesis.oxophytodienoate reductase'	'oxophytodienoate reductase (original description: transcript offset:222 AED:0.39 eAED:0.39 QI:222|1|1|1|1|1|5|108|381) &'
FxaC_21g24610	-1.42989	2.42891e-05	-1.19159	0.00112888	Down	'11.7.2.1.2'	'Phytohormone action.jasmonic acid.perception and signal transduction.receptor complex.component JAZ'	'component JAZ of jasmonic acid receptor complex (original description: transcript offset:142 AED:0.00 eAED:0.00 QI:142|1|1|1|1|1|2|798|180) &'
FxaC_23g61160	1.23916	0.00066543	1.01038	0.0186351	Up	'11.8.2.1'	'Phytohormone action.salicylic acid.perception and signal transduction.receptor protein (NPR3|4)'	'receptor protein (NPR3|4) (original description: transcript offset:0 AED:0.35 eAED:0.35 QI:0|0.75|0.6|1|1|1|5|503|558) &'
FxaC_28g09820	-1.1354	4.17763e-10	-1.37346	9.04533e-14	Down	'11.9.2.3'	'Phytohormone action.strigolactone.perception and signal transduction.signal transducer (SMXL)'	'SMXL strigolactone signal transducer (original description: transcript offset:3999 AED:0.03 eAED:0.03 QI:3999|1|1|1|0.83|0.85|7|397|238) &'
FxaC_19g24260	-2.4352	0.0125392	-3.05175	0.00572713	Down	'11.9.2.4'	'Phytohormone action.strigolactone.perception and signal transduction.signal transducer (KUF1)'	'KUF1 strigolactone signal transducer (original description: transcript offset:0 AED:0.19 eAED:0.19 QI:0|-1|0|1|-1|1|1|0|374) &'
FxaC_2g17640	1.24811	2.06836e-14	1.04879	4.28456e-10	Up	'12.1.1'	'Chromatin organisation.histones.linker histone (H1)'	'linker histone (H1) (original description: transcript offset:70 AED:0.43 eAED:0.43 QI:70|1|1|1|1|1|2|236|203) &'
FxaC_10g39830	-1.289	1.01268e-07	-1.58874	3.05634e-10	Down	'12.1.2'	'Chromatin organisation.histones.histone (H2A)'	'histone (H2A) (original description: transcript offset:152 AED:0.07 eAED:0.07 QI:152|1|1|1|1|1|2|283|155) &'
FxaC_11g21360	-1.07353	0.00642691	-1.54674	0.000101731	Down	'12.1.2'	'Chromatin organisation.histones.histone (H2A)'	'histone (H2A) (original description: transcript offset:98 AED:0.13 eAED:0.13 QI:98|1|1|1|1|1|2|336|134) &'
FxaC_11g36650	-1.3728	1.46448e-11	-1.30739	4.67129e-10	Down	'12.1.2'	'Chromatin organisation.histones.histone (H2A)'	'histone (H2A) (original description: transcript offset:119 AED:0.07 eAED:0.07 QI:119|1|1|1|1|1|2|252|156) &'
FxaC_12g10320	-1.60198	1.42721e-16	-1.76052	1.67348e-18	Down	'12.1.2'	'Chromatin organisation.histones.histone (H2A)'	'histone (H2A) (original description: transcript offset:255 AED:0.07 eAED:0.07 QI:255|1|1|1|1|1|2|226|155) &'
FxaC_22g69280	-2.04916	0.00263722	-2.20259	0.00277106	Down	'12.1.2'	'Chromatin organisation.histones.histone (H2A)'	'histone (H2A) (original description: transcript offset:168 AED:0.02 eAED:0.02 QI:168|1|1|1|1|1|2|337|141) &'
FxaC_23g38060	-1.24073	0.00601022	-1.29336	0.00690395	Down	'12.1.2'	'Chromatin organisation.histones.histone (H2A)'	'histone (H2A) (original description: transcript offset:98 AED:0.02 eAED:0.02 QI:98|1|1|1|1|1|2|203|141) &'
FxaC_6g29250	-1.75515	1.83364e-14	-1.8109	4.09089e-14	Down	'12.1.2'	'Chromatin organisation.histones.histone (H2A)'	'histone (H2A) (original description: transcript offset:0 AED:0.41 eAED:0.41 QI:0|0.5|0.33|1|0.5|0.33|3|191|606) &'
FxaC_9g14390	-1.28363	2.60122e-11	-1.22964	5.67372e-10	Down	'12.1.2'	'Chromatin organisation.histones.histone (H2A)'	'histone (H2A) (original description: transcript offset:124 AED:0.07 eAED:0.07 QI:124|1|1|1|1|1|2|250|156) &'
FxaC_12g10350	-1.04472	2.05961e-05	-1.03742	4.90521e-05	Down	'12.1.3'	'Chromatin organisation.histones.histone (H2B)'	'histone (H2B) (original description: transcript offset:0 AED:0.26 eAED:0.28 QI:0|0|0|1|0.33|0.25|4|0|196) &'
FxaC_10g39760	-1.59135	1.24483e-05	-1.65862	1.62586e-05	Down	'12.1.5'	'Chromatin organisation.histones.histone (H4)'	'histone (H4) (original description: transcript offset:0 AED:0.47 eAED:0.47 QI:0|-1|0|1|-1|1|1|0|103) &'
FxaC_12g11430	-1.0605	0.0349104	-1.39084	0.00545137	Down	'12.1.5'	'Chromatin organisation.histones.histone (H4)'	'histone (H4) (original description: transcript offset:0 AED:0.23 eAED:0.25 QI:0|0|0|1|1|1|2|0|105) &'
FxaC_25g39260	-1.84536	0.000179028	-2.29239	1.70932e-05	Down	'12.1.5'	'Chromatin organisation.histones.histone (H4)'	'histone (H4) (original description: transcript offset:0 AED:0.39 eAED:0.39 QI:0|0|0|1|1|1|2|0|72) &'
FxaC_25g39290	-1.73284	0.00112271	-2.33978	4.92961e-05	Down	'12.1.5'	'Chromatin organisation.histones.histone (H4)'	'histone (H4) (original description: transcript offset:0 AED:0.24 eAED:0.25 QI:0|-1|0|1|-1|1|1|0|103) &'
FxaC_26g16720	-1.83348	2.07857e-12	-1.90571	3.46834e-12	Down	'12.1.5'	'Chromatin organisation.histones.histone (H4)'	'histone (H4) (original description: transcript offset:0 AED:0.27 eAED:0.27 QI:0|-1|0|1|-1|1|1|0|103) &'
FxaC_27g37090	-1.8703	1.05159e-10	-2.63195	3.19009e-16	Down	'12.1.5'	'Chromatin organisation.histones.histone (H4)'	'histone (H4) (original description: transcript offset:0 AED:0.34 eAED:0.34 QI:0|-1|0|1|-1|1|1|0|103) &'
FxaC_28g15480	-1.86594	1.90244e-06	-1.74803	2.37376e-05	Down	'12.1.5'	'Chromatin organisation.histones.histone (H4)'	'histone (H4) (original description: transcript offset:0 AED:0.31 eAED:0.32 QI:0|-1|0|1|-1|1|1|0|103) &'
FxaC_28g15830	-2.16744	4.72627e-07	-1.94746	1.53135e-05	Down	'12.1.5'	'Chromatin organisation.histones.histone (H4)'	'histone (H4) (original description: transcript offset:0 AED:0.31 eAED:0.32 QI:0|-1|0|1|-1|1|1|0|103) &'
FxaC_24g05250	-1.33377	0.000226305	-1.29733	0.000763852	Down	'12.2.1.1'	'Chromatin organisation.histone chaperone activities.CAF1 histone chaperone complex.component CAF1a/FAS1'	'component CAF1a/FAS1 of CAF1 histone chaperone complex (original description: transcript offset:290 AED:0.23 eAED:0.23 QI:290|1|1|1|1|1|12|609|824) &'
FxaC_2g33210	-1.41869	0.0248863	-1.44866	0.0339685	Down	'12.2.1.2'	'Chromatin organisation.histone chaperone activities.CAF1 histone chaperone complex.component CAF1b/FAS2'	'component CAF1b/FAS2 of CAF1 histone chaperone complex (original description: transcript offset:169 AED:0.10 eAED:0.10 QI:169|0.90|0.91|1|0.72|0.75|12|242|543) &'
FxaC_24g42190	-2.58163	0.00352499	-2.30876	0.0157156	Down	'12.2.1.3'	'Chromatin organisation.histone chaperone activities.CAF1 histone chaperone complex.component CAF1c/MSI'	'component CAF1c/MSI of CAF1 histone chaperone complex (original description: transcript offset:85 AED:0.14 eAED:0.14 QI:85|1|1|1|1|1|15|257|463) &'
FxaC_14g06620	4.88042	0.00535713	5.20614	0.00192404	Up	'12.2.6'	'Chromatin organisation.histone chaperone activities.histone chaperone (NAP)'	'histone chaperone (NAP) (original description: transcript offset:0 AED:0.11 eAED:0.11 QI:0|0.63|0.6|1|0.47|0.5|20|2789|371) &'
FxaC_17g08470	-1.06608	0.0390823	-1.10185	0.0451182	Down	'12.3.2.1.1'	'Chromatin organisation.histone modifications.histone deacetylation.HD1 histone deacetylase family.class-I histone deacetylase'	'class-I histone deacetylase (original description: transcript offset:176 AED:0.35 eAED:0.35 QI:176|1|1|1|1|1|6|690|464) &'
FxaC_15g31010	1.06871	3.92817e-05	1.1665	6.5955e-06	Up	'12.3.3.1.2.2'	'Chromatin organisation.histone modifications.histone lysine methylation.PRC2 histone methylation complex.associated protein factors.PRC2-VRN-interacting PHD protein (VIN3|VRN5)'	'PRC2-VRN-interacting PHD protein (VIN3|VRN5) (original description: transcript offset:321 AED:0.14 eAED:0.14 QI:321|1|1|1|0.25|0.4|5|857|741) &'
FxaC_16g08270	1.11065	6.94055e-05	1.33357	6.64999e-07	Up	'12.3.3.1.2.2'	'Chromatin organisation.histone modifications.histone lysine methylation.PRC2 histone methylation complex.associated protein factors.PRC2-VRN-interacting PHD protein (VIN3|VRN5)'	'PRC2-VRN-interacting PHD protein (VIN3|VRN5) (original description: transcript offset:326 AED:0.12 eAED:0.12 QI:326|1|1|1|0.33|0.14|7|285|735) &'
FxaC_14g06620	4.88042	0.00535713	5.20614	0.00192404	Up	'12.3.3.5'	'Chromatin organisation.histone modifications.histone lysine methylation.class-III histone methyltransferase (Trithorax)'	'class III/Trithorax histone methyltransferase component of histone lysine methylation/demethylation (original description: transcript offset:0 AED:0.11 eAED:0.11 QI:0|0.63|0.6|1|0.47|0.5|20|2789|371) &'
FxaC_26g21150	1.75529	2.9102e-11	1.18108	0.000174017	Up	'12.3.3.5'	'Chromatin organisation.histone modifications.histone lysine methylation.class-III histone methyltransferase (Trithorax)'	'class III/Trithorax histone methyltransferase component of histone lysine methylation/demethylation (original description: transcript offset:428 AED:0.13 eAED:0.11 QI:428|0.71|0.72|1|0.80|0.81|22|334|1044) &'
FxaC_22g34220	-1.78529	5.57448e-09	-1.6748	1.67119e-07	Down	'12.3.3.7'	'Chromatin organisation.histone modifications.histone lysine methylation.class-V histone methyltransferase (Suvar)'	'class V/Su(var) histone methyltransferase component of histone lysine methylation/demethylation (original description: transcript offset:0 AED:0.16 eAED:0.16 QI:0|-1|0|1|-1|1|1|0|701) &'
FxaC_6g44230	-1.18394	8.25989e-14	-1.44424	7.49744e-20	Down	'12.3.3.8.1'	'Chromatin organisation.histone modifications.histone lysine methylation.AOD group histone demethylase activities.lysine-specific demethylase (LDL/KDM1)'	'lysine-specific demethylase (LDL/KDM1) (original description: transcript offset:0 AED:0.10 eAED:0.10 QI:0|0|0|1|1|1|2|0|595) &'
FxaC_12g49160	1.00391	0.0346272	1.01806	0.0404882	Up	'12.3.3.9.1'	'Chromatin organisation.histone modifications.histone lysine methylation.JmjC group histone demethylase activities.histone demethylase (KDM3)'	'histone demethylase (KDM3) (original description: transcript offset:1604 AED:0.15 eAED:0.15 QI:1604|0.91|0.92|1|0.83|0.84|13|242|449) &'
FxaC_27g12030	-1.04274	0.00114228	-1.11163	0.000900009	Down	'12.3.3.9.1'	'Chromatin organisation.histone modifications.histone lysine methylation.JmjC group histone demethylase activities.histone demethylase (KDM3)'	'histone demethylase (KDM3) (original description: transcript offset:1019 AED:0.26 eAED:0.23 QI:1019|0.63|0.58|0.91|0.90|0.83|12|0|795) &'
FxaC_11g45770	3.28857	1.19074e-06	2.61511	0.00182626	Up	'12.3.3.9.8'	'Chromatin organisation.histone modifications.histone lysine methylation.JmjC group histone demethylase activities.histone demethylase (PKDM12)'	'histone demethylase (PKDM12) (original description: transcript offset:0 AED:0.19 eAED:0.19 QI:0|0.83|0.57|1|0.83|0.85|7|0|442) &'
FxaC_9g03050	3.21826	0.0198733	3.77946	0.00178348	Up	'12.3.3.9.8'	'Chromatin organisation.histone modifications.histone lysine methylation.JmjC group histone demethylase activities.histone demethylase (PKDM12)'	'histone demethylase (PKDM12) (original description: transcript offset:46 AED:0.07 eAED:0.07 QI:46|1|1|1|1|1|6|300|416) &'
FxaC_9g06540	-1.81746	4.41227e-05	-1.75825	0.000223011	Down	'12.4.3.3'	'Chromatin organisation.chromatin remodeling complexes.INO80 chromatin remodeling complex.component ARP8'	'component ARP8 of INO80 chromatin remodeling complex (original description: transcript offset:0 AED:0.06 eAED:0.06 QI:0|0.83|0.84|1|0.66|0.61|13|2039|502) &'
FxaC_21g30700	3.02644	0.0421916	3.17298	0.0317506	Up	'12.5.1.11'	'Chromatin organisation.DNA methylation.RNA-directed DNA methylation (RdDM) pathway.de novo DNA methylase (DRM)'	'de novo DNA methylase (DRM) (original description: transcript offset:113 AED:0.15 eAED:0.15 QI:113|0.66|0.5|1|0.66|0.5|4|0|409) &'
FxaC_22g34220	-1.78529	5.57448e-09	-1.6748	1.67119e-07	Down	'12.5.1.16.1'	'Chromatin organisation.DNA methylation.RNA-directed DNA methylation (RdDM) pathway.downstream SUVH-DNAJ methylation reader complex.methylated DNA binding component SUVH1/3'	'methylated DNA binding component SUVH1/3 of SUVH-DNAJ methylation reader complex (original description: transcript offset:0 AED:0.16 eAED:0.16 QI:0|-1|0|1|-1|1|1|0|701) &'
FxaC_20g25520	-1.50343	0.00243876	-2.74689	1.20064e-06	Down	'12.5.1.3'	'Chromatin organisation.DNA methylation.RNA-directed DNA methylation (RdDM) pathway.stabilization factor (SGS3)'	'SGS3 stabilization factor of DNA methylation pathway (original description: transcript offset:0 AED:0.13 eAED:0.13 QI:0|-1|0|1|-1|1|1|0|497) &'
FxaC_11g18120	1.21267	3.14787e-06	1.23945	3.18985e-06	Up	'12.5.1.7'	'Chromatin organisation.DNA methylation.RNA-directed DNA methylation (RdDM) pathway.RNA polymerase-IV-positioning factor (SHH)'	'RNA polymerase-IV-positioning factor (SHH) (original description: transcript offset:331 AED:0.13 eAED:0.13 QI:331|1|1|1|0.87|0.77|9|275|370) &'
FxaC_9g35210	1.25491	2.43147e-06	1.19024	1.90762e-05	Up	'12.5.1.7'	'Chromatin organisation.DNA methylation.RNA-directed DNA methylation (RdDM) pathway.RNA polymerase-IV-positioning factor (SHH)'	'RNA polymerase-IV-positioning factor (SHH) (original description: transcript offset:368 AED:0.03 eAED:0.03 QI:368|1|1|1|0.87|0.88|9|498|370) &'
FxaC_1g18390	1.84549	2.26481e-05	1.82508	5.74996e-05	Up	'13.1.1.1.10'	'Cell cycle organisation.cell cycle control.cyclin-dependent regulation.cyclin activities.cyclin (CYL1)'	'cyclin (CYL1) (original description: transcript offset:572 AED:0.02 eAED:0.02 QI:572|1|1|1|0.8|0.66|6|763|1050) &'
FxaC_5g37640	-1.60581	0.00682458	-1.69022	0.00849495	Down	'13.1.1.1.4'	'Cell cycle organisation.cell cycle control.cyclin-dependent regulation.cyclin activities.cyclin (CYCD)'	'cyclin (CYCD) (original description: transcript offset:361 AED:0.08 eAED:0.08 QI:361|1|1|1|1|1|4|312|373) &'
FxaC_6g05360	-4.02279	2.47221e-20	-2.98394	3.11136e-13	Down	'13.1.1.1.4'	'Cell cycle organisation.cell cycle control.cyclin-dependent regulation.cyclin activities.cyclin (CYCD)'	'cyclin (CYCD) (original description: transcript offset:211 AED:0.09 eAED:0.09 QI:211|1|1|1|1|1|4|367|373) &'
FxaC_8g12340	-1.33528	2.61805e-10	-1.10249	6.20065e-07	Down	'13.1.1.1.4'	'Cell cycle organisation.cell cycle control.cyclin-dependent regulation.cyclin activities.cyclin (CYCD)'	'cyclin (CYCD) (original description: transcript offset:317 AED:0.07 eAED:0.07 QI:317|1|1|1|1|1|4|406|371) &'
FxaC_8g33880	-2.91583	2.09096e-28	-3.19524	2.18089e-29	Down	'13.1.1.1.4'	'Cell cycle organisation.cell cycle control.cyclin-dependent regulation.cyclin activities.cyclin (CYCD)'	'cyclin (CYCD) (original description: transcript offset:189 AED:0.08 eAED:0.08 QI:189|1|1|1|1|1|4|380|373) &'
FxaC_6g28250	-1.22342	0.00106624	-1.03112	0.0125469	Down	'13.1.1.1.7'	'Cell cycle organisation.cell cycle control.cyclin-dependent regulation.cyclin activities.cyclin (CYCP)'	'cyclin (CYCP) (original description: transcript offset:0 AED:0.08 eAED:0.08 QI:0|0.5|0.66|1|1|1|3|784|265) &'
FxaC_9g21270	1.91558	8.98419e-06	2.05228	1.79649e-06	Up	'13.1.1.3.2'	'Cell cycle organisation.cell cycle control.cyclin-dependent regulation.cyclin-dependent protein kinase inhibitor activities.inhibitor (SIM)'	'SIM-type cyclin-dependent kinase inhibitor (original description: transcript offset:0 AED:0.36 eAED:0.36 QI:0|-1|0|1|-1|1|1|0|136) &'
FxaC_26g37160	-1.35437	6.38672e-14	-1.30891	1.49838e-12	Down	'13.1.2.1'	'Cell cycle organisation.cell cycle control.regulation.key regulator (RBR)'	'cell cycle interphase key regulator (original description: transcript offset:239 AED:0.17 eAED:0.17 QI:239|0.94|0.94|1|0.88|0.84|19|303|1023) &'
FxaC_5g10480	-1.40206	0.00650375	-1.27445	0.0237695	Down	'13.1.2.5'	'Cell cycle organisation.cell cycle control.regulation.regulator kinase (WEE1)'	'WEE1 cell cycle interphase regulator kinase (original description: transcript offset:132 AED:0.08 eAED:0.08 QI:132|1|1|1|1|1|10|349|471) &'
FxaC_13g23530	-1.3807	0.000252681	-1.39616	0.000515821	Down	'13.2.1.2.1'	'Cell cycle organisation.DNA replication.preinitiation.MCM replicative DNA helicase complex.component MCM2'	'component MCM2 of MCM replicative DNA helicase complex (original description: transcript offset:221 AED:0.16 eAED:0.14 QI:221|0.81|0.86|0.95|1|0.95|23|3515|1016) &'
FxaC_10g01110	-1.08515	0.0202437	-2.20407	3.6422e-06	Down	'13.2.1.2.2'	'Cell cycle organisation.DNA replication.preinitiation.MCM replicative DNA helicase complex.component MCM3'	'component MCM3 of MCM replicative DNA helicase complex (original description: transcript offset:114 AED:0.33 eAED:0.33 QI:114|1|1|1|0.93|0.94|17|381|768) &'
FxaC_11g03380	-2.13356	6.97763e-05	-2.47904	2.2643e-05	Down	'13.2.1.2.2'	'Cell cycle organisation.DNA replication.preinitiation.MCM replicative DNA helicase complex.component MCM3'	'component MCM3 of MCM replicative DNA helicase complex (original description: transcript offset:75 AED:0.33 eAED:0.33 QI:75|0.93|1|1|0.93|0.87|16|520|745) &'
FxaC_12g44380	-1.80634	5.49914e-08	-2.33092	1.20437e-10	Down	'13.2.1.2.2'	'Cell cycle organisation.DNA replication.preinitiation.MCM replicative DNA helicase complex.component MCM3'	'component MCM3 of MCM replicative DNA helicase complex (original description: transcript offset:166 AED:0.25 eAED:0.25 QI:166|1|1|1|0.93|0.88|17|470|767) &'
FxaC_2g10340	-1.05864	0.00870628	-1.44165	0.000424534	Down	'13.2.1.2.4'	'Cell cycle organisation.DNA replication.preinitiation.MCM replicative DNA helicase complex.component MCM5'	'component MCM5 of MCM replicative DNA helicase complex (original description: transcript offset:74 AED:0.26 eAED:0.26 QI:74|1|1|1|1|1|18|218|736) &'
FxaC_3g01900	-1.79275	2.96323e-06	-1.44857	0.000389471	Down	'13.2.1.2.4'	'Cell cycle organisation.DNA replication.preinitiation.MCM replicative DNA helicase complex.component MCM5'	'component MCM5 of MCM replicative DNA helicase complex (original description: transcript offset:2575 AED:0.14 eAED:0.14 QI:2575|0.91|0.95|1|1|0.95|24|163|442) &'
FxaC_26g11810	-2.04683	3.61403e-09	-1.7581	1.08356e-06	Down	'13.2.1.2.7'	'Cell cycle organisation.DNA replication.preinitiation.MCM replicative DNA helicase complex.associated component ETG1'	'associated component ETG1 of MCM replicative DNA helicase complex (original description: transcript offset:158 AED:0.38 eAED:0.38 QI:158|1|1|1|1|1|14|277|586) &'
FxaC_6g25990	1.43911	0.0180335	1.36959	0.0401356	Up	'13.2.1.3'	'Cell cycle organisation.DNA replication.preinitiation.helicase auxiliary factor (CDT1)'	'helicase auxiliary factor (CDT1) (original description: transcript offset:123 AED:0.15 eAED:0.15 QI:123|1|1|1|1|1|3|1106|68) &'
FxaC_28g37340	-1.03699	0.0229455	-1.4119	0.001746	Down	'13.2.1.6'	'Cell cycle organisation.DNA replication.preinitiation.DNA topoisomerase (TOP2)'	'DNA topoisomerase (TOP2) (original description: transcript offset:145 AED:0.09 eAED:0.09 QI:145|1|1|1|1|1|19|750|1467) &'
FxaC_14g13470	-1.56965	0.00028939	-1.12509	0.0215018	Down	'13.2.3.1.2'	'Cell cycle organisation.DNA replication.elongation.DNA polymerase alpha complex.replication fork tethering component POLA2'	'replication fork tethering component POLA2 of DNA polymerase alpha complex (original description: transcript offset:0 AED:0.16 eAED:0.16 QI:0|0.86|0.73|1|0.72|0.65|23|135|1068) &'
FxaC_2g33980	-1.56741	0.00119156	-1.11788	0.0445577	Down	'13.2.3.2.1'	'Cell cycle organisation.DNA replication.elongation.DNA polymerase delta complex.component POLD1'	'component POLD1 of DNA polymerase delta complex (original description: transcript offset:990 AED:0.11 eAED:0.11 QI:990|0.93|0.9|1|0.96|1|30|552|810) &'
FxaC_11g39360	-1.58123	2.23455e-09	-1.20972	1.45346e-05	Down	'13.2.3.4.1'	'Cell cycle organisation.DNA replication.elongation.DNA-tracking platform.sliding clamp protein (PCNA)'	'sliding clamp protein (PCNA) (original description: transcript offset:88 AED:0.08 eAED:0.08 QI:88|1|1|1|1|1|4|369|266) &'
FxaC_17g18460	-1.55429	0.000139299	-1.54311	0.000383401	Down	'13.2.3.5.1'	'Cell cycle organisation.DNA replication.elongation.single-stranded-DNA binding RPA complex.component RPA1'	'component RPA1 of single-stranded-DNA binding RPA complex (original description: transcript offset:88 AED:0.11 eAED:0.11 QI:88|1|1|1|0.91|0.84|13|301|606) &'
FxaC_20g14510	-1.75678	9.48089e-05	-1.63974	0.000671406	Down	'13.2.3.5.1'	'Cell cycle organisation.DNA replication.elongation.single-stranded-DNA binding RPA complex.component RPA1'	'component RPA1 of single-stranded-DNA binding RPA complex (original description: transcript offset:127 AED:0.13 eAED:0.13 QI:127|1|1|1|1|1|12|365|606) &'
FxaC_7g38970	-1.98511	4.98865e-09	-1.03331	0.00555282	Down	'13.2.3.5.2'	'Cell cycle organisation.DNA replication.elongation.single-stranded-DNA binding RPA complex.component RPA2'	'component RPA2 of single-stranded-DNA binding RPA complex (original description: transcript offset:184 AED:0.10 eAED:0.10 QI:184|1|1|1|1|1|10|462|278) &'
FxaC_8g09310	-1.38622	2.05217e-06	-1.24988	5.20749e-05	Down	'13.2.3.5.2'	'Cell cycle organisation.DNA replication.elongation.single-stranded-DNA binding RPA complex.component RPA2'	'component RPA2 of single-stranded-DNA binding RPA complex (original description: transcript offset:198 AED:0.08 eAED:0.08 QI:198|1|1|1|0.9|0.81|11|224|278) &'
FxaC_6g45400	-1.1262	0.0290946	-1.31242	0.0129712	Down	'13.3.1.1.1'	'Cell cycle organisation.mitosis and meiosis.chromatin condensation.condensin I/II complex.component CAP-C/SMC4'	'component CAP-C/SMC4 of condensin I/II complex (original description: transcript offset:185 AED:0.11 eAED:0.11 QI:185|0.96|0.96|1|0.96|0.96|28|281|1253) &'
FxaC_7g42480	-2.64753	0.000220948	-2.01236	0.00805479	Down	'13.3.1.1.1'	'Cell cycle organisation.mitosis and meiosis.chromatin condensation.condensin I/II complex.component CAP-C/SMC4'	'component CAP-C/SMC4 of condensin I/II complex (original description: transcript offset:3028 AED:0.15 eAED:0.15 QI:3028|0.96|0.96|1|0.96|0.92|28|731|327) &'
FxaC_1g01690	-1.4651	0.00011256	-1.44035	0.000370886	Down	'13.3.3.3'	'Cell cycle organisation.mitosis and meiosis.chromosome segregation.microtubule destabilizing motor protein (Kinesin-13)'	'microtubule destabilizing motor protein (Kinesin-13) (original description: transcript offset:168 AED:0.14 eAED:0.12 QI:168|0.91|0.84|1|0.83|0.76|13|345|738) &'
FxaC_18g13240	-1.4833	4.39615e-18	-1.37252	3.85126e-15	Down	'13.3.4.1.1.3.2'	'Cell cycle organisation.mitosis and meiosis.metaphase to anaphase transition.Anaphase-Promoting Complex/Cyclosome (APC/C)-dependent ubiquitination.APC/C E3 ubiquitin ligase complex.catalytic core subcomplex.component APC10'	'component APC10 of (APC/C)-dependent ubiquitination catalytic core subcomplex (original description: transcript offset:590 AED:0.18 eAED:0.18 QI:590|0.85|0.87|1|0.57|0.5|8|2030|209) &'
FxaC_4g22440	1.17197	0.000310872	1.07148	0.00231635	Up	'13.3.4.1.1.3.2'	'Cell cycle organisation.mitosis and meiosis.metaphase to anaphase transition.Anaphase-Promoting Complex/Cyclosome (APC/C)-dependent ubiquitination.APC/C E3 ubiquitin ligase complex.catalytic core subcomplex.component APC10'	'component APC10 of (APC/C)-dependent ubiquitination catalytic core subcomplex (original description: transcript offset:576 AED:0.17 eAED:0.16 QI:576|0.63|0.66|1|0.90|0.83|12|1432|959) &'
FxaC_26g17720	-5.3318	0.000626062	-5.3318	0.0019631	Down	'13.3.4.1.2'	'Cell cycle organisation.mitosis and meiosis.metaphase to anaphase transition.Anaphase-Promoting Complex/Cyclosome (APC/C)-dependent ubiquitination.E2 ubiquitin conjugating protein (APC/C)'	'E2 ubiquitin conjugating protein (APC/C) (original description: transcript offset:0 AED:0.16 eAED:0.16 QI:0|0.85|0.77|1|0.85|0.77|22|517|795) &'
FxaC_2g11080	1.79283	1.11552e-10	1.69651	4.47421e-09	Up	'13.3.5.5.6'	'Cell cycle organisation.mitosis and meiosis.sister chromatid separation.spindle assembly checkpoint machinery.checkpoint protein (MPS1)'	'MPS1 spindle assembly checkpoint protein (original description: transcript offset:3413 AED:0.08 eAED:0.08 QI:3413|1|0.94|1|0.93|0.82|17|1046|313) &'
FxaC_28g07060	1.65956	5.27854e-16	1.84472	1.18644e-19	Up	'13.3.6.1.2'	'Cell cycle organisation.mitosis and meiosis.meiotic recombination.meiotic initiation.regulatory protein (DYAD/SWI1)'	'DYAD/SWI1 meiotic recombination regulating protein (original description: transcript offset:87 AED:0.12 eAED:0.12 QI:87|1|1|1|1|1|7|344|695) &'
FxaC_1g32180	-2.09584	0.00288912	-1.80279	0.0188542	Down	'13.3.6.1.5'	'Cell cycle organisation.mitosis and meiosis.meiotic recombination.meiotic initiation.chromosome axis protein (ASY3)'	'ASY3 meiotic recombination chromosome axis protein (original description: transcript offset:286 AED:0.10 eAED:0.10 QI:286|0.8|0.72|1|0.5|0.54|11|282|844) &'
FxaC_13g03470	2.21211	7.91992e-44	2.22858	3.2901e-44	Up	'13.3.6.2.1.2'	'Cell cycle organisation.mitosis and meiosis.meiotic recombination.meiotic double strand break initiation.meiotic topoisomerase-VI complex.component b/MTOP6b'	'component b (MTOP6b) of meiotic topoisomerase-VI complex (original description: transcript offset:1199 AED:0.14 eAED:0.14 QI:1199|1|1|1|0.63|0.66|12|256|135) &'
FxaC_14g03500	1.81036	1.71864e-11	2.20698	2.02684e-17	Up	'13.3.6.2.1.2'	'Cell cycle organisation.mitosis and meiosis.meiotic recombination.meiotic double strand break initiation.meiotic topoisomerase-VI complex.component b/MTOP6b'	'component b (MTOP6b) of meiotic topoisomerase-VI complex (original description: transcript offset:134 AED:0.20 eAED:0.20 QI:134|0.63|0.58|1|0.72|0.75|12|0|466) &'
FxaC_16g28860	1.95107	2.35993e-21	1.98523	1.43138e-21	Up	'13.3.6.2.1.2'	'Cell cycle organisation.mitosis and meiosis.meiotic recombination.meiotic double strand break initiation.meiotic topoisomerase-VI complex.component b/MTOP6b'	'component b (MTOP6b) of meiotic topoisomerase-VI complex (original description: transcript offset:1319 AED:0.14 eAED:0.14 QI:1319|1|1|1|0.54|0.41|12|264|135) &'
FxaC_2g11080	1.79283	1.11552e-10	1.69651	4.47421e-09	Up	'13.3.6.2.3'	'Cell cycle organisation.mitosis and meiosis.meiotic recombination.meiotic double strand break initiation.accessory protein (PRD2/MEI4)'	'meiotic double strand break initiation accessory protein (PRD2/MEI4) (original description: transcript offset:3413 AED:0.08 eAED:0.08 QI:3413|1|0.94|1|0.93|0.82|17|1046|313) &'
FxaC_17g18460	-1.55429	0.000139299	-1.54311	0.000383401	Down	'13.3.6.4.4.1'	'Cell cycle organisation.mitosis and meiosis.meiotic recombination.DNA strand exchange.RPA presynaptic filament assembly factor complex.component RPA1'	'component RPA1 of RPA presynaptic filament assembly factor complex (original description: transcript offset:88 AED:0.11 eAED:0.11 QI:88|1|1|1|0.91|0.84|13|301|606) &'
FxaC_20g14510	-1.75678	9.48089e-05	-1.63974	0.000671406	Down	'13.3.6.4.4.1'	'Cell cycle organisation.mitosis and meiosis.meiotic recombination.DNA strand exchange.RPA presynaptic filament assembly factor complex.component RPA1'	'component RPA1 of RPA presynaptic filament assembly factor complex (original description: transcript offset:127 AED:0.13 eAED:0.13 QI:127|1|1|1|1|1|12|365|606) &'
FxaC_7g38970	-1.98511	4.98865e-09	-1.03331	0.00555282	Down	'13.3.6.4.4.2'	'Cell cycle organisation.mitosis and meiosis.meiotic recombination.DNA strand exchange.RPA presynaptic filament assembly factor complex.component RPA2'	'component RPA2 of RPA presynaptic filament assembly factor complex (original description: transcript offset:184 AED:0.10 eAED:0.10 QI:184|1|1|1|1|1|10|462|278) &'
FxaC_8g09310	-1.38622	2.05217e-06	-1.24988	5.20749e-05	Down	'13.3.6.4.4.2'	'Cell cycle organisation.mitosis and meiosis.meiotic recombination.DNA strand exchange.RPA presynaptic filament assembly factor complex.component RPA2'	'component RPA2 of RPA presynaptic filament assembly factor complex (original description: transcript offset:198 AED:0.08 eAED:0.08 QI:198|1|1|1|0.9|0.81|11|224|278) &'
FxaC_1g06700	-1.71406	0.000123916	-1.47913	0.00206304	Down	'13.3.6.4.5.1'	'Cell cycle organisation.mitosis and meiosis.meiotic recombination.DNA strand exchange.HOP2-MND1 presynaptic filament stabilization complex.component MND1'	'component MND1 of HOP2-MND1 presynaptic filament stabilization complex (original description: transcript offset:103 AED:0.09 eAED:0.09 QI:103|0.87|1|1|1|1|9|1498|205) &'
FxaC_2g02540	-3.65017	1.4065e-08	-3.37985	4.20773e-07	Down	'13.3.6.4.5.1'	'Cell cycle organisation.mitosis and meiosis.meiotic recombination.DNA strand exchange.HOP2-MND1 presynaptic filament stabilization complex.component MND1'	'component MND1 of HOP2-MND1 presynaptic filament stabilization complex (original description: transcript offset:73 AED:0.15 eAED:0.15 QI:73|1|1|1|0.72|0.58|12|624|218) &'
FxaC_8g18850	1.11797	0.000233007	1.1095	0.000435519	Up	'13.3.6.5.1.9'	'Cell cycle organisation.mitosis and meiosis.meiotic recombination.meiotic crossover.class I interference-sensitive crossover pathway.accessory protein (BVF1)'	'meiotic crossover accessory protein (BVF1) (original description: transcript offset:39 AED:0.23 eAED:0.23 QI:39|0.88|0.85|1|0.92|0.92|27|1828|835) &'
FxaC_22g08260	-5.51915	0.000602152	-3.61943	0.0160677	Down	'13.4.1.2.2'	'Cell cycle organisation.cytokinesis.preprophase microtubule organization.TON1-TRM-PP2A (TTP) preprophase band formation complex.component TRM'	'component TRM of TON1-TRM-PP2A (TTP) preprophase band formation complex (original description: transcript offset:1216 AED:0.04 eAED:0.04 QI:1216|1|1|1|1|1|5|851|1046) &'
FxaC_17g27340	-1.84027	0.0122174	-1.84706	0.0199376	Down	'13.4.2.3.2'	'Cell cycle organisation.cytokinesis.cell-plate formation.SNARE cell-plate vesicle fusion complex.Qb-SNARE component NPSN11'	'Qb-SNARE component NPSN11 of SNARE cell-plate vesicle fusion complex (original description: transcript offset:324 AED:0.21 eAED:0.21 QI:324|1|1|1|0.88|0.9|10|471|261) &'
FxaC_20g22400	-2.35597	0.00604673	-2.6082	0.005768	Down	'13.4.2.3.2'	'Cell cycle organisation.cytokinesis.cell-plate formation.SNARE cell-plate vesicle fusion complex.Qb-SNARE component NPSN11'	'Qb-SNARE component NPSN11 of SNARE cell-plate vesicle fusion complex (original description: transcript offset:281 AED:0.17 eAED:0.17 QI:281|1|1|1|1|1|10|535|261) &'
FxaC_11g07900	-1.32849	9.04624e-06	-1.42056	5.09061e-06	Down	'13.4.2.5'	'Cell cycle organisation.cytokinesis.cell-plate formation.cell plate maturation factor (AIR9)'	'cell plate maturation factor (AIR9) (original description: transcript offset:246 AED:0.13 eAED:0.13 QI:246|0.97|1|1|0.89|0.86|38|459|1701) &'
FxaC_11g35440	1.00463	0.00100274	1.07972	0.000418257	Up	'13.4.4.1.4'	'Cell cycle organisation.cytokinesis.phragmoplast disassembly.NACK-PQR signalling pathway.MAP-kinase (NRK/MPK)'	'MAP-kinase (NRK/MPK) (original description: transcript offset:0 AED:0.06 eAED:0.06 QI:0|1|0.83|1|1|1|6|459|525) &'
FxaC_9g28710	-1.14328	0.0126311	-1.57548	0.000698445	Down	'13.6.1.1.1'	'Cell cycle organisation.organelle division.plastid division.FtsZ prokaryotic-tubulin filaments.component FtsZ1'	'component FtsZ1 of plastid division FtsZ prokaryotic-tubulin filaments (original description: transcript offset:101 AED:0.07 eAED:0.07 QI:101|0.8|0.83|1|1|1|6|1361|413) &'
FxaC_24g23910	-1.05045	0.00624688	-1.00733	0.0152462	Down	'13.6.1.1.2'	'Cell cycle organisation.organelle division.plastid division.FtsZ prokaryotic-tubulin filaments.component FtsZ2'	'component FtsZ2 of plastid division FtsZ prokaryotic-tubulin filaments (original description: transcript offset:570 AED:0.03 eAED:0.03 QI:570|1|1|1|0.85|0.75|8|382|479) &'
FxaC_24g56660	-1.10748	0.0194997	-1.25725	0.0109838	Down	'13.6.1.2.3'	'Cell cycle organisation.organelle division.plastid division.FtsZ ring placement.assembly factor (MinE)'	'MinE plastid division FtsZ assembly factor (original description: transcript offset:0 AED:0.10 eAED:0.10 QI:0|0.63|0.58|1|0.54|0.41|12|2361|378) &'
FxaC_18g11950	1.28456	0.00228679	1.22793	0.0067214	Up	'13.6.1.3'	'Cell cycle organisation.organelle division.plastid division.dynamin-like protein (ARC5)'	'ARC5 plastid division dynamin-like protein (original description: transcript offset:1211 AED:0.09 eAED:0.09 QI:1211|0.88|0.88|1|0.76|0.72|18|410|709) &'
FxaC_19g04000	-1.36132	1.90373e-06	-1.14183	0.000174082	Down	'13.7.2.1'	'Cell cycle organisation.membrane organisation.endoplasmic reticulum (ER) organisation.ER-associated protein (Reticulon)'	'ER-associated protein (Reticulon) (original description: transcript offset:129 AED:0.08 eAED:0.08 QI:129|1|1|1|1|1|5|1137|246) &'
FxaC_22g55600	-1.73272	0.0172173	-1.83589	0.0194763	Down	'13.7.2.1'	'Cell cycle organisation.membrane organisation.endoplasmic reticulum (ER) organisation.ER-associated protein (Reticulon)'	'ER-associated protein (Reticulon) (original description: transcript offset:335 AED:0.01 eAED:0.01 QI:335|0.66|0.75|1|1|1|4|1985|192) &'
FxaC_10g16660	1.13351	0.00275427	1.05434	0.0104502	Up	'14.2.6.2'	'DNA damage response.DNA repair polymerase activities.DNA polymerase zeta heterodimer.processivity subunit REV7'	'processivity subunit REV7 of DNA polymerase zeta complex (original description: transcript offset:0 AED:0.19 eAED:0.19 QI:0|1|0.85|1|0.5|0.57|7|722|264) &'
FxaC_12g43610	-2.58606	0.032275	-2.83546	0.0342342	Down	'14.3.4'	'DNA damage response.homologous recombination repair (HR).exonuclease (EXO1)'	'homologous recombination repair exonuclease (EXO1) (original description: transcript offset:102 AED:0.08 eAED:0.08 QI:102|0.92|0.92|1|0.69|0.71|14|449|722) &'
FxaC_9g48300	-3.36072	0.0287186	-5.03779	0.00881489	Down	'14.3.4'	'DNA damage response.homologous recombination repair (HR).exonuclease (EXO1)'	'homologous recombination repair exonuclease (EXO1) (original description: transcript offset:90 AED:0.12 eAED:0.12 QI:90|0.92|0.92|1|0.76|0.78|14|474|727) &'
FxaC_11g27340	-3.25214	0.000372113	-4.27965	0.000111254	Down	'14.4.3'	'DNA damage response.nonhomologous end-joining (NHEJ) repair.poly-(ADP-ribose) polymerase (PARP3)'	'poly-(ADP-ribose) polymerase (PARP3) (original description: transcript offset:211 AED:0.08 eAED:0.08 QI:211|0.88|0.84|1|0.77|0.68|19|583|827) &'
FxaC_23g10260	-1.02531	0.00978024	-1.01079	0.0173344	Down	'14.5.1'	'DNA damage response.base excision repair (BER).formamidopyrimidine-DNA glycosylase (FPG1)'	'formamidopyrimidine-DNA glycosylase (FPG1) (original description: transcript offset:0 AED:0.12 eAED:0.11 QI:0|0.9|0.81|1|0.9|0.81|11|658|456) &'
FxaC_8g18850	1.11797	0.000233007	1.1095	0.000435519	Up	'14.6.3.2.1'	'DNA damage response.nucleotide excision repair (NER).multi-functional TFIIh complex.core module.subunit XPD'	'subunit XPD of multifunctional TFIIh complex (original description: transcript offset:39 AED:0.23 eAED:0.23 QI:39|0.88|0.85|1|0.92|0.92|27|1828|835) &'
FxaC_17g26920	1.21956	3.80648e-10	1.29473	3.5435e-11	Up	'14.6.4.1'	'DNA damage response.nucleotide excision repair (NER).XPF-ERCC1 DNA repair endonuclease complex.endonuclease component XPF'	'XPF component of DNA repair endonuclease complex (original description: transcript offset:232 AED:0.23 eAED:0.23 QI:232|0.92|0.85|1|0.92|0.85|14|237|1549) &'
FxaC_21g30680	-2.07578	0.017197	-2.93774	0.00253199	Down	'14.9.1'	'DNA damage response.photoreactivation.6-4-type photolyase (UVR3)'	'6-4-type photolyase (UVR3) (original description: transcript offset:0 AED:0.34 eAED:0.34 QI:0|0.86|0.75|1|0.73|0.81|16|0|658) &'
FxaC_19g00860	-1.68807	1.73887e-06	-1.60419	1.88235e-05	Down	'14.9.2'	'DNA damage response.photoreactivation.class II photolyase (PHR1)'	'class II photolyase (PHR1) (original description: transcript offset:142 AED:0.12 eAED:0.12 QI:142|0.66|0.7|1|1|1|10|298|519) &'
FxaC_3g12180	-2.23473	6.40912e-06	-2.0243	0.000109912	Down	'15.1.2.1'	'RNA biosynthesis.DNA-dependent RNA polymerase (Pol) complexes.Pol II catalytic components.subunit 1'	'subunit 1 of Pol II RNA polymerase (original description: transcript offset:0 AED:0.31 eAED:0.31 QI:0|0.25|0.23|0.92|0.83|0.76|13|232|1682) &'
FxaC_6g08290	2.48371	6.83781e-57	2.31679	1.11932e-49	Up	'15.2.4'	'RNA biosynthesis.RNA polymerase I-dependent transcription.CCG-interacting transcriptional regulator (CBP)'	'CCG-interacting transcriptional regulator (CBP) (original description: transcript offset:109 AED:0.26 eAED:0.26 QI:109|1|1|1|1|1|3|327|200) &'
FxaC_8g32210	4.39112	1.28111e-80	4.24055	2.02594e-73	Up	'15.2.4'	'RNA biosynthesis.RNA polymerase I-dependent transcription.CCG-interacting transcriptional regulator (CBP)'	'CCG-interacting transcriptional regulator (CBP) (original description: transcript offset:160 AED:0.07 eAED:0.07 QI:160|1|1|1|1|1|3|373|200) &'
FxaC_6g12610	2.10172	4.73203e-10	2.05208	4.07407e-09	Up	'15.3.4.3.4'	'RNA biosynthesis.RNA polymerase II-dependent transcription.SAGA transcription co-activator complex.TAF transcription co-activator module.component TAF10'	'component TAF10 of SAGA transcription co-activator complex (original description: transcript offset:73 AED:0.17 eAED:0.17 QI:73|0.81|0.83|1|1|1|12|657|865) &'
FxaC_6g12610	2.10172	4.73203e-10	2.05208	4.07407e-09	Up	'15.3.5.3.10'	'RNA biosynthesis.RNA polymerase II-dependent transcription.transcription initiation.TFIId basal transcription regulation complex.component TAF10'	'component TAF10 of TFIId basal transcription regulation complex (original description: transcript offset:73 AED:0.17 eAED:0.17 QI:73|0.81|0.83|1|1|1|12|657|865) &'
FxaC_8g18850	1.11797	0.000233007	1.1095	0.000435519	Up	'15.3.5.6.1.1'	'RNA biosynthesis.RNA polymerase II-dependent transcription.transcription initiation.TFIIh basal transcription factor complex.core module.component RAD3/XPD'	'component XPD of TFIIh basal transcription factor complex (original description: transcript offset:39 AED:0.23 eAED:0.23 QI:39|0.88|0.85|1|0.92|0.92|27|1828|835) &'
FxaC_23g07260	1.20421	0.0366451	1.34585	0.0160679	Up	'15.3.5.8.1'	'RNA biosynthesis.RNA polymerase II-dependent transcription.transcription initiation.SNAP snRNA transcription factor complex.component SNAPC1'	'component SNAPC1 of SNAP snRNA transcription factor complex (original description: transcript offset:0 AED:0.21 eAED:0.21 QI:0|-1|0|1|-1|1|1|0|275) &'
FxaC_24g46870	1.08529	0.0261359	1.0965	0.031959	Up	'15.4.4.4'	'RNA biosynthesis.RNA polymerase III-dependent transcription.TFIIIc transcription factor complex.component TFC4/Tau131'	'component TFC4/Tau131 of TFIIIc transcription factor complex (original description: transcript offset:214 AED:0.03 eAED:0.03 QI:214|1|1|1|0|0|3|606|930) &'
FxaC_5g10000	1.1874	0.0284178	1.16262	0.0453001	Up	'15.4.4.4'	'RNA biosynthesis.RNA polymerase III-dependent transcription.TFIIIc transcription factor complex.component TFC4/Tau131'	'component TFC4/Tau131 of TFIIIc transcription factor complex (original description: transcript offset:0 AED:0.11 eAED:0.14 QI:0|0|0|1|0.5|0.6|5|0|1293) &'
FxaC_26g06810	-1.28771	0.00830142	-1.50782	0.00313327	Down	'15.4.5.1'	'RNA biosynthesis.RNA polymerase III-dependent transcription.TFIIIe transcription factor complex.component RPC82'	'component RPC82 of TFIIIe transcription factor complex (original description: transcript offset:80 AED:0.28 eAED:0.28 QI:80|1|1|1|1|1|14|217|540) &'
FxaC_10g18720	1.95267	1.46448e-11	1.78946	4.92991e-09	Up	'15.5.1.1'	'RNA biosynthesis.transcriptional regulation.C2C2 transcription factor superfamily.transcription factor (BBX-DBB)'	'transcription factor (BBX-DBB) (original description: transcript offset:149 AED:0.12 eAED:0.12 QI:149|1|1|1|1|1|3|519|284) &'
FxaC_11g16500	2.66719	1.3547e-19	2.41471	8.09862e-15	Up	'15.5.1.1'	'RNA biosynthesis.transcriptional regulation.C2C2 transcription factor superfamily.transcription factor (BBX-DBB)'	'transcription factor (BBX-DBB) (original description: transcript offset:117 AED:0.03 eAED:0.03 QI:117|1|1|1|1|1|3|372|287) &'
FxaC_1g13440	-2.40427	4.29242e-15	-2.58513	3.43463e-15	Down	'15.5.1.1'	'RNA biosynthesis.transcriptional regulation.C2C2 transcription factor superfamily.transcription factor (BBX-DBB)'	'transcription factor (BBX-DBB) (original description: transcript offset:646 AED:0.14 eAED:0.14 QI:646|0.66|0.5|1|1|1|4|0|332) &'
FxaC_2g17730	-2.96435	2.74673e-15	-2.86978	2.95116e-13	Down	'15.5.1.1'	'RNA biosynthesis.transcriptional regulation.C2C2 transcription factor superfamily.transcription factor (BBX-DBB)'	'transcription factor (BBX-DBB) (original description: transcript offset:411 AED:0.05 eAED:0.05 QI:411|0.75|0.8|1|1|1|5|410|226) &'
FxaC_3g13240	-2.5768	4.39565e-16	-2.59544	8.71596e-15	Down	'15.5.1.1'	'RNA biosynthesis.transcriptional regulation.C2C2 transcription factor superfamily.transcription factor (BBX-DBB)'	'transcription factor (BBX-DBB) (original description: transcript offset:461 AED:0.28 eAED:0.28 QI:461|0.6|0.5|1|1|1|6|0|256) &'
FxaC_4g27520	-3.39382	6.56268e-11	-3.89851	3.52508e-11	Down	'15.5.1.1'	'RNA biosynthesis.transcriptional regulation.C2C2 transcription factor superfamily.transcription factor (BBX-DBB)'	'transcription factor (BBX-DBB) (original description: transcript offset:515 AED:0.17 eAED:0.17 QI:515|0.75|0.8|1|1|1|5|414|226) &'
FxaC_9g37100	1.62019	2.53067e-09	1.33531	8.14826e-06	Up	'15.5.1.1'	'RNA biosynthesis.transcriptional regulation.C2C2 transcription factor superfamily.transcription factor (BBX-DBB)'	'transcription factor (BBX-DBB) (original description: transcript offset:163 AED:0.04 eAED:0.04 QI:163|1|1|1|1|1|3|351|287) &'
FxaC_10g44760	3.21545	5.83994e-16	2.96909	2.74723e-12	Up	'15.5.1.2'	'RNA biosynthesis.transcriptional regulation.C2C2 transcription factor superfamily.transcription factor (BBX-CO)'	'transcription factor (BBX-CO) (original description: transcript offset:82 AED:0.11 eAED:0.11 QI:82|0.33|0.75|1|1|1|4|559|270) &'
FxaC_13g11710	2.75493	0.00679219	2.47609	0.0365524	Up	'15.5.1.2'	'RNA biosynthesis.transcriptional regulation.C2C2 transcription factor superfamily.transcription factor (BBX-CO)'	'transcription factor (BBX-CO) (original description: transcript offset:376 AED:0.03 eAED:0.03 QI:376|1|1|1|1|1|2|225|450) &'
FxaC_13g17220	3.63998	0.00553137	3.69237	0.00600185	Up	'15.5.1.2'	'RNA biosynthesis.transcriptional regulation.C2C2 transcription factor superfamily.transcription factor (BBX-CO)'	'transcription factor (BBX-CO) (original description: transcript offset:751 AED:0.02 eAED:0.02 QI:751|1|1|1|1|1|2|243|450) &'
FxaC_13g44900	-1.05664	3.78539e-09	-1.00179	5.85178e-08	Down	'15.5.1.2'	'RNA biosynthesis.transcriptional regulation.C2C2 transcription factor superfamily.transcription factor (BBX-CO)'	'transcription factor (BBX-CO) (original description: transcript offset:95 AED:0.01 eAED:0.01 QI:95|1|1|1|1|1|2|236|356) &'
FxaC_14g10100	2.14193	1.00703e-30	1.97425	1.99783e-25	Up	'15.5.1.2'	'RNA biosynthesis.transcriptional regulation.C2C2 transcription factor superfamily.transcription factor (BBX-CO)'	'transcription factor (BBX-CO) (original description: transcript offset:409 AED:0.03 eAED:0.03 QI:409|1|1|1|1|1|2|237|444) &'
FxaC_14g33140	-1.03162	2.93168e-06	-1.44085	1.31997e-10	Down	'15.5.1.2'	'RNA biosynthesis.transcriptional regulation.C2C2 transcription factor superfamily.transcription factor (BBX-CO)'	'transcription factor (BBX-CO) (original description: transcript offset:93 AED:0.01 eAED:0.01 QI:93|1|1|1|1|1|2|278|353) &'
FxaC_15g29790	-1.26207	1.06554e-10	-1.19455	3.48892e-09	Down	'15.5.1.2'	'RNA biosynthesis.transcriptional regulation.C2C2 transcription factor superfamily.transcription factor (BBX-CO)'	'transcription factor (BBX-CO) (original description: transcript offset:93 AED:0.01 eAED:0.01 QI:93|1|1|1|1|1|2|277|356) &'
FxaC_16g09390	-1.63684	3.10249e-23	-1.80735	4.95176e-27	Down	'15.5.1.2'	'RNA biosynthesis.transcriptional regulation.C2C2 transcription factor superfamily.transcription factor (BBX-CO)'	'transcription factor (BBX-CO) (original description: transcript offset:86 AED:0.04 eAED:0.04 QI:86|1|1|1|1|1|2|518|356) &'
FxaC_16g21720	2.03364	7.15644e-14	1.99853	7.81158e-13	Up	'15.5.1.2'	'RNA biosynthesis.transcriptional regulation.C2C2 transcription factor superfamily.transcription factor (BBX-CO)'	'transcription factor (BBX-CO) (original description: transcript offset:350 AED:0.01 eAED:0.01 QI:350|1|1|1|1|1|2|249|447) &'
FxaC_20g12840	-2.40764	1.87349e-14	-2.52281	4.29335e-14	Down	'15.5.1.2'	'RNA biosynthesis.transcriptional regulation.C2C2 transcription factor superfamily.transcription factor (BBX-CO)'	'transcription factor (BBX-CO) (original description: transcript offset:255 AED:0.01 eAED:0.01 QI:255|1|1|1|1|1|2|640|460) &'
FxaC_21g10910	-2.4499	3.20075e-06	-2.95331	4.22523e-07	Down	'15.5.1.2'	'RNA biosynthesis.transcriptional regulation.C2C2 transcription factor superfamily.transcription factor (BBX-CO)'	'transcription factor (BBX-CO) (original description: transcript offset:0 AED:0.04 eAED:0.01 QI:0|1|0.5|1|1|1|2|375|472) &'
FxaC_21g17010	2.99815	1.1576e-40	2.86649	6.0266e-36	Up	'15.5.1.2'	'RNA biosynthesis.transcriptional regulation.C2C2 transcription factor superfamily.transcription factor (BBX-CO)'	'transcription factor (BBX-CO) (original description: transcript offset:487 AED:0.10 eAED:0.10 QI:487|1|1|1|0.6|0.5|6|768|417) &'
FxaC_22g00120	-2.85434	2.46867e-05	-5.00702	6.14703e-08	Down	'15.5.1.2'	'RNA biosynthesis.transcriptional regulation.C2C2 transcription factor superfamily.transcription factor (BBX-CO)'	'transcription factor (BBX-CO) (original description: transcript offset:54 AED:0.02 eAED:0.02 QI:54|1|1|1|1|1|2|345|382) &'
FxaC_22g14960	2.52028	4.05425e-29	2.32242	1.43589e-23	Up	'15.5.1.2'	'RNA biosynthesis.transcriptional regulation.C2C2 transcription factor superfamily.transcription factor (BBX-CO)'	'transcription factor (BBX-CO) (original description: transcript offset:543 AED:0.09 eAED:0.09 QI:543|1|1|1|0.6|0.33|6|635|417) &'
FxaC_23g53510	-2.97826	1.60323e-47	-3.10718	8.16672e-47	Down	'15.5.1.2'	'RNA biosynthesis.transcriptional regulation.C2C2 transcription factor superfamily.transcription factor (BBX-CO)'	'transcription factor (BBX-CO) (original description: transcript offset:61 AED:0.03 eAED:0.03 QI:61|1|1|1|1|1|2|429|384) &'
FxaC_23g59470	2.5479	3.84821e-27	2.43335	1.02287e-23	Up	'15.5.1.2'	'RNA biosynthesis.transcriptional regulation.C2C2 transcription factor superfamily.transcription factor (BBX-CO)'	'transcription factor (BBX-CO) (original description: transcript offset:611 AED:0.03 eAED:0.03 QI:611|1|1|1|0.6|0.5|6|636|417) &'
FxaC_24g49130	2.0976	2.32642e-14	1.88274	9.13502e-11	Up	'15.5.1.2'	'RNA biosynthesis.transcriptional regulation.C2C2 transcription factor superfamily.transcription factor (BBX-CO)'	'transcription factor (BBX-CO) (original description: transcript offset:604 AED:0.02 eAED:0.02 QI:604|1|1|1|0.6|0.5|6|642|417) &'
FxaC_9g08440	2.90909	1.03718e-07	2.73118	3.1968e-06	Up	'15.5.1.2'	'RNA biosynthesis.transcriptional regulation.C2C2 transcription factor superfamily.transcription factor (BBX-CO)'	'transcription factor (BBX-CO) (original description: transcript offset:102 AED:0.16 eAED:0.16 QI:102|1|1|1|0.5|0.66|3|324|236) &'
FxaC_10g36370	-1.63314	0.0126243	-2.20993	0.00162867	Down	'15.5.1.3'	'RNA biosynthesis.transcriptional regulation.C2C2 transcription factor superfamily.transcription factor (GATA)'	'transcription factor (GATA) (original description: transcript offset:230 AED:0.19 eAED:0.19 QI:230|1|1|1|1|1|3|598|309) &'
FxaC_11g33200	-1.72307	0.013604	-1.95119	0.00901928	Down	'15.5.1.3'	'RNA biosynthesis.transcriptional regulation.C2C2 transcription factor superfamily.transcription factor (GATA)'	'transcription factor (GATA) (original description: transcript offset:267 AED:0.03 eAED:0.03 QI:267|1|1|1|1|1|3|293|309) &'
FxaC_14g19210	-1.05735	0.0114687	-1.20812	0.00522921	Down	'15.5.1.3'	'RNA biosynthesis.transcriptional regulation.C2C2 transcription factor superfamily.transcription factor (GATA)'	'transcription factor (GATA) (original description: transcript offset:565 AED:0.04 eAED:0.04 QI:565|1|1|1|1|1|3|278|153) &'
FxaC_16g05280	1.21975	0.00505994	1.16305	0.013248	Up	'15.5.1.3'	'RNA biosynthesis.transcriptional regulation.C2C2 transcription factor superfamily.transcription factor (GATA)'	'transcription factor (GATA) (original description: transcript offset:415 AED:0.37 eAED:0.37 QI:415|1|1|1|1|1|2|412|227) &'
FxaC_18g07270	-1.17786	4.02995e-09	-1.05181	4.59373e-07	Down	'15.5.1.3'	'RNA biosynthesis.transcriptional regulation.C2C2 transcription factor superfamily.transcription factor (GATA)'	'transcription factor (GATA) (original description: transcript offset:2101 AED:0.30 eAED:0.30 QI:2101|1|1|1|1|0.90|11|216|649) &'
FxaC_23g06730	-2.85144	4.12494e-16	-2.57836	8.86554e-13	Down	'15.5.1.3'	'RNA biosynthesis.transcriptional regulation.C2C2 transcription factor superfamily.transcription factor (GATA)'	'transcription factor (GATA) (original description: transcript offset:147 AED:0.02 eAED:0.02 QI:147|1|1|1|1|1|2|260|337) &'
FxaC_25g37360	-3.6925	1.02856e-39	-3.55211	6.9603e-35	Down	'15.5.1.3'	'RNA biosynthesis.transcriptional regulation.C2C2 transcription factor superfamily.transcription factor (GATA)'	'transcription factor (GATA) (original description: transcript offset:62 AED:0.14 eAED:0.14 QI:62|1|1|1|0.33|0.75|4|766|401) &'
FxaC_28g27150	-2.07082	0.0483769	-2.34025	0.0396986	Down	'15.5.1.3'	'RNA biosynthesis.transcriptional regulation.C2C2 transcription factor superfamily.transcription factor (GATA)'	'transcription factor (GATA) (original description: transcript offset:288 AED:0.02 eAED:0.02 QI:288|1|1|1|1|1|2|156|231) &'
FxaC_6g40990	-1.58882	0.000100077	-1.89152	1.32766e-05	Down	'15.5.1.3'	'RNA biosynthesis.transcriptional regulation.C2C2 transcription factor superfamily.transcription factor (GATA)'	'transcription factor (GATA) (original description: transcript offset:250 AED:0.01 eAED:0.01 QI:250|1|1|1|1|1|2|325|378) &'
FxaC_7g37360	-1.79455	9.03272e-05	-2.93617	1.99325e-08	Down	'15.5.1.3'	'RNA biosynthesis.transcriptional regulation.C2C2 transcription factor superfamily.transcription factor (GATA)'	'transcription factor (GATA) (original description: transcript offset:167 AED:0.01 eAED:0.01 QI:167|1|1|1|1|1|2|271|384) &'
FxaC_8g10700	-2.78015	0.000103741	-2.48749	0.00104498	Down	'15.5.1.3'	'RNA biosynthesis.transcriptional regulation.C2C2 transcription factor superfamily.transcription factor (GATA)'	'transcription factor (GATA) (original description: transcript offset:172 AED:0.06 eAED:0.06 QI:172|1|1|1|1|1|2|299|383) &'
FxaC_12g10710	1.93933	0.0113564	1.82047	0.0313408	Up	'15.5.1.5'	'RNA biosynthesis.transcriptional regulation.C2C2 transcription factor superfamily.transcription factor (DOF)'	'transcription factor (DOF) (original description: transcript offset:125 AED:0.06 eAED:0.06 QI:125|1|1|1|1|1|2|342|365) &'
FxaC_18g32750	-1.6034	1.2243e-20	-1.66552	3.03141e-21	Down	'15.5.1.5'	'RNA biosynthesis.transcriptional regulation.C2C2 transcription factor superfamily.transcription factor (DOF)'	'transcription factor (DOF) (original description: transcript offset:0 AED:0.14 eAED:0.14 QI:0|0|0.5|1|0|0|2|662|325) &'
FxaC_20g14030	-2.07019	2.74481e-29	-1.96877	1.78011e-25	Down	'15.5.1.5'	'RNA biosynthesis.transcriptional regulation.C2C2 transcription factor superfamily.transcription factor (DOF)'	'transcription factor (DOF) (original description: transcript offset:0 AED:0.21 eAED:0.21 QI:0|-1|0|1|-1|1|1|0|314) &'
FxaC_21g08280	-1.32634	8.10517e-09	-1.12223	3.40276e-06	Down	'15.5.1.5'	'RNA biosynthesis.transcriptional regulation.C2C2 transcription factor superfamily.transcription factor (DOF)'	'transcription factor (DOF) (original description: transcript offset:155 AED:0.00 eAED:0.00 QI:155|1|1|1|1|1|2|601|511) &'
FxaC_23g50810	-1.91747	1.15519e-11	-1.65756	1.63921e-08	Down	'15.5.1.5'	'RNA biosynthesis.transcriptional regulation.C2C2 transcription factor superfamily.transcription factor (DOF)'	'transcription factor (DOF) (original description: transcript offset:206 AED:0.01 eAED:0.01 QI:206|1|1|1|1|1|2|883|510) &'
FxaC_24g57590	-1.57358	9.28842e-13	-1.6746	2.89534e-13	Down	'15.5.1.5'	'RNA biosynthesis.transcriptional regulation.C2C2 transcription factor superfamily.transcription factor (DOF)'	'transcription factor (DOF) (original description: transcript offset:122 AED:0.00 eAED:0.00 QI:122|1|1|1|1|1|2|463|512) &'
FxaC_10g06010	1.21872	7.47102e-12	1.14237	3.32797e-10	Up	'15.5.12'	'RNA biosynthesis.transcriptional regulation.transcription factor (GRAS)'	'transcription factor (GRAS) (original description: transcript offset:0 AED:0.27 eAED:0.27 QI:0|0.83|0.85|1|0.66|0.42|7|517|785) &'
FxaC_10g41230	1.3854	2.48133e-05	1.30902	0.000179674	Up	'15.5.12'	'RNA biosynthesis.transcriptional regulation.transcription factor (GRAS)'	'transcription factor (GRAS) (original description: transcript offset:0 AED:0.45 eAED:0.45 QI:0|0|0|1|0|0|3|0|812) &'
FxaC_11g37920	1.23633	0.00312253	1.28209	0.00270075	Up	'15.5.12'	'RNA biosynthesis.transcriptional regulation.transcription factor (GRAS)'	'transcription factor (GRAS) (original description: transcript offset:0 AED:0.43 eAED:0.43 QI:0|0.33|0.25|1|0|0|4|331|732) &'
FxaC_14g13060	2.40357	0.000211293	2.36486	0.000513845	Up	'15.5.12'	'RNA biosynthesis.transcriptional regulation.transcription factor (GRAS)'	'transcription factor (GRAS) (original description: transcript offset:143 AED:0.12 eAED:0.11 QI:143|0.5|0.33|1|0.5|0.33|3|0|899) &'
FxaC_25g52000	1.45994	4.55125e-22	1.63651	1.98871e-27	Up	'15.5.12'	'RNA biosynthesis.transcriptional regulation.transcription factor (GRAS)'	'transcription factor (GRAS) (original description: transcript offset:0 AED:0.14 eAED:0.14 QI:0|-1|0|1|-1|1|1|0|676) &'
FxaC_25g59970	2.04313	3.86017e-40	2.32041	5.47723e-51	Up	'15.5.12'	'RNA biosynthesis.transcriptional regulation.transcription factor (GRAS)'	'transcription factor (GRAS) (original description: transcript offset:0 AED:0.15 eAED:0.15 QI:0|-1|0|1|-1|1|1|0|664) &'
FxaC_27g49990	1.2947	1.48921e-15	1.37747	1.85175e-17	Up	'15.5.12'	'RNA biosynthesis.transcriptional regulation.transcription factor (GRAS)'	'transcription factor (GRAS) (original description: transcript offset:0 AED:0.14 eAED:0.14 QI:0|-1|0|1|-1|1|1|0|677) &'
FxaC_8g23890	1.27855	1.44722e-11	1.31027	6.81293e-12	Up	'15.5.12'	'RNA biosynthesis.transcriptional regulation.transcription factor (GRAS)'	'transcription factor (GRAS) (original description: transcript offset:0 AED:0.21 eAED:0.21 QI:0|-1|0|1|-1|1|1|0|578) &'
FxaC_1g01700	1.81258	2.19392e-07	1.73551	2.38742e-06	Up	'15.5.13'	'RNA biosynthesis.transcriptional regulation.transcription factor (HSF)'	'transcription factor (HSF) (original description: transcript offset:0 AED:0.03 eAED:0.03 QI:0|1|0.5|1|1|1|2|171|442) &'
FxaC_1g17910	2.41505	2.11618e-12	2.49932	5.19459e-13	Up	'15.5.13'	'RNA biosynthesis.transcriptional regulation.transcription factor (HSF)'	'transcription factor (HSF) (original description: transcript offset:575 AED:0.34 eAED:0.34 QI:575|1|1|1|1|1|2|339|292) &'
FxaC_23g16420	5.92487	2.42162e-06	5.62845	5.01362e-05	Up	'15.5.13'	'RNA biosynthesis.transcriptional regulation.transcription factor (HSF)'	'transcription factor (HSF) (original description: transcript offset:316 AED:0.01 eAED:0.01 QI:316|1|1|1|1|1|2|328|236) &'
FxaC_21g20090	1.17844	4.21359e-10	1.24715	4.29591e-11	Up	'15.5.14'	'RNA biosynthesis.transcriptional regulation.transcription factor (MADS/AGL)'	'transcription factor (MADS/AGL) (original description: transcript offset:232 AED:0.16 eAED:0.16 QI:232|0.85|1|1|0.71|0.5|8|309|235) &'
FxaC_22g17110	1.65377	2.13458e-12	1.41096	1.951e-08	Up	'15.5.14'	'RNA biosynthesis.transcriptional regulation.transcription factor (MADS/AGL)'	'transcription factor (MADS/AGL) (original description: transcript offset:1500 AED:0.08 eAED:0.08 QI:1500|1|1|1|0.5|0.44|9|338|249) &'
FxaC_23g00220	2.33943	8.21845e-23	2.42261	5.71296e-24	Up	'15.5.14'	'RNA biosynthesis.transcriptional regulation.transcription factor (MADS/AGL)'	'transcription factor (MADS/AGL) (original description: transcript offset:525 AED:0.10 eAED:0.10 QI:525|1|1|1|0.37|0.44|9|343|249) &'
FxaC_24g46850	1.46295	1.49336e-14	1.67686	6.10859e-19	Up	'15.5.14'	'RNA biosynthesis.transcriptional regulation.transcription factor (MADS/AGL)'	'transcription factor (MADS/AGL) (original description: transcript offset:623 AED:0.13 eAED:0.13 QI:623|1|1|1|0.5|0.55|9|348|249) &'
FxaC_25g06170	1.8874	1.93066e-29	1.66055	1.83818e-22	Up	'15.5.14'	'RNA biosynthesis.transcriptional regulation.transcription factor (MADS/AGL)'	'transcription factor (MADS/AGL) (original description: transcript offset:74 AED:0.17 eAED:0.17 QI:74|1|1|1|1|1|4|1567|235) &'
FxaC_26g36670	1.41804	3.20326e-13	1.20718	3.59137e-09	Up	'15.5.14'	'RNA biosynthesis.transcriptional regulation.transcription factor (MADS/AGL)'	'transcription factor (MADS/AGL) (original description: transcript offset:30 AED:0.05 eAED:0.05 QI:30|1|1|1|0.75|0.6|5|1936|235) &'
FxaC_5g29990	-1.75937	0.000860658	-3.08003	5.09447e-07	Down	'15.5.14'	'RNA biosynthesis.transcriptional regulation.transcription factor (MADS/AGL)'	'transcription factor (MADS/AGL) (original description: transcript offset:254 AED:0.35 eAED:0.31 QI:254|0.75|0.77|0.88|0.5|0.44|9|0|257) &'
FxaC_10g35730	-1.01195	0.0062785	-1.47322	6.74829e-05	Down	'15.5.15'	'RNA biosynthesis.transcriptional regulation.transcription factor (C2H2-ZF)'	'C2H2 zinc finger transcription factor (original description: transcript offset:0 AED:0.13 eAED:0.13 QI:0|-1|0|1|-1|1|1|0|328) &'
FxaC_10g42770	1.0006	2.0421e-08	1.11017	3.30573e-10	Up	'15.5.15'	'RNA biosynthesis.transcriptional regulation.transcription factor (C2H2-ZF)'	'C2H2 zinc finger transcription factor (original description: transcript offset:0 AED:0.10 eAED:0.10 QI:0|0|0.5|1|0|0|2|194|403) &'
FxaC_13g11080	2.91333	1.5931e-06	3.04924	5.29028e-07	Up	'15.5.15'	'RNA biosynthesis.transcriptional regulation.transcription factor (C2H2-ZF)'	'C2H2 zinc finger transcription factor (original description: transcript offset:222 AED:0.00 eAED:0.00 QI:222|1|1|1|1|1|2|277|290) &'
FxaC_16g21290	-1.59897	1.00344e-07	-1.65202	1.83668e-07	Down	'15.5.15'	'RNA biosynthesis.transcriptional regulation.transcription factor (C2H2-ZF)'	'C2H2 zinc finger transcription factor (original description: transcript offset:0 AED:0.21 eAED:0.21 QI:0|-1|0|1|-1|1|1|0|245) &'
FxaC_1g15460	1.18388	0.000244959	1.24673	0.000135467	Up	'15.5.15'	'RNA biosynthesis.transcriptional regulation.transcription factor (C2H2-ZF)'	'C2H2 zinc finger transcription factor (original description: transcript offset:578 AED:0.04 eAED:0.04 QI:578|1|1|1|0.66|0.75|4|729|506) &'
FxaC_21g52710	2.97273	0.00498182	2.91282	0.0102915	Up	'15.5.15'	'RNA biosynthesis.transcriptional regulation.transcription factor (C2H2-ZF)'	'C2H2 zinc finger transcription factor (original description: transcript offset:0 AED:0.19 eAED:0.25 QI:0|0|0|1|1|1|2|0|334) &'
FxaC_23g49270	4.77056	0.00750992	4.32404	0.0432363	Up	'15.5.15'	'RNA biosynthesis.transcriptional regulation.transcription factor (C2H2-ZF)'	'C2H2 zinc finger transcription factor (original description: transcript offset:0 AED:0.31 eAED:0.31 QI:0|-1|0|1|-1|1|1|0|191) &'
FxaC_24g34490	1.14517	0.000185755	1.27359	2.55455e-05	Up	'15.5.15'	'RNA biosynthesis.transcriptional regulation.transcription factor (C2H2-ZF)'	'C2H2 zinc finger transcription factor (original description: transcript offset:0 AED:0.03 eAED:0.02 QI:0|0.5|0.33|1|0.5|0.33|3|562|466) &'
FxaC_28g14140	2.30456	1.20398e-14	2.0641	8.21175e-11	Up	'15.5.15'	'RNA biosynthesis.transcriptional regulation.transcription factor (C2H2-ZF)'	'C2H2 zinc finger transcription factor (original description: transcript offset:0 AED:0.07 eAED:0.07 QI:0|-1|0|1|-1|1|1|0|190) &'
FxaC_5g28520	-3.68064	0.00861395	-3.46365	0.0233998	Down	'15.5.15'	'RNA biosynthesis.transcriptional regulation.transcription factor (C2H2-ZF)'	'C2H2 zinc finger transcription factor (original description: transcript offset:0 AED:0.11 eAED:0.11 QI:0|0|0.5|1|0|0|2|110|534) &'
FxaC_5g39940	1.65563	2.90911e-26	1.61602	7.10556e-25	Up	'15.5.15'	'RNA biosynthesis.transcriptional regulation.transcription factor (C2H2-ZF)'	'C2H2 zinc finger transcription factor (original description: transcript offset:0 AED:0.34 eAED:0.34 QI:0|-1|0|1|-1|1|1|0|237) &'
FxaC_6g39020	1.46058	6.71e-16	1.3562	2.2451e-13	Up	'15.5.15'	'RNA biosynthesis.transcriptional regulation.transcription factor (C2H2-ZF)'	'C2H2 zinc finger transcription factor (original description: transcript offset:0 AED:0.40 eAED:0.40 QI:0|-1|0|1|-1|1|1|0|262) &'
FxaC_7g19080	3.50754	2.91954e-10	3.36583	9.48299e-09	Up	'15.5.15'	'RNA biosynthesis.transcriptional regulation.transcription factor (C2H2-ZF)'	'C2H2 zinc finger transcription factor (original description: transcript offset:164 AED:0.00 eAED:0.00 QI:164|0|0.5|1|0|0.5|2|254|316) &'
FxaC_8g22350	4.66971	0.0165061	5.19014	0.00320142	Up	'15.5.15'	'RNA biosynthesis.transcriptional regulation.transcription factor (C2H2-ZF)'	'C2H2 zinc finger transcription factor (original description: transcript offset:0 AED:0.10 eAED:0.08 QI:0|0|0|1|0|0|2|0|424) &'
FxaC_10g31660	-1.87044	5.02415e-10	-1.98756	3.46107e-10	Down	'15.5.16'	'RNA biosynthesis.transcriptional regulation.transcription factor (C3H-ZF)'	'C3H zinc finger transcription factor (original description: transcript offset:443 AED:0.30 eAED:0.30 QI:443|0.85|1|1|1|1|8|246|627) &'
FxaC_11g29070	-2.74373	1.13408e-11	-1.66501	3.12891e-05	Down	'15.5.16'	'RNA biosynthesis.transcriptional regulation.transcription factor (C3H-ZF)'	'C3H zinc finger transcription factor (original description: transcript offset:556 AED:0.23 eAED:0.23 QI:556|1|1|1|0.87|0.88|9|2147|612) &'
FxaC_16g17670	-1.04003	4.88345e-07	-1.00092	2.95697e-06	Down	'15.5.16'	'RNA biosynthesis.transcriptional regulation.transcription factor (C3H-ZF)'	'C3H zinc finger transcription factor (original description: transcript offset:405 AED:0.22 eAED:0.19 QI:405|0.57|0.62|0.87|1|1|8|679|490) &'
FxaC_9g21950	-3.61154	6.9648e-12	-3.34193	6.83488e-10	Down	'15.5.16'	'RNA biosynthesis.transcriptional regulation.transcription factor (C3H-ZF)'	'C3H zinc finger transcription factor (original description: transcript offset:475 AED:0.27 eAED:0.27 QI:475|1|1|1|0.87|0.77|9|1186|614) &'
FxaC_10g20420	1.2905	1.97217e-12	1.04845	6.23798e-08	Up	'15.5.17'	'RNA biosynthesis.transcriptional regulation.transcription factor (NAC)'	'transcription factor (NAC) (original description: transcript offset:979 AED:0.21 eAED:0.21 QI:979|1|1|1|1|1|3|523|352) &'
FxaC_10g22240	-3.06741	3.40904e-80	-3.27453	5.29122e-87	Down	'15.5.17'	'RNA biosynthesis.transcriptional regulation.transcription factor (NAC)'	'transcription factor (NAC) (original description: transcript offset:124 AED:0.08 eAED:0.08 QI:124|1|1|1|1|1|3|365|343) &'
FxaC_11g20020	-3.12323	3.12118e-86	-3.4069	2.92631e-97	Down	'15.5.17'	'RNA biosynthesis.transcriptional regulation.transcription factor (NAC)'	'transcription factor (NAC) (original description: transcript offset:133 AED:0.08 eAED:0.08 QI:133|1|1|1|1|1|3|377|344) &'
FxaC_12g28600	-2.44108	1.01735e-40	-2.72121	7.74365e-46	Down	'15.5.17'	'RNA biosynthesis.transcriptional regulation.transcription factor (NAC)'	'transcription factor (NAC) (original description: transcript offset:742 AED:0.16 eAED:0.16 QI:742|0.66|0.5|1|0.66|0.5|4|0|161) &'
FxaC_13g22700	-1.62199	2.19266e-23	-1.63643	2.66026e-23	Down	'15.5.17'	'RNA biosynthesis.transcriptional regulation.transcription factor (NAC)'	'transcription factor (NAC) (original description: transcript offset:275 AED:0.04 eAED:0.04 QI:275|1|1|1|1|1|3|1144|251) &'
FxaC_15g15900	-2.42224	6.0534e-34	-2.45247	1.24756e-32	Down	'15.5.17'	'RNA biosynthesis.transcriptional regulation.transcription factor (NAC)'	'transcription factor (NAC) (original description: transcript offset:397 AED:0.04 eAED:0.04 QI:397|1|1|1|1|1|3|1042|251) &'
FxaC_21g49840	4.42721	1.01264e-05	4.37231	3.06992e-05	Up	'15.5.17'	'RNA biosynthesis.transcriptional regulation.transcription factor (NAC)'	'transcription factor (NAC) (original description: transcript offset:124 AED:0.02 eAED:0.02 QI:124|1|1|1|1|1|2|315|364) &'
FxaC_23g26600	2.62136	1.53212e-09	2.33305	7.24127e-07	Up	'15.5.17'	'RNA biosynthesis.transcriptional regulation.transcription factor (NAC)'	'transcription factor (NAC) (original description: transcript offset:214 AED:0.03 eAED:0.03 QI:214|1|1|1|0.5|0.33|3|309|360) &'
FxaC_24g20640	3.41959	3.04526e-08	3.19427	1.38505e-06	Up	'15.5.17'	'RNA biosynthesis.transcriptional regulation.transcription factor (NAC)'	'transcription factor (NAC) (original description: transcript offset:0 AED:0.04 eAED:0.04 QI:0|1|0|1|1|1|2|0|363) &'
FxaC_25g01870	-3.31835	8.3954e-73	-3.31816	1.55227e-69	Down	'15.5.17'	'RNA biosynthesis.transcriptional regulation.transcription factor (NAC)'	'transcription factor (NAC) (original description: transcript offset:235 AED:0.12 eAED:0.12 QI:235|1|1|1|1|1|3|1753|368) &'
FxaC_3g30750	1.95103	8.30012e-05	2.02131	5.79998e-05	Up	'15.5.17'	'RNA biosynthesis.transcriptional regulation.transcription factor (NAC)'	'transcription factor (NAC) (original description: transcript offset:122 AED:0.15 eAED:0.15 QI:122|1|1|1|1|1|3|376|323) &'
FxaC_4g13220	1.80324	5.33602e-10	1.92632	3.58367e-11	Up	'15.5.17'	'RNA biosynthesis.transcriptional regulation.transcription factor (NAC)'	'transcription factor (NAC) (original description: transcript offset:0 AED:0.17 eAED:0.11 QI:0|0.66|0.5|1|0.66|0.5|4|400|386) &'
FxaC_9g32650	-3.80939	3.37966e-125	-3.96301	5.39708e-131	Down	'15.5.17'	'RNA biosynthesis.transcriptional regulation.transcription factor (NAC)'	'transcription factor (NAC) (original description: transcript offset:124 AED:0.07 eAED:0.07 QI:124|1|1|1|1|1|3|378|344) &'
FxaC_9g45920	1.52792	1.2071e-17	1.65835	1.44796e-20	Up	'15.5.17'	'RNA biosynthesis.transcriptional regulation.transcription factor (NAC)'	'transcription factor (NAC) (original description: transcript offset:424 AED:0.35 eAED:0.35 QI:424|1|1|1|0.66|0.5|4|1103|334) &'
FxaC_10g10040	-1.79359	0.0139071	-2.14784	0.00611173	Down	'15.5.18'	'RNA biosynthesis.transcriptional regulation.transcription factor (SBP)'	'transcription factor (SBP) (original description: transcript offset:83 AED:0.10 eAED:0.10 QI:83|1|1|1|0|0.5|2|280|154) &'
FxaC_17g10380	-4.96574	1.56762e-39	-4.67388	7.02848e-34	Down	'15.5.18'	'RNA biosynthesis.transcriptional regulation.transcription factor (SBP)'	'transcription factor (SBP) (original description: transcript offset:629 AED:0.15 eAED:0.15 QI:629|0.25|0.6|1|0.5|0.6|5|234|501) &'
FxaC_18g37800	-2.38293	2.23612e-12	-2.62593	8.53665e-13	Down	'15.5.18'	'RNA biosynthesis.transcriptional regulation.transcription factor (SBP)'	'transcription factor (SBP) (original description: transcript offset:728 AED:0.20 eAED:0.20 QI:728|1|1|1|0.66|0.5|4|209|411) &'
FxaC_19g08880	-3.85378	3.46044e-58	-3.93121	1.70734e-54	Down	'15.5.18'	'RNA biosynthesis.transcriptional regulation.transcription factor (SBP)'	'transcription factor (SBP) (original description: transcript offset:607 AED:0.18 eAED:0.18 QI:607|1|1|1|0.5|0.6|5|205|411) &'
FxaC_20g09010	-2.81396	0.0126723	-3.83768	0.00410917	Down	'15.5.18'	'RNA biosynthesis.transcriptional regulation.transcription factor (SBP)'	'transcription factor (SBP) (original description: transcript offset:360 AED:0.28 eAED:0.28 QI:360|1|1|1|0.5|0.4|5|220|411) &'
FxaC_21g02050	-1.49408	5.14727e-13	-1.52761	9.80664e-13	Down	'15.5.18'	'RNA biosynthesis.transcriptional regulation.transcription factor (SBP)'	'transcription factor (SBP) (original description: transcript offset:335 AED:0.02 eAED:0.02 QI:335|1|1|1|1|1|3|380|381) &'
FxaC_26g27970	-4.77839	9.0697e-45	-5.15486	1.03326e-42	Down	'15.5.18'	'RNA biosynthesis.transcriptional regulation.transcription factor (SBP)'	'transcription factor (SBP) (original description: transcript offset:0 AED:0.10 eAED:0.10 QI:0|0.66|0.5|1|0.33|0.25|4|971|297) &'
FxaC_27g13260	-2.86743	1.42319e-05	-3.88861	7.24128e-07	Down	'15.5.18'	'RNA biosynthesis.transcriptional regulation.transcription factor (SBP)'	'transcription factor (SBP) (original description: transcript offset:1672 AED:0.07 eAED:0.07 QI:1672|0.5|0.66|1|0|0|3|0|120) &'
FxaC_27g19470	-2.70253	5.32234e-11	-2.95403	4.29708e-11	Down	'15.5.18'	'RNA biosynthesis.transcriptional regulation.transcription factor (SBP)'	'transcription factor (SBP) (original description: transcript offset:0 AED:0.10 eAED:0.10 QI:0|0.5|0.66|1|0|0.33|3|1024|265) &'
FxaC_28g27250	-2.80197	1.86712e-17	-3.49238	8.27471e-21	Down	'15.5.18'	'RNA biosynthesis.transcriptional regulation.transcription factor (SBP)'	'transcription factor (SBP) (original description: transcript offset:0 AED:0.05 eAED:0.05 QI:0|0.66|0.5|1|0|0.25|4|1028|303) &'
FxaC_9g45420	-2.23592	9.21832e-05	-1.6495	0.0075507	Down	'15.5.18'	'RNA biosynthesis.transcriptional regulation.transcription factor (SBP)'	'transcription factor (SBP) (original description: transcript offset:0 AED:0.00 eAED:0.00 QI:0|1|0.5|1|1|1|2|329|212) &'
FxaC_13g47810	-1.07228	0.00157741	-1.33688	0.00011667	Down	'15.5.19'	'RNA biosynthesis.transcriptional regulation.transcription factor (TCP)'	'transcription factor (TCP) (original description: transcript offset:0 AED:0.31 eAED:0.35 QI:0|0|0|1|0|0|2|0|355) &'
FxaC_14g36570	-1.70632	0.00118182	-1.25999	0.0346896	Down	'15.5.19'	'RNA biosynthesis.transcriptional regulation.transcription factor (TCP)'	'transcription factor (TCP) (original description: transcript offset:0 AED:0.32 eAED:0.32 QI:0|-1|0|1|-1|1|1|0|359) &'
FxaC_17g01620	-1.75222	0.000260346	-2.72352	4.89307e-07	Down	'15.5.19'	'RNA biosynthesis.transcriptional regulation.transcription factor (TCP)'	'transcription factor (TCP) (original description: transcript offset:0 AED:0.00 eAED:0.00 QI:0|-1|0|1|-1|1|1|0|389) &'
FxaC_18g30540	-1.46455	0.0353814	-1.73942	0.016622	Down	'15.5.19'	'RNA biosynthesis.transcriptional regulation.transcription factor (TCP)'	'transcription factor (TCP) (original description: transcript offset:0 AED:0.00 eAED:0.00 QI:0|-1|0|1|-1|1|1|0|424) &'
FxaC_18g45050	-2.16135	1.88764e-06	-2.24457	3.66722e-06	Down	'15.5.19'	'RNA biosynthesis.transcriptional regulation.transcription factor (TCP)'	'transcription factor (TCP) (original description: transcript offset:0 AED:0.39 eAED:0.39 QI:0|-1|0|1|-1|1|1|0|386) &'
FxaC_19g01370	-2.69203	3.79746e-06	-1.90198	0.00150357	Down	'15.5.19'	'RNA biosynthesis.transcriptional regulation.transcription factor (TCP)'	'transcription factor (TCP) (original description: transcript offset:0 AED:0.04 eAED:0.04 QI:0|0|0|1|1|1|2|0|348) &'
FxaC_19g13280	-2.23757	2.55761e-07	-1.82923	5.19698e-05	Down	'15.5.19'	'RNA biosynthesis.transcriptional regulation.transcription factor (TCP)'	'transcription factor (TCP) (original description: transcript offset:0 AED:0.23 eAED:0.23 QI:0|-1|0|1|-1|1|1|0|414) &'
FxaC_20g01550	-2.0731	2.01261e-05	-2.40203	6.05117e-06	Down	'15.5.19'	'RNA biosynthesis.transcriptional regulation.transcription factor (TCP)'	'transcription factor (TCP) (original description: transcript offset:0 AED:0.09 eAED:0.09 QI:0|-1|0|1|-1|1|1|0|387) &'
FxaC_13g06110	1.24412	3.55088e-07	1.01825	0.000153788	Up	'15.5.2.1'	'RNA biosynthesis.transcriptional regulation.MYB transcription factor superfamily.transcription factor (MYB)'	'transcription factor (MYB) (original description: transcript offset:170 AED:0.01 eAED:0.01 QI:170|1|1|1|1|1|2|1248|87) &'
FxaC_13g06870	1.53469	0.000975033	1.51554	0.00184462	Up	'15.5.2.1'	'RNA biosynthesis.transcriptional regulation.MYB transcription factor superfamily.transcription factor (MYB)'	'transcription factor (MYB) (original description: transcript offset:697 AED:0.09 eAED:0.09 QI:697|1|1|1|0.83|0.84|13|645|479) &'
FxaC_13g52030	2.33254	3.34607e-05	2.42571	1.8492e-05	Up	'15.5.2.1'	'RNA biosynthesis.transcriptional regulation.MYB transcription factor superfamily.transcription factor (MYB)'	'transcription factor (MYB) (original description: transcript offset:441 AED:0.04 eAED:0.04 QI:441|1|1|1|1|1|2|461|230) &'
FxaC_14g05330	1.57599	3.79595e-05	1.57239	7.17439e-05	Up	'15.5.2.1'	'RNA biosynthesis.transcriptional regulation.MYB transcription factor superfamily.transcription factor (MYB)'	'transcription factor (MYB) (original description: transcript offset:601 AED:0.06 eAED:0.06 QI:601|1|1|1|1|1|3|537|255) &'
FxaC_14g10450	1.06978	0.0146878	1.51694	5.66581e-05	Up	'15.5.2.1'	'RNA biosynthesis.transcriptional regulation.MYB transcription factor superfamily.transcription factor (MYB)'	'transcription factor (MYB) (original description: transcript offset:147 AED:0.05 eAED:0.05 QI:147|1|1|1|1|1|3|444|283) &'
FxaC_19g41550	-5.04292	0.00684148	-5.04292	0.0152208	Down	'15.5.2.1'	'RNA biosynthesis.transcriptional regulation.MYB transcription factor superfamily.transcription factor (MYB)'	'transcription factor (MYB) (original description: transcript offset:511 AED:0.05 eAED:0.05 QI:511|1|1|1|1|1|3|318|466) &'
FxaC_20g35960	1.05225	3.97115e-06	1.20766	6.98614e-08	Up	'15.5.2.1'	'RNA biosynthesis.transcriptional regulation.MYB transcription factor superfamily.transcription factor (MYB)'	'transcription factor (MYB) (original description: transcript offset:304 AED:0.07 eAED:0.07 QI:304|1|1|1|1|1|3|157|310) &'
FxaC_21g52220	1.38411	1.18152e-08	1.4245	7.25587e-09	Up	'15.5.2.1'	'RNA biosynthesis.transcriptional regulation.MYB transcription factor superfamily.transcription factor (MYB)'	'transcription factor (MYB) (original description: transcript offset:700 AED:0.00 eAED:0.00 QI:700|1|1|1|1|1|2|277|357) &'
FxaC_23g25170	2.6164	0.0370414	2.70339	0.0336165	Up	'15.5.2.1'	'RNA biosynthesis.transcriptional regulation.MYB transcription factor superfamily.transcription factor (MYB)'	'transcription factor (MYB) (original description: transcript offset:308 AED:0.05 eAED:0.05 QI:308|1|1|1|0.5|0.66|3|706|317) &'
FxaC_25g19620	-1.66937	0.00206274	-1.22545	0.0484948	Down	'15.5.2.1'	'RNA biosynthesis.transcriptional regulation.MYB transcription factor superfamily.transcription factor (MYB)'	'transcription factor (MYB) (original description: transcript offset:0 AED:0.31 eAED:0.31 QI:0|0.33|0.25|1|0.33|0.25|4|357|302) &'
FxaC_25g31000	-1.93568	0.00257677	-2.51176	0.0003457	Down	'15.5.2.1'	'RNA biosynthesis.transcriptional regulation.MYB transcription factor superfamily.transcription factor (MYB)'	'transcription factor (MYB) (original description: transcript offset:276 AED:0.21 eAED:0.21 QI:276|1|1|1|0.33|0.25|4|350|340) &'
FxaC_2g30690	2.87497	9.89113e-59	3.01617	4.49943e-64	Up	'15.5.2.1'	'RNA biosynthesis.transcriptional regulation.MYB transcription factor superfamily.transcription factor (MYB)'	'transcription factor (MYB) (original description: transcript offset:61 AED:0.09 eAED:0.09 QI:61|1|1|1|0.25|0.4|5|798|233) &'
FxaC_20g16880	1.05685	3.11111e-11	1.07049	1.98186e-11	Up	'15.5.2.2'	'RNA biosynthesis.transcriptional regulation.MYB transcription factor superfamily.transcription factor (MYB-related)'	'transcription factor (MYB-related) (original description: transcript offset:85 AED:0.09 eAED:0.09 QI:85|1|1|1|1|1|3|537|287) &'
FxaC_21g50330	-2.18023	5.12187e-14	-2.05848	8.49553e-12	Down	'15.5.2.2'	'RNA biosynthesis.transcriptional regulation.MYB transcription factor superfamily.transcription factor (MYB-related)'	'transcription factor (MYB-related) (original description: transcript offset:1663 AED:0.08 eAED:0.08 QI:1663|1|1|1|0.77|0.7|10|267|406) &'
FxaC_24g19950	-1.50247	5.427e-07	-1.41664	6.71441e-06	Down	'15.5.2.2'	'RNA biosynthesis.transcriptional regulation.MYB transcription factor superfamily.transcription factor (MYB-related)'	'transcription factor (MYB-related) (original description: transcript offset:236 AED:0.13 eAED:0.13 QI:236|0.87|0.88|1|0.87|0.88|9|405|256) &'
FxaC_25g24230	-2.62988	1.50836e-54	-2.38205	1.08626e-44	Down	'15.5.2.2'	'RNA biosynthesis.transcriptional regulation.MYB transcription factor superfamily.transcription factor (MYB-related)'	'transcription factor (MYB-related) (original description: transcript offset:206 AED:0.09 eAED:0.09 QI:206|1|1|1|0.75|0.66|9|411|838) &'
FxaC_25g35680	-2.85036	2.56524e-60	-2.48787	9.87396e-47	Down	'15.5.2.2'	'RNA biosynthesis.transcriptional regulation.MYB transcription factor superfamily.transcription factor (MYB-related)'	'transcription factor (MYB-related) (original description: transcript offset:276 AED:0.09 eAED:0.09 QI:276|0.77|0.8|1|0.55|0.5|10|440|833) &'
FxaC_26g19470	-2.5529	1.75904e-63	-2.2682	5.96719e-51	Down	'15.5.2.2'	'RNA biosynthesis.transcriptional regulation.MYB transcription factor superfamily.transcription factor (MYB-related)'	'transcription factor (MYB-related) (original description: transcript offset:0 AED:0.08 eAED:0.08 QI:0|0.6|0.54|1|0.3|0.27|11|325|976) &'
FxaC_27g30280	-1.73969	6.8777e-21	-1.51394	1.31005e-15	Down	'15.5.2.2'	'RNA biosynthesis.transcriptional regulation.MYB transcription factor superfamily.transcription factor (MYB-related)'	'transcription factor (MYB-related) (original description: transcript offset:195 AED:0.07 eAED:0.07 QI:195|0.8|0.81|1|0.5|0.36|11|1601|835) &'
FxaC_27g33930	-2.43561	1.66876e-11	-2.92277	3.80078e-13	Down	'15.5.2.2'	'RNA biosynthesis.transcriptional regulation.MYB transcription factor superfamily.transcription factor (MYB-related)'	'transcription factor (MYB-related) (original description: transcript offset:419 AED:0.06 eAED:0.06 QI:419|0.75|0.61|1|0.41|0.38|13|1191|770) &'
FxaC_28g21620	-1.63613	5.36631e-13	-1.19983	3.32272e-07	Down	'15.5.2.2'	'RNA biosynthesis.transcriptional regulation.MYB transcription factor superfamily.transcription factor (MYB-related)'	'transcription factor (MYB-related) (original description: transcript offset:160 AED:0.09 eAED:0.09 QI:160|1|1|1|0.62|0.77|9|1512|333) &'
FxaC_4g32520	1.31063	3.72465e-07	1.22175	6.74094e-06	Up	'15.5.2.2'	'RNA biosynthesis.transcriptional regulation.MYB transcription factor superfamily.transcription factor (MYB-related)'	'transcription factor (MYB-related) (original description: transcript offset:0 AED:0.19 eAED:0.19 QI:0|0.7|0.63|0.90|0.7|0.72|11|370|793) &'
FxaC_7g42220	-3.98967	1.84942e-64	-4.11645	5.62591e-62	Down	'15.5.2.2'	'RNA biosynthesis.transcriptional regulation.MYB transcription factor superfamily.transcription factor (MYB-related)'	'transcription factor (MYB-related) (original description: transcript offset:0 AED:0.06 eAED:0.06 QI:0|1|0.5|1|1|1|2|297|163) &'
FxaC_8g06030	-2.41159	6.12058e-10	-2.24341	3.23027e-08	Down	'15.5.2.2'	'RNA biosynthesis.transcriptional regulation.MYB transcription factor superfamily.transcription factor (MYB-related)'	'transcription factor (MYB-related) (original description: transcript offset:0 AED:0.02 eAED:0.02 QI:0|1|0.5|1|1|1|2|249|163) &'
FxaC_13g11100	1.63481	7.87479e-26	1.48795	2.48062e-21	Up	'15.5.2.3'	'RNA biosynthesis.transcriptional regulation.MYB transcription factor superfamily.transcription factor (GARP)'	'G2-like GARP transcription factor (original description: transcript offset:491 AED:0.07 eAED:0.07 QI:491|0.6|0.83|1|1|1|6|297|395) &'
FxaC_15g09710	1.09496	7.4618e-08	1.05784	3.91564e-07	Up	'15.5.2.3'	'RNA biosynthesis.transcriptional regulation.MYB transcription factor superfamily.transcription factor (GARP)'	'G2-like GARP transcription factor (original description: transcript offset:390 AED:0.11 eAED:0.11 QI:390|0.6|0.83|1|1|1|6|465|401) &'
FxaC_1g02380	1.35818	0.000185908	1.19905	0.00283231	Up	'15.5.2.3'	'RNA biosynthesis.transcriptional regulation.MYB transcription factor superfamily.transcription factor (GARP)'	'G2-like GARP transcription factor (original description: transcript offset:520 AED:0.04 eAED:0.04 QI:520|1|1|1|1|1|4|805|469) &'
FxaC_5g35590	-1.4889	4.40994e-05	-1.31387	0.000755305	Down	'15.5.2.3'	'RNA biosynthesis.transcriptional regulation.MYB transcription factor superfamily.transcription factor (GARP)'	'G2-like GARP transcription factor (original description: transcript offset:279 AED:0.11 eAED:0.11 QI:279|1|1|1|1|1|5|1220|395) &'
FxaC_6g45940	-1.87508	7.58576e-05	-1.79488	0.000374237	Down	'15.5.2.3'	'RNA biosynthesis.transcriptional regulation.MYB transcription factor superfamily.transcription factor (GARP)'	'G2-like GARP transcription factor (original description: transcript offset:541 AED:0.06 eAED:0.06 QI:541|1|1|1|1|1|6|334|330) &'
FxaC_7g43110	-1.99083	0.00277324	-1.96137	0.00617059	Down	'15.5.2.3'	'RNA biosynthesis.transcriptional regulation.MYB transcription factor superfamily.transcription factor (GARP)'	'G2-like GARP transcription factor (original description: transcript offset:557 AED:0.39 eAED:0.39 QI:557|1|1|1|1|1|6|384|334) &'
FxaC_8g05040	-2.69826	2.9507e-12	-2.15314	3.40293e-08	Down	'15.5.2.3'	'RNA biosynthesis.transcriptional regulation.MYB transcription factor superfamily.transcription factor (GARP)'	'G2-like GARP transcription factor (original description: transcript offset:656 AED:0.09 eAED:0.09 QI:656|1|1|1|1|1|6|349|334) &'
FxaC_23g31850	1.43174	2.51007e-07	1.46929	1.90146e-07	Up	'15.5.20'	'RNA biosynthesis.transcriptional regulation.transcription factor (Trihelix)'	'transcription factor (Trihelix) (original description: transcript offset:282 AED:0.05 eAED:0.05 QI:282|1|1|1|0.5|0.33|3|1235|315) &'
FxaC_24g23250	1.26081	1.03069e-09	1.15396	8.31913e-08	Up	'15.5.20'	'RNA biosynthesis.transcriptional regulation.transcription factor (Trihelix)'	'transcription factor (Trihelix) (original description: transcript offset:374 AED:0.00 eAED:0.00 QI:374|1|1|1|1|1|2|358|576) &'
FxaC_4g22440	1.17197	0.000310872	1.07148	0.00231635	Up	'15.5.21'	'RNA biosynthesis.transcriptional regulation.transcription factor (TUB)'	'transcription factor (TUB) (original description: transcript offset:576 AED:0.17 eAED:0.16 QI:576|0.63|0.66|1|0.90|0.83|12|1432|959) &'
FxaC_10g08340	1.46313	0.0014857	1.61805	0.000359612	Up	'15.5.22'	'RNA biosynthesis.transcriptional regulation.transcription factor (WRKY)'	'transcription factor (WRKY) (original description: transcript offset:174 AED:0.09 eAED:0.09 QI:174|0.66|0.75|0.75|1|1|4|0|236) &'
FxaC_10g45280	1.91783	2.03003e-14	2.06294	3.815e-16	Up	'15.5.22'	'RNA biosynthesis.transcriptional regulation.transcription factor (WRKY)'	'transcription factor (WRKY) (original description: transcript offset:179 AED:0.12 eAED:0.12 QI:179|1|1|1|1|1|5|648|623) &'
FxaC_11g04830	2.28825	1.11159e-17	2.33295	6.50493e-18	Up	'15.5.22'	'RNA biosynthesis.transcriptional regulation.transcription factor (WRKY)'	'transcription factor (WRKY) (original description: transcript offset:325 AED:0.00 eAED:0.00 QI:325|1|1|1|1|1|3|494|277) &'
FxaC_11g41740	1.50982	9.61754e-08	1.55216	6.36627e-08	Up	'15.5.22'	'RNA biosynthesis.transcriptional regulation.transcription factor (WRKY)'	'transcription factor (WRKY) (original description: transcript offset:209 AED:0.09 eAED:0.09 QI:209|1|1|1|1|1|5|734|627) &'
FxaC_12g06490	2.17935	1.18843e-31	2.20119	5.56183e-32	Up	'15.5.22'	'RNA biosynthesis.transcriptional regulation.transcription factor (WRKY)'	'transcription factor (WRKY) (original description: transcript offset:170 AED:0.10 eAED:0.10 QI:170|1|1|1|1|1|5|623|625) &'
FxaC_12g49000	1.1647	5.97376e-12	1.13448	3.23586e-11	Up	'15.5.22'	'RNA biosynthesis.transcriptional regulation.transcription factor (WRKY)'	'transcription factor (WRKY) (original description: transcript offset:206 AED:0.07 eAED:0.07 QI:206|1|1|1|1|1|6|981|573) &'
FxaC_14g18300	1.08691	1.1895e-05	1.21093	7.7759e-07	Up	'15.5.22'	'RNA biosynthesis.transcriptional regulation.transcription factor (WRKY)'	'transcription factor (WRKY) (original description: transcript offset:148 AED:0.04 eAED:0.04 QI:148|1|1|1|1|1|3|364|378) &'
FxaC_17g20230	3.41589	0.00844132	3.07027	0.0471349	Up	'15.5.22'	'RNA biosynthesis.transcriptional regulation.transcription factor (WRKY)'	'transcription factor (WRKY) (original description: transcript offset:33 AED:0.05 eAED:0.05 QI:33|1|1|1|1|1|6|341|672) &'
FxaC_18g41920	-1.73873	0.000252888	-1.5516	0.00255853	Down	'15.5.22'	'RNA biosynthesis.transcriptional regulation.transcription factor (WRKY)'	'transcription factor (WRKY) (original description: transcript offset:781 AED:0.32 eAED:0.32 QI:781|1|1|1|0.66|0.5|4|2174|359) &'
FxaC_19g05000	-1.05561	0.000635575	-1.44365	4.86875e-06	Down	'15.5.22'	'RNA biosynthesis.transcriptional regulation.transcription factor (WRKY)'	'transcription factor (WRKY) (original description: transcript offset:858 AED:0.07 eAED:0.07 QI:858|1|1|1|1|1|3|687|359) &'
FxaC_20g05300	-2.0467	0.000204962	-1.95225	0.00100159	Down	'15.5.22'	'RNA biosynthesis.transcriptional regulation.transcription factor (WRKY)'	'transcription factor (WRKY) (original description: transcript offset:488 AED:0.37 eAED:0.37 QI:488|1|1|1|1|1|3|687|359) &'
FxaC_21g14380	1.84382	3.08155e-11	2.17827	7.79623e-16	Up	'15.5.22'	'RNA biosynthesis.transcriptional regulation.transcription factor (WRKY)'	'transcription factor (WRKY) (original description: transcript offset:211 AED:0.08 eAED:0.08 QI:211|1|1|1|1|1|5|530|600) &'
FxaC_21g33310	1.57131	8.52628e-14	1.7514	5.24794e-17	Up	'15.5.22'	'RNA biosynthesis.transcriptional regulation.transcription factor (WRKY)'	'transcription factor (WRKY) (original description: transcript offset:471 AED:0.15 eAED:0.15 QI:471|1|1|1|1|1|5|326|326) &'
FxaC_22g01520	1.11525	0.000127265	1.19563	4.06627e-05	Up	'15.5.22'	'RNA biosynthesis.transcriptional regulation.transcription factor (WRKY)'	'transcription factor (WRKY) (original description: transcript offset:334 AED:0.01 eAED:0.01 QI:334|1|1|1|1|1|2|481|215) &'
FxaC_22g12340	2.43552	3.04838e-40	2.50342	4.63427e-42	Up	'15.5.22'	'RNA biosynthesis.transcriptional regulation.transcription factor (WRKY)'	'transcription factor (WRKY) (original description: transcript offset:435 AED:0.04 eAED:0.04 QI:435|1|1|1|1|1|5|899|594) &'
FxaC_22g16760	1.8156	9.48046e-21	2.06398	9.32875e-27	Up	'15.5.22'	'RNA biosynthesis.transcriptional regulation.transcription factor (WRKY)'	'transcription factor (WRKY) (original description: transcript offset:180 AED:0.19 eAED:0.19 QI:180|1|1|1|0.66|0.5|4|468|368) &'
FxaC_23g56830	2.1378	0.00622405	2.28625	0.00337747	Up	'15.5.22'	'RNA biosynthesis.transcriptional regulation.transcription factor (WRKY)'	'transcription factor (WRKY) (original description: transcript offset:122 AED:0.13 eAED:0.13 QI:122|1|1|1|0.8|0.66|6|300|600) &'
FxaC_23g61570	1.25543	1.84802e-10	1.63444	9.39508e-18	Up	'15.5.22'	'RNA biosynthesis.transcriptional regulation.transcription factor (WRKY)'	'transcription factor (WRKY) (original description: transcript offset:209 AED:0.17 eAED:0.17 QI:209|1|1|1|1|1|3|382|363) &'
FxaC_24g33610	1.69166	3.20635e-14	1.78416	1.5492e-15	Up	'15.5.22'	'RNA biosynthesis.transcriptional regulation.transcription factor (WRKY)'	'transcription factor (WRKY) (original description: transcript offset:481 AED:0.09 eAED:0.09 QI:481|1|1|1|1|1|5|313|326) &'
FxaC_24g47160	1.02895	4.57601e-09	1.29447	3.70718e-14	Up	'15.5.22'	'RNA biosynthesis.transcriptional regulation.transcription factor (WRKY)'	'transcription factor (WRKY) (original description: transcript offset:220 AED:0.11 eAED:0.11 QI:220|1|1|1|1|1|3|625|367) &'
FxaC_24g51560	1.13827	0.00249422	1.12306	0.00456755	Up	'15.5.22'	'RNA biosynthesis.transcriptional regulation.transcription factor (WRKY)'	'transcription factor (WRKY) (original description: transcript offset:355 AED:0.03 eAED:0.03 QI:355|1|1|1|1|1|5|754|603) &'
FxaC_25g32540	5.37146	0.00105875	5.27191	0.00233911	Up	'15.5.22'	'RNA biosynthesis.transcriptional regulation.transcription factor (WRKY)'	'transcription factor (WRKY) (original description: transcript offset:110 AED:0.08 eAED:0.08 QI:110|1|1|1|1|1|3|354|341) &'
FxaC_26g22640	2.2027	3.64693e-09	2.41534	5.39508e-11	Up	'15.5.22'	'RNA biosynthesis.transcriptional regulation.transcription factor (WRKY)'	'transcription factor (WRKY) (original description: transcript offset:128 AED:0.04 eAED:0.04 QI:128|1|1|1|1|1|3|388|339) &'
FxaC_27g25030	2.74365	6.23393e-10	3.10949	2.91591e-13	Up	'15.5.22'	'RNA biosynthesis.transcriptional regulation.transcription factor (WRKY)'	'transcription factor (WRKY) (original description: transcript offset:127 AED:0.05 eAED:0.05 QI:127|1|1|1|1|1|3|359|343) &'
FxaC_27g27400	1.38387	0.00915883	1.81014	0.00011792	Up	'15.5.22'	'RNA biosynthesis.transcriptional regulation.transcription factor (WRKY)'	'transcription factor (WRKY) (original description: transcript offset:131 AED:0.05 eAED:0.05 QI:131|1|1|1|1|1|3|361|343) &'
FxaC_28g21450	1.90983	0.00072687	2.28764	1.19355e-05	Up	'15.5.22'	'RNA biosynthesis.transcriptional regulation.transcription factor (WRKY)'	'transcription factor (WRKY) (original description: transcript offset:262 AED:0.04 eAED:0.04 QI:262|1|1|1|1|1|3|366|335) &'
FxaC_2g31490	2.69805	0.000257516	2.5931	0.000976336	Up	'15.5.22'	'RNA biosynthesis.transcriptional regulation.transcription factor (WRKY)'	'transcription factor (WRKY) (original description: transcript offset:0 AED:0.07 eAED:0.07 QI:0|0.5|0|1|0.5|0.33|3|0|223) &'
FxaC_3g32610	4.53731	0.0127429	4.50167	0.0192372	Up	'15.5.22'	'RNA biosynthesis.transcriptional regulation.transcription factor (WRKY)'	'transcription factor (WRKY) (original description: transcript offset:110 AED:0.10 eAED:0.10 QI:110|0.8|0.83|1|0.6|0.5|6|243|424) &'
FxaC_6g46520	1.77149	0.00718453	1.75333	0.0114167	Up	'15.5.22'	'RNA biosynthesis.transcriptional regulation.transcription factor (WRKY)'	'transcription factor (WRKY) (original description: transcript offset:446 AED:0.17 eAED:0.17 QI:446|0.71|0.62|1|0.85|0.75|8|115|711) &'
FxaC_8g04260	1.9086	0.0169094	1.82423	0.0300321	Up	'15.5.22'	'RNA biosynthesis.transcriptional regulation.transcription factor (WRKY)'	'transcription factor (WRKY) (original description: transcript offset:1024 AED:0.18 eAED:0.18 QI:1024|0.83|0.85|1|1|1|7|615|452) &'
FxaC_9g08120	2.28504	1.52183e-11	2.30072	2.63812e-11	Up	'15.5.22'	'RNA biosynthesis.transcriptional regulation.transcription factor (WRKY)'	'transcription factor (WRKY) (original description: transcript offset:216 AED:0.09 eAED:0.09 QI:216|1|1|1|1|1|5|913|618) &'
FxaC_9g28140	-1.28012	0.001575	-1.35812	0.00153824	Down	'15.5.22'	'RNA biosynthesis.transcriptional regulation.transcription factor (WRKY)'	'transcription factor (WRKY) (original description: transcript offset:283 AED:0.11 eAED:0.11 QI:283|1|1|1|0.83|0.71|7|245|573) &'
FxaC_9g47310	1.94816	2.33257e-17	2.1571	3.19107e-21	Up	'15.5.22'	'RNA biosynthesis.transcriptional regulation.transcription factor (WRKY)'	'transcription factor (WRKY) (original description: transcript offset:237 AED:0.07 eAED:0.07 QI:237|1|1|1|1|1|3|555|274) &'
FxaC_1g05550	-1.85705	0.000794044	-1.38095	0.0258714	Down	'15.5.23'	'RNA biosynthesis.transcriptional regulation.transcription factor (ARR-B)'	'transcription factor (ARR-B) (original description: transcript offset:286 AED:0.07 eAED:0.06 QI:286|0.8|0.83|1|1|1|6|1173|690) &'
FxaC_12g11830	1.9809	0.000178014	1.7991	0.0020184	Up	'15.5.24'	'RNA biosynthesis.transcriptional regulation.transcription factor (AS2/LOB)'	'transcription factor (AS2/LOB) (original description: transcript offset:67 AED:0.06 eAED:0.06 QI:67|1|1|1|1|1|2|349|237) &'
FxaC_21g11980	3.25414	8.17219e-79	3.03755	9.79226e-69	Up	'15.5.24'	'RNA biosynthesis.transcriptional regulation.transcription factor (AS2/LOB)'	'transcription factor (AS2/LOB) (original description: transcript offset:255 AED:0.07 eAED:0.07 QI:255|1|1|1|1|1|2|791|301) &'
FxaC_22g17510	2.2001	9.91539e-40	2.1702	2.17579e-38	Up	'15.5.24'	'RNA biosynthesis.transcriptional regulation.transcription factor (AS2/LOB)'	'transcription factor (AS2/LOB) (original description: transcript offset:452 AED:0.07 eAED:0.07 QI:452|1|1|1|1|1|2|2097|301) &'
FxaC_23g54600	3.78318	2.27241e-101	3.6462	4.1789e-94	Up	'15.5.24'	'RNA biosynthesis.transcriptional regulation.transcription factor (AS2/LOB)'	'transcription factor (AS2/LOB) (original description: transcript offset:194 AED:0.02 eAED:0.02 QI:194|1|1|1|1|1|2|789|301) &'
FxaC_24g54200	2.15951	6.27484e-41	1.91891	2.84987e-32	Up	'15.5.24'	'RNA biosynthesis.transcriptional regulation.transcription factor (AS2/LOB)'	'transcription factor (AS2/LOB) (original description: transcript offset:235 AED:0.01 eAED:0.01 QI:235|1|1|1|1|1|2|712|301) &'
FxaC_26g26050	1.81616	0.000492819	1.93065	0.000214689	Up	'15.5.24'	'RNA biosynthesis.transcriptional regulation.transcription factor (AS2/LOB)'	'transcription factor (AS2/LOB) (original description: transcript offset:0 AED:0.08 eAED:0.08 QI:0|0|0|1|1|1|2|0|245) &'
FxaC_28g09190	1.36431	0.00159496	1.39389	0.00180449	Up	'15.5.24'	'RNA biosynthesis.transcriptional regulation.transcription factor (AS2/LOB)'	'transcription factor (AS2/LOB) (original description: transcript offset:69 AED:0.08 eAED:0.08 QI:69|1|1|1|1|1|2|120|173) &'
FxaC_8g14380	-1.2885	0.0475174	-2.15588	0.00100951	Down	'15.5.24'	'RNA biosynthesis.transcriptional regulation.transcription factor (AS2/LOB)'	'transcription factor (AS2/LOB) (original description: transcript offset:0 AED:0.39 eAED:0.39 QI:0|0.5|0.2|1|0.5|0.6|5|83|303) &'
FxaC_17g39580	1.31644	0.0107028	1.18002	0.0459246	Up	'15.5.26'	'RNA biosynthesis.transcriptional regulation.transcription factor (CAMTA)'	'transcription factor (CAMTA) (original description: transcript offset:277 AED:0.11 eAED:0.11 QI:277|0.83|0.84|1|1|1|13|433|1001) &'
FxaC_19g28040	1.10004	0.0109482	1.07356	0.0201752	Up	'15.5.26'	'RNA biosynthesis.transcriptional regulation.transcription factor (CAMTA)'	'transcription factor (CAMTA) (original description: transcript offset:338 AED:0.09 eAED:0.09 QI:338|1|1|1|1|1|12|430|987) &'
FxaC_12g49160	1.00391	0.0346272	1.01806	0.0404882	Up	'15.5.29'	'RNA biosynthesis.transcriptional regulation.transcription factor (JUMONJI)'	'transcription factor (JUMONJI) (original description: transcript offset:1604 AED:0.15 eAED:0.15 QI:1604|0.91|0.92|1|0.83|0.84|13|242|449) &'
FxaC_27g12030	-1.04274	0.00114228	-1.11163	0.000900009	Down	'15.5.29'	'RNA biosynthesis.transcriptional regulation.transcription factor (JUMONJI)'	'transcription factor (JUMONJI) (original description: transcript offset:1019 AED:0.26 eAED:0.23 QI:1019|0.63|0.58|0.91|0.90|0.83|12|0|795) &'
FxaC_28g17170	1.5017	2.1149e-10	1.63535	4.35345e-12	Up	'15.5.29'	'RNA biosynthesis.transcriptional regulation.transcription factor (JUMONJI)'	'transcription factor (JUMONJI) (original description: transcript offset:455 AED:0.04 eAED:0.03 QI:455|0.44|0.5|0.8|0.77|0.6|10|332|1602) &'
FxaC_15g05840	-1.92178	0.000739179	-1.71249	0.00523147	Down	'15.5.3.1'	'RNA biosynthesis.transcriptional regulation.Homeobox transcription factor superfamily.transcription factor (HD-ZIP I/II)'	'transcription factor (HD-ZIP I/II) (original description: transcript offset:354 AED:0.03 eAED:0.03 QI:354|1|1|1|1|1|3|1299|304) &'
FxaC_16g26520	-1.12106	0.00108956	-1.18253	0.000917188	Down	'15.5.3.1'	'RNA biosynthesis.transcriptional regulation.Homeobox transcription factor superfamily.transcription factor (HD-ZIP I/II)'	'transcription factor (HD-ZIP I/II) (original description: transcript offset:380 AED:0.15 eAED:0.15 QI:380|1|1|1|1|1|3|221|328) &'
FxaC_17g25690	-1.55288	1.41898e-08	-1.20348	3.42966e-05	Down	'15.5.3.1'	'RNA biosynthesis.transcriptional regulation.Homeobox transcription factor superfamily.transcription factor (HD-ZIP I/II)'	'transcription factor (HD-ZIP I/II) (original description: transcript offset:39 AED:0.07 eAED:0.07 QI:39|1|1|1|1|1|4|594|384) &'
FxaC_18g25290	-2.52029	2.88698e-23	-2.36861	1.33367e-19	Down	'15.5.3.1'	'RNA biosynthesis.transcriptional regulation.Homeobox transcription factor superfamily.transcription factor (HD-ZIP I/II)'	'transcription factor (HD-ZIP I/II) (original description: transcript offset:230 AED:0.08 eAED:0.08 QI:230|1|1|1|1|1|4|832|315) &'
FxaC_19g17890	-1.21645	5.55965e-05	-1.12935	0.000434407	Down	'15.5.3.1'	'RNA biosynthesis.transcriptional regulation.Homeobox transcription factor superfamily.transcription factor (HD-ZIP I/II)'	'transcription factor (HD-ZIP I/II) (original description: transcript offset:233 AED:0.10 eAED:0.10 QI:233|1|1|1|1|1|4|661|318) &'
FxaC_22g05690	2.03253	1.57926e-40	2.10512	3.57364e-43	Up	'15.5.3.1'	'RNA biosynthesis.transcriptional regulation.Homeobox transcription factor superfamily.transcription factor (HD-ZIP I/II)'	'transcription factor (HD-ZIP I/II) (original description: transcript offset:454 AED:0.04 eAED:0.04 QI:454|1|1|1|1|1|3|177|319) &'
FxaC_23g18650	1.78989	0.00387017	2.10505	0.000288349	Up	'15.5.3.1'	'RNA biosynthesis.transcriptional regulation.Homeobox transcription factor superfamily.transcription factor (HD-ZIP I/II)'	'transcription factor (HD-ZIP I/II) (original description: transcript offset:106 AED:0.11 eAED:0.11 QI:106|1|1|1|1|1|4|505|343) &'
FxaC_25g23510	3.13698	4.62445e-08	2.94577	1.67805e-06	Up	'15.5.3.1'	'RNA biosynthesis.transcriptional regulation.Homeobox transcription factor superfamily.transcription factor (HD-ZIP I/II)'	'transcription factor (HD-ZIP I/II) (original description: transcript offset:260 AED:0.01 eAED:0.01 QI:260|1|1|1|1|1|2|507|243) &'
FxaC_25g35020	2.32538	5.35228e-07	2.23533	4.5817e-06	Up	'15.5.3.1'	'RNA biosynthesis.transcriptional regulation.Homeobox transcription factor superfamily.transcription factor (HD-ZIP I/II)'	'transcription factor (HD-ZIP I/II) (original description: transcript offset:236 AED:0.01 eAED:0.01 QI:236|1|1|1|1|1|2|492|243) &'
FxaC_26g04100	2.30721	1.17853e-10	2.18415	6.62062e-09	Up	'15.5.3.1'	'RNA biosynthesis.transcriptional regulation.Homeobox transcription factor superfamily.transcription factor (HD-ZIP I/II)'	'transcription factor (HD-ZIP I/II) (original description: transcript offset:12 AED:0.06 eAED:0.06 QI:12|1|1|1|0.5|0.33|3|469|226) &'
FxaC_26g20120	1.66803	2.39615e-06	1.81182	2.535e-07	Up	'15.5.3.1'	'RNA biosynthesis.transcriptional regulation.Homeobox transcription factor superfamily.transcription factor (HD-ZIP I/II)'	'transcription factor (HD-ZIP I/II) (original description: transcript offset:244 AED:0.14 eAED:0.14 QI:244|1|1|1|1|1|2|765|243) &'
FxaC_27g29770	1.0806	9.3554e-08	1.01611	1.2084e-06	Up	'15.5.3.1'	'RNA biosynthesis.transcriptional regulation.Homeobox transcription factor superfamily.transcription factor (HD-ZIP I/II)'	'transcription factor (HD-ZIP I/II) (original description: transcript offset:226 AED:0.04 eAED:0.04 QI:226|1|1|1|1|1|2|639|243) &'
FxaC_27g33250	1.11306	2.05479e-08	1.05486	2.46931e-07	Up	'15.5.3.1'	'RNA biosynthesis.transcriptional regulation.Homeobox transcription factor superfamily.transcription factor (HD-ZIP I/II)'	'transcription factor (HD-ZIP I/II) (original description: transcript offset:226 AED:0.04 eAED:0.04 QI:226|1|1|1|1|1|2|770|243) &'
FxaC_27g48570	2.45936	2.22629e-05	1.85777	0.0110896	Up	'15.5.3.1'	'RNA biosynthesis.transcriptional regulation.Homeobox transcription factor superfamily.transcription factor (HD-ZIP I/II)'	'transcription factor (HD-ZIP I/II) (original description: transcript offset:107 AED:0.04 eAED:0.04 QI:107|1|1|1|1|1|2|436|214) &'
FxaC_27g51880	2.14326	0.000219778	1.93344	0.00271075	Up	'15.5.3.1'	'RNA biosynthesis.transcriptional regulation.Homeobox transcription factor superfamily.transcription factor (HD-ZIP I/II)'	'transcription factor (HD-ZIP I/II) (original description: transcript offset:105 AED:0.03 eAED:0.03 QI:105|1|1|1|1|1|2|518|214) &'
FxaC_28g01650	2.05216	6.34922e-18	2.23395	3.73035e-21	Up	'15.5.3.1'	'RNA biosynthesis.transcriptional regulation.Homeobox transcription factor superfamily.transcription factor (HD-ZIP I/II)'	'transcription factor (HD-ZIP I/II) (original description: transcript offset:228 AED:0.03 eAED:0.03 QI:228|1|1|1|1|1|2|449|214) &'
FxaC_28g15210	1.50492	3.12525e-15	1.50298	7.46496e-15	Up	'15.5.3.1'	'RNA biosynthesis.transcriptional regulation.Homeobox transcription factor superfamily.transcription factor (HD-ZIP I/II)'	'transcription factor (HD-ZIP I/II) (original description: transcript offset:321 AED:0.04 eAED:0.04 QI:321|1|1|1|1|1|2|510|243) &'
FxaC_2g27350	-1.45633	4.78767e-20	-1.28582	1.41306e-15	Down	'15.5.3.1'	'RNA biosynthesis.transcriptional regulation.Homeobox transcription factor superfamily.transcription factor (HD-ZIP I/II)'	'transcription factor (HD-ZIP I/II) (original description: transcript offset:569 AED:0.03 eAED:0.03 QI:569|1|1|1|0.5|0.66|3|518|330) &'
FxaC_3g22990	-2.03414	3.86171e-31	-2.00496	3.77194e-29	Down	'15.5.3.1'	'RNA biosynthesis.transcriptional regulation.Homeobox transcription factor superfamily.transcription factor (HD-ZIP I/II)'	'transcription factor (HD-ZIP I/II) (original description: transcript offset:589 AED:0.02 eAED:0.02 QI:589|1|1|1|0.5|0.66|3|526|330) &'
FxaC_4g17290	-1.10231	9.91926e-09	-1.27427	7.18299e-11	Down	'15.5.3.1'	'RNA biosynthesis.transcriptional regulation.Homeobox transcription factor superfamily.transcription factor (HD-ZIP I/II)'	'transcription factor (HD-ZIP I/II) (original description: transcript offset:590 AED:0.08 eAED:0.08 QI:590|1|1|1|0.5|0.66|3|557|329) &'
FxaC_11g18120	1.21267	3.14787e-06	1.23945	3.18985e-06	Up	'15.5.3.10'	'RNA biosynthesis.transcriptional regulation.Homeobox transcription factor superfamily.transcription factor (SAWADEE)'	'transcription factor (SAWADEE) (original description: transcript offset:331 AED:0.13 eAED:0.13 QI:331|1|1|1|0.87|0.77|9|275|370) &'
FxaC_9g35210	1.25491	2.43147e-06	1.19024	1.90762e-05	Up	'15.5.3.10'	'RNA biosynthesis.transcriptional regulation.Homeobox transcription factor superfamily.transcription factor (SAWADEE)'	'transcription factor (SAWADEE) (original description: transcript offset:368 AED:0.03 eAED:0.03 QI:368|1|1|1|0.87|0.88|9|498|370) &'
FxaC_14g06320	3.24128	4.01395e-59	3.21007	2.77208e-57	Up	'15.5.3.13'	'RNA biosynthesis.transcriptional regulation.Homeobox transcription factor superfamily.transcription factor (zf-HD)'	'transcription factor (zf-HD) (original description: transcript offset:0 AED:0.01 eAED:0.01 QI:0|-1|0|1|-1|1|1|0|338) &'
FxaC_16g25800	1.70436	0.00292611	2.09765	6.15371e-05	Up	'15.5.3.13'	'RNA biosynthesis.transcriptional regulation.Homeobox transcription factor superfamily.transcription factor (zf-HD)'	'transcription factor (zf-HD) (original description: transcript offset:0 AED:0.21 eAED:0.21 QI:0|-1|0|1|-1|1|1|0|343) &'
FxaC_18g30770	1.66206	0.0126758	1.65993	0.0180871	Up	'15.5.3.13'	'RNA biosynthesis.transcriptional regulation.Homeobox transcription factor superfamily.transcription factor (zf-HD)'	'transcription factor (zf-HD) (original description: transcript offset:0 AED:0.36 eAED:0.36 QI:0|-1|0|1|-1|1|1|0|98) &'
FxaC_19g27940	2.50364	0.000315783	2.65707	0.000114444	Up	'15.5.3.13'	'RNA biosynthesis.transcriptional regulation.Homeobox transcription factor superfamily.transcription factor (zf-HD)'	'transcription factor (zf-HD) (original description: transcript offset:0 AED:0.30 eAED:0.30 QI:0|-1|0|1|-1|1|1|0|382) &'
FxaC_23g48560	1.82996	1.75164e-07	1.70454	5.45081e-06	Up	'15.5.3.13'	'RNA biosynthesis.transcriptional regulation.Homeobox transcription factor superfamily.transcription factor (zf-HD)'	'transcription factor (zf-HD) (original description: transcript offset:0 AED:0.40 eAED:0.40 QI:0|-1|0|1|-1|1|1|0|88) &'
FxaC_17g04610	1.87322	2.24351e-18	1.68485	3.61747e-14	Up	'15.5.3.4'	'RNA biosynthesis.transcriptional regulation.Homeobox transcription factor superfamily.transcription factor (KNOX)'	'transcription factor (KNOX) (original description: transcript offset:369 AED:0.15 eAED:0.15 QI:369|1|1|1|1|1|3|4910|196) &'
FxaC_12g13920	1.28113	1.35966e-10	1.30119	1.27823e-10	Up	'15.5.3.5'	'RNA biosynthesis.transcriptional regulation.Homeobox transcription factor superfamily.transcription factor (BEL)'	'transcription factor (BEL) (original description: transcript offset:911 AED:0.09 eAED:0.09 QI:911|1|1|1|0.5|0.42|7|521|768) &'
FxaC_20g03080	-1.14096	2.02125e-05	-1.04481	0.00022868	Down	'15.5.3.5'	'RNA biosynthesis.transcriptional regulation.Homeobox transcription factor superfamily.transcription factor (BEL)'	'transcription factor (BEL) (original description: transcript offset:370 AED:0.06 eAED:0.06 QI:370|0.75|0.8|1|0.75|0.6|5|402|663) &'
FxaC_22g39440	1.07565	3.74976e-10	1.43955	6.00457e-18	Up	'15.5.3.5'	'RNA biosynthesis.transcriptional regulation.Homeobox transcription factor superfamily.transcription factor (BEL)'	'transcription factor (BEL) (original description: transcript offset:652 AED:0.11 eAED:0.11 QI:652|1|1|1|0.5|0.42|7|381|704) &'
FxaC_27g39030	1.47	2.09897e-10	1.51269	1.13996e-10	Up	'15.5.3.5'	'RNA biosynthesis.transcriptional regulation.Homeobox transcription factor superfamily.transcription factor (BEL)'	'transcription factor (BEL) (original description: transcript offset:0 AED:0.09 eAED:0.13 QI:0|0.28|0.37|1|0.57|0.37|8|604|895) &'
FxaC_5g02660	-2.30854	1.24514e-13	-2.16706	1.6575e-11	Down	'15.5.3.5'	'RNA biosynthesis.transcriptional regulation.Homeobox transcription factor superfamily.transcription factor (BEL)'	'transcription factor (BEL) (original description: transcript offset:1231 AED:0.10 eAED:0.10 QI:1231|0.88|0.8|1|0.77|0.7|10|1596|805) &'
FxaC_8g06600	1.4755	0.000244432	1.27805	0.00514441	Up	'15.5.3.5'	'RNA biosynthesis.transcriptional regulation.Homeobox transcription factor superfamily.transcription factor (BEL)'	'transcription factor (BEL) (original description: transcript offset:638 AED:0.28 eAED:0.28 QI:638|1|1|1|0.75|0.6|5|474|615) &'
FxaC_10g38520	-2.40877	0.000218733	-1.7414	0.0132339	Down	'15.5.3.6'	'RNA biosynthesis.transcriptional regulation.Homeobox transcription factor superfamily.transcription factor (WOX)'	'transcription factor (WOX) (original description: transcript offset:0 AED:0.00 eAED:0.00 QI:0|1|0.5|1|1|1|2|282|250) &'
FxaC_1g13190	1.91156	9.85019e-05	1.4362	0.0194639	Up	'15.5.3.6'	'RNA biosynthesis.transcriptional regulation.Homeobox transcription factor superfamily.transcription factor (WOX)'	'transcription factor (WOX) (original description: transcript offset:81 AED:0.02 eAED:0.02 QI:81|0.5|0.33|1|1|1|3|0|296) &'
FxaC_18g13510	-1.6152	0.0285319	-2.74523	0.000563519	Down	'15.5.30'	'RNA biosynthesis.transcriptional regulation.transcription factor (PHD)'	'PHD finger transcription factor (original description: transcript offset:0 AED:0.26 eAED:0.26 QI:0|-1|0|1|-1|1|1|0|244) &'
FxaC_1g20030	-1.97744	3.87423e-06	-1.87173	3.5159e-05	Down	'15.5.31'	'RNA biosynthesis.transcriptional regulation.transcription factor (TAZ)'	'transcription factor (TAZ) (original description: transcript offset:287 AED:0.19 eAED:0.19 QI:287|1|1|1|0.8|0.83|6|354|363) &'
FxaC_10g45470	-3.19973	0.00136979	-3.43094	0.00203608	Down	'15.5.32'	'RNA biosynthesis.transcriptional regulation.transcription factor (bHLH)'	'transcription factor (bHLH) (original description: transcript offset:37 AED:0.11 eAED:0.11 QI:37|1|1|1|0.66|0.5|4|361|166) &'
FxaC_13g02290	-1.63891	0.0293988	-1.91239	0.0170563	Down	'15.5.32'	'RNA biosynthesis.transcriptional regulation.transcription factor (bHLH)'	'transcription factor (bHLH) (original description: transcript offset:325 AED:0.15 eAED:0.15 QI:325|0.66|0.85|1|0.5|0.85|7|238|355) &'
FxaC_13g15320	2.03468	5.71521e-09	2.10689	2.93966e-09	Up	'15.5.32'	'RNA biosynthesis.transcriptional regulation.transcription factor (bHLH)'	'transcription factor (bHLH) (original description: transcript offset:0 AED:0.33 eAED:0.33 QI:0|-1|0|1|-1|1|1|0|162) &'
FxaC_13g30140	1.68499	1.60819e-22	1.69544	1.66876e-22	Up	'15.5.32'	'RNA biosynthesis.transcriptional regulation.transcription factor (bHLH)'	'transcription factor (bHLH) (original description: transcript offset:304 AED:0.11 eAED:0.11 QI:304|1|1|1|1|1|8|393|550) &'
FxaC_14g02150	-1.17095	0.00691383	-1.23328	0.00707476	Down	'15.5.32'	'RNA biosynthesis.transcriptional regulation.transcription factor (bHLH)'	'transcription factor (bHLH) (original description: transcript offset:347 AED:0.16 eAED:0.16 QI:347|0.5|0.71|1|0.66|0.85|7|181|379) &'
FxaC_16g07950	1.13326	0.0034097	1.01354	0.0197086	Up	'15.5.32'	'RNA biosynthesis.transcriptional regulation.transcription factor (bHLH)'	'transcription factor (bHLH) (original description: transcript offset:0 AED:0.17 eAED:0.17 QI:0|-1|0|1|-1|1|1|0|211) &'
FxaC_16g12880	1.40869	9.25743e-09	1.3257	1.9444e-07	Up	'15.5.32'	'RNA biosynthesis.transcriptional regulation.transcription factor (bHLH)'	'transcription factor (bHLH) (original description: transcript offset:305 AED:0.11 eAED:0.11 QI:305|1|1|1|1|1|8|378|550) &'
FxaC_16g23390	2.2261	4.52017e-24	2.26887	1.7364e-24	Up	'15.5.32'	'RNA biosynthesis.transcriptional regulation.transcription factor (bHLH)'	'transcription factor (bHLH) (original description: transcript offset:2222 AED:0.26 eAED:0.26 QI:2222|1|1|1|0.83|0.85|7|578|162) &'
FxaC_17g17920	-1.31779	5.71006e-12	-1.34033	8.69459e-12	Down	'15.5.32'	'RNA biosynthesis.transcriptional regulation.transcription factor (bHLH)'	'transcription factor (bHLH) (original description: transcript offset:471 AED:0.16 eAED:0.16 QI:471|1|1|1|0.7|0.63|11|1465|294) &'
FxaC_1g21610	1.97152	0.00301369	1.77522	0.0184832	Up	'15.5.32'	'RNA biosynthesis.transcriptional regulation.transcription factor (bHLH)'	'transcription factor (bHLH) (original description: transcript offset:230 AED:0.04 eAED:0.04 QI:230|1|1|1|1|1|4|203|365) &'
FxaC_21g19770	-5.33105	0.00170652	-5.33105	0.00456327	Down	'15.5.32'	'RNA biosynthesis.transcriptional regulation.transcription factor (bHLH)'	'transcription factor (bHLH) (original description: transcript offset:0 AED:0.29 eAED:0.29 QI:0|-1|0|1|-1|1|1|0|143) &'
FxaC_25g30100	1.95954	0.000132812	1.81766	0.00111742	Up	'15.5.32'	'RNA biosynthesis.transcriptional regulation.transcription factor (bHLH)'	'transcription factor (bHLH) (original description: transcript offset:0 AED:0.32 eAED:0.32 QI:0|0.6|0.66|1|0.6|0.33|6|1130|251) &'
FxaC_3g22920	2.79676	0.0296334	2.7866	0.0384616	Up	'15.5.32'	'RNA biosynthesis.transcriptional regulation.transcription factor (bHLH)'	'transcription factor (bHLH) (original description: transcript offset:215 AED:0.05 eAED:0.05 QI:215|1|1|1|1|1|3|195|345) &'
FxaC_6g21790	1.06101	5.98525e-09	1.53959	9.49056e-19	Up	'15.5.32'	'RNA biosynthesis.transcriptional regulation.transcription factor (bHLH)'	'transcription factor (bHLH) (original description: transcript offset:0 AED:0.41 eAED:0.41 QI:0|-1|0|1|-1|1|1|0|170) &'
FxaC_7g17700	-1.24958	1.79285e-05	-1.30981	1.94168e-05	Down	'15.5.32'	'RNA biosynthesis.transcriptional regulation.transcription factor (bHLH)'	'transcription factor (bHLH) (original description: transcript offset:196 AED:0.11 eAED:0.11 QI:196|1|1|1|1|1|7|428|542) &'
FxaC_10g05500	1.1543	2.07034e-05	1.03228	0.000409627	Up	'15.5.37'	'RNA biosynthesis.transcriptional regulation.transcription factor (OFP)'	'transcription factor (OFP) (original description: transcript offset:147 AED:0.31 eAED:0.31 QI:147|1|1|1|0.66|0.85|7|815|695) &'
FxaC_5g12820	2.02053	2.63818e-10	2.04808	4.33027e-10	Up	'15.5.37'	'RNA biosynthesis.transcriptional regulation.transcription factor (OFP)'	'transcription factor (OFP) (original description: transcript offset:0 AED:0.00 eAED:0.00 QI:0|-1|0|1|-1|1|1|0|230) &'
FxaC_6g27980	1.43322	0.00462401	1.40725	0.00938586	Up	'15.5.37'	'RNA biosynthesis.transcriptional regulation.transcription factor (OFP)'	'transcription factor (OFP) (original description: transcript offset:0 AED:0.36 eAED:0.36 QI:0|-1|0|1|-1|1|1|0|232) &'
FxaC_7g42480	-2.64753	0.000220948	-2.01236	0.00805479	Down	'15.5.37'	'RNA biosynthesis.transcriptional regulation.transcription factor (OFP)'	'transcription factor (OFP) (original description: transcript offset:3028 AED:0.15 eAED:0.15 QI:3028|0.96|0.96|1|0.96|0.92|28|731|327) &'
FxaC_8g19210	1.15557	2.09358e-12	1.24866	2.73403e-14	Up	'15.5.37'	'RNA biosynthesis.transcriptional regulation.transcription factor (OFP)'	'transcription factor (OFP) (original description: transcript offset:0 AED:0.00 eAED:0.00 QI:0|-1|0|1|-1|1|1|0|231) &'
FxaC_11g04590	-1.21254	0.00397296	-1.81238	3.24713e-05	Down	'15.5.39'	'RNA biosynthesis.transcriptional regulation.transcription factor (BZR)'	'transcription factor (BZR) (original description: transcript offset:177 AED:0.03 eAED:0.03 QI:177|1|1|1|1|1|2|1705|329) &'
FxaC_10g28070	2.48424	9.018e-12	2.20297	2.49458e-08	Up	'15.5.4.1'	'RNA biosynthesis.transcriptional regulation.bZIP transcription factor superfamily.transcription factor (bZIP)'	'transcription factor (bZIP) (original description: transcript offset:510 AED:0.12 eAED:0.12 QI:510|1|1|1|0.81|0.83|12|197|547) &'
FxaC_11g18000	-5.86458	5.02646e-05	-5.86458	0.000215902	Down	'15.5.4.1'	'RNA biosynthesis.transcriptional regulation.bZIP transcription factor superfamily.transcription factor (bZIP)'	'transcription factor (bZIP) (original description: transcript offset:473 AED:0.11 eAED:0.11 QI:473|1|1|1|1|1|4|282|364) &'
FxaC_11g42530	-1.76235	9.9386e-06	-1.41996	0.000875072	Down	'15.5.4.1'	'RNA biosynthesis.transcriptional regulation.bZIP transcription factor superfamily.transcription factor (bZIP)'	'transcription factor (bZIP) (original description: transcript offset:20 AED:0.14 eAED:0.14 QI:20|1|1|1|1|1|4|892|435) &'
FxaC_12g22330	1.78531	0.00125734	1.57489	0.0126543	Up	'15.5.4.1'	'RNA biosynthesis.transcriptional regulation.bZIP transcription factor superfamily.transcription factor (bZIP)'	'transcription factor (bZIP) (original description: transcript offset:484 AED:0.04 eAED:0.04 QI:484|0.90|0.91|1|0.81|0.83|12|188|546) &'
FxaC_1g14170	1.62993	1.2099e-06	2.42426	5.02609e-14	Up	'15.5.4.1'	'RNA biosynthesis.transcriptional regulation.bZIP transcription factor superfamily.transcription factor (bZIP)'	'transcription factor (bZIP) (original description: transcript offset:0 AED:0.22 eAED:0.22 QI:0|0|0|1|0|0|2|0|200) &'
FxaC_21g67500	1.38594	2.69516e-11	1.4344	7.85105e-12	Up	'15.5.4.1'	'RNA biosynthesis.transcriptional regulation.bZIP transcription factor superfamily.transcription factor (bZIP)'	'transcription factor (bZIP) (original description: transcript offset:113 AED:0.15 eAED:0.15 QI:113|1|1|1|1|1|6|303|428) &'
FxaC_24g23560	-2.36109	0.00013413	-1.70074	0.0104451	Down	'15.5.4.1'	'RNA biosynthesis.transcriptional regulation.bZIP transcription factor superfamily.transcription factor (bZIP)'	'transcription factor (bZIP) (original description: transcript offset:107 AED:0.18 eAED:0.18 QI:107|0.83|0.85|1|0.66|0.57|7|2266|507) &'
FxaC_26g11830	-1.21331	0.00164425	-1.12953	0.00658709	Down	'15.5.4.1'	'RNA biosynthesis.transcriptional regulation.bZIP transcription factor superfamily.transcription factor (bZIP)'	'transcription factor (bZIP) (original description: transcript offset:202 AED:0.17 eAED:0.17 QI:202|1|1|1|1|1|4|563|364) &'
FxaC_26g22040	-1.35313	0.012039	-1.49443	0.00868456	Down	'15.5.4.1'	'RNA biosynthesis.transcriptional regulation.bZIP transcription factor superfamily.transcription factor (bZIP)'	'transcription factor (bZIP) (original description: transcript offset:415 AED:0.14 eAED:0.14 QI:415|1|1|1|0.91|0.84|13|433|427) &'
FxaC_27g04520	1.38684	0.00719319	1.64678	0.000680524	Up	'15.5.4.1'	'RNA biosynthesis.transcriptional regulation.bZIP transcription factor superfamily.transcription factor (bZIP)'	'transcription factor (bZIP) (original description: transcript offset:376 AED:0.11 eAED:0.11 QI:376|1|1|1|0.75|0.77|9|235|333) &'
FxaC_2g16590	-2.3957	0.0409341	-5.68614	0.000587822	Down	'15.5.4.1'	'RNA biosynthesis.transcriptional regulation.bZIP transcription factor superfamily.transcription factor (bZIP)'	'transcription factor (bZIP) (original description: transcript offset:123 AED:0.08 eAED:0.08 QI:123|1|1|1|1|1|3|329|263) &'
FxaC_2g18220	1.17923	1.02314e-13	1.56525	7.82673e-24	Up	'15.5.4.1'	'RNA biosynthesis.transcriptional regulation.bZIP transcription factor superfamily.transcription factor (bZIP)'	'transcription factor (bZIP) (original description: transcript offset:0 AED:0.02 eAED:0.00 QI:0|0|0|1|0|0|2|0|198) &'
FxaC_2g29860	-2.21141	1.73326e-15	-1.50905	7.53898e-08	Down	'15.5.4.1'	'RNA biosynthesis.transcriptional regulation.bZIP transcription factor superfamily.transcription factor (bZIP)'	'transcription factor (bZIP) (original description: transcript offset:0 AED:0.35 eAED:0.35 QI:0|-1|0|1|-1|1|1|0|171) &'
FxaC_3g25760	1.49277	0.00137818	1.37206	0.00737902	Up	'15.5.4.1'	'RNA biosynthesis.transcriptional regulation.bZIP transcription factor superfamily.transcription factor (bZIP)'	'transcription factor (bZIP) (original description: transcript offset:746 AED:0.16 eAED:0.16 QI:746|1|1|1|0.87|0.88|9|494|407) &'
FxaC_4g26950	2.92097	1.20371e-08	3.45091	4.45488e-13	Up	'15.5.4.1'	'RNA biosynthesis.transcriptional regulation.bZIP transcription factor superfamily.transcription factor (bZIP)'	'transcription factor (bZIP) (original description: transcript offset:0 AED:0.35 eAED:0.37 QI:0|0|0|1|0|0|2|0|202) &'
FxaC_5g05700	-1.78167	0.00286925	-2.56142	9.90722e-05	Down	'15.5.4.1'	'RNA biosynthesis.transcriptional regulation.bZIP transcription factor superfamily.transcription factor (bZIP)'	'transcription factor (bZIP) (original description: transcript offset:208 AED:0.40 eAED:0.40 QI:208|1|1|1|1|1|4|480|161) &'
FxaC_6g42550	-1.87852	4.4765e-09	-1.21712	0.000306264	Down	'15.5.4.1'	'RNA biosynthesis.transcriptional regulation.bZIP transcription factor superfamily.transcription factor (bZIP)'	'transcription factor (bZIP) (original description: transcript offset:0 AED:0.22 eAED:0.22 QI:0|0.5|0.33|1|0|0|3|389|205) &'
FxaC_7g30690	-2.33615	4.83998e-12	-2.35209	5.34505e-11	Down	'15.5.4.1'	'RNA biosynthesis.transcriptional regulation.bZIP transcription factor superfamily.transcription factor (bZIP)'	'transcription factor (bZIP) (original description: transcript offset:281 AED:0.39 eAED:0.39 QI:281|1|1|1|1|1|4|523|166) &'
FxaC_7g41740	-2.52953	1.4476e-53	-2.55553	5.53094e-53	Down	'15.5.4.1'	'RNA biosynthesis.transcriptional regulation.bZIP transcription factor superfamily.transcription factor (bZIP)'	'transcription factor (bZIP) (original description: transcript offset:0 AED:0.34 eAED:0.34 QI:0|-1|0|1|-1|1|1|0|171) &'
FxaC_8g01850	-2.46329	3.76272e-08	-2.10932	5.06305e-06	Down	'15.5.4.1'	'RNA biosynthesis.transcriptional regulation.bZIP transcription factor superfamily.transcription factor (bZIP)'	'transcription factor (bZIP) (original description: transcript offset:0 AED:0.55 eAED:0.55 QI:0|0|0|0.66|1|0.66|3|0|132) &'
FxaC_9g27060	3.63896	2.13367e-54	3.63478	2.91703e-53	Up	'15.5.4.1'	'RNA biosynthesis.transcriptional regulation.bZIP transcription factor superfamily.transcription factor (bZIP)'	'transcription factor (bZIP) (original description: transcript offset:897 AED:0.11 eAED:0.11 QI:897|1|1|1|0.90|0.91|12|202|544) &'
FxaC_9g35350	-4.40132	0.000127124	-3.38715	0.00291237	Down	'15.5.4.1'	'RNA biosynthesis.transcriptional regulation.bZIP transcription factor superfamily.transcription factor (bZIP)'	'transcription factor (bZIP) (original description: transcript offset:522 AED:0.09 eAED:0.09 QI:522|1|1|1|1|1|4|625|353) &'
FxaC_21g67500	1.38594	2.69516e-11	1.4344	7.85105e-12	Up	'15.5.4.2'	'RNA biosynthesis.transcriptional regulation.bZIP transcription factor superfamily.transcription factor (bZIP9|10|25)'	'transcription factor (bZIP9/10/25) (original description: transcript offset:113 AED:0.15 eAED:0.15 QI:113|1|1|1|1|1|6|303|428) &'
FxaC_24g23560	-2.36109	0.00013413	-1.70074	0.0104451	Down	'15.5.4.4'	'RNA biosynthesis.transcriptional regulation.bZIP transcription factor superfamily.transcription factor (bZIP62)'	'transcription factor (bZIP62) (original description: transcript offset:107 AED:0.18 eAED:0.18 QI:107|0.83|0.85|1|0.66|0.57|7|2266|507) &'
FxaC_9g46960	-3.91023	0.00262941	-5.58722	0.000863755	Down	'15.5.4.5'	'RNA biosynthesis.transcriptional regulation.bZIP transcription factor superfamily.transcription factor (DOG)'	'transcription factor (DOG) (original description: transcript offset:0 AED:0.18 eAED:0.18 QI:0|-1|0|1|-1|1|1|0|253) &'
FxaC_5g05700	-1.78167	0.00286925	-2.56142	9.90722e-05	Down	'15.5.4.6'	'RNA biosynthesis.transcriptional regulation.bZIP transcription factor superfamily.transcription factor (HY5)'	'transcription factor (HY5) (original description: transcript offset:208 AED:0.40 eAED:0.40 QI:208|1|1|1|1|1|4|480|161) &'
FxaC_7g30690	-2.33615	4.83998e-12	-2.35209	5.34505e-11	Down	'15.5.4.6'	'RNA biosynthesis.transcriptional regulation.bZIP transcription factor superfamily.transcription factor (HY5)'	'transcription factor (HY5) (original description: transcript offset:281 AED:0.39 eAED:0.39 QI:281|1|1|1|1|1|4|523|166) &'
FxaC_8g01850	-2.46329	3.76272e-08	-2.10932	5.06305e-06	Down	'15.5.4.6'	'RNA biosynthesis.transcriptional regulation.bZIP transcription factor superfamily.transcription factor (HY5)'	'transcription factor (HY5) (original description: transcript offset:0 AED:0.55 eAED:0.55 QI:0|0|0|0.66|1|0.66|3|0|132) &'
FxaC_10g28070	2.48424	9.018e-12	2.20297	2.49458e-08	Up	'15.5.4.7.1'	'RNA biosynthesis.transcriptional regulation.bZIP transcription factor superfamily.TGA transcription factor activity.transcription factor (TGA)'	'transcription factor (TGA) (original description: transcript offset:510 AED:0.12 eAED:0.12 QI:510|1|1|1|0.81|0.83|12|197|547) &'
FxaC_12g22330	1.78531	0.00125734	1.57489	0.0126543	Up	'15.5.4.7.1'	'RNA biosynthesis.transcriptional regulation.bZIP transcription factor superfamily.TGA transcription factor activity.transcription factor (TGA)'	'transcription factor (TGA) (original description: transcript offset:484 AED:0.04 eAED:0.04 QI:484|0.90|0.91|1|0.81|0.83|12|188|546) &'
FxaC_27g04520	1.38684	0.00719319	1.64678	0.000680524	Up	'15.5.4.7.1'	'RNA biosynthesis.transcriptional regulation.bZIP transcription factor superfamily.TGA transcription factor activity.transcription factor (TGA)'	'transcription factor (TGA) (original description: transcript offset:376 AED:0.11 eAED:0.11 QI:376|1|1|1|0.75|0.77|9|235|333) &'
FxaC_3g25760	1.49277	0.00137818	1.37206	0.00737902	Up	'15.5.4.7.1'	'RNA biosynthesis.transcriptional regulation.bZIP transcription factor superfamily.TGA transcription factor activity.transcription factor (TGA)'	'transcription factor (TGA) (original description: transcript offset:746 AED:0.16 eAED:0.16 QI:746|1|1|1|0.87|0.88|9|494|407) &'
FxaC_9g27060	3.63896	2.13367e-54	3.63478	2.91703e-53	Up	'15.5.4.7.1'	'RNA biosynthesis.transcriptional regulation.bZIP transcription factor superfamily.TGA transcription factor activity.transcription factor (TGA)'	'transcription factor (TGA) (original description: transcript offset:897 AED:0.11 eAED:0.11 QI:897|1|1|1|0.90|0.91|12|202|544) &'
FxaC_23g15430	1.81785	1.16556e-05	1.53631	0.00164045	Up	'15.5.4.7.2'	'RNA biosynthesis.transcriptional regulation.bZIP transcription factor superfamily.TGA transcription factor activity.transcriptional co-activator (BOP)'	'transcriptional co-activator (BOP) (original description: transcript offset:402 AED:0.16 eAED:0.16 QI:402|1|1|1|1|1|2|455|506) &'
FxaC_9g51780	-1.22684	0.00135793	-1.21973	0.00277689	Down	'15.5.40'	'RNA biosynthesis.transcriptional regulation.transcription factor (LFY)'	'transcription factor (LFY) (original description: transcript offset:187 AED:0.04 eAED:0.04 QI:187|1|1|1|1|1|3|427|377) &'
FxaC_5g01660	1.27671	0.00760012	1.1678	0.0284233	Up	'15.5.41'	'RNA biosynthesis.transcriptional regulation.transcription factor (LIM)'	'transcription factor (LIM) (original description: transcript offset:157 AED:0.10 eAED:0.10 QI:157|1|1|1|1|1|5|352|191) &'
FxaC_6g38680	-1.84873	0.0385033	-2.34775	0.0143693	Down	'15.5.41'	'RNA biosynthesis.transcriptional regulation.transcription factor (LIM)'	'transcription factor (LIM) (original description: transcript offset:229 AED:0.14 eAED:0.14 QI:229|1|1|1|1|1|5|419|193) &'
FxaC_1g07390	2.17639	9.52275e-14	1.73479	6.98099e-08	Up	'15.5.42'	'RNA biosynthesis.transcriptional regulation.transcription factor (HRT)'	'transcription factor (HRT) (original description: transcript offset:1626 AED:0.08 eAED:0.08 QI:1626|1|1|1|0.8|0.66|6|555|639) &'
FxaC_13g29510	-2.97532	0.00454015	-2.70276	0.017137	Down	'15.5.45'	'RNA biosynthesis.transcriptional regulation.transcription factor (TIFY)'	'transcription factor (TIFY) (original description: transcript offset:314 AED:0.06 eAED:0.06 QI:314|1|1|1|1|1|3|802|177) &'
FxaC_14g15530	-2.79596	1.44793e-05	-1.54451	0.0235485	Down	'15.5.45'	'RNA biosynthesis.transcriptional regulation.transcription factor (TIFY)'	'transcription factor (TIFY) (original description: transcript offset:249 AED:0.07 eAED:0.07 QI:249|1|1|1|1|1|3|827|175) &'
FxaC_15g16110	-1.33617	0.00608457	-1.31788	0.0121213	Down	'15.5.45'	'RNA biosynthesis.transcriptional regulation.transcription factor (TIFY)'	'transcription factor (TIFY) (original description: transcript offset:597 AED:0.02 eAED:0.02 QI:597|1|1|1|1|1|3|754|175) &'
FxaC_21g24610	-1.42989	2.42891e-05	-1.19159	0.00112888	Down	'15.5.45'	'RNA biosynthesis.transcriptional regulation.transcription factor (TIFY)'	'transcription factor (TIFY) (original description: transcript offset:142 AED:0.00 eAED:0.00 QI:142|1|1|1|1|1|2|798|180) &'
FxaC_8g01320	-1.32529	0.000524026	-1.36253	0.000710494	Down	'15.5.45'	'RNA biosynthesis.transcriptional regulation.transcription factor (TIFY)'	'transcription factor (TIFY) (original description: transcript offset:361 AED:0.09 eAED:0.09 QI:361|1|1|1|1|1|6|336|438) &'
FxaC_5g19860	-1.12168	2.26359e-08	-1.03627	6.75413e-07	Down	'15.5.46'	'RNA biosynthesis.transcriptional regulation.transcription factor (FAR1)'	'transcription factor (FAR1) (original description: transcript offset:617 AED:0.00 eAED:0.00 QI:617|1|1|1|0|0|2|3272|193) &'
FxaC_10g31100	-2.26753	2.48659e-05	-3.87435	6.4722e-09	Down	'15.5.47'	'RNA biosynthesis.transcriptional regulation.transcription factor (SRS)'	'transcription factor (SRS) (original description: transcript offset:888 AED:0.05 eAED:0.05 QI:888|1|1|1|0.5|0.33|3|218|355) &'
FxaC_27g03600	-1.33316	0.00343996	-1.23878	0.0124119	Down	'15.5.47'	'RNA biosynthesis.transcriptional regulation.transcription factor (SRS)'	'transcription factor (SRS) (original description: transcript offset:268 AED:0.05 eAED:0.05 QI:268|1|1|1|0.66|0.5|4|758|298) &'
FxaC_11g34220	-1.69813	0.000791616	-1.97568	0.000274586	Down	'15.5.5.1'	'RNA biosynthesis.transcriptional regulation.B3 transcription factor superfamily.transcription factor (ARF)'	'transcription factor (ARF) (original description: transcript offset:568 AED:0.09 eAED:0.07 QI:568|0.83|0.92|0.92|1|1|13|272|823) &'
FxaC_12g12710	-2.01921	1.52699e-05	-1.38663	0.00615379	Down	'15.5.5.1'	'RNA biosynthesis.transcriptional regulation.B3 transcription factor superfamily.transcription factor (ARF)'	'transcription factor (ARF) (original description: transcript offset:532 AED:0.07 eAED:0.07 QI:532|1|0.91|1|0.90|0.75|12|510|848) &'
FxaC_28g19760	-1.40797	8.05525e-06	-1.43865	1.49686e-05	Down	'15.5.5.1'	'RNA biosynthesis.transcriptional regulation.B3 transcription factor superfamily.transcription factor (ARF)'	'transcription factor (ARF) (original description: transcript offset:718 AED:0.12 eAED:0.12 QI:718|1|1|1|1|1|14|299|684) &'
FxaC_9g16290	-1.38249	0.00101264	-1.34122	0.00297743	Down	'15.5.5.1'	'RNA biosynthesis.transcriptional regulation.B3 transcription factor superfamily.transcription factor (ARF)'	'transcription factor (ARF) (original description: transcript offset:552 AED:0.08 eAED:0.08 QI:552|1|1|1|1|1|12|374|802) &'
FxaC_9g17400	-2.5127	0.000697183	-2.25355	0.00429819	Down	'15.5.5.1'	'RNA biosynthesis.transcriptional regulation.B3 transcription factor superfamily.transcription factor (ARF)'	'transcription factor (ARF) (original description: transcript offset:748 AED:0.04 eAED:0.04 QI:748|1|1|1|1|1|4|185|711) &'
FxaC_16g22290	1.68734	2.37149e-15	1.98075	3.30057e-21	Up	'15.5.5.3'	'RNA biosynthesis.transcriptional regulation.B3 transcription factor superfamily.transcription factor (RAV/NGATHA)'	'transcription factor (RAV/NGATHA) (original description: transcript offset:0 AED:0.00 eAED:0.00 QI:0|-1|0|1|-1|1|1|0|373) &'
FxaC_10g03010	1.39274	8.10778e-11	1.2647	1.50918e-08	Up	'15.5.5.4'	'RNA biosynthesis.transcriptional regulation.B3 transcription factor superfamily.transcription factor (LAV-VAL)'	'transcription factor (LAV-VAL) (original description: transcript offset:230 AED:0.11 eAED:0.11 QI:230|1|1|1|0.92|0.92|14|488|908) &'
FxaC_11g00930	1.20935	9.31036e-09	1.30072	6.62383e-10	Up	'15.5.5.4'	'RNA biosynthesis.transcriptional regulation.B3 transcription factor superfamily.transcription factor (LAV-VAL)'	'transcription factor (LAV-VAL) (original description: transcript offset:175 AED:0.12 eAED:0.12 QI:175|1|1|1|0.92|0.92|14|567|902) &'
FxaC_12g46500	1.61307	8.05779e-12	1.3598	6.83453e-08	Up	'15.5.5.4'	'RNA biosynthesis.transcriptional regulation.B3 transcription factor superfamily.transcription factor (LAV-VAL)'	'transcription factor (LAV-VAL) (original description: transcript offset:208 AED:0.12 eAED:0.12 QI:208|1|1|1|0.92|0.92|14|498|904) &'
FxaC_21g58950	2.31615	3.60208e-08	2.51084	1.70952e-09	Up	'15.5.5.4'	'RNA biosynthesis.transcriptional regulation.B3 transcription factor superfamily.transcription factor (LAV-VAL)'	'transcription factor (LAV-VAL) (original description: transcript offset:290 AED:0.10 eAED:0.10 QI:290|1|1|1|0.75|0.69|13|198|907) &'
FxaC_23g33620	1.06882	2.48787e-05	1.06011	5.26354e-05	Up	'15.5.5.4'	'RNA biosynthesis.transcriptional regulation.B3 transcription factor superfamily.transcription factor (LAV-VAL)'	'transcription factor (LAV-VAL) (original description: transcript offset:507 AED:0.16 eAED:0.16 QI:507|0.91|0.92|1|0.75|0.69|13|257|907) &'
FxaC_24g13710	1.56399	5.15792e-07	1.41088	2.5274e-05	Up	'15.5.5.4'	'RNA biosynthesis.transcriptional regulation.B3 transcription factor superfamily.transcription factor (LAV-VAL)'	'transcription factor (LAV-VAL) (original description: transcript offset:442 AED:0.11 eAED:0.11 QI:442|0.91|0.92|1|0.75|0.69|13|373|907) &'
FxaC_9g51190	1.34558	3.19176e-06	1.50764	1.24518e-07	Up	'15.5.5.4'	'RNA biosynthesis.transcriptional regulation.B3 transcription factor superfamily.transcription factor (LAV-VAL)'	'transcription factor (LAV-VAL) (original description: transcript offset:230 AED:0.10 eAED:0.10 QI:230|1|1|1|0.92|0.92|14|494|905) &'
FxaC_14g14290	-2.50142	0.0324148	-3.53173	0.00960485	Down	'15.5.50'	'RNA biosynthesis.transcriptional regulation.transcription factor (DPB3)'	'transcription factor (DPB3) (original description: transcript offset:0 AED:0.26 eAED:0.26 QI:0|-1|0|1|-1|1|1|0|251) &'
FxaC_12g40170	1.96079	6.99038e-06	1.78311	0.000182177	Up	'15.5.51.1'	'RNA biosynthesis.transcriptional regulation.NF-Y transcription factor complex.component NF-YA'	'component NF-YA of NF-Y transcription factor complex (original description: transcript offset:658 AED:0.04 eAED:0.04 QI:658|1|1|1|0.5|0.57|7|519|204) &'
FxaC_1g03820	2.02331	2.9583e-10	1.60911	9.20632e-06	Up	'15.5.53.1'	'RNA biosynthesis.transcriptional regulation.transcriptional repression.transcriptional co-repressor (TPL/TPR)'	'transcriptional co-repressor (TPL/TPR) (original description: transcript offset:229 AED:0.16 eAED:0.16 QI:229|0.96|0.96|1|0.96|0.92|26|473|1142) &'
FxaC_7g18810	1.03937	2.1069e-07	1.05121	2.3601e-07	Up	'15.5.53.2'	'RNA biosynthesis.transcriptional regulation.transcriptional repression.transcriptional co-repressor (LUG)'	'transcriptional co-repressor (LUG) (original description: transcript offset:352 AED:0.11 eAED:0.11 QI:352|1|1|1|0.88|0.89|19|482|768) &'
FxaC_13g08890	-1.18864	1.33417e-06	-1.52298	1.93658e-09	Down	'15.5.53.3'	'RNA biosynthesis.transcriptional regulation.transcriptional repression.transcriptional co-repressor (AFP/NINJA)'	'transcriptional co-repressor (AFP/NINJA) (original description: transcript offset:202 AED:0.30 eAED:0.30 QI:202|1|1|1|1|1|2|348|356) &'
FxaC_14g07680	-2.41266	1.02739e-11	-2.49984	3.13205e-11	Down	'15.5.53.3'	'RNA biosynthesis.transcriptional regulation.transcriptional repression.transcriptional co-repressor (AFP/NINJA)'	'transcriptional co-repressor (AFP/NINJA) (original description: transcript offset:160 AED:0.31 eAED:0.31 QI:160|1|1|1|1|1|2|453|355) &'
FxaC_16g24420	-1.76383	1.56181e-06	-2.21623	2.42647e-08	Down	'15.5.53.3'	'RNA biosynthesis.transcriptional regulation.transcriptional repression.transcriptional co-repressor (AFP/NINJA)'	'transcriptional co-repressor (AFP/NINJA) (original description: transcript offset:155 AED:0.26 eAED:0.26 QI:155|1|1|1|1|1|2|381|355) &'
FxaC_5g18690	-8.78404	3.52526e-36	-8.78404	5.56183e-32	Down	'15.5.53.3'	'RNA biosynthesis.transcriptional regulation.transcriptional repression.transcriptional co-repressor (AFP/NINJA)'	'transcriptional co-repressor (AFP/NINJA) (original description: transcript offset:126 AED:0.01 eAED:0.01 QI:126|1|1|1|1|1|2|286|374) &'
FxaC_6g22340	-4.50555	1.42439e-19	-6.44835	9.61388e-22	Down	'15.5.53.3'	'RNA biosynthesis.transcriptional regulation.transcriptional repression.transcriptional co-repressor (AFP/NINJA)'	'transcriptional co-repressor (AFP/NINJA) (original description: transcript offset:189 AED:0.03 eAED:0.03 QI:189|1|1|1|1|1|2|340|373) &'
FxaC_7g18120	-6.93144	3.79826e-10	-6.93144	6.83771e-09	Down	'15.5.53.3'	'RNA biosynthesis.transcriptional regulation.transcriptional repression.transcriptional co-repressor (AFP/NINJA)'	'transcriptional co-repressor (AFP/NINJA) (original description: transcript offset:103 AED:0.03 eAED:0.03 QI:103|1|1|1|1|1|2|226|374) &'
FxaC_9g35880	2.45246	1.14976e-16	2.10952	2.36324e-11	Up	'15.5.53.4'	'RNA biosynthesis.transcriptional regulation.transcriptional repression.transcriptional repressor (TIE/SPL)'	'transcriptional repressor (TIE/SPL) (original description: transcript offset:917 AED:0.09 eAED:0.09 QI:917|1|1|1|0.8|0.66|6|3818|445) &'
FxaC_1g29390	1.30532	8.04958e-07	1.49412	8.62881e-09	Up	'15.5.6.2'	'RNA biosynthesis.transcriptional regulation.NIN-like transcription factor superfamily.transcription factor (NLP)'	'transcription factor (NLP) (original description: transcript offset:0 AED:0.14 eAED:0.14 QI:0|0|0.5|1|0|0|2|397|1030) &'
FxaC_11g18560	-2.08622	3.07812e-26	-2.3396	1.79814e-29	Down	'15.5.7.1'	'RNA biosynthesis.transcriptional regulation.AP2/ERF transcription factor superfamily.transcription factor (ERF)'	'transcription factor (ERF) (original description: transcript offset:0 AED:0.31 eAED:0.31 QI:0|-1|0|1|-1|1|1|0|250) &'
FxaC_12g41330	-2.46406	1.1524e-35	-2.52698	6.59603e-35	Down	'15.5.7.1'	'RNA biosynthesis.transcriptional regulation.AP2/ERF transcription factor superfamily.transcription factor (ERF)'	'transcription factor (ERF) (original description: transcript offset:0 AED:0.30 eAED:0.30 QI:0|-1|0|1|-1|1|1|0|247) &'
FxaC_13g23180	1.80467	4.11522e-06	2.13607	1.05525e-08	Up	'15.5.7.1'	'RNA biosynthesis.transcriptional regulation.AP2/ERF transcription factor superfamily.transcription factor (ERF)'	'transcription factor (ERF) (original description: transcript offset:432 AED:0.01 eAED:0.01 QI:432|1|1|1|1|1|2|422|243) &'
FxaC_14g15920	1.56196	0.0360416	2.20658	0.000209735	Up	'15.5.7.1'	'RNA biosynthesis.transcriptional regulation.AP2/ERF transcription factor superfamily.transcription factor (ERF)'	'transcription factor (ERF) (original description: transcript offset:496 AED:0.05 eAED:0.05 QI:496|1|1|1|0.5|0.33|3|558|243) &'
FxaC_15g16370	1.50105	1.80993e-10	1.46418	1.39814e-09	Up	'15.5.7.1'	'RNA biosynthesis.transcriptional regulation.AP2/ERF transcription factor superfamily.transcription factor (ERF)'	'transcription factor (ERF) (original description: transcript offset:378 AED:0.05 eAED:0.05 QI:378|1|1|1|0.5|0.33|3|576|239) &'
FxaC_17g25970	-1.64088	3.86024e-20	-1.29689	9.05671e-13	Down	'15.5.7.1'	'RNA biosynthesis.transcriptional regulation.AP2/ERF transcription factor superfamily.transcription factor (ERF)'	'transcription factor (ERF) (original description: transcript offset:0 AED:0.19 eAED:0.19 QI:0|-1|0|1|-1|1|1|0|350) &'
FxaC_18g24990	1.4194	0.0395229	1.72998	0.00547326	Up	'15.5.7.1'	'RNA biosynthesis.transcriptional regulation.AP2/ERF transcription factor superfamily.transcription factor (ERF)'	'transcription factor (ERF) (original description: transcript offset:0 AED:0.16 eAED:0.16 QI:0|-1|0|1|-1|1|1|0|289) &'
FxaC_19g18150	2.86168	2.22788e-08	2.53713	7.08254e-06	Up	'15.5.7.1'	'RNA biosynthesis.transcriptional regulation.AP2/ERF transcription factor superfamily.transcription factor (ERF)'	'transcription factor (ERF) (original description: transcript offset:0 AED:0.19 eAED:0.19 QI:0|-1|0|1|-1|1|1|0|290) &'
FxaC_1g27880	1.24201	0.00262785	1.59024	2.48608e-05	Up	'15.5.7.1'	'RNA biosynthesis.transcriptional regulation.AP2/ERF transcription factor superfamily.transcription factor (ERF)'	'transcription factor (ERF) (original description: transcript offset:478 AED:0.03 eAED:0.03 QI:478|1|1|1|1|1|2|144|387) &'
FxaC_23g09340	-3.7836	5.46066e-06	-2.85208	0.000530071	Down	'15.5.7.1'	'RNA biosynthesis.transcriptional regulation.AP2/ERF transcription factor superfamily.transcription factor (ERF)'	'transcription factor (ERF) (original description: transcript offset:112 AED:0.00 eAED:0.00 QI:112|1|1|1|1|1|2|416|201) &'
FxaC_24g38130	-3.29478	1.03279e-29	-2.85424	1.39935e-22	Down	'15.5.7.1'	'RNA biosynthesis.transcriptional regulation.AP2/ERF transcription factor superfamily.transcription factor (ERF)'	'transcription factor (ERF) (original description: transcript offset:94 AED:0.03 eAED:0.03 QI:94|1|1|1|1|1|2|411|201) &'
FxaC_25g47090	3.69732	6.43992e-47	3.58898	1.32143e-42	Up	'15.5.7.1'	'RNA biosynthesis.transcriptional regulation.AP2/ERF transcription factor superfamily.transcription factor (ERF)'	'transcription factor (ERF) (original description: transcript offset:0 AED:0.17 eAED:0.18 QI:0|0|0|1|0|0|2|0|273) &'
FxaC_26g09850	2.81269	0.00103408	2.87635	0.00102703	Up	'15.5.7.1'	'RNA biosynthesis.transcriptional regulation.AP2/ERF transcription factor superfamily.transcription factor (ERF)'	'transcription factor (ERF) (original description: transcript offset:0 AED:0.00 eAED:0.00 QI:0|-1|0|1|-1|1|1|0|275) &'
FxaC_27g42670	2.09512	3.41572e-15	2.17954	5.54195e-16	Up	'15.5.7.1'	'RNA biosynthesis.transcriptional regulation.AP2/ERF transcription factor superfamily.transcription factor (ERF)'	'transcription factor (ERF) (original description: transcript offset:0 AED:0.18 eAED:0.18 QI:0|-1|0|1|-1|1|1|0|275) &'
FxaC_27g42700	1.57219	6.7182e-17	1.86025	1.49228e-23	Up	'15.5.7.1'	'RNA biosynthesis.transcriptional regulation.AP2/ERF transcription factor superfamily.transcription factor (ERF)'	'transcription factor (ERF) (original description: transcript offset:0 AED:0.41 eAED:0.41 QI:0|-1|0|1|-1|1|1|0|211) &'
FxaC_28g07250	1.39907	1.29039e-15	1.49198	1.39078e-17	Up	'15.5.7.1'	'RNA biosynthesis.transcriptional regulation.AP2/ERF transcription factor superfamily.transcription factor (ERF)'	'transcription factor (ERF) (original description: transcript offset:0 AED:0.11 eAED:0.11 QI:0|0|0|1|0|0|2|64|486) &'
FxaC_28g07270	3.79847	1.24807e-21	3.84254	1.67088e-21	Up	'15.5.7.1'	'RNA biosynthesis.transcriptional regulation.AP2/ERF transcription factor superfamily.transcription factor (ERF)'	'transcription factor (ERF) (original description: transcript offset:0 AED:0.00 eAED:0.00 QI:0|-1|0|1|-1|1|1|0|275) &'
FxaC_3g27500	1.5143	0.00146883	1.49712	0.0027518	Up	'15.5.7.1'	'RNA biosynthesis.transcriptional regulation.AP2/ERF transcription factor superfamily.transcription factor (ERF)'	'transcription factor (ERF) (original description: transcript offset:377 AED:0.13 eAED:0.13 QI:377|1|1|1|1|1|2|107|388) &'
FxaC_5g05930	-4.77058	0.0176238	-4.77058	0.0344424	Down	'15.5.7.1'	'RNA biosynthesis.transcriptional regulation.AP2/ERF transcription factor superfamily.transcription factor (ERF)'	'transcription factor (ERF) (original description: transcript offset:462 AED:0.00 eAED:0.00 QI:462|1|1|1|1|1|2|645|232) &'
FxaC_5g09490	3.22024	2.23292e-62	3.36225	1.34547e-67	Up	'15.5.7.1'	'RNA biosynthesis.transcriptional regulation.AP2/ERF transcription factor superfamily.transcription factor (ERF)'	'transcription factor (ERF) (original description: transcript offset:259 AED:0.03 eAED:0.03 QI:259|1|1|1|1|1|2|171|287) &'
FxaC_5g26740	2.20157	3.5347e-11	2.21049	5.73511e-11	Up	'15.5.7.1'	'RNA biosynthesis.transcriptional regulation.AP2/ERF transcription factor superfamily.transcription factor (ERF)'	'transcription factor (ERF) (original description: transcript offset:389 AED:0.00 eAED:0.00 QI:389|1|1|1|1|1|2|1252|461) &'
FxaC_6g15040	2.6013	2.38824e-16	2.55706	3.8824e-15	Up	'15.5.7.1'	'RNA biosynthesis.transcriptional regulation.AP2/ERF transcription factor superfamily.transcription factor (ERF)'	'transcription factor (ERF) (original description: transcript offset:488 AED:0.00 eAED:0.00 QI:488|1|1|1|1|1|2|344|463) &'
FxaC_6g31010	3.19938	1.54403e-57	3.38798	3.24844e-64	Up	'15.5.7.1'	'RNA biosynthesis.transcriptional regulation.AP2/ERF transcription factor superfamily.transcription factor (ERF)'	'transcription factor (ERF) (original description: transcript offset:196 AED:0.03 eAED:0.03 QI:196|1|1|1|1|1|2|166|291) &'
FxaC_7g10750	3.14827	2.95373e-11	3.00171	1.45213e-09	Up	'15.5.7.1'	'RNA biosynthesis.transcriptional regulation.AP2/ERF transcription factor superfamily.transcription factor (ERF)'	'transcription factor (ERF) (original description: transcript offset:471 AED:0.11 eAED:0.11 QI:471|1|1|1|1|1|2|312|458) &'
FxaC_7g26300	4.04568	1.7969e-53	4.10654	1.8048e-54	Up	'15.5.7.1'	'RNA biosynthesis.transcriptional regulation.AP2/ERF transcription factor superfamily.transcription factor (ERF)'	'transcription factor (ERF) (original description: transcript offset:154 AED:0.04 eAED:0.04 QI:154|1|1|1|1|1|2|191|290) &'
FxaC_8g02270	5.52017	5.70583e-77	5.4852	1.40482e-74	Up	'15.5.7.1'	'RNA biosynthesis.transcriptional regulation.AP2/ERF transcription factor superfamily.transcription factor (ERF)'	'transcription factor (ERF) (original description: transcript offset:168 AED:0.07 eAED:0.07 QI:168|1|1|1|1|1|2|166|290) &'
FxaC_8g04730	1.36071	1.43001e-19	1.27776	3.07331e-17	Up	'15.5.7.1'	'RNA biosynthesis.transcriptional regulation.AP2/ERF transcription factor superfamily.transcription factor (ERF)'	'transcription factor (ERF) (original description: transcript offset:253 AED:0.03 eAED:0.03 QI:253|1|1|1|1|1|2|334|205) &'
FxaC_8g25930	2.4765	2.98287e-07	2.14829	7.11315e-05	Up	'15.5.7.1'	'RNA biosynthesis.transcriptional regulation.AP2/ERF transcription factor superfamily.transcription factor (ERF)'	'transcription factor (ERF) (original description: transcript offset:459 AED:0.01 eAED:0.01 QI:459|1|1|1|1|1|2|108|433) &'
FxaC_9g45560	-1.67969	2.28432e-19	-1.93687	2.31851e-23	Down	'15.5.7.1'	'RNA biosynthesis.transcriptional regulation.AP2/ERF transcription factor superfamily.transcription factor (ERF)'	'transcription factor (ERF) (original description: transcript offset:0 AED:0.18 eAED:0.18 QI:0|-1|0|1|-1|1|1|0|252) &'
FxaC_17g06730	-1.8529	0.000123061	-2.63967	1.25071e-06	Down	'15.5.7.2'	'RNA biosynthesis.transcriptional regulation.AP2/ERF transcription factor superfamily.transcription factor (DREB)'	'transcription factor (DREB) (original description: transcript offset:0 AED:0.00 eAED:0.00 QI:0|-1|0|1|-1|1|1|0|297) &'
FxaC_18g41810	-3.20708	6.91476e-12	-2.49779	2.71394e-09	Down	'15.5.7.2'	'RNA biosynthesis.transcriptional regulation.AP2/ERF transcription factor superfamily.transcription factor (DREB)'	'transcription factor (DREB) (original description: transcript offset:0 AED:0.23 eAED:0.23 QI:0|-1|0|1|-1|1|1|0|296) &'
FxaC_19g33910	-4.63296	0.0192912	-4.63296	0.0373794	Down	'15.5.7.2'	'RNA biosynthesis.transcriptional regulation.AP2/ERF transcription factor superfamily.transcription factor (DREB)'	'transcription factor (DREB) (original description: transcript offset:0 AED:0.00 eAED:0.00 QI:0|-1|0|1|-1|1|1|0|165) &'
FxaC_1g00220	-1.02799	4.05944e-05	-1.58847	4.55223e-10	Down	'15.5.7.2'	'RNA biosynthesis.transcriptional regulation.AP2/ERF transcription factor superfamily.transcription factor (DREB)'	'transcription factor (DREB) (original description: transcript offset:0 AED:0.02 eAED:0.02 QI:0|-1|0|1|-1|1|1|0|254) &'
FxaC_1g25020	-1.94085	1.9867e-35	-2.052	1.02191e-38	Down	'15.5.7.2'	'RNA biosynthesis.transcriptional regulation.AP2/ERF transcription factor superfamily.transcription factor (DREB)'	'transcription factor (DREB) (original description: transcript offset:0 AED:0.01 eAED:0.01 QI:0|-1|0|1|-1|1|1|0|357) &'
FxaC_22g24490	-2.87177	0.00257677	-3.48221	0.00132664	Down	'15.5.7.2'	'RNA biosynthesis.transcriptional regulation.AP2/ERF transcription factor superfamily.transcription factor (DREB)'	'transcription factor (DREB) (original description: transcript offset:0 AED:0.01 eAED:0.01 QI:0|-1|0|1|-1|1|1|0|258) &'
FxaC_22g31560	-3.32182	6.72377e-33	-3.30433	5.50369e-30	Down	'15.5.7.2'	'RNA biosynthesis.transcriptional regulation.AP2/ERF transcription factor superfamily.transcription factor (DREB)'	'transcription factor (DREB) (original description: transcript offset:0 AED:0.23 eAED:0.23 QI:0|-1|0|1|-1|1|1|0|459) &'
FxaC_27g40640	1.42691	0.00439516	1.57415	0.00147493	Up	'15.5.7.2'	'RNA biosynthesis.transcriptional regulation.AP2/ERF transcription factor superfamily.transcription factor (DREB)'	'transcription factor (DREB) (original description: transcript offset:0 AED:0.07 eAED:0.02 QI:0|0.5|0.33|0.66|0|0|3|377|446) &'
FxaC_28g09100	3.30946	0.0102311	3.31746	0.0141512	Up	'15.5.7.2'	'RNA biosynthesis.transcriptional regulation.AP2/ERF transcription factor superfamily.transcription factor (DREB)'	'transcription factor (DREB) (original description: transcript offset:0 AED:0.34 eAED:0.34 QI:0|-1|0|1|-1|1|1|0|369) &'
FxaC_28g28420	-6.23532	2.1215e-06	-3.54436	0.00099709	Down	'15.5.7.2'	'RNA biosynthesis.transcriptional regulation.AP2/ERF transcription factor superfamily.transcription factor (DREB)'	'transcription factor (DREB) (original description: transcript offset:0 AED:0.21 eAED:0.21 QI:0|-1|0|1|-1|1|1|0|274) &'
FxaC_2g03310	-1.66115	1.36171e-06	-1.29904	0.000400403	Down	'15.5.7.2'	'RNA biosynthesis.transcriptional regulation.AP2/ERF transcription factor superfamily.transcription factor (DREB)'	'transcription factor (DREB) (original description: transcript offset:0 AED:0.02 eAED:0.02 QI:0|-1|0|1|-1|1|1|0|254) &'
FxaC_2g05950	-1.81965	3.49152e-06	-2.00677	1.79649e-06	Down	'15.5.7.2'	'RNA biosynthesis.transcriptional regulation.AP2/ERF transcription factor superfamily.transcription factor (DREB)'	'transcription factor (DREB) (original description: transcript offset:0 AED:0.02 eAED:0.02 QI:0|-1|0|1|-1|1|1|0|255) &'
FxaC_2g28570	-1.59591	5.53824e-18	-1.54364	2.51082e-16	Down	'15.5.7.2'	'RNA biosynthesis.transcriptional regulation.AP2/ERF transcription factor superfamily.transcription factor (DREB)'	'transcription factor (DREB) (original description: transcript offset:0 AED:0.00 eAED:0.00 QI:0|-1|0|1|-1|1|1|0|353) &'
FxaC_3g05980	-3.24672	3.87732e-22	-2.94319	8.53381e-18	Down	'15.5.7.2'	'RNA biosynthesis.transcriptional regulation.AP2/ERF transcription factor superfamily.transcription factor (DREB)'	'transcription factor (DREB) (original description: transcript offset:0 AED:0.24 eAED:0.24 QI:0|-1|0|1|-1|1|1|0|253) &'
FxaC_3g24660	-1.52143	1.6575e-23	-1.45445	2.10068e-21	Down	'15.5.7.2'	'RNA biosynthesis.transcriptional regulation.AP2/ERF transcription factor superfamily.transcription factor (DREB)'	'transcription factor (DREB) (original description: transcript offset:0 AED:0.20 eAED:0.20 QI:0|-1|0|1|-1|1|1|0|353) &'
FxaC_4g16110	-1.64265	1.11964e-20	-1.75868	1.69454e-22	Down	'15.5.7.2'	'RNA biosynthesis.transcriptional regulation.AP2/ERF transcription factor superfamily.transcription factor (DREB)'	'transcription factor (DREB) (original description: transcript offset:0 AED:0.22 eAED:0.22 QI:0|-1|0|1|-1|1|1|0|348) &'
FxaC_4g34470	-3.02459	0.00273692	-3.26487	0.00367362	Down	'15.5.7.2'	'RNA biosynthesis.transcriptional regulation.AP2/ERF transcription factor superfamily.transcription factor (DREB)'	'transcription factor (DREB) (original description: transcript offset:0 AED:0.02 eAED:0.02 QI:0|-1|0|1|-1|1|1|0|253) &'
FxaC_5g00550	1.06051	0.00285524	1.0924	0.00272723	Up	'15.5.7.2'	'RNA biosynthesis.transcriptional regulation.AP2/ERF transcription factor superfamily.transcription factor (DREB)'	'transcription factor (DREB) (original description: transcript offset:0 AED:0.38 eAED:0.38 QI:0|-1|0|1|-1|1|1|0|159) &'
FxaC_6g39640	1.35096	5.68982e-07	1.26729	7.72779e-06	Up	'15.5.7.2'	'RNA biosynthesis.transcriptional regulation.AP2/ERF transcription factor superfamily.transcription factor (DREB)'	'transcription factor (DREB) (original description: transcript offset:0 AED:0.38 eAED:0.38 QI:0|-1|0|1|-1|1|1|0|159) &'
FxaC_6g41080	-2.58272	3.96675e-10	-1.97631	2.47526e-06	Down	'15.5.7.2'	'RNA biosynthesis.transcriptional regulation.AP2/ERF transcription factor superfamily.transcription factor (DREB)'	'transcription factor (DREB) (original description: transcript offset:0 AED:0.02 eAED:0.02 QI:0|-1|0|1|-1|1|1|0|254) &'
FxaC_8g10550	-2.83735	3.4294e-06	-2.42277	0.000128186	Down	'15.5.7.2'	'RNA biosynthesis.transcriptional regulation.AP2/ERF transcription factor superfamily.transcription factor (DREB)'	'transcription factor (DREB) (original description: transcript offset:0 AED:0.30 eAED:0.30 QI:0|0|0|1|1|1|2|0|254) &'
FxaC_13g45580	-2.3602	0.00311681	-2.28667	0.00811952	Down	'15.5.7.3'	'RNA biosynthesis.transcriptional regulation.AP2/ERF transcription factor superfamily.transcription factor (AP2)'	'transcription factor (AP2) (original description: transcript offset:372 AED:0.15 eAED:0.15 QI:372|0.85|0.87|1|1|1|8|435|555) &'
FxaC_14g33850	-2.29153	0.0293309	-3.97752	0.0017739	Down	'15.5.7.3'	'RNA biosynthesis.transcriptional regulation.AP2/ERF transcription factor superfamily.transcription factor (AP2)'	'transcription factor (AP2) (original description: transcript offset:304 AED:0.11 eAED:0.11 QI:304|0.71|0.75|1|1|1|8|408|568) &'
FxaC_1g22550	2.51599	8.42767e-10	2.05801	1.10874e-05	Up	'15.5.7.3'	'RNA biosynthesis.transcriptional regulation.AP2/ERF transcription factor superfamily.transcription factor (AP2)'	'transcription factor (AP2) (original description: transcript offset:232 AED:0.25 eAED:0.23 QI:232|0.75|0.88|1|0.87|0.66|9|373|574) &'
FxaC_21g33880	-4.75958	0.0172799	-4.75958	0.0339579	Down	'15.5.7.3'	'RNA biosynthesis.transcriptional regulation.AP2/ERF transcription factor superfamily.transcription factor (AP2)'	'transcription factor (AP2) (original description: transcript offset:238 AED:0.16 eAED:0.16 QI:238|0.83|1|1|1|1|7|354|362) &'
FxaC_21g37590	-1.55659	0.0235067	-1.79082	0.0137006	Down	'15.5.7.3'	'RNA biosynthesis.transcriptional regulation.AP2/ERF transcription factor superfamily.transcription factor (AP2)'	'transcription factor (AP2) (original description: transcript offset:168 AED:0.14 eAED:0.14 QI:168|0.85|1|1|0.85|0.75|8|461|419) &'
FxaC_25g07560	1.55211	1.9256e-10	1.61922	4.67861e-11	Up	'15.5.7.3'	'RNA biosynthesis.transcriptional regulation.AP2/ERF transcription factor superfamily.transcription factor (AP2)'	'transcription factor (AP2) (original description: transcript offset:512 AED:0.10 eAED:0.10 QI:512|0.8|1|1|1|1|6|254|403) &'
FxaC_2g26210	1.98823	0.000613025	2.04177	0.000573069	Up	'15.5.7.3'	'RNA biosynthesis.transcriptional regulation.AP2/ERF transcription factor superfamily.transcription factor (AP2)'	'transcription factor (AP2) (original description: transcript offset:222 AED:0.09 eAED:0.09 QI:222|0.77|0.9|1|0.77|0.7|10|2351|282) &'
FxaC_3g18100	1.24036	1.95954e-08	1.02606	1.86838e-05	Up	'15.5.7.3'	'RNA biosynthesis.transcriptional regulation.AP2/ERF transcription factor superfamily.transcription factor (AP2)'	'transcription factor (AP2) (original description: transcript offset:510 AED:0.05 eAED:0.05 QI:510|1|1|1|0.9|0.81|11|312|533) &'
FxaC_16g22290	1.68734	2.37149e-15	1.98075	3.30057e-21	Up	'15.5.7.5'	'RNA biosynthesis.transcriptional regulation.AP2/ERF transcription factor superfamily.transcription factor (AP2-RAV)'	'transcription factor (AP2-RAV) (original description: transcript offset:0 AED:0.00 eAED:0.00 QI:0|-1|0|1|-1|1|1|0|373) &'
FxaC_28g09820	-1.1354	4.17763e-10	-1.37346	9.04533e-14	Down	'15.5.8'	'RNA biosynthesis.transcriptional regulation.transcription factor (Alfin)'	'Alfin-like transcription factor (original description: transcript offset:3999 AED:0.03 eAED:0.03 QI:3999|1|1|1|0.83|0.85|7|397|238) &'
FxaC_13g55190	-1.27502	0.0325026	-2.54274	3.37311e-05	Down	'15.5.9'	'RNA biosynthesis.transcriptional regulation.transcription factor (CPP1)'	'CPP1-like transcription factor (original description: transcript offset:325 AED:0.08 eAED:0.06 QI:325|0.77|0.8|0.9|1|1|10|222|836) &'
FxaC_15g40320	-1.70975	4.81115e-05	-2.07603	3.53536e-06	Down	'15.5.9'	'RNA biosynthesis.transcriptional regulation.transcription factor (CPP1)'	'CPP1-like transcription factor (original description: transcript offset:359 AED:0.05 eAED:0.04 QI:359|0.77|0.8|0.9|1|1|10|226|840) &'
FxaC_3g04620	1.06663	0.00699016	1.00211	0.0207867	Up	'15.5.9'	'RNA biosynthesis.transcriptional regulation.transcription factor (CPP1)'	'CPP1-like transcription factor (original description: transcript offset:411 AED:0.08 eAED:0.08 QI:411|0.75|0.77|1|0.75|0.77|9|659|692) &'
FxaC_6g21720	1.34929	7.02616e-07	1.57116	3.54237e-09	Up	'15.6.1.2.3.10'	'RNA biosynthesis.organelle machinery.RNA polymerase activities.plastid-encoded RNA polymerase (PEP) complex.regulatory co-factor components.FSD2-interacting component PRDA1'	'FSD2-interacting component of plastid-encoded RNA polymerase (original description: transcript offset:105 AED:0.12 eAED:0.12 QI:105|1|1|1|1|1|9|246|393) &'
FxaC_26g05430	-1.47966	0.00183161	-1.99143	7.34279e-05	Down	'15.6.2.1'	'RNA biosynthesis.organelle machinery.transcriptional regulation.basal transcription factor (Sigma)'	'basal transcription factor (Sigma) (original description: transcript offset:209 AED:0.06 eAED:0.06 QI:209|1|1|1|0.8|0.66|6|837|518) &'
FxaC_22g02190	1.97467	4.44201e-05	1.36557	0.0331318	Up	'15.6.2.2'	'RNA biosynthesis.organelle machinery.transcriptional regulation.transcription factor (mTERF)'	'transcription factor (mTERF) (original description: transcript offset:84 AED:0.24 eAED:0.24 QI:84|1|1|1|1|1|5|577|499) &'
FxaC_12g27490	3.50311	0.00562045	3.51735	0.00741337	Up	'16.1.2'	'RNA processing.RNA 5-end cap adding.mRNA cap methyltransferase'	'mRNA cap methyltransferase (original description: transcript offset:154 AED:0.22 eAED:0.22 QI:154|0.86|0.87|1|1|1|24|516|779) &'
FxaC_9g31560	2.83122	0.00158627	3.05067	0.000473388	Up	'16.1.2'	'RNA processing.RNA 5-end cap adding.mRNA cap methyltransferase'	'mRNA cap methyltransferase (original description: transcript offset:189 AED:0.15 eAED:0.15 QI:189|0.91|0.91|1|0.91|0.95|24|1230|768) &'
FxaC_3g30540	1.38026	9.52377e-14	1.37166	2.99315e-13	Up	'16.10.1.4.1'	'RNA processing.mRNA silencing.transacting siRNA pathway.DRB4-DRB7.1 regulator complex.component DRB4'	'component DRB4 of DRB4-DRB7.1 siRNA biogenesis regulator complex (original description: transcript offset:454 AED:0.21 eAED:0.21 QI:454|1|1|1|1|1|6|308|432) &'
FxaC_11g43940	2.53264	1.00797e-06	2.29409	6.20394e-05	Up	'16.11.1.1.3'	'RNA processing.messenger ribonucleoparticle (mRNP) export.TREX/THO mRNP trafficking complex.THO subcomplex.component THOC3/Tex1'	'component THOC3/Tex1 of mRNP trafficking THO subcomplex (original description: transcript offset:86 AED:0.19 eAED:0.19 QI:86|1|1|1|0.8|0.90|11|404|317) &'
FxaC_23g27390	1.34673	1.66793e-15	1.38506	3.24225e-16	Up	'16.11.1.6'	'RNA processing.messenger ribonucleoparticle (mRNP) export.TREX/THO mRNP trafficking complex.regulatory component CIP29/Tho1'	'component CIP29/Tho1 of TREX/THO mRNP trafficking complex (original description: transcript offset:165 AED:0.14 eAED:0.14 QI:165|1|1|1|0.8|0.66|6|1088|210) &'
FxaC_17g09710	2.27445	5.91045e-10	1.9145	2.74916e-06	Up	'16.12.1.4'	'RNA processing.organelle machinery.ribonuclease activities.exo-/endoribonuclease (RNase J)'	'exo-/endoribonuclease (RNase J) (original description: transcript offset:130 AED:0.16 eAED:0.16 QI:130|0.93|0.93|1|1|1|16|363|901) &'
FxaC_18g38310	1.9777	4.24355e-06	1.75007	0.000231061	Up	'16.12.1.4'	'RNA processing.organelle machinery.ribonuclease activities.exo-/endoribonuclease (RNase J)'	'exo-/endoribonuclease (RNase J) (original description: transcript offset:134 AED:0.11 eAED:0.11 QI:134|0.93|0.93|1|1|1|16|482|901) &'
FxaC_19g08300	1.83409	0.0123171	1.89969	0.0112541	Up	'16.12.1.4'	'RNA processing.organelle machinery.ribonuclease activities.exo-/endoribonuclease (RNase J)'	'exo-/endoribonuclease (RNase J) (original description: transcript offset:167 AED:0.18 eAED:0.18 QI:167|0.93|0.93|1|0.93|1|16|421|897) &'
FxaC_25g08700	-1.37898	0.0107086	-1.76915	0.00187761	Down	'16.12.1.5'	'RNA processing.organelle machinery.ribonuclease activities.endoribonuclease (CSP41)'	'endoribonuclease (CSP41) (original description: transcript offset:1288 AED:0.36 eAED:0.36 QI:1288|0.94|0.94|1|0.08|0.13|36|4647|97) &'
FxaC_17g49500	1.35351	0.0049766	1.1547	0.0412515	Up	'16.12.2.1.1.11'	'RNA processing.organelle machinery.pre-mRNA splicing.plastidial RNA splicing.group-II intron splicing.splicing factor (WSL4)'	'splicing factor (WSL4) (original description: transcript offset:0 AED:0.20 eAED:0.20 QI:0|-1|0|1|-1|1|1|0|605) &'
FxaC_21g36350	-1.23682	0.00778086	-1.37103	0.00480059	Down	'16.12.2.2.1.3'	'RNA processing.organelle machinery.pre-mRNA splicing.mitochondrial RNA splicing.group-II intron splicing.type-II splicing factor (nMAT3/4)'	'nMAT3/4 type-II mitochondrial RNA splicing factor (original description: transcript offset:0 AED:0.14 eAED:0.14 QI:0|0.75|0.61|1|0.58|0.76|13|2364|961) &'
FxaC_13g29560	1.94763	9.11251e-10	2.12555	2.12573e-11	Up	'16.12.5.5.16'	'RNA processing.organelle machinery.RNA editing.plastidial RNA editing factor activities (PPR-type).RNA editing factor (RARE1)'	'RNA editing factor (RARE1) (original description: transcript offset:0 AED:0.16 eAED:0.16 QI:0|0.5|0.42|0.85|1|1|7|1552|928) &'
FxaC_14g15740	3.47182	0.000414897	3.45657	0.000724565	Up	'16.12.5.5.16'	'RNA processing.organelle machinery.RNA editing.plastidial RNA editing factor activities (PPR-type).RNA editing factor (RARE1)'	'RNA editing factor (RARE1) (original description: transcript offset:0 AED:0.24 eAED:0.24 QI:0|0.5|0.42|0.85|1|1|7|538|929) &'
FxaC_15g16270	2.82813	3.77603e-32	2.98229	1.73646e-35	Up	'16.12.5.5.16'	'RNA processing.organelle machinery.RNA editing.plastidial RNA editing factor activities (PPR-type).RNA editing factor (RARE1)'	'RNA editing factor (RARE1) (original description: transcript offset:0 AED:0.16 eAED:0.16 QI:0|0.5|0.57|0.85|1|1|7|902|1008) &'
FxaC_21g00470	1.03913	0.000829151	1.30291	8.3085e-06	Up	'16.12.5.5.17'	'RNA processing.organelle machinery.RNA editing.plastidial RNA editing factor activities (PPR-type).RNA editing factor (CP31)'	'RNA editing factor (CP31) (original description: transcript offset:116 AED:0.12 eAED:0.12 QI:116|1|1|1|1|1|4|652|294) &'
FxaC_22g02870	1.23068	0.000460406	1.52817	3.56716e-06	Up	'16.12.5.5.17'	'RNA processing.organelle machinery.RNA editing.plastidial RNA editing factor activities (PPR-type).RNA editing factor (CP31)'	'RNA editing factor (CP31) (original description: transcript offset:118 AED:0.13 eAED:0.13 QI:118|1|1|1|1|1|4|639|292) &'
FxaC_24g02490	1.05774	0.00328308	1.02424	0.00707918	Up	'16.12.5.5.17'	'RNA processing.organelle machinery.RNA editing.plastidial RNA editing factor activities (PPR-type).RNA editing factor (CP31)'	'RNA editing factor (CP31) (original description: transcript offset:119 AED:0.15 eAED:0.15 QI:119|1|1|1|1|1|4|624|287) &'
FxaC_19g29730	1.23271	0.00427731	1.11192	0.0218689	Up	'16.2.1.2.3'	'RNA processing.RNA 3-end processing.mRNA polyadenylation.Cleavage and Polyadenylation Specificity Factor (CPSF) complex.nuclease component CPSF73-I'	'component CPSF73/Ysh1 of Cleavage and Polyadenylation Specificity Factor (CPSF) complex (original description: transcript offset:0 AED:0.16 eAED:0.16 QI:0|0.66|0.25|1|0.66|0.5|4|0|715) &'
FxaC_22g21570	-2.57894	0.000177125	-1.81107	0.0131258	Down	'16.2.1.3.1'	'RNA processing.RNA 3-end processing.mRNA polyadenylation.Cleavage Stimulatory Factor (CstF) complex.component CstF77/Rna14'	'component CstF77/Rna14 of Cleavage Stimulatory Factor (CstF) complex (original description: transcript offset:0 AED:0.00 eAED:0.00 QI:0|-1|0|1|-1|1|1|0|685) &'
FxaC_19g29730	1.23271	0.00427731	1.11192	0.0218689	Up	'16.2.2.1.5'	'RNA processing.RNA 3-end processing.snRNA maturation.DSP snRNA processing complex.nuclease component CPSF73-I'	'nuclease CPSF73-I (original description: transcript offset:0 AED:0.16 eAED:0.16 QI:0|0.66|0.25|1|0.66|0.5|4|0|715) &'
FxaC_8g08940	-1.10173	0.0100011	-1.49969	0.000617115	Down	'16.4.2.4'	'RNA processing.pre-mRNA splicing.U1/U2/U4/U5-associated Sm accessory ribonucleoprotein complex.component Sm-D3'	'component Sm-D3 of U1/U2/U4/U5-associated Sm accessory ribonucleoprotein complex (original description: transcript offset:108 AED:0.26 eAED:0.26 QI:108|0.8|0.66|0.83|1|1|6|0|130) &'
FxaC_25g03230	-1.68361	0.00191767	-1.23227	0.0474665	Down	'16.4.2.5'	'RNA processing.pre-mRNA splicing.U1/U2/U4/U5-associated Sm accessory ribonucleoprotein complex.component Sm-E'	'component Sm-E of U1/U2/U4/U5-associated Sm accessory ribonucleoprotein complex (original description: transcript offset:138 AED:0.07 eAED:0.07 QI:138|1|1|1|0.5|0.8|5|607|86) &'
FxaC_22g21400	-1.24776	5.5601e-06	-1.21033	2.59393e-05	Down	'16.4.3.1'	'RNA processing.pre-mRNA splicing.U6-associated LSm accessory ribonucleoprotein complex.component LSm1'	'component LSm1 of U6-associated LSm accessory ribonucleoprotein complex (original description: transcript offset:0 AED:0.22 eAED:0.25 QI:0|0.28|0.26|1|0.57|0.53|15|2064|357) &'
FxaC_23g03260	-1.63376	0.000487551	-1.92855	0.000117234	Down	'16.4.3.1'	'RNA processing.pre-mRNA splicing.U6-associated LSm accessory ribonucleoprotein complex.component LSm1'	'component LSm1 of U6-associated LSm accessory ribonucleoprotein complex (original description: transcript offset:862 AED:0.28 eAED:0.28 QI:862|0.7|0.81|0.90|0.9|0.81|11|232|517) &'
FxaC_26g11030	-4.43554	0.000123149	-4.22323	0.000598415	Down	'16.4.6.2'	'RNA processing.pre-mRNA splicing.spliceosome-associated non-snRNP factor activities.splicing factor (SCL28|30|33)'	'SCL28/30/33 RNA splicing factor (original description: transcript offset:0 AED:0.13 eAED:0.13 QI:0|0.46|0.5|1|1|0.85|14|180|575) &'
FxaC_25g18800	-2.19228	8.74966e-05	-2.25067	0.000192555	Down	'16.4.6.3'	'RNA processing.pre-mRNA splicing.spliceosome-associated non-snRNP factor activities.splicing factor (RS31|40|41)'	'RS31/40/41 RNA splicing factor (original description: transcript offset:266 AED:0.29 eAED:0.29 QI:266|0.66|0.85|1|0.66|0.42|7|219|294) &'
FxaC_26g25160	-1.13561	0.000290176	-1.61356	5.88371e-07	Down	'16.4.6.3'	'RNA processing.pre-mRNA splicing.spliceosome-associated non-snRNP factor activities.splicing factor (RS31|40|41)'	'RS31/40/41 RNA splicing factor (original description: transcript offset:166 AED:0.31 eAED:0.31 QI:166|0.8|0.83|1|0.8|0.66|6|0|268) &'
FxaC_9g42090	1.28969	0.000114112	1.08254	0.00435622	Up	'16.4.7.1.6'	'RNA processing.pre-mRNA splicing.spliceosome assembly and disassembly.RNA helicase activities.RNA helicase (Prp16)'	'RNA helicase (Prp16) (original description: transcript offset:0 AED:0.06 eAED:0.06 QI:0|-1|0|1|-1|1|1|0|1060) &'
FxaC_22g55600	-1.73272	0.0172173	-1.83589	0.0194763	Down	'16.5.1.2'	'RNA processing.mRNA modification.adenosine N6-methylation.E3 ubiquitin ligase (HAKAI)'	'E3 ubiquitin ligase (HAKAI) (original description: transcript offset:335 AED:0.01 eAED:0.01 QI:335|0.66|0.75|1|1|1|4|1985|192) &'
FxaC_2g12500	-1.41612	0.000152493	-1.48777	0.000166043	Down	'16.6.2.2.2'	'RNA processing.tRNA modification.N6-threonylcarbamoylation.KEOPS/EKC complex.component BUD32'	'component BUD32 of tRNA N6-threonylcarbamoylation KEOPS/EKC complex (original description: transcript offset:0 AED:0.16 eAED:0.16 QI:0|-1|0|1|-1|1|1|0|268) &'
FxaC_1g18590	2.17578	6.99364e-12	2.18319	1.88171e-11	Up	'16.6.4.1'	'RNA processing.tRNA modification.dihydrouridylation.tRNA dihydrouridine synthase'	'tRNA dihydrouridine synthase (original description: transcript offset:267 AED:0.14 eAED:0.13 QI:267|0.42|0.62|1|0.71|0.75|8|1431|297) &'
FxaC_8g07520	-1.00434	0.0013127	-1.05013	0.00134918	Down	'16.6.7.2.2'	'RNA processing.tRNA modification.methylation.TRM61-TRM6 tRNA adenosine-methyltransferase complex.component TRM6'	'component TRM6 of TRM61-TRM6 tRNA adenosine-methyltransferase complex (original description: transcript offset:110 AED:0.31 eAED:0.31 QI:110|0.75|0.76|1|1|1|13|327|457) &'
FxaC_6g09470	1.62589	1.35036e-23	1.28029	1.85507e-14	Up	'16.7.2'	'RNA processing.RNA chaperone activities.RNA chaperone (RZ1|GR-RBP)'	'RNA chaperone (RZ1|GR-RBP) (original description: transcript offset:96 AED:0.07 eAED:0.07 QI:96|1|1|1|1|1|2|754|178) &'
FxaC_7g06880	1.6334	7.86491e-26	1.37572	2.76168e-18	Up	'16.7.2'	'RNA processing.RNA chaperone activities.RNA chaperone (RZ1|GR-RBP)'	'RNA chaperone (RZ1|GR-RBP) (original description: transcript offset:0 AED:0.18 eAED:0.18 QI:0|1|0.66|1|0.5|0.33|3|430|209) &'
FxaC_21g14030	-1.84872	0.0036553	-2.30714	0.000885626	Down	'16.8.1.2.1'	'RNA processing.RNA surveillance.exosome complex.associated co-factor activities.exoribonuclease (RRP6L)'	'exoribonuclease (RRP6L) (original description: transcript offset:23 AED:0.12 eAED:0.12 QI:23|0.81|0.83|1|1|1|12|305|960) &'
FxaC_3g35130	1.6108	7.10077e-11	1.40694	1.0382e-07	Up	'16.8.1.2.1'	'RNA processing.RNA surveillance.exosome complex.associated co-factor activities.exoribonuclease (RRP6L)'	'exoribonuclease (RRP6L) (original description: transcript offset:282 AED:0.10 eAED:0.10 QI:282|0.92|0.85|1|0.84|0.85|14|558|842) &'
FxaC_17g23770	-4.15432	0.0003767	-3.16968	0.00641862	Down	'16.9.2'	'RNA processing.mRNA sequestration.mRNA-binding regulatory factor (TZF)'	'mRNA-binding regulatory factor (TZF) (original description: transcript offset:0 AED:0.40 eAED:0.40 QI:0|-1|0|1|-1|1|1|0|404) &'
FxaC_1g06650	-3.72454	1.69587e-13	-3.62592	8.6258e-12	Down	'16.9.2'	'RNA processing.mRNA sequestration.mRNA-binding regulatory factor (TZF)'	'mRNA-binding regulatory factor (TZF) (original description: transcript offset:0 AED:0.16 eAED:0.16 QI:0|-1|0|1|-1|1|1|0|399) &'
FxaC_3g06740	-1.96806	0.0373408	-2.81981	0.00655842	Down	'16.9.2'	'RNA processing.mRNA sequestration.mRNA-binding regulatory factor (TZF)'	'mRNA-binding regulatory factor (TZF) (original description: transcript offset:0 AED:0.18 eAED:0.18 QI:0|-1|0|1|-1|1|1|0|393) &'
FxaC_4g33810	-1.84137	0.00419303	-2.50524	0.000371725	Down	'16.9.2'	'RNA processing.mRNA sequestration.mRNA-binding regulatory factor (TZF)'	'mRNA-binding regulatory factor (TZF) (original description: transcript offset:0 AED:0.17 eAED:0.17 QI:0|-1|0|1|-1|1|1|0|397) &'
FxaC_17g09930	-1.14975	0.00054273	-1.133	0.00132822	Down	'17.1.2.1.17'	'Protein biosynthesis.ribosome biogenesis.large ribosomal subunit (LSU).LSU proteome.component RPL17'	'component RPL17 of LSU proteome component (original description: transcript offset:0 AED:0.22 eAED:0.17 QI:0|0.57|0.37|0.75|1|1|8|159|158) &'
FxaC_21g50330	-2.18023	5.12187e-14	-2.05848	8.49553e-12	Down	'17.1.2.1.2'	'Protein biosynthesis.ribosome biogenesis.large ribosomal subunit (LSU).LSU proteome.component RPL4'	'component RPL4 of LSU proteome component (original description: transcript offset:1663 AED:0.08 eAED:0.08 QI:1663|1|1|1|0.77|0.7|10|267|406) &'
FxaC_8g10050	-1.26399	0.000972382	-1.03903	0.0146628	Down	'17.1.2.1.39'	'Protein biosynthesis.ribosome biogenesis.large ribosomal subunit (LSU).LSU proteome.component RPL37'	'component RPL37 of LSU proteome component (original description: transcript offset:49 AED:0.04 eAED:0.04 QI:49|1|1|1|1|1|3|1520|94) &'
FxaC_20g30940	1.15791	2.6153e-08	1.20261	9.87354e-09	Up	'17.1.2.1.5'	'Protein biosynthesis.ribosome biogenesis.large ribosomal subunit (LSU).LSU proteome.component RPL7'	'component RPL7 of LSU proteome component (original description: transcript offset:546 AED:0.11 eAED:0.11 QI:546|1|1|1|0.42|0.25|8|1101|292) &'
FxaC_25g46210	2.50671	9.61108e-18	2.49406	7.25761e-17	Up	'17.1.2.1.9'	'Protein biosynthesis.ribosome biogenesis.large ribosomal subunit (LSU).LSU proteome.component RPL10'	'component RPL10 of LSU proteome component (original description: transcript offset:274 AED:0.06 eAED:0.06 QI:274|1|1|1|0.66|0.75|4|248|221) &'
FxaC_28g07960	1.93852	8.03814e-12	1.95205	1.80787e-11	Up	'17.1.2.1.9'	'Protein biosynthesis.ribosome biogenesis.large ribosomal subunit (LSU).LSU proteome.component RPL10'	'component RPL10 of LSU proteome component (original description: transcript offset:159 AED:0.34 eAED:0.34 QI:159|1|1|1|1|1|4|199|221) &'
FxaC_22g67020	-2.73456	0.00185129	-3.12939	0.00138116	Down	'17.1.3.1.16'	'Protein biosynthesis.ribosome biogenesis.small ribosomal subunit (SSU).SSU proteome.component RPS15'	'component RPS15 of SSU proteome (original description: transcript offset:0 AED:0.17 eAED:0.21 QI:0|0.5|0.4|1|0.5|0.4|5|968|164) &'
FxaC_25g44760	-1.84514	1.20077e-13	-1.77193	6.47285e-12	Down	'17.1.3.1.5'	'Protein biosynthesis.ribosome biogenesis.small ribosomal subunit (SSU).SSU proteome.component RPS4'	'component RPS4 of SSU proteome (original description: transcript offset:272 AED:0.02 eAED:0.02 QI:272|1|1|1|0.75|0.8|5|1920|264) &'
FxaC_9g42230	-1.13918	0.00023198	-1.47104	4.84505e-06	Down	'17.1.3.1.5'	'Protein biosynthesis.ribosome biogenesis.small ribosomal subunit (SSU).SSU proteome.component RPS4'	'component RPS4 of SSU proteome (original description: transcript offset:0 AED:0.08 eAED:0.08 QI:0|0.8|0.66|0.83|1|1|6|198|301) &'
FxaC_5g19060	-1.05379	8.04847e-06	-1.04638	2.19302e-05	Down	'17.1.3.1.9'	'Protein biosynthesis.ribosome biogenesis.small ribosomal subunit (SSU).SSU proteome.component RPS8'	'component RPS8 of SSU proteome (original description: transcript offset:91 AED:0.32 eAED:0.32 QI:91|1|1|1|1|1|5|286|224) &'
FxaC_14g10460	1.87346	4.88858e-15	1.67827	2.41883e-11	Up	'17.2.6'	'Protein biosynthesis.aminoacyl-tRNA synthetase activities.glutamine-tRNA ligase'	'glutamine-tRNA ligase (original description: transcript offset:0 AED:0.16 eAED:0.16 QI:0|0.76|0.70|1|0.88|0.85|27|271|1243) &'
FxaC_15g11390	1.70619	3.76606e-06	1.0848	0.028434	Up	'17.2.6'	'Protein biosynthesis.aminoacyl-tRNA synthetase activities.glutamine-tRNA ligase'	'glutamine-tRNA ligase (original description: transcript offset:171 AED:0.26 eAED:0.26 QI:171|0.90|0.81|1|0.95|0.95|22|190|793) &'
FxaC_4g32520	1.31063	3.72465e-07	1.22175	6.74094e-06	Up	'17.4.2.1'	'Protein biosynthesis.translation initiation.mRNA loading.mRNA unwinding factor (eIF4A)'	'mRNA unwinding factor (eIF4A) (original description: transcript offset:0 AED:0.19 eAED:0.19 QI:0|0.7|0.63|0.90|0.7|0.72|11|370|793) &'
FxaC_14g11730	-1.55711	0.00899578	-2.44111	0.00013192	Down	'17.4.2.2'	'Protein biosynthesis.translation initiation.mRNA loading.mRNA unwinding factor (eIF4B)'	'mRNA unwinding factor (eIF4B) (original description: transcript offset:60 AED:0.17 eAED:0.16 QI:60|0.45|0.41|1|0.72|0.5|12|1496|981) &'
FxaC_2g11080	1.79283	1.11552e-10	1.69651	4.47421e-09	Up	'17.4.2.4.2'	'Protein biosynthesis.translation initiation.mRNA loading.eIF-iso4F unwinding complex.component eIF-iso4G'	'component eIF-iso4G of eIF-iso4F unwinding complex (original description: transcript offset:3413 AED:0.08 eAED:0.08 QI:3413|1|0.94|1|0.93|0.82|17|1046|313) &'
FxaC_27g36250	1.11169	1.10218e-05	1.10761	2.16815e-05	Up	'17.5.1.1'	'Protein biosynthesis.translation elongation.eEF1 aminoacyl-tRNA binding factor activity.aminoacyl-tRNA binding factor (eEF1A)'	'aminoacyl-tRNA binding factor (eEF1A) (original description: transcript offset:174 AED:0.00 eAED:0.00 QI:174|1|1|1|0|0.33|3|460|447) &'
FxaC_9g39580	1.36372	1.75109e-16	1.2463	1.43587e-13	Up	'17.5.2.1'	'Protein biosynthesis.translation elongation.eEF2 mRNA-translocation factor activity.mRNA-translocation factor (eEF2)'	'mRNA-translocation factor (eEF2) (original description: transcript offset:0 AED:0.06 eAED:0.02 QI:0|0.33|0.5|0.75|1|1|4|346|904) &'
FxaC_4g38980	-1.42119	3.17485e-08	-1.44436	7.22631e-08	Down	'17.5.3.1'	'Protein biosynthesis.translation elongation.eEF5 poly-P/G elongation factor activity.poly-P/G elongation factor (eEF5/eIF5A)'	'poly-P/G elongation factor (eEF5/eIF5A) (original description: transcript offset:160 AED:0.37 eAED:0.37 QI:160|0.5|0.8|1|0.75|0.6|5|831|436) &'
FxaC_6g27750	-3.54555	3.55681e-15	-2.37454	1.55103e-08	Down	'17.7.1.1.22'	'Protein biosynthesis.organelle machinery.mitochondrial ribosome.large ribosomal subunit proteome.component mtRPL24'	'component mtRPL24 of large ribosomal subunit proteome (original description: transcript offset:1423 AED:0.11 eAED:0.11 QI:1423|1|1|1|0.85|0.62|8|221|514) &'
FxaC_7g22750	-3.62464	6.46523e-09	-5.02723	4.51822e-10	Down	'17.7.1.1.22'	'Protein biosynthesis.organelle machinery.mitochondrial ribosome.large ribosomal subunit proteome.component mtRPL24'	'component mtRPL24 of large ribosomal subunit proteome (original description: transcript offset:542 AED:0.24 eAED:0.24 QI:542|1|1|1|0.66|0.57|7|831|159) &'
FxaC_23g57380	-2.41603	0.000225771	-1.8984	0.00633914	Down	'17.7.1.1.26'	'Protein biosynthesis.organelle machinery.mitochondrial ribosome.large ribosomal subunit proteome.component mtRPL30'	'component mtRPL30 of large ribosomal subunit proteome (original description: transcript offset:164 AED:0.09 eAED:0.09 QI:164|0.66|0.7|1|0.88|0.8|10|647|1140) &'
FxaC_26g02620	-1.18084	3.65975e-12	-1.09248	2.90649e-10	Down	'17.7.1.2.4'	'Protein biosynthesis.organelle machinery.mitochondrial ribosome.small ribosomal subunit proteome.component mtRPS5'	'component mtRPS5 of small ribosomal subunit proteome (original description: transcript offset:57 AED:0.38 eAED:0.38 QI:57|1|1|1|1|0.88|9|2166|481) &'
FxaC_11g31820	-1.32164	0.032954	-1.40747	0.0342342	Down	'17.7.2.1.7'	'Protein biosynthesis.organelle machinery.plastidial ribosome.large ribosomal subunit proteome.component psRPL9'	'component psRPL9 of large ribosomal subunit proteome (original description: transcript offset:100 AED:0.10 eAED:0.10 QI:100|1|1|1|1|1|6|298|195) &'
FxaC_14g17790	1.14105	2.09333e-09	1.31116	3.33063e-12	Up	'17.7.2.2.1'	'Protein biosynthesis.organelle machinery.plastidial ribosome.small ribosomal subunit proteome.component psRPS1'	'component psRPS1 of small ribosomal subunit proteome (original description: transcript offset:122 AED:0.05 eAED:0.05 QI:122|1|1|1|1|1|7|698|409) &'
FxaC_24g40360	-1.10669	2.69967e-08	-1.21405	2.32081e-09	Down	'17.7.2.2.17'	'Protein biosynthesis.organelle machinery.plastidial ribosome.small ribosomal subunit proteome.component psRPS17'	'component psRPS17 of small ribosomal subunit proteome (original description: transcript offset:0 AED:0.09 eAED:0.09 QI:0|0|0|1|1|1|2|0|169) &'
FxaC_10g00750	1.37959	9.87165e-09	1.78432	8.69421e-15	Up	'18.1.1.4.2.2'	'Protein modification.glycosylation.N-linked glycosylation.dolichol-phosphate-linked oligosaccharide precursor assembly.ALG13-ALG14 UDP-N-acetylglucosamine transferase heterodimer.membrane-anchor component ALG14'	'membrane-anchor component ALG14 of ALG13-ALG14 UDP-N-acetylglucosamine transferase complex (original description: transcript offset:0 AED:0.25 eAED:0.25 QI:0|0|0.2|1|0|0|5|551|1048) &'
FxaC_10g12940	2.76491	0.00912149	3.21104	0.0008345	Up	'18.1.2.2.3'	'Protein modification.glycosylation.O-linked glycosylation.serine/threonine O-linked glycosylation.O-fucosyltransferase (OFT1)'	'O-fucosyltransferase (OFT1) (original description: transcript offset:44 AED:0.25 eAED:0.25 QI:44|0.5|0.33|1|0.5|0.66|3|0|465) &'
FxaC_23g51550	1.23156	1.91885e-18	1.21416	6.65266e-18	Up	'18.1.3.1'	'Protein modification.glycosylation.C-linked glycosylation.C-glucosyltransferase (CGT)'	'C-glucosyltransferase (CGT) (original description: transcript offset:167 AED:0.27 eAED:0.27 QI:167|0.33|0.75|0.75|0.66|0.5|4|1327|463) &'
FxaC_3g03670	-1.25255	2.97485e-05	-1.37309	1.19651e-05	Down	'18.10.1.1.1'	'Protein modification.targeting peptide maturation.endomembrane system.SPC endoplasmic signal peptidase complex.catalytic component SEC11'	'catalytic component SEC11 of SPC endoplasmic signal peptidase complex (original description: transcript offset:208 AED:0.31 eAED:0.31 QI:208|1|1|1|1|1|8|413|180) &'
FxaC_4g36490	-1.49545	0.0111658	-1.45357	0.0229593	Down	'18.10.1.1.1'	'Protein modification.targeting peptide maturation.endomembrane system.SPC endoplasmic signal peptidase complex.catalytic component SEC11'	'catalytic component SEC11 of SPC endoplasmic signal peptidase complex (original description: transcript offset:261 AED:0.10 eAED:0.10 QI:261|1|1|1|1|1|8|506|180) &'
FxaC_1g06530	1.00751	0.00211833	1.0324	0.00218315	Up	'18.10.2.2.1'	'Protein modification.targeting peptide maturation.mitochondrion.MPP mitochondrial signal peptidase heterodimer.subunit alpha'	'subunit alpha of MPP mitochondrial signal peptidase heterodimer (original description: transcript offset:343 AED:0.20 eAED:0.20 QI:343|1|1|1|1|1|12|471|538) &'
FxaC_27g39600	2.21857	5.21559e-17	2.42343	2.90019e-20	Up	'18.10.3.1'	'Protein modification.targeting peptide maturation.plastid.plastidial protease (EGY)'	'plastidial protease (EGY) (original description: transcript offset:237 AED:0.25 eAED:0.25 QI:237|0.77|0.78|1|0.83|0.78|19|428|837) &'
FxaC_2g42980	2.34828	0.0377671	2.79293	0.00547736	Up	'18.10.3.1'	'Protein modification.targeting peptide maturation.plastid.plastidial protease (EGY)'	'plastidial protease (EGY) (original description: transcript offset:504 AED:0.13 eAED:0.14 QI:504|0.8|0.81|0.90|0.8|0.90|11|251|418) &'
FxaC_23g57730	-1.02901	0.00812213	-1.78902	5.3383e-06	Down	'18.11.1.2'	'Protein modification.disulfide bond formation.endoplasmic reticulum.protein disulfide isomerase (PDI-M)'	'protein disulfide isomerase (PDI-M) (original description: transcript offset:132 AED:0.06 eAED:0.06 QI:132|0.87|0.88|1|1|1|9|176|440) &'
FxaC_14g06000	2.96146	1.05291e-39	2.88244	1.89271e-36	Up	'18.12.1'	'Protein modification.protein folding.protein folding catalyst (Cyclophilin)'	'protein folding catalyst (original description: transcript offset:448 AED:0.05 eAED:0.05 QI:448|1|1|1|0.83|0.85|7|1058|231) &'
FxaC_16g13000	1.51765	0.00196804	1.7283	0.000258998	Up	'18.12.2'	'Protein modification.protein folding.protein folding catalyst (FKBP)'	'protein folding catalyst (FKBP) (original description: transcript offset:218 AED:0.15 eAED:0.15 QI:218|0.7|0.81|1|1|1|11|285|567) &'
FxaC_17g22390	-1.31061	0.00269139	-1.13618	0.0184388	Down	'18.12.2'	'Protein modification.protein folding.protein folding catalyst (FKBP)'	'protein folding catalyst (FKBP) (original description: transcript offset:86 AED:0.34 eAED:0.34 QI:86|1|1|1|0.83|0.76|13|1767|254) &'
FxaC_19g15420	-3.74603	0.00625485	-5.42287	0.00202917	Down	'18.12.2'	'Protein modification.protein folding.protein folding catalyst (FKBP)'	'protein folding catalyst (FKBP) (original description: transcript offset:107 AED:0.33 eAED:0.33 QI:107|1|1|1|0.83|0.69|13|2098|253) &'
FxaC_7g17780	-1.48929	0.0259805	-2.03522	0.0040148	Down	'18.12.2'	'Protein modification.protein folding.protein folding catalyst (FKBP)'	'protein folding catalyst (FKBP) (original description: transcript offset:11 AED:0.41 eAED:0.41 QI:11|1|1|1|1|1|6|232|174) &'
FxaC_23g53180	2.27677	0.0146486	2.32033	0.0161689	Up	'18.4.1.1'	'Protein modification.phosphorylation.TKL protein kinase superfamily.protein kinase (LRR-I)'	'protein kinase (LRR-I) (original description: transcript offset:229 AED:0.07 eAED:0.07 QI:229|1|1|1|0.75|0.66|9|2866|418) &'
FxaC_10g47800	-2.25291	9.7545e-09	-2.03314	6.33989e-07	Down	'18.4.1.11'	'Protein modification.phosphorylation.TKL protein kinase superfamily.protein kinase (LRR-XI)'	'protein kinase (LRR-XI) (original description: transcript offset:190 AED:0.00 eAED:0.00 QI:190|1|1|1|1|1|2|429|1108) &'
FxaC_12g04100	-1.69429	5.22947e-05	-1.0064	0.0412814	Down	'18.4.1.11'	'Protein modification.phosphorylation.TKL protein kinase superfamily.protein kinase (LRR-XI)'	'protein kinase (LRR-XI) (original description: transcript offset:190 AED:0.01 eAED:0.01 QI:190|1|1|1|1|1|2|426|1096) &'
FxaC_12g41520	-1.5936	4.3972e-12	-1.56857	4.40329e-11	Down	'18.4.1.11'	'Protein modification.phosphorylation.TKL protein kinase superfamily.protein kinase (LRR-XI)'	'protein kinase (LRR-XI) (original description: transcript offset:239 AED:0.21 eAED:0.21 QI:239|1|1|1|1|1|2|652|996) &'
FxaC_1g21300	-1.07534	4.49967e-06	-1.20306	5.56171e-07	Down	'18.4.1.11'	'Protein modification.phosphorylation.TKL protein kinase superfamily.protein kinase (LRR-XI)'	'protein kinase (LRR-XI) (original description: transcript offset:462 AED:0.01 eAED:0.01 QI:462|1|1|1|1|1|2|241|987) &'
FxaC_20g35370	-1.57983	5.41734e-14	-1.49808	4.28626e-12	Down	'18.4.1.11'	'Protein modification.phosphorylation.TKL protein kinase superfamily.protein kinase (LRR-XI)'	'protein kinase (LRR-XI) (original description: transcript offset:843 AED:0.03 eAED:0.03 QI:843|1|1|1|0.5|0.33|3|518|982) &'
FxaC_21g38480	-1.31049	0.0127314	-1.23215	0.031504	Down	'18.4.1.11'	'Protein modification.phosphorylation.TKL protein kinase superfamily.protein kinase (LRR-XI)'	'protein kinase (LRR-XI) (original description: transcript offset:44 AED:0.02 eAED:0.02 QI:44|1|1|1|1|1|2|573|810) &'
FxaC_28g06970	-1.21892	1.18435e-08	-1.08673	1.0713e-06	Down	'18.4.1.11'	'Protein modification.phosphorylation.TKL protein kinase superfamily.protein kinase (LRR-XI)'	'protein kinase (LRR-XI) (original description: transcript offset:257 AED:0.02 eAED:0.02 QI:257|1|1|1|1|1|2|255|1020) &'
FxaC_2g25290	-1.46015	2.62483e-17	-1.64491	9.43157e-21	Down	'18.4.1.11'	'Protein modification.phosphorylation.TKL protein kinase superfamily.protein kinase (LRR-XI)'	'protein kinase (LRR-XI) (original description: transcript offset:136 AED:0.00 eAED:0.00 QI:136|1|1|1|1|1|2|478|1018) &'
FxaC_3g21030	-1.58989	1.11988e-19	-1.49031	6.37317e-17	Down	'18.4.1.11'	'Protein modification.phosphorylation.TKL protein kinase superfamily.protein kinase (LRR-XI)'	'protein kinase (LRR-XI) (original description: transcript offset:146 AED:0.00 eAED:0.00 QI:146|1|1|1|1|1|2|391|1020) &'
FxaC_3g26600	-1.85384	0.0146824	-2.64002	0.00147805	Down	'18.4.1.11'	'Protein modification.phosphorylation.TKL protein kinase superfamily.protein kinase (LRR-XI)'	'protein kinase (LRR-XI) (original description: transcript offset:202 AED:0.00 eAED:0.00 QI:202|1|1|1|1|1|2|382|728) &'
FxaC_5g16050	-2.46793	0.00245023	-4.61406	1.56136e-05	Down	'18.4.1.11'	'Protein modification.phosphorylation.TKL protein kinase superfamily.protein kinase (LRR-XI)'	'protein kinase (LRR-XI) (original description: transcript offset:319 AED:0.01 eAED:0.01 QI:319|1|1|1|1|1|2|418|1012) &'
FxaC_6g24630	-5.22769	0.00295699	-5.22769	0.00731527	Down	'18.4.1.11'	'Protein modification.phosphorylation.TKL protein kinase superfamily.protein kinase (LRR-XI)'	'protein kinase (LRR-XI) (original description: transcript offset:409 AED:0.00 eAED:0.00 QI:409|1|1|1|1|1|2|207|1012) &'
FxaC_7g19990	-5.8244	8.75098e-05	-5.8244	0.000347747	Down	'18.4.1.11'	'Protein modification.phosphorylation.TKL protein kinase superfamily.protein kinase (LRR-XI)'	'protein kinase (LRR-XI) (original description: transcript offset:464 AED:0.01 eAED:0.01 QI:464|1|1|1|1|1|2|189|1012) &'
FxaC_10g00870	1.60037	0.0279118	1.67371	0.0236301	Up	'18.4.1.12'	'Protein modification.phosphorylation.TKL protein kinase superfamily.protein kinase (LRR-XII)'	'protein kinase (LRR-XII) (original description: transcript offset:745 AED:0.02 eAED:0.02 QI:745|1|1|1|1|1|2|243|1159) &'
FxaC_11g13320	-1.39596	0.0217616	-1.82082	0.00410917	Down	'18.4.1.12'	'Protein modification.phosphorylation.TKL protein kinase superfamily.protein kinase (LRR-XII)'	'protein kinase (LRR-XII) (original description: transcript offset:1191 AED:0.02 eAED:0.02 QI:1191|1|1|1|1|1|2|149|631) &'
FxaC_11g38280	2.55559	2.443e-18	2.93287	4.30089e-25	Up	'18.4.1.12'	'Protein modification.phosphorylation.TKL protein kinase superfamily.protein kinase (LRR-XII)'	'protein kinase (LRR-XII) (original description: transcript offset:48 AED:0.05 eAED:0.05 QI:48|1|1|1|1|1|3|152|1028) &'
FxaC_26g33420	4.385	0.0330573	5.37715	0.000968428	Up	'18.4.1.12'	'Protein modification.phosphorylation.TKL protein kinase superfamily.protein kinase (LRR-XII)'	'protein kinase (LRR-XII) (original description: transcript offset:0 AED:0.02 eAED:0.02 QI:0|1|0.5|1|1|1|2|192|1019) &'
FxaC_9g38500	4.8327	4.19811e-08	4.16863	7.44138e-05	Up	'18.4.1.12'	'Protein modification.phosphorylation.TKL protein kinase superfamily.protein kinase (LRR-XII)'	'protein kinase (LRR-XII) (original description: transcript offset:143 AED:0.07 eAED:0.07 QI:143|1|1|1|1|1|2|492|1042) &'
FxaC_9g48710	2.30416	1.0824e-22	2.25	7.62809e-21	Up	'18.4.1.12'	'Protein modification.phosphorylation.TKL protein kinase superfamily.protein kinase (LRR-XII)'	'protein kinase (LRR-XII) (original description: transcript offset:706 AED:0.01 eAED:0.01 QI:706|1|1|1|1|1|2|289|1158) &'
FxaC_17g32780	-1.32695	1.20403e-10	-1.68373	3.43741e-15	Down	'18.4.1.13.1'	'Protein modification.phosphorylation.TKL protein kinase superfamily.LRR-XIII protein kinase families.protein kinase (LRR-XIIIa)'	'protein kinase (LRR-XIIIa) (original description: transcript offset:312 AED:0.09 eAED:0.09 QI:312|1|1|1|0.84|0.85|14|730|596) &'
FxaC_18g19420	-1.45304	1.48332e-09	-1.60041	1.85647e-10	Down	'18.4.1.13.1'	'Protein modification.phosphorylation.TKL protein kinase superfamily.LRR-XIII protein kinase families.protein kinase (LRR-XIIIa)'	'protein kinase (LRR-XIIIa) (original description: transcript offset:299 AED:0.08 eAED:0.08 QI:299|1|1|1|0.78|0.8|15|976|596) &'
FxaC_19g24330	-1.08143	3.76409e-05	-1.43285	9.56438e-08	Down	'18.4.1.13.1'	'Protein modification.phosphorylation.TKL protein kinase superfamily.LRR-XIII protein kinase families.protein kinase (LRR-XIIIa)'	'protein kinase (LRR-XIIIa) (original description: transcript offset:271 AED:0.16 eAED:0.16 QI:271|1|1|1|0.92|0.78|14|920|596) &'
FxaC_20g27000	-1.27957	2.00454e-09	-1.45016	4.31765e-11	Down	'18.4.1.13.1'	'Protein modification.phosphorylation.TKL protein kinase superfamily.LRR-XIII protein kinase families.protein kinase (LRR-XIIIa)'	'protein kinase (LRR-XIIIa) (original description: transcript offset:332 AED:0.09 eAED:0.09 QI:332|1|1|1|0.84|0.85|14|521|596) &'
FxaC_5g03900	-2.99836	5.69023e-09	-2.10157	3.93642e-05	Down	'18.4.1.13.2'	'Protein modification.phosphorylation.TKL protein kinase superfamily.LRR-XIII protein kinase families.protein kinase (LRR-XIIIb)'	'protein kinase (LRR-XIIIb) (original description: transcript offset:413 AED:0.21 eAED:0.21 QI:413|0.96|0.96|1|0.88|0.82|28|555|828) &'
FxaC_1g06040	1.30495	0.00204099	1.12404	0.0213325	Up	'18.4.1.15'	'Protein modification.phosphorylation.TKL protein kinase superfamily.protein kinase (LRR-XV)'	'protein kinase (LRR-XV) (original description: transcript offset:382 AED:0.30 eAED:0.30 QI:382|1|1|1|1|1|2|2939|1013) &'
FxaC_22g08340	-1.07924	0.00724846	-1.26556	0.00218498	Down	'18.4.1.16'	'Protein modification.phosphorylation.TKL protein kinase superfamily.protein kinase (CrlRLK1)'	'protein kinase (CrlRLK1) (original description: transcript offset:0 AED:0.26 eAED:0.26 QI:0|0.33|0.5|1|0|0|4|2795|872) &'
FxaC_12g29550	2.67336	3.38047e-05	2.40835	0.000774392	Up	'18.4.1.17'	'Protein modification.phosphorylation.TKL protein kinase superfamily.protein kinase (DUF26)'	'protein kinase (DUF26) (original description: transcript offset:121 AED:0.37 eAED:0.37 QI:121|1|1|1|0.83|0.85|7|245|689) &'
FxaC_17g07880	2.01984	2.7533e-20	1.84879	3.44365e-16	Up	'18.4.1.17'	'Protein modification.phosphorylation.TKL protein kinase superfamily.protein kinase (DUF26)'	'protein kinase (DUF26) (original description: transcript offset:0 AED:0.38 eAED:0.38 QI:0|0.8|0.66|1|0.6|0.83|6|1388|260) &'
FxaC_23g05430	-1.58344	7.18532e-06	-1.74733	2.85573e-06	Down	'18.4.1.18'	'Protein modification.phosphorylation.TKL protein kinase superfamily.protein kinase (Extensin)'	'protein kinase (Extensin) (original description: transcript offset:305 AED:0.10 eAED:0.10 QI:305|1|1|1|0.9|0.81|11|173|863) &'
FxaC_5g16570	-1.64956	0.000488472	-2.08883	3.72973e-05	Down	'18.4.1.18'	'Protein modification.phosphorylation.TKL protein kinase superfamily.protein kinase (Extensin)'	'protein kinase (Extensin) (original description: transcript offset:417 AED:0.31 eAED:0.31 QI:417|1|1|1|0.88|0.9|10|1276|776) &'
FxaC_12g30490	-1.83804	0.0214645	-1.89902	0.0290724	Down	'18.4.1.19'	'Protein modification.phosphorylation.TKL protein kinase superfamily.protein kinase (L-lectin)'	'protein kinase (L-lectin) (original description: transcript offset:0 AED:0.05 eAED:0.05 QI:0|0|0|1|0|0|2|0|1407) &'
FxaC_12g40850	2.71544	4.39508e-20	2.9558	6.06623e-24	Up	'18.4.1.19'	'Protein modification.phosphorylation.TKL protein kinase superfamily.protein kinase (L-lectin)'	'protein kinase (L-lectin) (original description: transcript offset:0 AED:0.16 eAED:0.16 QI:0|-1|0|1|-1|1|1|0|684) &'
FxaC_21g50020	-1.65541	0.00475059	-1.95009	0.00174365	Down	'18.4.1.19'	'Protein modification.phosphorylation.TKL protein kinase superfamily.protein kinase (L-lectin)'	'protein kinase (L-lectin) (original description: transcript offset:0 AED:0.13 eAED:0.13 QI:0|-1|0|1|-1|1|1|0|721) &'
FxaC_21g57320	-1.24794	3.5465e-08	-1.43684	8.48653e-10	Down	'18.4.1.19'	'Protein modification.phosphorylation.TKL protein kinase superfamily.protein kinase (L-lectin)'	'protein kinase (L-lectin) (original description: transcript offset:560 AED:0.10 eAED:0.10 QI:560|0.33|0.57|1|1|1|7|3127|2101) &'
FxaC_22g51630	-1.08096	0.00993263	-1.36476	0.00130272	Down	'18.4.1.19'	'Protein modification.phosphorylation.TKL protein kinase superfamily.protein kinase (L-lectin)'	'protein kinase (L-lectin) (original description: transcript offset:0 AED:0.11 eAED:0.11 QI:0|-1|0|1|-1|1|1|0|719) &'
FxaC_22g54390	2.72721	0.000160947	2.57956	0.000917018	Up	'18.4.1.19'	'Protein modification.phosphorylation.TKL protein kinase superfamily.protein kinase (L-lectin)'	'protein kinase (L-lectin) (original description: transcript offset:24 AED:0.04 eAED:0.04 QI:24|1|1|1|1|1|2|139|671) &'
FxaC_24g20450	-1.73322	3.09104e-06	-1.20559	0.0028934	Down	'18.4.1.19'	'Protein modification.phosphorylation.TKL protein kinase superfamily.protein kinase (L-lectin)'	'protein kinase (L-lectin) (original description: transcript offset:0 AED:0.09 eAED:0.09 QI:0|-1|0|1|-1|1|1|0|720) &'
FxaC_4g30170	1.42192	1.64397e-06	1.3177	2.64837e-05	Up	'18.4.1.19'	'Protein modification.phosphorylation.TKL protein kinase superfamily.protein kinase (L-lectin)'	'protein kinase (L-lectin) (original description: transcript offset:243 AED:0.14 eAED:0.14 QI:243|1|1|1|1|1|2|228|713) &'
FxaC_14g02010	-2.17942	6.67372e-30	-2.04561	1.46934e-25	Down	'18.4.1.20'	'Protein modification.phosphorylation.TKL protein kinase superfamily.protein kinase (LRK10-1-like)'	'protein kinase (LRK10-1-like) (original description: transcript offset:0 AED:0.09 eAED:0.09 QI:0|-1|0|1|-1|1|1|328|626) &'
FxaC_19g11780	1.91098	0.0203201	2.55779	0.000169404	Up	'18.4.1.20'	'Protein modification.phosphorylation.TKL protein kinase superfamily.protein kinase (LRK10-1-like)'	'protein kinase (LRK10-1-like) (original description: transcript offset:71 AED:0.13 eAED:0.13 QI:71|0.6|0.5|1|0.8|0.83|6|0|1245) &'
FxaC_20g12460	2.23673	0.00443234	2.90511	1.31291e-05	Up	'18.4.1.20'	'Protein modification.phosphorylation.TKL protein kinase superfamily.protein kinase (LRK10-1-like)'	'protein kinase (LRK10-1-like) (original description: transcript offset:2304 AED:0.04 eAED:0.04 QI:2304|0.6|0.66|1|0.6|0.5|6|2024|977) &'
FxaC_10g05360	-1.3064	0.00408553	-1.91681	6.16563e-05	Down	'18.4.1.21'	'Protein modification.phosphorylation.TKL protein kinase superfamily.protein kinase (LysM)'	'protein kinase (LysM) (original description: transcript offset:0 AED:0.09 eAED:0.15 QI:0|0|0|1|0.55|0.7|10|0|640) &'
FxaC_12g14020	-1.3271	0.00262752	-1.22686	0.0105675	Down	'18.4.1.21'	'Protein modification.phosphorylation.TKL protein kinase superfamily.protein kinase (LysM)'	'protein kinase (LysM) (original description: transcript offset:0 AED:0.24 eAED:0.24 QI:0|-1|0|1|-1|1|1|0|426) &'
FxaC_13g53820	1.50579	8.76995e-12	1.67151	2.46845e-14	Up	'18.4.1.21'	'Protein modification.phosphorylation.TKL protein kinase superfamily.protein kinase (LysM)'	'protein kinase (LysM) (original description: transcript offset:490 AED:0.27 eAED:0.27 QI:490|1|1|1|1|1|2|287|623) &'
FxaC_17g36470	1.77625	2.38206e-09	1.70665	3.31362e-08	Up	'18.4.1.21'	'Protein modification.phosphorylation.TKL protein kinase superfamily.protein kinase (LysM)'	'protein kinase (LysM) (original description: transcript offset:0 AED:0.00 eAED:0.00 QI:0|-1|0|1|-1|1|1|0|664) &'
FxaC_21g02610	-1.83072	7.85777e-13	-1.90142	1.42162e-12	Down	'18.4.1.21'	'Protein modification.phosphorylation.TKL protein kinase superfamily.protein kinase (LysM)'	'protein kinase (LysM) (original description: transcript offset:0 AED:0.03 eAED:0.03 QI:0|0|0|1|0|0|2|0|715) &'
FxaC_21g28210	-1.26126	0.000306291	-1.35061	0.000226688	Down	'18.4.1.21'	'Protein modification.phosphorylation.TKL protein kinase superfamily.protein kinase (LysM)'	'protein kinase (LysM) (original description: transcript offset:553 AED:0.40 eAED:0.40 QI:553|0.8|0.90|1|1|1|11|279|596) &'
FxaC_22g02090	-2.13352	5.13781e-06	-1.63283	0.00099319	Down	'18.4.1.21'	'Protein modification.phosphorylation.TKL protein kinase superfamily.protein kinase (LysM)'	'protein kinase (LysM) (original description: transcript offset:0 AED:0.08 eAED:0.08 QI:0|0|0|1|0|0|2|0|712) &'
FxaC_25g25680	1.49548	8.08249e-05	1.35355	0.00116955	Up	'18.4.1.21'	'Protein modification.phosphorylation.TKL protein kinase superfamily.protein kinase (LysM)'	'protein kinase (LysM) (original description: transcript offset:0 AED:0.17 eAED:0.17 QI:0|-1|0|1|-1|1|1|0|396) &'
FxaC_10g03600	1.8828	0.000276089	2.18948	8.2914e-06	Up	'18.4.1.24.1'	'Protein modification.phosphorylation.TKL protein kinase superfamily.G-Lectin protein kinase families.protein kinase (SD-1)'	'protein kinase (SD-1) (original description: transcript offset:2449 AED:0.34 eAED:0.34 QI:2449|0.22|0.21|1|0.45|0.43|23|0|2166) &'
FxaC_10g03680	1.83025	4.23659e-11	1.57561	1.45235e-07	Up	'18.4.1.24.1'	'Protein modification.phosphorylation.TKL protein kinase superfamily.G-Lectin protein kinase families.protein kinase (SD-1)'	'protein kinase (SD-1) (original description: transcript offset:0 AED:0.14 eAED:0.14 QI:0|0.84|0.71|1|1|1|14|175|1717) &'
FxaC_10g16120	-1.19664	1.52699e-05	-1.26796	1.06867e-05	Down	'18.4.1.24.1'	'Protein modification.phosphorylation.TKL protein kinase superfamily.G-Lectin protein kinase families.protein kinase (SD-1)'	'protein kinase (SD-1) (original description: transcript offset:227 AED:0.38 eAED:0.38 QI:227|0.85|0.87|1|0.71|0.62|8|580|843) &'
FxaC_11g20900	1.07723	0.000135373	1.28201	2.41849e-06	Up	'18.4.1.24.1'	'Protein modification.phosphorylation.TKL protein kinase superfamily.G-Lectin protein kinase families.protein kinase (SD-1)'	'protein kinase (SD-1) (original description: transcript offset:195 AED:0.27 eAED:0.27 QI:195|1|1|1|1|1|7|303|812) &'
FxaC_12g27700	1.31031	5.13129e-05	1.45406	5.58811e-06	Up	'18.4.1.24.1'	'Protein modification.phosphorylation.TKL protein kinase superfamily.G-Lectin protein kinase families.protein kinase (SD-1)'	'protein kinase (SD-1) (original description: transcript offset:214 AED:0.09 eAED:0.09 QI:214|0.8|1|1|1|1|6|274|771) &'
FxaC_12g29550	2.67336	3.38047e-05	2.40835	0.000774392	Up	'18.4.1.24.1'	'Protein modification.phosphorylation.TKL protein kinase superfamily.G-Lectin protein kinase families.protein kinase (SD-1)'	'protein kinase (SD-1) (original description: transcript offset:121 AED:0.37 eAED:0.37 QI:121|1|1|1|0.83|0.85|7|245|689) &'
FxaC_12g47300	-2.65483	0.00743176	-2.37325	0.0284911	Down	'18.4.1.24.1'	'Protein modification.phosphorylation.TKL protein kinase superfamily.G-Lectin protein kinase families.protein kinase (SD-1)'	'protein kinase (SD-1) (original description: transcript offset:49 AED:0.17 eAED:0.17 QI:49|1|1|1|0.83|0.71|7|227|841) &'
FxaC_24g53140	1.88387	1.0916e-10	1.58125	7.45237e-07	Up	'18.4.1.24.1'	'Protein modification.phosphorylation.TKL protein kinase superfamily.G-Lectin protein kinase families.protein kinase (SD-1)'	'protein kinase (SD-1) (original description: transcript offset:0 AED:0.40 eAED:0.40 QI:0|0.5|0.38|1|0.58|0.53|13|0|1252) &'
FxaC_9g31920	1.27529	4.03204e-05	1.20371	0.000255239	Up	'18.4.1.24.1'	'Protein modification.phosphorylation.TKL protein kinase superfamily.G-Lectin protein kinase families.protein kinase (SD-1)'	'protein kinase (SD-1) (original description: transcript offset:229 AED:0.08 eAED:0.08 QI:229|1|1|1|1|1|7|213|809) &'
FxaC_21g13050	1.06681	2.64114e-09	1.09502	1.27571e-09	Up	'18.4.1.24.2'	'Protein modification.phosphorylation.TKL protein kinase superfamily.G-Lectin protein kinase families.protein kinase (SD-2)'	'protein kinase (SD-2) (original description: transcript offset:304 AED:0.29 eAED:0.29 QI:304|0|0.5|1|0|0.5|2|255|837) &'
FxaC_2g08040	-1.54676	0.0074468	-1.87683	0.0020967	Down	'18.4.1.24.2'	'Protein modification.phosphorylation.TKL protein kinase superfamily.G-Lectin protein kinase families.protein kinase (SD-2)'	'protein kinase (SD-2) (original description: transcript offset:0 AED:0.07 eAED:0.07 QI:0|-1|0|1|-1|1|1|0|460) &'
FxaC_9g45900	1.69469	1.02625e-13	1.63638	2.83339e-12	Up	'18.4.1.24.2'	'Protein modification.phosphorylation.TKL protein kinase superfamily.G-Lectin protein kinase families.protein kinase (SD-2)'	'protein kinase (SD-2) (original description: transcript offset:0 AED:0.44 eAED:0.44 QI:0|0|0|0.5|1|1|2|0|339) &'
FxaC_21g20340	-3.79241	9.99462e-13	-3.53308	1.01846e-10	Down	'18.4.1.25'	'Protein modification.phosphorylation.TKL protein kinase superfamily.protein kinase (WAK/WAKL)'	'protein kinase (WAK/WAKL) (original description: transcript offset:105 AED:0.32 eAED:0.32 QI:105|0.66|0.5|1|1|1|4|0|710) &'
FxaC_25g41720	2.03372	8.53269e-05	2.12121	4.94339e-05	Up	'18.4.1.25'	'Protein modification.phosphorylation.TKL protein kinase superfamily.protein kinase (WAK/WAKL)'	'protein kinase (WAK/WAKL) (original description: transcript offset:49 AED:0.11 eAED:0.11 QI:49|1|1|1|1|1|3|347|627) &'
FxaC_28g11350	2.21379	1.69748e-08	1.7062	0.00023299	Up	'18.4.1.25'	'Protein modification.phosphorylation.TKL protein kinase superfamily.protein kinase (WAK/WAKL)'	'protein kinase (WAK/WAKL) (original description: transcript offset:30 AED:0.07 eAED:0.07 QI:30|1|1|1|1|1|3|310|631) &'
FxaC_3g16360	1.17924	1.42721e-05	1.22918	7.75395e-06	Up	'18.4.1.25'	'Protein modification.phosphorylation.TKL protein kinase superfamily.protein kinase (WAK/WAKL)'	'protein kinase (WAK/WAKL) (original description: transcript offset:437 AED:0.13 eAED:0.12 QI:437|0.4|0.66|0.66|0.8|0.83|6|449|714) &'
FxaC_25g44010	-2.0922	9.2693e-05	-1.60023	0.0056047	Down	'18.4.1.26'	'Protein modification.phosphorylation.TKL protein kinase superfamily.protein kinase (Crinkly-like)'	'protein kinase (Crinkly-like) (original description: transcript offset:0 AED:0.00 eAED:0.00 QI:0|-1|0|1|-1|1|1|0|789) &'
FxaC_28g09900	-2.26411	6.50674e-05	-2.92873	5.06244e-06	Down	'18.4.1.26'	'Protein modification.phosphorylation.TKL protein kinase superfamily.protein kinase (Crinkly-like)'	'protein kinase (Crinkly-like) (original description: transcript offset:0 AED:0.22 eAED:0.22 QI:0|-1|0|1|-1|1|1|0|787) &'
FxaC_17g22810	-2.16956	1.27038e-30	-2.39584	4.85544e-34	Down	'18.4.1.3'	'Protein modification.phosphorylation.TKL protein kinase superfamily.protein kinase (LRR-III)'	'protein kinase (LRR-III) (original description: transcript offset:399 AED:0.01 eAED:0.01 QI:399|1|1|1|1|1|2|332|655) &'
FxaC_18g27550	-1.744	1.1665e-23	-1.60697	1.10987e-19	Down	'18.4.1.3'	'Protein modification.phosphorylation.TKL protein kinase superfamily.protein kinase (LRR-III)'	'protein kinase (LRR-III) (original description: transcript offset:363 AED:0.07 eAED:0.07 QI:363|1|1|1|1|1|2|399|654) &'
FxaC_19g15840	-2.79	1.26398e-44	-2.49494	1.21022e-35	Down	'18.4.1.3'	'Protein modification.phosphorylation.TKL protein kinase superfamily.protein kinase (LRR-III)'	'protein kinase (LRR-III) (original description: transcript offset:317 AED:0.01 eAED:0.01 QI:317|1|1|1|1|1|2|460|654) &'
FxaC_1g02360	-1.59605	7.43724e-11	-1.7599	7.03788e-12	Down	'18.4.1.3'	'Protein modification.phosphorylation.TKL protein kinase superfamily.protein kinase (LRR-III)'	'protein kinase (LRR-III) (original description: transcript offset:262 AED:0.28 eAED:0.28 QI:262|1|1|1|0.5|0.33|3|937|649) &'
FxaC_20g07630	1.53753	0.000130452	1.44656	0.000756934	Up	'18.4.1.3'	'Protein modification.phosphorylation.TKL protein kinase superfamily.protein kinase (LRR-III)'	'protein kinase (LRR-III) (original description: transcript offset:0 AED:0.18 eAED:0.18 QI:0|-1|0|1|-1|1|1|0|634) &'
FxaC_20g18560	-2.86074	3.84528e-39	-2.8155	8.47893e-36	Down	'18.4.1.3'	'Protein modification.phosphorylation.TKL protein kinase superfamily.protein kinase (LRR-III)'	'protein kinase (LRR-III) (original description: transcript offset:408 AED:0.01 eAED:0.01 QI:408|1|1|1|1|1|2|421|654) &'
FxaC_2g07580	-1.45934	0.000187622	-1.31434	0.00180615	Down	'18.4.1.3'	'Protein modification.phosphorylation.TKL protein kinase superfamily.protein kinase (LRR-III)'	'protein kinase (LRR-III) (original description: transcript offset:289 AED:0.05 eAED:0.03 QI:289|0|0.66|0.66|1|1|3|541|670) &'
FxaC_3g04230	-2.16027	1.98523e-05	-2.05229	0.000141401	Down	'18.4.1.3'	'Protein modification.phosphorylation.TKL protein kinase superfamily.protein kinase (LRR-III)'	'protein kinase (LRR-III) (original description: transcript offset:289 AED:0.04 eAED:0.04 QI:289|1|0.66|1|0.5|0.33|3|223|648) &'
FxaC_3g18180	-1.44633	8.86051e-07	-1.21194	0.000101731	Down	'18.4.1.3'	'Protein modification.phosphorylation.TKL protein kinase superfamily.protein kinase (LRR-III)'	'protein kinase (LRR-III) (original description: transcript offset:389 AED:0.04 eAED:0.04 QI:389|1|1|1|1|1|2|767|650) &'
FxaC_4g35860	-2.22754	1.99902e-05	-1.87248	0.00065956	Down	'18.4.1.3'	'Protein modification.phosphorylation.TKL protein kinase superfamily.protein kinase (LRR-III)'	'protein kinase (LRR-III) (original description: transcript offset:215 AED:0.05 eAED:0.05 QI:215|1|1|1|1|1|2|317|654) &'
FxaC_5g00650	-2.98287	1.73167e-09	-2.67282	1.91195e-07	Down	'18.4.1.3'	'Protein modification.phosphorylation.TKL protein kinase superfamily.protein kinase (LRR-III)'	'protein kinase (LRR-III) (original description: transcript offset:0 AED:0.12 eAED:0.12 QI:0|0.5|0.33|1|0.5|0.33|3|244|1072) &'
FxaC_6g39580	-3.4379	1.33691e-05	-3.18285	0.000132084	Down	'18.4.1.3'	'Protein modification.phosphorylation.TKL protein kinase superfamily.protein kinase (LRR-III)'	'protein kinase (LRR-III) (original description: transcript offset:568 AED:0.02 eAED:0.02 QI:568|1|1|1|1|1|2|226|665) &'
FxaC_8g12150	-3.44539	0.00194163	-2.68514	0.0208562	Down	'18.4.1.3'	'Protein modification.phosphorylation.TKL protein kinase superfamily.protein kinase (LRR-III)'	'protein kinase (LRR-III) (original description: transcript offset:346 AED:0.01 eAED:0.01 QI:346|1|1|1|1|1|2|285|654) &'
FxaC_9g05620	-2.54149	2.5159e-08	-3.2221	4.55223e-10	Down	'18.4.1.3'	'Protein modification.phosphorylation.TKL protein kinase superfamily.protein kinase (LRR-III)'	'protein kinase (LRR-III) (original description: transcript offset:568 AED:0.02 eAED:0.02 QI:568|1|1|1|0.5|0.33|3|407|630) &'
FxaC_19g05940	-1.3905	2.83289e-05	-1.25134	0.000410232	Down	'18.4.1.30'	'Protein modification.phosphorylation.TKL protein kinase superfamily.protein kinase (MAP3K-RAF)'	'protein kinase (MAP3K-RAF) (original description: transcript offset:633 AED:0.07 eAED:0.07 QI:633|1|1|1|1|1|3|285|347) &'
FxaC_20g06170	1.62735	5.08418e-15	1.34988	9.85507e-10	Up	'18.4.1.30'	'Protein modification.phosphorylation.TKL protein kinase superfamily.protein kinase (MAP3K-RAF)'	'protein kinase (MAP3K-RAF) (original description: transcript offset:416 AED:0.23 eAED:0.23 QI:416|1|1|1|0.83|0.71|7|286|397) &'
FxaC_21g58760	-1.5382	5.70246e-08	-1.1341	0.000168856	Down	'18.4.1.30'	'Protein modification.phosphorylation.TKL protein kinase superfamily.protein kinase (MAP3K-RAF)'	'protein kinase (MAP3K-RAF) (original description: transcript offset:387 AED:0.32 eAED:0.32 QI:387|1|1|1|0.83|0.71|7|301|358) &'
FxaC_22g58490	-1.60408	5.8984e-07	-1.32191	9.96347e-05	Down	'18.4.1.30'	'Protein modification.phosphorylation.TKL protein kinase superfamily.protein kinase (MAP3K-RAF)'	'protein kinase (MAP3K-RAF) (original description: transcript offset:654 AED:0.29 eAED:0.29 QI:654|1|1|1|1|1|6|362|361) &'
FxaC_22g72250	-1.82643	0.0185897	-1.70081	0.0479138	Down	'18.4.1.30'	'Protein modification.phosphorylation.TKL protein kinase superfamily.protein kinase (MAP3K-RAF)'	'protein kinase (MAP3K-RAF) (original description: transcript offset:386 AED:0.29 eAED:0.29 QI:386|1|1|1|0.71|0.5|8|432|361) &'
FxaC_23g53180	2.27677	0.0146486	2.32033	0.0161689	Up	'18.4.1.30'	'Protein modification.phosphorylation.TKL protein kinase superfamily.protein kinase (MAP3K-RAF)'	'protein kinase (MAP3K-RAF) (original description: transcript offset:229 AED:0.07 eAED:0.07 QI:229|1|1|1|0.75|0.66|9|2866|418) &'
FxaC_3g02090	-1.15123	0.0181347	-1.35465	0.00721276	Down	'18.4.1.30'	'Protein modification.phosphorylation.TKL protein kinase superfamily.protein kinase (MAP3K-RAF)'	'protein kinase (MAP3K-RAF) (original description: transcript offset:509 AED:0.03 eAED:0.03 QI:509|0.8|0.81|1|0.7|0.63|11|1984|1423) &'
FxaC_9g45130	1.81496	5.66308e-30	1.7222	8.28971e-27	Up	'18.4.1.30'	'Protein modification.phosphorylation.TKL protein kinase superfamily.protein kinase (MAP3K-RAF)'	'protein kinase (MAP3K-RAF) (original description: transcript offset:866 AED:0.02 eAED:0.02 QI:866|1|1|1|0.66|0.75|4|395|539) &'
FxaC_23g05780	1.60016	9.29367e-08	1.10827	0.00238187	Up	'18.4.1.32'	'Protein modification.phosphorylation.TKL protein kinase superfamily.protein kinase (PERK-related)'	'protein kinase (PERK-related) (original description: transcript offset:1196 AED:0.10 eAED:0.10 QI:1196|1|1|1|0.88|0.8|10|560|745) &'
FxaC_3g07250	1.13197	0.0346682	1.88712	5.11396e-06	Up	'18.4.1.32'	'Protein modification.phosphorylation.TKL protein kinase superfamily.protein kinase (PERK-related)'	'protein kinase (PERK-related) (original description: transcript offset:673 AED:0.12 eAED:0.12 QI:673|1|1|1|0.88|0.7|10|604|587) &'
FxaC_27g24710	2.06976	0.0115702	2.10585	0.0136542	Up	'18.4.1.35'	'Protein modification.phosphorylation.TKL protein kinase superfamily.receptor-like protein kinase (RLCK-V)'	'receptor-like protein kinase (RLCK-V) (original description: transcript offset:0 AED:0.16 eAED:0.16 QI:0|0.85|0.75|1|1|1|8|513|441) &'
FxaC_27g27130	2.31266	2.62597e-10	2.4658	1.54023e-11	Up	'18.4.1.35'	'Protein modification.phosphorylation.TKL protein kinase superfamily.receptor-like protein kinase (RLCK-V)'	'receptor-like protein kinase (RLCK-V) (original description: transcript offset:149 AED:0.35 eAED:0.35 QI:149|1|1|1|1|1|7|580|486) &'
FxaC_28g21680	1.48017	7.01073e-11	1.4536	4.14152e-10	Up	'18.4.1.35'	'Protein modification.phosphorylation.TKL protein kinase superfamily.receptor-like protein kinase (RLCK-V)'	'receptor-like protein kinase (RLCK-V) (original description: transcript offset:371 AED:0.10 eAED:0.10 QI:371|1|1|1|1|1|7|673|486) &'
FxaC_4g23990	-2.19479	0.0157086	-3.03125	0.0028934	Down	'18.4.1.35'	'Protein modification.phosphorylation.TKL protein kinase superfamily.receptor-like protein kinase (RLCK-V)'	'receptor-like protein kinase (RLCK-V) (original description: transcript offset:153 AED:0.07 eAED:0.07 QI:153|1|1|1|1|1|7|255|499) &'
FxaC_7g00150	-2.15216	0.000234059	-2.63429	4.24696e-05	Down	'18.4.1.36'	'Protein modification.phosphorylation.TKL protein kinase superfamily.receptor-like protein kinase (RLCK-VI)'	'receptor-like protein kinase (RLCK-VI) (original description: transcript offset:443 AED:0.12 eAED:0.12 QI:443|1|1|1|0.9|0.81|11|213|682) &'
FxaC_7g28940	-1.49707	1.03321e-15	-1.49964	4.5714e-15	Down	'18.4.1.36'	'Protein modification.phosphorylation.TKL protein kinase superfamily.receptor-like protein kinase (RLCK-VI)'	'receptor-like protein kinase (RLCK-VI) (original description: transcript offset:366 AED:0.10 eAED:0.10 QI:366|1|1|1|0.88|0.9|10|412|744) &'
FxaC_8g15010	-1.47087	4.42653e-08	-1.08805	0.000148795	Down	'18.4.1.36'	'Protein modification.phosphorylation.TKL protein kinase superfamily.receptor-like protein kinase (RLCK-VI)'	'receptor-like protein kinase (RLCK-VI) (original description: transcript offset:349 AED:0.11 eAED:0.11 QI:349|1|1|1|1|1|10|414|744) &'
FxaC_16g26250	1.04495	1.16907e-06	1.15541	5.84471e-08	Up	'18.4.1.37.1'	'Protein modification.phosphorylation.TKL protein kinase superfamily.RLCK-VII receptor-like protein kinase families.receptor-like protein kinase (RLCK-VIIa)'	'receptor-like protein kinase (RLCK-VIIa) (original description: transcript offset:189 AED:0.19 eAED:0.19 QI:189|1|1|1|1|1|6|2768|419) &'
[truncated: 3,098 more rows]

## Sheet: MapMan bins enrich RNAseq RED
Table S5. MapMan bins enrichment analysis
Enriched categories for DEGs in RIF-RNAi receptacles at the red stage
Category	bincode	p.value	BY	inS_inC	outS_inC	Rich Factor
[truncated: 940 more rows]

## Sheet: DEGs for Mapman RNAseq RED
Table S5. MapMan bins enrichment analysis
[truncated: 3,310 more rows]

## Sheet: MapMan bins enrich DT VL1
Table S5. MapMan bins enrichment analysis
[truncated: 522 more rows]

[truncated: 5 more sheets: DEGs for Mapman DT VL1, MapMan bins enrich DT VL2, DEGs for Mapman DT VL2, MapMan bins enrich DT VL3, DEGs for Mapman DT VL3]
