# Supplementary material for: FaRIF as a key regulator of strawberry fruit ripening: deciphering its targets and interaction networks
Source: Hortic Res. 2026 Jan 6;13(4):uhaf362. doi: 10.1093/hr/uhaf362 (PMC13150854; doi:10.1093/hr/uhaf362)
Supplement: Web_Material_uhaf362 [file web_material_uhaf362.zip › Table S8.xlsx]

## Sheet: Hoja1
Table S8. List of primers used in this study.
Purpose	Primer	Sequence (5'-3')
ChIP-qPCR
FaNAC042-F	P883	GAAACGGAAAAGTTAAGAGCCC
FaNAC042-R	P884	AACAAGACGAGAGAGACCCCC
FaRIF-F	P885	CGTTGAGGTCGCTTTCACGC
FaRIF-R	P886	GCGACCAATCAGTAGCCGAC
FaPL2-F	P809	ATACACTCACCGGAATTTCAGT
FaPL2-R	P810	CCGCGCCTTCTCTGTAAC
Negative control (First exon of FxaC_21g51230)-F	P374	GTGCCGAATGAAGATGGAGT
Negative control (First exon of FxaC_21g51230)-R	P375	TCGAGCACCGTGTACTTGAG
TbID constructs
35S:FaRIF:TbID:GFP and 35S:FaRIF:TbID-F	P911	GGGGACAAGTTTGTACAAAAAAGCAGGCTCCATGGAGAGCACCGACTCGTC
35S:FaRIF:TbID:GFP and 35S:FaRIF:TbID-R	P912	GGGGACCACTTTGTACAAGAAAGCTGGGTCAGAATACCAATTCATCCCCG
Subcellular localization and CoIP assays
FaRIF-GFP-F	P13	ATGGAGAGCACCGACTCGTC
FaRIF-GFP-R	P10	CTCGAGTTAGTGGTGGTGGTGGTGGTGTTTG
FaNAC021-RFP-F	P925	GGGGACAAGTTTGTACAAAAAAGCAGGCTCCATGGAAAGCACGGACTCTTC
FaNAC021-RFP-R	P927	GGGGACCACTTTGTACAAGAAAGCTGGGTCTGAGTTCCAGTTCATACTGGGAAG
FaNAC034-RFP-F	P665	GGGGACAAGTTTGTACAAAAAAGCAGGCTCCATGGGCGTTCCGGAAACCG
FaNAC034-RFP-R	P666	GGGGACCACTTTGTACAAGAAAGCTGGGTCTCACTTTCCACTGCCAAAGC
FaNAC035-RFP-F	P911	GGGGACAAGTTTGTACAAAAAAGCAGGCTCCATGGAGAGCACCGACTCGTC
FaNAC035-RFP-R	P912	GGGGACCACTTTGTACAAGAAAGCTGGGTCAGAATACCAATTCATCCCCG
FaCCT3-RFP-F	P968	GGGGACAAGTTTGTACAAAAAAGCAGGCTCCATGCAATCCCAAGTTCTCGT
FaCCT3-RFP-R	P969	GGGGACCACTTTGTACAAGAAAGCTGGGTCCTCAGGAATGATTTGCTCGT
FaCalB-RFP-F	P970	GGGGACAAGTTTGTACAAAAAAGCAGGCTCCATGCCTCATGGAACGCTTGA
FaCalB-RFP-R	P971	GGGGACCACTTTGTACAAGAAAGCTGGGTCATATCGGTACGATGATTCTT
Dual-Luciferase assay
FvNAC035pro:pGreenII-0800-Luc-F (FvH4_3g20700 (2,061 bp))	P672	TCTTACTGCAGGAGGAGGTGCGAGTGAGAAC
FvNAC035pro:pGreenII-0800-Luc-R (FvH4_3g20700 (2,061 bp))	P673	GTGCTGCGGCCGCCTGATGAGGTTTTTGAAGCCA
FvNAC042pro:pGreenII-0800-Luc-F (FvH4_4g23130 (2,096 bp))	P674	CGCACTGCAGCTGGACAATGACCTCGATGAA
FvNAC042pro:pGreenII-0800-Luc-R (FvH4_4g23130 (2,096 bp))	P684	AGCTTGCGGCCGCTCTTAATGTCCGAACAACAAAAA
FaSCL8(7B.2)pro:pGreenII-0800-Luc-F (FxaC_26g06360 (945 pb))	P1119	TATCTCGAGTGGGAATGTGTCGGAGCC
FaSCL8(7B.2)pro :pGreenII-0800-Luc-R (FxaC_26g06360 (945 pb))	P1120	TCTCTGCAGTTTGAAATTGTCAGAAGACGAAAA
FaBBX19(1C)pro:pGreenII-0800-Luc-F (FxaC_3g13240 (900 pb))	P1123	TAACTCGAGATTCAGAACCCTATGACATACTTGG
FaBBX19(1C)pro:pGreenII-0800-Luc-R (FxaC_3g13240 (900 pb))	P1124	TGTCTGCAGAATTAGTAGTAGTAGTAGTGCCTAACACTACTC
FaEXP4(4B)pro:pGreenII-0800-Luc-F (FxaC_14g06500 (1,024 pb))	P1131	TATCTCGAGTGTCATCTCCCCATGTGCTG
FaEXP4(4B)pro:pGreenII-0800-Luc-R (FxaC_14g06500 (1,024 pb))	P1132	TTAAAGCTTTATGGGATGGATGATGCGG
FaβGal5(1C)pro:pGreenII-0800-Luc-F (FxaC_3g13680 (1,055 pb))	P1133	TTTCTCGAGCTCAGCCTTGCTTACCTAGAAGA
FaβGal5(1C)pro:pGreenII-0800-Luc-R (FxaC_3g13680 (1,055 pb))	P1134	AATCTGCAGTTCTCTACTAACCAGACCACAACTCA
FaAMY1(2B)pro:pGreenII-0800-Luc-F (FxaC_6g06110 (1,021 pb))	P1143	TTACTCGAGAGGATGAAACTCGGGATGGG
FaAMY1(2B)pro:pGreenII-0800-Luc-R (FxaC_6g06110 (1,021 pb))	P1144	TTACTGCAGTTCAGAGTCTTTGGAACCACAA
FaPRODH(6A)pro:pGreenII-0800-Luc-F (FxaC_21g11060 (1,029 pb))	P1125	CAACTCGAGACCCCTATAGCAGGTTGTTCTC
FaPRODH(6A)pro:pGreenII-0800-Luc-R (FxaC_21g11060 (1,029 pb))	P1126	GTTCTGCAGTCAAGGGTTGATGCTAGCTTT
Fa4CL1(4A)pro:pGreenII-0800-Luc-F (FxaC_13g44390 (900 pb))	P1135	AGACTCGAGGAAGTTGGTAAGGTTTTAGTCACTG
Fa4CL1(4A)pro:pGreenII-0800-Luc-R (FxaC_13g44390 (900 pb))	P1136	TTTCTGCAGAGTAAACCTACCTCACAAGAATGTATA
FaPRX1(1B)pro:pGreenII-0800-Luc-F (FxaC_2g23280 (1,100 pb))	P1140	TATCTGCAGGTTCGAAATTGGGCAAAGTAG
FaPRX1(1B)pro:pGreenII-0800-Luc-R (FxaC_2g23280 (1,100 pb))	P1141	TAACTCGAGGGGAAGCTGTTGGAGATGAT
35S:RIF-F	P13	ATGGAGAGCACCGACTCGTC
35S:RIF-R	P8	ACCGGATCCAGATCCAGATCCAGAATACCAATTCATCCC
35S:NAC021-F	P925	GGGGACAAGTTTGTACAAAAAAGCAGGCTCCATGGAAAGCACGGACTCTTC
35S:NAC021-R	P927	GGGGACCACTTTGTACAAGAAAGCTGGGTCTGAGTTCCAGTTCATACTGGGAAG
35S:NAC034-F	P665	GGGGACAAGTTTGTACAAAAAAGCAGGCTCCATGGGCGTTCCGGAAACCG
35S:NAC034-R	P666	GGGGACCACTTTGTACAAGAAAGCTGGGTCTCACTTTCCACTGCCAAAGC
